# Supplementary material for: Gene regulation by convergent promoters
Source: Nat Genet. 2025 Jan 6;57(1):206–17. doi: 10.1038/s41588-024-02025-w (PMC11735407; doi:10.1038/s41588-024-02025-w)
Supplement: Supplementary file 4 — Source Data. [file 41588_2024_2025_MOESM4_ESM.xlsx]

## Sheet: Figure1e
first_peak_l2fc	second_peak_l2fc
0.47712	-0.105892
1.53322	0.934158
-0.617712	0.307655
0.412389	0.580525
0.645586	-0.201859
-0.376482	-0.27497
1.17942	0.363949
-2.55618	-1.27426
0.468715	2.14109
1.30203	1.59748
2.39463	2.33345
4.40711	2.51986
3.30728	1.55105
-1.59814	-1.10513
2.00492	2.15889
-3.52361	-1.15695
-0.851746	0.137064
-0.248658	0.710961
-0.680613	0.272641
-2.41555	0.144672
-0.159279	-0.212585
-0.538781	0.0894008
0.483672	-0.597458
0.494063	-1.67714
0.858395	-0.609317
-0.0465589	0.259014
-0.552697	-0.608395
-0.708491	-0.34111
-1.169	-0.263402
0.603479	-0.658657
-1.3064	-1.2698
-1.02503	-1.71781
1.15886	-0.78764
0.264949	0.174637
0.0139904	1.36745
0.289195	0.121975
0.914589	1.64657
-1.75702	0.638898
-1.96603	-0.334102
1.53043	0.357912
-0.899123	1.397
-1.69266	0.222678
1.41659	-0.249199
-0.206994	-0.0243839
-0.025975	0.301458
1.3175	-1.3753
1.07981	0.306747
-0.410618	-0.5616
-0.216137	0.1001
1.43937	-1.09291
1.14429	-0.496378
1.86397	0.0537432
0.421625	2.23574
1.38425	-0.609775
0.459266	-0.302847
-1.78739	0.27113
-0.55901	-0.67281
1.19114	0.807201
2.48462	2.96513
-0.340787	0.401673
1.2978	0.470051
1.20771	-0.500587
0.17014	-0.815651
-0.152327	0.697343
2.81805	0.678247
1.2482	1.07027
1.66232	1.75136
2.09415	3.12089
-0.0645967	-0.524908
-2.11097	-0.167916
-2.23259	-0.897555
-0.959354	0.361469
-0.329958	-0.160958
0.356077	0.0437925
1.97988	0.931978
-2.36669	-1.92155
-1.06438	1.41958
0.672128	-3.35179
2.44365	0.399782
2.05492	0.0424474
0.552055	-0.760689
3.92406	0.590698
1.57658	-0.176715
-1.34292	0.0221891
1.12991	-0.552806
0.325843	-1.02891
0.198641	-0.746252
-3.58711	-1.68389
-0.991286	-0.776819
-0.723613	0.07306
2.84321	0.463169
-1.85756	-0.82127
-0.474812	0.459424
4.12037	1.83404
0.300955	0.681983
3.40616	4.97786
-0.933513	-0.255342
1.86	0.450328
0.561363	-1.79975
-0.851017	-1.12003
-1.68736	-1.99155
-2.80868	-1.56421
-2.4611	-0.999916
-1.67364	0.6141
-0.609466	0.218037
-1.43409	-0.983086
3.12765	2.47625
-0.763798	-1.75175
0.107746	2.80605
-0.432066	-0.358433
0.151617	-0.0785962
1.41779	1.13367
0.195264	-0.185069
4.97917	3.90529
6.32861	6.38687
-0.135109	3.47555
-0.639759	0.103539
1.48887	1.64267
-2.76313	-2.25068
0.5972	-0.334327
0.921914	0.217409
1.00655	0.651518
0.588252	0.645938
1.02562	-0.131904
-0.580967	-1.09942
0.75084	-0.597672
-0.290242	-1.11287
-1.38241	2.54902
-0.435277	0.805908
-0.0641646	0.793211
6.77521	6.88866
3.99449	1.26767
0.749414	0.323299
0.352025	-0.213123
-0.071352	-0.308302
-0.073395	0.297918
-0.906271	0.210313
0.122606	-0.36539
-0.600715	-0.366658
2.54576	1.6167
-0.348695	-0.596847
-3.19347	0.384721
0.815208	0.868384
0.430829	0.0795753
1.73835	-0.195736
-1.56498	0.511926
1.35639	2.55744
-0.378724	-0.119118
5.34553	4.79159
0.51668	1.91132
-1.53139	-0.839265
0.134881	0.0231623
1.46323	1.02879
0.0466533	0.576015
1.02893	0.992586
0.646923	0.843229
0.352558	0.307108
-0.115395	-0.749833
1.68915	0.88171
-0.306699	-0.511533
0.62976	0.0553721
-1.918	-0.418721
-3.9011	0.331819
-0.843726	-1.88666
-0.812622	1.21274
-0.0370587	0.619004
-1.76427	0.807746
1.23477	-0.395383
1.4414	0.634376
-2.48282	-0.934456
-1.92606	-0.826435
0.550383	0.465
-0.265679	-0.084119
0.802907	1.14007
-0.37942	-0.0850445
-0.423808	-2.29127
0.486812	1.22361
1.19055	0.249327
0.783103	-0.264766
-0.576226	1.10645
2.64267	-0.123046
1.41426	-1.27652
-0.105437	-1.37981
0.77181	0.268501
-0.559266	-0.338986
-2.17824	-2.89321
-1.22801	-0.731721
-0.131584	-0.500774
1.20435	-0.615756
1.2642	0.6923
-0.18711	0.295747
-0.46632	1.47726
-2.70812	-0.361892
0.689837	0.775191
0.297304	-0.164967
2.22578	-0.403925
0.329634	-0.794636
1.0054	-0.382209
0.214845	0.268464
0.0583978	0.555369
-0.285804	-0.52039
-1.06453	-0.747108
-0.800779	-1.09994
-0.17883	0.0273317
0.564072	0.0128832
-1.96288	-0.99273
2.85413	0.556768
-0.0630558	0.30157
1.86792	-0.195383
-0.458967	0.524278
0.867993	1.22999
0.543747	0.111226
-0.349584	-0.0823268
0.478056	1.13188
1.15446	0.204069
-0.674004	-0.43979
-0.9966	-0.0819582
-0.103526	0.0650367
1.60941	0.183293
-0.0507855	1.02947
0.526977	0.421729
0.223737	-0.317944
3.16462	1.96496
0.078869	-0.142032
0.821021	-0.652058
-1.75179	-0.838378
-0.0858569	-0.50559
0.290597	0.596506
-0.874185	1.2133
6.35902	0.681782
1.55088	-0.20969
-0.246136	0.192453
-0.285438	0.235505
0.334368	0.766012
2.61126	0.108651
-1.34804	-1.13025
1.07501	1.08686
0.480666	-0.33777
-0.109563	-0.767389
-0.193785	-0.513439
1.50088	-0.479642
-0.182341	0.553101
1.14326	1.62794
3.89897	2.61451
-1.56692	1.53086
1.96315	0.0764267
1.82301	0.872156
3.32752	0.160963
-0.189487	-1.37742
-0.251592	-0.168608
0.172221	0.283419
1.51979	2.11998
0.978765	1.42153
0.22857	-0.140298
-0.0590245	-0.0766457
0.246749	-1.47258
1.60503	0.651786
3.1386	0.872836
1.69173	0.605649
-1.13124	0.765347
-0.075514	-0.100875
0.899536	1.09491
0.546314	0.134633
0.693878	-0.413296
1.10954	-0.422749
3.27374	3.67965
-0.921205	-0.312573
0.948216	0.741518
0.765828	2.00462
0.85825	0.0993357
0.563793	-0.0476315
-1.78932	0.147799
1.4041	-0.749776
-1.09081	-0.279708
0.113436	0.0989258
0.235955	-1.03596
-0.0856521	-1.45007
0.741412	0.575312
0.999827	0.286054
0.951097	-0.365872
0.565655	-0.252359
-0.331325	1.62459
1.94396	0.0481283
0.34352	0.237083
-0.565588	-0.869134
0.607956	0.275926
-1.0524	0.43449
-0.190142	-0.640086
-0.955942	-1.36022
1.09611	1.56152
-0.503031	0.495018
1.81795	2.31822
-1.9376	-0.237003
-0.572869	1.09276
3.65662	-0.151858
4.55566	0.110802
-0.965256	0.429256
-1.38372	-0.881421
-1.39366	-0.412548
-0.0365191	-1.19135
0.128857	-0.402035
0.405184	0.41634
0.263968	-0.144601
0.262271	0.133325
1.88043	-0.329057
-0.678757	0.150582
0.0986295	-0.207881
0.13809	0.300719
-0.106082	0.497543
1.41561	0.62463
1.02569	2.25482
-0.947693	-0.588697
-1.69314	-0.115207
-0.445735	1.05544
-0.247706	0.00446518
3.62374	-0.181956
3.12647	0.00799175
-0.449796	-0.519815
-2.04606	-1.21387
-0.897662	0.942048
-1.52547	-0.936766
0.448231	-0.783869
1.04178	0.62602
-0.400563	-0.0753768
-0.329684	0.216284
1.01891	-0.0926806
0.772982	0.485714
-1.49901	-2.79246
0.887712	0.486954
-0.34991	0.365019
0.152492	-0.181864
1.20344	0.0910747
-0.0755023	-0.387258
-0.636379	0.0906656
-2.2592	0.626285
0.145493	1.36153
0.0264954	-0.520883
1.67755	-0.331933
0.693109	0.343614
-2.43498	-2.75473
1.32061	-0.542711
-0.749218	-1.5106
-1.08742	-1.34625
-1.06119	-2.66615
-1.462	-2.77417
1.39384	0.436059
-0.438246	-1.01621
0.578726	-1.66368
-1.17062	0.0202663
-0.948396	-1.6787
2.437	1.75646
2.77083	-0.207151
0.895649	-0.186253
-0.0245022	-0.30581
1.1733	0.284767
-2.97311	-1.91348
-0.209353	0.925786
-0.562938	0.211046
-0.0945092	-0.30508
0.347313	0.050902
-0.745653	0.42482
-0.094561	0.265158
4.17966	4.60588
0.624261	-2.78451
-1.31978	-2.47798
-0.0661974	-0.187025
0.918575	-0.204435
-0.76123	-0.851121
1.50371	-0.428583
-1.61344	-0.921762
1.86695	1.69106
-1.09918	0.056173
-0.146384	0.0593991
0.74354	1.47178
-1.24478	-0.675405
0.17347	0.019404
-1.5246	-0.787208
-0.140158	0.155283
-0.477629	-1.39323
0.589547	0.106263
0.00717619	-0.357576
0.289644	-0.64111
0.706679	-0.763605
1.76468	2.28423
1.23648	1.42271
-0.751909	-3.37192
0.174003	-1.22752
0.716965	0.343307
0.512393	-0.126494
0.265038	-0.350405
0.993666	0.326624
-1.04462	-0.466829
-1.1801	-0.486003
0.72331	0.170966
2.84701	1.95759
3.15535	3.6849
0.600336	0.15426
-1.96142	0.187253
1.45349	-1.94257
0.307749	-0.0847102
-0.778799	-0.478465
-0.41416	-0.675572
-1.00872	-1.8738
-0.510393	-0.264546
0.65713	-0.439579
3.28517	2.30406
-0.0281013	0.224651
-0.906027	0.763188
1.20361	1.31618
-1.79849	0.440047
2.54146	-0.274369
0.847178	0.639029
0.154526	-0.594508
0.737037	0.385897
0.893462	0.824237
0.886465	-0.397347
-1.60335	-1.05352
0.815161	-0.213677
-1.00862	0.0865625
0.550665	4.36424
-2.62628	0.71701
4.47465	1.55433
-0.471356	-0.180739
0.68415	-0.209233
0.979005	-0.158787
2.52094	1.27467
0.00537912	0.990653
-1.57136	-0.759481
3.06205	-0.0935109
-0.0646672	1.49026
-0.416585	0.219825
-0.02754	-0.68771
0.599553	-0.720095
-0.335329	-0.686915
0.203719	0.190595
-0.230219	0.536212
-0.634132	-0.302773
-1.87273	0.110359
-3.0443	-2.40496
-0.170084	0.392592
-0.0799136	-0.158692
-0.698434	-1.22027
-0.957841	-0.653817
0.270933	0.486094
4.04143	-0.612119
0.159935	1.00955
6.66209	5.01761
1.42661	2.28509
0.284323	0.487988
2.85357	0.744898
0.766926	2.67018
0.127115	-0.842141
-0.88706	0.2146
-2.87154	-2.6166
1.52177	1.03591
0.375226	0.350542
-0.120474	-0.0369791
-0.284949	-1.67185
0.293375	0.274624
0.00782684	0.296502
-1.04017	-0.715552
0.980375	0.0257684
-0.399867	-0.343616
-0.219099	-0.373284
-0.163231	0.586409
-0.0696292	-0.468606
-0.20684	-0.49034
-2.18908	-0.797818
1.32444	2.54402
0.334817	0.338133
1.62559	0.81038
3.5317	1.42502
2.41562	0.0571726
-1.74272	-1.74531
-2.52779	0.011997
0.277707	0.211139
-1.81738	0.59178
-0.491386	-0.242366
-2.34025	-0.22954
-0.182563	1.40412
-0.339081	-0.640749
0.75276	0.503885
-0.547955	0.200183
3.44886	0.183455
1.53214	1.21664
-0.205455	2.01938
-0.552045	-0.168877
1.75386	-0.257818
0.809686	0.232994
2.56233	0.860275
5.93769	6.92285
-0.118634	-0.560051
1.62556	-0.0311646
-1.99591	-2.24671
1.16265	-0.289026
1.75432	0.87781
0.355226	-1.46956
-0.454997	-0.945409
-0.986287	0.404613
2.57439	1.26634
-1.54161	0.0659738
0.53051	1.66245
4.0351	1.54178
-0.440415	-0.353636
4.3111	2.26272
-0.306444	1.07145
1.10273	1.34992
1.30371	1.46621
3.40706	2.91228
-0.78295	-1.86141
0.650982	-1.57224
0.246821	0.238135
-1.4213	-0.49944
0.400643	-0.398424
0.699211	0.805766
3.01936	0.118804
0.387097	-0.00960183
-0.885272	0.38534
0.250988	-0.313129
-1.05981	-1.2969
-0.640155	-0.202338
-1.11686	0.908616
3.72335	4.0045
-0.514493	-0.777707
-0.846852	0.807647
-0.65646	-2.57579
1.09614	2.42413
-0.600007	0.353386
0.267318	-0.0939465
0.778684	-0.136806
-1.79399	-0.477349
1.45943	0.069004
0.0909386	-0.469169
-3.45074	-1.17952
4.00714	2.90597
0.36825	0.678544
4.39045	1.91804
-0.517094	1.24243
-1.24087	-0.43444
-2.86766	-0.303033
-2.68184	-0.108248
0.727304	0.0990545
0.332397	-0.701618
0.718462	1.69855
-0.00240931	0.547389
-0.457474	-0.0608192
0.000197979	2.2739
0.225418	-0.970092
-0.592433	-1.19283
-2.29227	-0.136375
1.6864	0.284629
-0.322506	-1.31407
-3.38774	0.416527
-1.59778	0.388456
-0.0839072	-0.188712
0.108699	0.605871
-0.244053	-0.152197
2.66265	1.36542
-0.380815	-0.6275
-0.360846	0.595158
0.489856	1.93447
1.39172	0.561524
2.27912	0.900527
1.43542	0.927088
3.40863	0.54801
-1.07017	1.84051
0.369925	-0.506882
2.55766	1.59857
0.0809443	-0.151543
-0.757737	0.0647033
-0.926204	-0.34918
-1.91463	-0.0492513
2.50452	1.41216
-0.778859	-0.0563379
-1.94768	-0.805549
-0.235445	0.439557
1.41388	-0.654857
-1.01301	-0.800666
-0.998708	-0.98846
0.518808	0.374227
3.01074	1.14153
0.37972	0.419914
-0.674103	0.497899
0.182119	0.946451
3.7431	0.432652
-0.0479646	0.630883
0.633513	0.999183
-0.0775346	0.628536
0.203997	-0.436806
-0.0357694	0.889922
-1.71221	-0.68038
-1.41347	-0.332995
1.55923	1.27109
0.458599	0.746729
-3.57485	-0.354373
-0.83359	-1.38032
-0.942997	-0.777506
-1.75542	-0.423912
-1.31808	-0.087425
-2.4717	-0.0887397
0.861587	0.852838
-2.89735	-2.09995
-0.736039	0.727344
-1.13272	-1.09057
0.231769	-0.156941
0.384205	0.676411
0.236734	0.199187
-0.147108	-0.591997
2.01587	-0.840948
1.3348	-1.43212
-0.33464	-0.0644376
2.07795	2.28609
2.07011	1.11125
-0.689915	0.427908
1.29938	0.311941
0.337093	-0.211078
-0.0932448	0.775658
4.72975	-0.311863
-0.426691	-0.518726
-0.146309	-0.0165435
4.52977	0.652382
1.08497	0.743871
0.415757	-0.426824
-0.842703	-1.03636
2.3688	1.38763
1.56651	0.147112
-0.473471	0.125264
0.424923	-0.379785
1.42079	1.40545
1.75699	2.35985
0.28587	0.00903622
-0.22027	-1.02386
-0.551215	0.3447
0.887706	-0.468196
0.08708	0.124361
1.31288	0.706089
0.489871	0.357153
1.16699	-0.166376
1.2228	0.0972724
-0.598618	-0.269982
-1.15241	-0.0560237
1.45692	0.733177
4.18529	5.95657
0.779153	-0.0730225
0.838951	0.508437
0.217875	0.380211
-0.680398	-0.890579
0.45873	0.619635
0.571821	1.01993
-0.0892313	0.298442
0.0318268	-1.32167
0.133733	0.0771195
1.88192	0.65746
0.537069	0.846553
-1.39962	-2.10485
-2.62656	-0.117094
0.640592	0.896254
-0.162862	0.00136427
2.45125	0.860623
1.00848	0.612922
1.2868	0.338411
0.602673	-0.670561
-0.659683	-0.140656
0.0929473	0.452526
-0.612585	0.316271
-0.394819	-1.27705
-0.71418	-0.383166
0.153627	-0.885277
3.56644	6.0222
-2.55113	-1.51762
-0.295493	0.508138
-1.3033	-0.753664
2.89982	0.938142
-2.64882	-3.08878
2.05057	0.134263
0.349059	0.314774
-0.215912	-0.0758709
0.71228	2.49019
1.11895	0.236327
0.537059	-1.44341
0.0362563	-0.745674
-0.253903	-0.547957
1.03099	-0.311275
0.599981	-0.697895
0.68936	1.64314
-1.6338	-0.349241
-0.352083	1.68033
-1.29364	-0.147492
-1.06659	0.3524
0.0632399	0.632724
-1.76548	-0.125161
-1.89343	-1.15615
-0.660242	-0.835619
4.24079	2.18268
1.23607	-0.154576
-0.259031	-0.114193
0.149039	0.264299
0.595362	0.714763
0.260497	1.57394
1.03423	0.753957
0.380105	-0.236884
-0.089435	-0.666391
0.0103244	0.384561
-1.35074	1.10198
0.888375	-0.749291
-1.77651	-1.10508
1.33699	-0.857999
0.315557	0.858406
-1.12689	-0.107837
-2.39898	-1.92855
-1.04329	-0.685612
0.877301	0.113724
0.790693	-0.226826
-0.924916	-0.197531
-1.60452	-1.0029
0.729613	0.30052
-0.357033	0.948917
0.839377	-0.771936
-0.325604	0.403508
0.0386817	-0.484241
0.125718	-0.30188
-0.741981	0.911356
-0.527384	-0.283267
1.34142	0.744103
2.65774	1.40441
-2.1175	-0.615712
3.84251	1.97692
2.0097	1.76368
1.64843	0.871905
0.0945073	0.433357
1.11231	0.189952
1.47905	-0.25527
-1.22583	-1.047
0.957965	-0.0525552
-2.18338	-0.0568308
0.253468	-0.79323
-1.70639	-3.13708
3.48908	5.11828
0.228916	0.454014
1.88279	1.20568
-0.349407	1.24991
-2.84538	-1.10401
-0.83767	-0.52301
-1.38007	-0.115031
2.41049	0.282946
-0.596312	-0.34446
-0.21166	-0.0402889
0.358645	-0.472782
2.26626	2.21965
0.577727	1.63664
-2.23391	-0.231819
-0.608638	-0.603881
0.556739	-1.13313
-1.4445	0.104574
1.07793	1.99327
-0.263022	-0.444645
-0.364706	0.0632292
1.19639	-0.247576
0.539254	-0.321565
-0.00710966	-0.375999
0.955268	0.990398
-1.27458	-1.47819
-0.128947	0.707776
-1.05746	1.92865
-1.22305	-2.77817
0.82853	0.515047
-0.737264	0.00965809
0.125664	-0.33489
-0.537491	0.578933
0.363091	-0.0733609
0.957889	0.775524
1.01775	1.6289
-1.27303	-0.424562
0.876969	2.69124
-4.20374	-3.68986
0.432698	0.657012
-0.205404	0.10769
-1.5969	-0.506238
-0.894387	-0.111073
-2.50915	-0.35281
-0.969159	-0.348426
-0.0775582	-1.05971
-1.3426	-0.1733
4.46599	0.831434
-0.50006	0.198779
0.465539	-0.052035
2.13816	0.755134
1.05512	-0.568319
0.502404	0.0940632
1.11627	2.08641
2.92715	-0.405878
2.01895	1.05099
0.925297	0.732178
2.84971	1.16646
0.464763	-0.959581
2.07295	1.43411
0.730269	1.6747
-0.239786	-0.388029
0.381945	-0.152214
-3.48944	-1.2771
0.223834	-0.0792395
1.20971	1.42996
-3.89246	-3.28283
0.168053	-0.329955
0.506648	0.284499
-3.36949	-1.65991
0.370966	-1.68572
-0.183371	-0.369854
2.34757	-0.16558
1.79594	0.487875
5.61352	6.3996
5.99987	5.13561
0.171652	0.0531639
0.548786	-0.602524
0.491247	-0.0280317
1.87409	0.845192
0.319335	0.892302
0.871971	1.16298
0.57668	0.500993
-0.276246	-1.6891
2.50188	1.54233
-0.580321	0.512032
0.645366	0.368017
1.04857	0.554985
0.561178	-0.696952
0.654652	-0.242562
0.568988	0.477877
-0.462755	-0.511578
-1.34269	0.0889457
1.46479	2.52503
-1.078	1.46405
0.484688	0.00507914
1.26114	-0.172286
0.0575268	0.814547
1.72244	0.610505
-1.12115	-1.76459
0.877189	-0.384294
-2.28074	-2.65296
-1.23471	-1.50065
1.54976	0.208268
-0.104042	0.143515
0.683282	0.160417
-1.37524	-0.0340143
1.60795	-0.67672
-0.0727165	0.468732
-1.72576	-0.586762
-0.58384	-1.08829
1.53186	0.828888
0.286965	0.73065
3.53669	2.99004
1.17485	0.497889
2.46372	0.803318
-0.763486	-0.993731
-0.462232	-0.00959158
0.681539	1.04363
0.224649	0.309764
0.457397	0.367875
-0.225226	-1.20718
-0.257712	-1.67518
0.630452	0.735801
-0.51866	-0.393318
-0.16692	0.00649321
1.06713	0.48967
0.661539	0.612746
1.42421	0.185465
-0.0268986	-0.427111
-0.0183301	-0.0418409
-0.315769	0.253501
2.94723	1.07532
-0.248634	-0.0106132
-0.895338	0.386375
0.561233	-2.03016
-0.564017	-0.148343
0.121658	-0.487084
0.897349	-0.873265
-0.841177	-0.603359
2.12164	1.5355
0.502095	-0.0321974
1.35895	0.68533
-2.0481	0.322824
1.01195	1.9944
0.160881	1.6601
-1.9108	-0.86223
2.13037	-1.04824
0.362126	1.216
2.92955	1.51004
0.147579	-0.0842826
-1.76793	-0.531439
0.896345	0.00888178
1.35939	0.983824
-1.43236	0.266132
-0.0489283	-0.704941
-0.0478129	-0.712082
-2.76769	-0.835395
-0.577377	0.997064
0.400653	-0.0242107
1.24381	0.245147
1.57692	1.36204
-0.36614	-0.592411
-0.317803	2.39725
-1.48744	0.0236006
1.46417	2.71731
3.09441	1.55772
1.56989	-0.159681
-1.23901	0.074264
0.159334	0.648886
0.43907	0.414866
-0.373561	0.766625
0.751232	-0.170262
0.640752	-0.0612464
0.649398	-1.08395
0.176773	-0.300532
0.17586	2.71185
-0.781062	-0.646358
-0.0183366	-0.491915
-1.82386	-1.1058
-1.68429	-1.31246
-1.78395	0.201146
1.17712	-0.511816
-0.29382	-0.480099
2.87923	0.375562
1.54969	1.45585
1.14508	-1.52466
0.547699	0.276119
1.38115	0.583218
-0.108038	-0.543784
4.0627	3.24298
0.27479	0.267317
0.602729	-0.152317
-0.10327	-0.650582
2.45348	0.976006
1.50779	0.281026
0.640513	-1.56928
-1.00145	-1.39076
1.30378	0.513559
-1.72921	-2.18786
-0.459277	-0.930662
0.499006	0.859888
1.3175	0.652655
-1.62119	-1.00262
1.73494	-0.490175
-1.03035	-0.0638435
2.42858	1.33019
-0.0160633	1.35531
-0.149069	-0.797227
0.231896	0.319391
-1.43721	-0.325849
-0.778794	-1.34835
-1.69115	-0.111313
2.15371	2.61251
3.69385	1.19604
-0.695762	0.0407862
2.9467	-0.575194
-0.522306	0.214069
1.48054	0.00259292
-0.416117	-0.992259
-1.86733	-0.785975
1.2698	1.29727
-0.620856	-1.30062
0.28759	1.40375
0.514875	1.50643
2.88259	3.33956
-0.852471	0.0685493
-0.325887	0.164041
4.67917	1.155
-0.73242	3.50746
-0.751922	1.6012
1.33952	1.4299
2.58912	1.52044
3.55284	0.912233
0.0655069	0.883206
1.8361	-0.224527
0.258162	0.20051
0.996966	0.227406
-0.707538	0.676621
6.83839	3.09317
2.99276	4.3526
0.571016	2.00861
0.0151325	-0.313073
2.00218	0.841367
-0.373969	0.243887
0.495003	0.16775
-0.657488	-1.63503
-0.182921	2.05871
1.88562	-2.41992
1.98638	-0.449977
-0.975987	0.897755
0.278412	-1.31903
-0.8132	-1.80811
-1.62161	-0.834436
1.61242	0.00822697
1.97517	2.29404
1.33112	1.43397
1.69156	1.25826
1.32084	0.213571
2.1065	0.806094
-2.24989	0.195686
-0.908532	-0.818813
-4.47789	-3.61039
1.49909	2.64828
-0.175268	0.155056
1.40607	0.389744
-0.900211	0.270916
-1.01941	-0.131359
0.983231	-0.388037
-0.173714	0.829086
-1.91777	0.30092
1.72631	0.380947
0.739794	-0.941051
0.23615	0.834418
1.19871	0.0767139
0.412515	-0.559463
-0.137905	1.07799
0.832265	0.748238
1.06463	0.184081
0.261643	-0.361106
-0.321379	-0.728278
0.240101	0.730495
-1.45033	-0.76739
4.1255	5.61111
1.56053	-0.101918
-1.76582	-1.16638
-0.698588	-0.191404
0.0294731	-0.554174
1.50091	-0.0148805
0.289871	1.6106
2.17297	0.906791
0.693902	0.281708
-0.34932	-0.630149
-1.34238	0.0264361
0.006068	0.225074
-0.353939	0.358316
-0.169642	-0.534891
-0.0297034	-0.320906
3.8757	1.712
2.55327	-0.670266
-2.00671	-0.718621
1.72987	0.404524
-0.898827	-0.370546
0.956538	0.323433
-0.0181137	-0.383922
-0.904691	0.308732
-0.013915	-0.510317
0.783387	0.373093
0.877548	-0.518171
0.239042	-0.446513
1.97164	1.56856
0.836387	-0.420743
-0.36083	0.135118

## Sheet: Figure1f
second_peak_l2fc	third_peak_l2fc
-0.105892	0.363978
0.934158	2.49814
0.307655	1.14527
0.580525	1.60244
-0.201859	-1.47899
-0.27497	1.73991
0.363949	2.72778
-1.27426	1.52864
2.14109	1.77272
1.59748	1.37652
2.33345	5.15814
2.51986	2.18647
1.55105	2.46253
-1.10513	-0.900129
2.15889	1.09659
-1.15695	-0.6159
0.137064	1.85554
0.710961	0.972398
0.272641	-0.68465
0.144672	0.637664
-0.212585	-0.330413
0.0894008	-0.0462233
-0.597458	0.995014
-1.67714	-1.88886
-0.609317	1.55969
0.259014	0.858395
-0.608395	0.689337
-0.34111	-0.534398
-0.263402	-2.15579
-0.658657	-0.194926
-1.2698	-1.02503
-1.71781	-1.34549
-0.78764	0.726689
0.174637	1.00081
1.36745	2.28718
0.121975	4.0243
1.64657	2.967
0.638898	-0.812412
-0.334102	-0.0253403
0.357912	1.71678
1.397	4.40971
0.222678	2.47962
-0.249199	-0.474684
-0.0243839	-0.0736493
0.301458	1.91261
-1.3753	-2.32674
0.306747	0.01861
-0.5616	0.981632
0.1001	0.244571
-1.09291	-0.606131
-0.496378	0.00420344
0.0537432	0.810415
2.23574	2.79415
-0.609775	0.957159
-0.302847	-1.79669
0.27113	1.08429
-0.67281	0.0717098
0.807201	0.0325339
2.96513	4.94828
0.401673	1.01924
0.470051	-1.04984
-0.500587	1.05107
-0.815651	0.405768
0.697343	-1.50044
0.678247	3.95276
1.07027	2.81805
1.75136	1.2482
3.12089	2.66095
-0.524908	0.808562
-0.167916	1.96072
-0.897555	-1.09806
0.361469	1.82414
-0.160958	-0.835594
0.0437925	2.76964
0.931978	1.94331
-1.92155	0.747833
1.41958	-0.0870997
-3.35179	-0.725586
0.399782	1.91213
0.0424474	0.474191
-0.760689	1.10744
0.590698	1.47521
-0.176715	0.165491
0.0221891	-2.0191
-0.552806	1.22066
-1.02891	1.00989
-0.746252	1.07899
-1.68389	0.407446
-0.776819	0.344425
0.07306	1.14954
0.463169	0.90766
-0.82127	-2.29426
0.459424	0.491216
1.83404	1.95965
0.681983	-0.264765
4.97786	1.16354
-0.255342	0.581191
0.450328	0.561363
-1.79975	-0.738287
-1.12003	1.91015
-1.99155	0.296171
-1.56421	-2.86997
-0.999916	-2.80868
0.6141	1.37119
0.218037	-0.452547
-0.983086	-0.609466
2.47625	1.29532
-1.75175	1.735
2.80605	0.595244
-0.358433	1.16042
-0.0785962	-1.54867
1.13367	3.78199
-0.185069	0.357892
3.90529	5.46277
6.38687	4.9595
3.47555	6.32861
0.103539	0.429464
1.64267	-0.758048
-2.25068	1.26711
-0.334327	0.151285
0.217409	2.06098
0.651518	0.618833
0.645938	0.301575
-0.131904	0.530633
-1.09942	-0.265881
-0.597672	0.538114
-1.11287	1.16249
2.54902	3.78575
0.805908	0.250949
0.793211	1.16644
6.88866	5.13189
1.26767	0.554716
0.323299	1.21562
-0.213123	4.05475
-0.308302	-1.47091
0.297918	0.389838
0.210313	0.735825
-0.36539	-1.31238
-0.366658	2.36694
1.6167	-1.15652
-0.596847	1.16145
0.384721	0.311687
0.868384	1.32047
0.0795753	0.0522317
-0.195736	1.54661
0.511926	1.0162
2.55744	2.74722
-0.119118	0.711032
4.79159	7.22651
1.91132	-1.06788
-0.839265	0.0352843
0.0231623	-0.573422
1.02879	2.20136
0.576015	0.458788
0.992586	1.74485
0.843229	1.18474
0.307108	1.14992
-0.749833	-0.19613
0.88171	5.18835
-0.511533	-0.469225
0.0553721	1.42474
-0.418721	2.44155
0.331819	-0.224767
-1.88666	-0.379306
1.21274	2.30144
0.619004	-1.52179
0.807746	-1.05651
-0.395383	0.771183
0.634376	0.828108
-0.934456	-0.0591738
-0.826435	-1.24777
0.465	-0.756982
-0.084119	3.0031
1.14007	0.451069
-0.0850445	-0.442106
-2.29127	-1.60982
1.22361	0.733612
0.249327	0.186247
-0.264766	1.89952
1.10645	1.9135
-0.123046	2.03569
-1.27652	-0.110418
-1.37981	-0.232353
0.268501	0.571415
-0.338986	0.104734
-2.89321	-0.225878
-0.731721	0.536366
-0.500774	-1.09335
-0.615756	0.38929
0.6923	0.242184
0.295747	0.136981
1.47726	-0.542872
-0.361892	0.00450242
0.775191	3.41873
-0.164967	-0.752121
-0.403925	2.53216
-0.794636	0.464935
-0.382209	0.639306
0.268464	0.0583978
0.555369	2.01326
-0.52039	0.0224265
-0.747108	0.746482
-1.09994	-0.648774
0.0273317	2.49251
0.0128832	0.746993
-0.99273	1.54585
0.556768	2.54528
0.30157	1.28096
-0.195383	1.36331
0.524278	1.86792
1.22999	0.134755
0.111226	0.434483
-0.0823268	-1.03
1.13188	1.15446
0.204069	-0.211703
-0.43979	-0.169202
-0.0819582	-2.22256
0.0650367	0.755305
0.183293	0.196419
1.02947	1.1185
0.421729	0.223737
-0.317944	-0.634658
1.96496	1.76848
-0.142032	0.821021
-0.652058	0.0546976
-0.838378	0.166704
-0.50559	0.283354
0.596506	2.15529
1.2133	1.24155
0.681782	3.81885
-0.20969	0.970705
0.192453	0.751154
0.235505	0.910997
0.766012	0.089263
0.108651	3.55672
-1.13025	1.87478
1.08686	0.329765
-0.33777	-0.344297
-0.767389	1.33316
-0.513439	1.63158
-0.479642	1.04221
0.553101	3.21014
1.62794	0.234562
2.61451	6.19112
1.53086	1.96315
0.0764267	-0.158188
0.872156	0.225209
0.160963	0.386775
-1.37742	0.689837
-0.168608	-0.086012
0.283419	1.71178
2.11998	2.22292
1.42153	3.9697
-0.140298	0.400292
-0.0766457	3.76628
-1.47258	-0.196904
0.651786	2.37774
0.872836	1.52626
0.605649	3.1386
0.765347	-1.64968
-0.100875	1.19959
1.09491	0.322533
0.134633	1.03286
-0.413296	0.540589
-0.422749	1.76973
3.67965	0.706997
-0.312573	0.183606
0.741518	0.765828
2.00462	3.6855
0.0993357	1.33998
-0.0476315	1.20086
0.147799	1.63957
-0.749776	-0.527138
-0.279708	-0.794326
0.0989258	-1.34766
-1.03596	-0.0856521
-1.45007	-3.70908
0.575312	0.999827
0.286054	0.664446
-0.365872	-0.097052
-0.252359	1.42989
1.62459	0.780186
0.0481283	-0.604111
0.237083	-0.565588
-0.869134	0.795728
0.275926	1.53826
0.43449	-0.676184
-0.640086	1.47157
-1.36022	0.043625
1.56152	-0.410421
0.495018	1.81795
2.31822	2.0532
-0.237003	-0.646086
1.09276	1.18575
-0.151858	-0.417346
0.110802	0.943307
0.429256	0.436219
-0.881421	-0.745408
-0.412548	0.885756
-1.19135	-1.67573
-0.402035	0.326394
0.41634	1.12032
-0.144601	1.92334
0.133325	0.710781
-0.329057	0.649835
0.150582	0.0593625
-0.207881	0.365116
0.300719	1.71682
0.497543	1.41561
0.62463	0.693215
2.25482	2.0441
-0.588697	1.02581
-0.115207	-0.393497
1.05544	1.59877
0.00446518	-0.176189
-0.181956	0.284842
0.00799175	3.62374
-0.519815	0.0509287
-1.21387	-1.99606
0.942048	2.85644
-0.936766	0.570156
-0.783869	0.574482
0.62602	2.3664
-0.0753768	4.39294
0.216284	-0.994295
-0.0926806	1.75302
0.485714	-0.00264643
-2.79246	-0.595127
0.486954	0.944106
0.365019	0.275149
-0.181864	-0.143762
0.0910747	1.63224
-0.387258	1.30849
0.0906656	0.346961
0.626285	-0.446884
1.36153	0.0264954
-0.520883	1.24353
-0.331933	0.54338
0.343614	1.68192
-2.75473	1.32061
-0.542711	-2.86092
-1.5106	2.20918
-1.34625	-1.06119
-2.66615	-1.28755
-2.77417	-1.29389
0.436059	0.178951
-1.01621	-2.66896
-1.66368	-0.847424
0.0202663	-0.504475
-1.6787	-2.0285
1.75646	0.323016
-0.207151	1.64443
-0.186253	2.35391
-0.30581	0.895649
0.284767	1.04452
-1.91348	-2.13452
0.925786	0.0958355
0.211046	0.441709
-0.30508	0.484348
0.050902	1.32861
0.42482	0.108243
0.265158	0.358742
4.60588	3.75959
-2.78451	0.510472
-2.47798	-2.92205
-0.187025	0.53621
-0.204435	-0.76123
-0.851121	1.91335
-0.428583	0.797334
-0.921762	-0.413648
1.69106	2.31231
0.056173	-1.09738
0.0593991	2.04631
1.47178	-0.574831
-0.675405	-0.135605
0.019404	1.28707
-0.787208	-0.717671
0.155283	-1.09446
-1.39323	0.296386
0.106263	1.40546
-0.357576	-1.06021
-0.64111	0.0884489
-0.763605	0.637342
2.28423	1.23648
1.42271	2.86124
-3.37192	0.553047
-1.22752	0.362068
0.343307	1.15643
-0.126494	0.558554
-0.350405	0.100703
0.326624	0.226335
-0.466829	-1.1944
-0.486003	0.59157
0.170966	-0.630207
1.95759	4.21032
3.6849	5.92269
0.15426	-3.12311
0.187253	0.875132
-1.94257	-1.43233
-0.0847102	-0.873714
-0.478465	-0.615064
-0.675572	-1.83642
-1.8738	-0.774525
-0.264546	-1.00872
-0.439579	-0.698726
2.30406	2.44423
0.224651	2.02397
0.763188	1.75299
1.31618	0.363736
0.440047	-0.0818802
-0.274369	0.241972
0.639029	2.08135
-0.594508	-0.81744
0.385897	0.926846
0.824237	1.60105
-0.397347	-1.60335
-1.05352	-1.32094
-0.213677	0.0707229
0.0865625	-1.05964
4.36424	3.90333
0.71701	0.550665
1.55433	-1.04361
-0.180739	0.574618
-0.209233	0.612589
-0.158787	0.416535
1.27467	2.9237
0.990653	0.702825
-0.759481	-1.24025
-0.0935109	2.1604
1.49026	0.494483
0.219825	-0.598431
-0.68771	1.59176
-0.720095	3.35863
-0.686915	-0.154619
0.190595	1.08882
0.536212	1.3191
-0.302773	0.461568
0.110359	-0.788645
-2.40496	-2.74597
0.392592	1.46215
-0.158692	-0.374384
-1.22027	-1.99972
-0.653817	0.521448
0.486094	0.399756
-0.612119	0.655894
1.00955	2.4622
5.01761	5.40534
2.28509	3.11352
0.487988	1.05145
0.744898	0.390732
2.67018	0.954994
-0.842141	-0.675345
0.2146	0.904279
-2.6166	-1.26888
1.03591	4.09747
0.350542	5.42599
-0.0369791	2.20767
-1.67185	-1.23245
0.274624	0.121629
0.296502	-0.532034
-0.715552	0.267671
0.0257684	1.87586
-0.343616	-2.34579
-0.373284	-0.74397
0.586409	1.31615
-0.468606	-2.24489
-0.49034	-0.440865
-0.797818	-1.65925
2.54402	-0.394755
0.338133	0.644897
0.81038	1.28905
1.42502	0.680878
0.0571726	-0.868705
-1.74531	-1.11825
0.011997	1.84605
0.211139	1.06552
0.59178	3.94817
-0.242366	0.0131333
-0.22954	-1.52514
1.40412	4.41557
-0.640749	-0.320103
0.503885	1.10279
0.200183	1.07199
0.183455	0.357523
1.21664	0.33082
2.01938	0.351834
-0.168877	0.659917
-0.257818	0.770399
0.232994	5.226
0.860275	0.34627
6.92285	5.86353
-0.560051	0.493638
-0.0311646	0.181529
-2.24671	-1.81608
-0.289026	2.15824
0.87781	0.355226
-1.46956	0.248579
-0.945409	-0.721477
0.404613	2.57439
1.26634	1.85395
0.0659738	-0.110039
1.66245	0.635484
1.54178	6.13629
-0.353636	0.422174
2.26272	3.4484
1.07145	1.48038
1.34992	4.70179
1.46621	3.40706
2.91228	3.60811
-1.86141	-1.23102
-1.57224	-1.79626
0.238135	0.805728
-0.49944	-1.3796
-0.398424	0.847432
0.805766	0.156074
0.118804	0.387097
-0.00960183	0.559274
0.38534	1.28401
-0.313129	0.36107
-1.2969	1.40877
-0.202338	1.61452
0.908616	-0.786003
4.0045	2.10083
-0.777707	-1.37232
0.807647	0.761458
-2.57579	-2.00445
2.42413	6.08505
0.353386	-0.0709905
-0.0939465	0.237528
-0.136806	1.16721
-0.477349	0.778684
0.069004	0.18959
-0.469169	-0.768296
-1.17952	-1.7988
2.90597	5.70854
0.678544	0.538942
1.91804	2.88384
1.24243	-1.3021
-0.43444	-1.84534
-0.303033	1.55199
-0.108248	0.38442
0.0990545	-0.0897421
-0.701618	0.831315
1.69855	1.27648
0.547389	2.85671
-0.0608192	0.550454
2.2739	0.481426
-0.970092	1.0151
-1.19283	0.225418
-0.136375	0.223693
0.284629	-1.77834
-1.31407	0.0929393
0.416527	-0.584728
0.388456	-3.46192
-0.188712	-0.540791
0.605871	1.53171
-0.152197	0.42129
1.36542	4.02331
-0.6275	0.822748
0.595158	-0.380815
1.93447	0.306996
0.561524	2.20567
0.900527	0.837797
0.927088	0.139228
0.54801	0.889538
1.84051	2.80323
-0.506882	-0.779246
1.59857	0.427023
-0.151543	3.52179
0.0647033	1.07702
-0.34918	0.131314
-0.0492513	-0.592645
1.41216	-1.36035
-0.0563379	2.47309
-0.805549	0.402235
0.439557	0.397938
-0.654857	0.0940317
-0.800666	0.428364
-0.98846	-1.14444
0.374227	0.187329
1.14153	6.92019
0.419914	1.43096
0.497899	1.05567
0.946451	-0.722223
0.432652	1.23544
0.630883	1.68651
0.999183	0.564451
0.628536	0.28146
-0.436806	0.463108
0.889922	-0.361291
-0.68038	-0.193647
-0.332995	-0.599682
1.27109	0.854187
0.746729	3.91947
-0.354373	-2.76
-1.38032	-0.0717464
-0.777506	0.715849
-0.423912	-0.339984
-0.087425	0.0249947
-0.0887397	1.48554
0.852838	1.38422
-2.09995	-1.17809
0.727344	-1.86558
-1.09057	-0.0150862
-0.156941	2.07799
0.676411	-1.37756
0.199187	-0.34119
-0.591997	-0.150882
-0.840948	1.3348
-1.43212	1.89134
-0.0644376	1.65234
2.28609	2.48292
1.11125	1.51352
0.427908	1.35565
0.311941	-0.430519
-0.211078	1.20902
0.775658	1.0501
-0.311863	3.14349
-0.518726	-1.35714
-0.0165435	-0.998279
0.652382	-0.207534
0.743871	0.104416
-0.426824	-0.340166
-1.03636	0.189513
1.38763	0.868696
0.147112	-0.210799
0.125264	0.0531009
-0.379785	1.45694
1.40545	3.74556
2.35985	1.95889
0.00903622	-0.733076
-1.02386	-0.42875
0.3447	1.06454
-0.468196	0.523803
0.124361	2.53987
0.706089	-0.822384
0.357153	-0.0115831
-0.166376	2.13344
0.0972724	1.62027
-0.269982	-1.15241
-0.0560237	-0.0212219
0.733177	4.18529
5.95657	8.01429
-0.0730225	-0.966537
0.508437	1.62987
0.380211	5.13972
-0.890579	-1.00198
0.619635	2.69813
1.01993	0.46128
0.298442	3.39066
-1.32167	-1.38604
0.0771195	-0.417384
0.65746	0.0409198
0.846553	4.53444
-2.10485	-2.06683
-0.117094	2.37309
0.896254	3.32243
0.00136427	-0.972233
0.860623	1.58636
0.612922	1.44039
0.338411	0.016203
-0.670561	-1.7943
-0.140656	1.24432
0.452526	2.44293
0.316271	-0.345179
-1.27705	-2.4668
-0.383166	-0.530905
-0.885277	-1.63588
6.0222	3.02627
-1.51762	0.789793
0.508138	-1.10884
-0.753664	-0.0100602
0.938142	1.68665
-3.08878	-2.20943
0.134263	2.81415
0.314774	2.05057
-0.0758709	-0.921686
2.49019	-1.17879
0.236327	0.929574
-1.44341	1.29797
-0.745674	1.20925
-0.547957	1.03099
-0.311275	0.552678
-0.697895	1.01918
1.64314	1.25599
-0.349241	-0.249361
1.68033	0.259103
-0.147492	0.237042
0.3524	-0.238421
0.632724	0.720098
-0.125161	-1.89343
-1.15615	-0.995239
-0.835619	0.505691
2.18268	0.748815
-0.154576	0.132428
-0.114193	0.145723
0.264299	-0.130013
0.714763	0.815184
1.57394	-0.435274
0.753957	0.542216
-0.236884	0.66401
-0.666391	0.0103244
0.384561	-0.907302
1.10198	4.64548
-0.749291	-1.16813
-1.10508	0.584554
-0.857999	-0.234943
0.858406	1.26974
-0.107837	-0.706534
-1.92855	4.51763
-0.685612	-3.68978
0.113724	-1.42064
-0.226826	-0.880479
-0.197531	3.71717
-1.0029	-3.09866
0.30052	1.50549
0.948917	0.369169
-0.771936	1.11059
0.403508	-1.05905
-0.484241	-0.919448
-0.30188	-0.636803
0.911356	-1.02526
-0.283267	1.20791
0.744103	0.698906
1.40441	1.34975
-0.615712	0.48136
1.97692	3.52017
1.76368	-0.873407
0.871905	1.44575
0.433357	1.42827
0.189952	1.72413
-0.25527	-0.699987
-1.047	0.266974
-0.0525552	0.379207
-0.0568308	0.129706
-0.79323	-2.77776
-3.13708	-2.8902
5.11828	1.45398
0.454014	0.649722
1.20568	1.31952
1.24991	0.987095
-1.10401	-2.00017
-0.52301	0.916483
-0.115031	-1.24403
0.282946	0.497709
-0.34446	0.593054
-0.0402889	0.597377
-0.472782	-0.138966
2.21965	3.22739
1.63664	5.76421
-0.231819	-0.225092
-0.603881	-2.03103
-1.13313	0.578929
0.104574	0.501038
1.99327	2.96017
-0.444645	-0.233647
0.0632292	0.855977
-0.247576	0.237382
-0.321565	1.02804
-0.375999	-0.788034
0.990398	1.09899
-1.47819	-0.990993
0.707776	0.078646
1.92865	0.272307
-2.77817	-0.0850817
0.515047	1.18214
0.00965809	0.125664
-0.33489	0.907141
0.578933	1.05909
-0.0733609	-1.19202
0.775524	2.32871
1.6289	3.39824
-0.424562	0.901608
2.69124	2.90166
-3.68986	-2.55623
0.657012	0.219291
0.10769	0.000720823
-0.506238	1.13152
-0.111073	1.12485
-0.35281	1.45837
-0.348426	-0.583368
-1.05971	-0.322942
-0.1733	-0.867681
0.831434	4.01242
0.198779	0.39916
-0.052035	0.721561
0.755134	2.22232
-0.568319	0.502404
0.0940632	1.39289
2.08641	0.771102
-0.405878	2.179
1.05099	4.68797
0.732178	0.0961854
1.16646	1.58288
-0.959581	-0.673355
1.43411	-0.133991
1.6747	-0.0400956
-0.388029	2.80704
-0.152214	0.114512
-1.2771	-0.455647
-0.0792395	0.466243
1.42996	1.47531
-3.28283	-1.38457
-0.329955	1.98542
0.284499	0.222439
-1.65991	-0.289247
-1.68572	1.15518
-0.369854	-0.247243
-0.16558	0.840826
0.487875	0.198243
6.3996	4.85371
5.13561	3.97633
0.0531639	0.455651
-0.602524	0.124044
-0.0280317	0.570027
0.845192	0.588917
0.892302	-0.288042
1.16298	1.5696
0.500993	2.36338
-1.6891	-2.88687
1.54233	4.23842
0.512032	2.45489
0.368017	1.04857
0.554985	0.902462
-0.696952	0.715039
-0.242562	-0.280865
0.477877	1.06892
-0.511578	0.742756
0.0889457	1.02812
2.52503	1.66282
1.46405	0.987172
0.00507914	1.44638
-0.172286	1.33214
0.814547	1.26114
0.610505	2.61618
-1.76459	-1.20309
-0.384294	-0.0569474
-2.65296	-1.90305
-1.50065	-3.06897
0.208268	1.11213
0.143515	0.48383
0.160417	3.04669
-0.0340143	2.03682
-0.67672	0.48269
0.468732	-0.350076
-0.586762	0.785839
-1.08829	1.91287
0.828888	-0.365548
0.73065	0.37624
2.99004	0.610396
0.497889	0.799144
0.803318	1.17485
-0.993731	-0.00325156
-0.00959158	1.51261
1.04363	1.044
0.309764	0.842854
0.367875	3.24256
-1.20718	-0.257712
-1.67518	-1.37919
0.735801	1.29546
-0.393318	-0.320612
0.00649321	0.0260982
0.48967	2.01496
0.612746	2.30313
0.185465	-0.0268986
-0.427111	0.622774
-0.0418409	-1.79919
0.253501	0.169118
1.07532	3.11277
-0.0106132	-0.129918
0.386375	0.997542
-2.03016	-0.372083
-0.148343	0.121658
-0.487084	-2.07253
-0.873265	0.66362
-0.603359	0.897349
1.5355	-0.259388
-0.0321974	0.528421
0.68533	2.88077
0.322824	0.372166
1.9944	1.17572
1.6601	1.01195
-0.86223	0.800468
-1.04824	0.262494
1.216	4.45518
1.51004	2.50813
-0.0842826	1.49559
-0.531439	-0.642189
0.00888178	1.35478
0.983824	2.17153
0.266132	0.916949
-0.704941	0.137695
-0.712082	-0.0489283
-0.835395	-0.776091
0.997064	0.231321
-0.0242107	-0.607097
0.245147	5.85504
1.36204	3.69913
-0.592411	2.54457
2.39725	0.416165
0.0236006	0.560932
2.71731	2.62701
1.55772	1.51365
-0.159681	0.795859
0.074264	-0.118952
0.648886	-0.148836
0.414866	-0.787336
0.766625	0.277749
-0.170262	-0.746117
-0.0612464	0.0236821
-1.08395	1.78384
-0.300532	0.649398
2.71185	1.81204
-0.646358	-2.26061
-0.491915	2.36876
-1.1058	-4.19549
-1.31246	-2.13861
0.201146	0.056483
-0.511816	1.62562
-0.480099	0.892224
0.375562	2.53066
1.45585	3.4599
-1.52466	0.849412
0.276119	1.14508
0.583218	1.78543
-0.543784	1.14659
3.24298	7.59157
0.267317	1.68638
-0.152317	-0.10327
-0.650582	-2.23313
0.976006	2.74963
0.281026	0.640513
-1.56928	0.641917
-1.39076	0.297043
0.513559	0.254514
-2.18786	-1.20067
-0.930662	-0.472319
0.859888	1.49367
0.652655	1.72123
-1.00262	1.73494
-0.490175	2.18481
-0.0638435	4.16987
1.33019	2.71976
1.35531	1.68024
-0.797227	0.477918
0.319391	0.913593
-0.325849	0.289586
-1.34835	2.40328
-0.111313	-0.778794
2.61251	1.37772
1.19604	0.00786168
0.0407862	-0.855241
-0.575194	-0.405746
0.214069	1.3959
0.00259292	1.57516
-0.992259	-0.716914
-0.785975	-0.164864
1.29727	0.515268
-1.30062	-2.68796
1.40375	0.43483
1.50643	2.01322
3.33956	3.19279
0.0685493	1.15368
0.164041	0.237232
1.155	0.484581
3.50746	0.70674
1.6012	-0.73242
1.4299	1.34849
1.52044	2.34809
0.912233	2.58912
0.883206	0.315965
-0.224527	-0.820151
0.20051	1.25331
0.227406	-0.341536
0.676621	0.913141
3.09317	2.74246
4.3526	4.29375
2.00861	3.39508
-0.313073	-0.208147
0.841367	-0.335277
0.243887	0.495003
0.16775	2.23501
-1.63503	-0.344397
2.05871	1.32013
-2.41992	0.175198
-0.449977	2.56541
0.897755	1.36838
-1.31903	-1.12679
-1.80811	-0.207718
-0.834436	-0.580073
0.00822697	1.97517
2.29404	1.8605
1.43397	1.78605
1.25826	1.46713
0.213571	1.65377
0.806094	0.722455
0.195686	1.72699
-0.818813	-0.43541
-3.61039	-3.18583
2.64828	5.72348
0.155056	0.826907
0.389744	0.983865
0.270916	-0.88632
-0.131359	0.983231
-0.388037	1.39489
0.829086	4.91513
0.30092	1.57319
0.380947	1.12093
-0.941051	-1.52831
0.834418	-0.175137
0.0767139	1.6554
-0.559463	-0.929556
1.07799	0.553423
0.748238	0.0512929
0.184081	-0.444556
-0.361106	-0.245611
-0.728278	-2.95768
0.730495	2.03341
-0.76739	0.251326
5.61111	5.75725
-0.101918	2.00505
-1.16638	-1.64269
-0.191404	0.417462
-0.554174	0.578464
-0.0148805	0.581149
1.6106	0.700383
0.906791	1.38121
0.281708	0.515572
-0.630149	0.667643
0.0264361	0.427126
0.225074	1.70845
0.358316	-1.73399
-0.534891	0.279242
-0.320906	0.47026
1.712	-0.316835
-0.670266	-0.452363
-0.718621	-1.75243
0.404524	1.10754
-0.370546	-0.583254
0.323433	-0.0181137
-0.383922	0.38788
0.308732	-0.545578
-0.510317	-0.169121
0.373093	0.854328
-0.518171	0.311727
-0.446513	-1.35635
1.56856	2.76458
-0.420743	0.165698
0.135118	0.709056

## Sheet: Figure1g
third_peak_l2fc	fourth_peak_l2fc
0.363978	-0.301533
2.49814	0.821187
1.14527	-0.691975
1.60244	-0.00832336
-1.47899	-2.30634
1.73991	-0.317389
2.72778	0.205632
1.52864	-1.27273
1.77272	-0.00281135
1.37652	1.00082
5.15814	5.31789
2.18647	1.63189
2.46253	1.75509
-0.900129	-0.432652
1.09659	2.2039
-0.6159	0.809688
1.85554	1.37053
0.972398	-0.770873
-0.68465	-0.154528
0.637664	0.403398
-0.330413	0.443611
-0.0462233	3.44733
0.995014	-0.402946
-1.88886	-0.122681
1.55969	0.636979
0.858395	-0.609317
0.689337	-1.63862
-0.534398	0.791711
-2.15579	-0.34294
-0.194926	-2.82912
-1.02503	-1.71781
-1.34549	-1.18722
0.726689	-0.476903
1.00081	-1.81874
2.28718	3.91249
4.0243	-0.0539437
2.967	1.24652
-0.812412	0.756969
-0.0253403	-1.01469
1.71678	-0.420327
4.40971	2.57309
2.47962	-0.0832871
-0.474684	0.150423
-0.0736493	-2.12667
1.91261	1.68703
-2.32674	-0.0258105
0.01861	-0.804737
0.981632	-0.24984
0.244571	-1.32627
-0.606131	-0.112274
0.00420344	-0.974099
0.810415	0.450985
2.79415	2.63937
0.957159	0.39192
-1.79669	-0.474306
1.08429	-0.358264
0.0717098	0.475968
0.0325339	-0.615123
4.94828	5.34156
1.01924	0.489432
-1.04984	-1.20024
1.05107	0.115868
0.405768	-0.937234
-1.50044	0.889098
3.95276	1.26294
2.81805	0.678247
1.2482	1.07027
2.66095	2.9179
0.808562	-0.0885348
1.96072	-1.0007
-1.09806	-1.48417
1.82414	-0.748055
-0.835594	0.754357
2.76964	2.36263
1.94331	-0.188073
0.747833	0.721973
-0.0870997	-0.982572
-0.725586	-0.362434
1.91213	-3.6201
0.474191	0.120945
1.10744	-0.172695
1.47521	0.448368
0.165491	-1.98158
-2.0191	-0.698485
1.22066	0.986027
1.00989	1.72615
1.07899	-0.539724
0.407446	-0.00415765
0.344425	1.00575
1.14954	1.2539
0.90766	0.998364
-2.29426	-0.957098
0.491216	0.183292
1.95965	0.235001
-0.264765	2.48067
1.16354	2.02106
0.581191	0.144434
0.561363	-1.79975
-0.738287	-0.0275327
1.91015	-1.51616
0.296171	-3.4934
-2.86997	-2.34823
-2.80868	-1.56421
1.37119	-0.488963
-0.452547	-1.30942
-0.609466	0.218037
1.29532	0.0124214
1.735	1.78679
0.595244	-0.503005
1.16042	0.541163
-1.54867	-0.138719
3.78199	5.51236
0.357892	-1.26182
5.46277	1.06379
4.9595	3.52589
6.32861	6.38687
0.429464	-0.109483
-0.758048	1.36428
1.26711	1.03982
0.151285	0.180574
2.06098	-0.646233
0.618833	0.115185
0.301575	0.530633
0.530633	0.301575
-0.265881	-0.559491
0.538114	-1.70604
1.16249	0.185497
3.78575	1.55756
0.250949	-0.524664
1.16644	0.00988141
5.13189	5.07973
0.554716	1.03688
1.21562	3.51582
4.05475	1.52198
-1.47091	-0.0495238
0.389838	-0.907926
0.735825	-1.86195
-1.31238	-1.69999
2.36694	0.954
-1.15652	1.16145
1.16145	-1.15652
0.311687	-1.31765
1.32047	2.79981
0.0522317	-1.09421
1.54661	0.764394
1.0162	-0.0740854
2.74722	1.06377
0.711032	-0.524377
7.22651	5.18589
-1.06788	-1.59673
0.0352843	-1.14255
-0.573422	-0.149454
2.20136	0.462457
0.458788	-0.17378
1.74485	0.634281
1.18474	0.642413
1.14992	-0.864276
-0.19613	0.195293
5.18835	5.32855
-0.469225	0.149221
1.42474	0.475922
2.44155	0.505151
-0.224767	-0.987399
-0.379306	-0.640386
2.30144	2.35099
-1.52179	0.0379442
-1.05651	1.69891
0.771183	-1.344
0.828108	1.52383
-0.0591738	0.190881
-1.24777	-0.019827
-0.756982	-0.578268
3.0031	0.409182
0.451069	-1.61153
-0.442106	-1.46273
-1.60982	-3.2666
0.733612	0.983053
0.186247	0.220172
1.89952	0.0888888
1.9135	1.43435
2.03569	1.24362
-0.110418	0.389117
-0.232353	-2.43733
0.571415	-1.18251
0.104734	0.583678
-0.225878	0.0186515
0.536366	-0.578065
-1.09335	-1.8035
0.38929	-0.927199
0.242184	-0.777546
0.136981	-0.129776
-0.542872	0.667485
0.00450242	-1.27606
3.41873	-1.87474
-0.752121	-3.63101
2.53216	-0.439484
0.464935	-1.58489
0.639306	-0.322591
0.0583978	0.555369
2.01326	-0.162071
0.0224265	-0.0414352
0.746482	-3.08852
-0.648774	-0.862307
2.49251	-0.668175
0.746993	-0.937372
1.54585	-2.34031
2.54528	0.250426
1.28096	-0.677534
1.36331	0.324018
1.86792	-0.195383
0.134755	2.3268
0.434483	0.118246
-1.03	-1.11532
1.15446	0.204069
-0.211703	-0.169202
-0.169202	-0.211703
-2.22256	-0.974355
0.755305	-0.703174
0.196419	-0.829226
1.1185	1.56681
0.223737	-0.317944
-0.634658	-0.386212
1.76848	2.51631
0.821021	-0.652058
0.0546976	-0.165465
0.166704	0.0288565
0.283354	-0.0893048
2.15529	0.463112
1.24155	1.8963
3.81885	4.35807
0.970705	-0.971309
0.751154	-0.305988
0.910997	-0.356408
0.089263	1.44211
3.55672	2.50148
1.87478	0.0184583
0.329765	1.57959
-0.344297	0.975852
1.33316	-2.03568
1.63158	1.03988
1.04221	-0.373205
3.21014	0.0415152
0.234562	0.0375871
6.19112	4.87111
1.96315	0.0764267
-0.158188	0.810166
0.225209	-1.53094
0.386775	-2.28078
0.689837	-0.616663
-0.086012	-0.172372
1.71178	-0.509357
2.22292	1.07484
3.9697	1.46848
0.400292	-0.770103
3.76628	1.36201
-0.196904	-0.837434
2.37774	1.47381
1.52626	1.54058
3.1386	0.872836
-1.64968	0.921853
1.19959	1.17191
0.322533	0.866794
1.03286	0.178719
0.540589	-1.50009
1.76973	0.418771
0.706997	0.275854
0.183606	-0.0182063
0.765828	2.00462
3.6855	0.997691
1.33998	0.378884
1.20086	1.01439
1.63957	-2.41985
-0.527138	-0.16241
-0.794326	-1.53657
-1.34766	-0.868162
-0.0856521	-1.45007
-3.70908	-2.96819
0.999827	0.286054
0.664446	0.179531
-0.097052	2.61546
1.42989	-0.833981
0.780186	2.48829
-0.604111	0.942704
-0.565588	-0.869134
0.795728	1.34578
1.53826	1.8242
-0.676184	0.564258
1.47157	-1.35503
0.043625	-1.57968
-0.410421	-0.54354
1.81795	2.31822
2.0532	2.03332
-0.646086	-2.42969
1.18575	0.490046
-0.417346	-0.38489
0.943307	0.446886
0.436219	0.533531
-0.745408	-3.11326
0.885756	-0.630793
-1.67573	-1.46191
0.326394	2.36099
1.12032	0.599151
1.92334	0.584886
0.710781	0.604393
0.649835	-0.148973
0.0593625	1.16164
0.365116	-1.98505
1.71682	0.420567
1.41561	0.62463
0.693215	1.33528
2.0441	1.79066
1.02581	0.447697
-0.393497	-1.071
1.59877	0.72896
-0.176189	-0.043929
0.284842	0.70552
3.62374	-0.181956
0.0509287	-0.813924
-1.99606	-1.38463
2.85644	1.74181
0.570156	-0.550409
0.574482	-1.83278
2.3664	0.614015
4.39294	-0.308967
-0.994295	-1.29783
1.75302	-0.944029
-0.00264643	-1.14662
-0.595127	-3.3107
0.944106	0.359952
0.275149	0.201113
-0.143762	0.313953
1.63224	1.85147
1.30849	0.0637603
0.346961	-0.5479
-0.446884	-0.390962
0.0264954	-0.520883
1.24353	0.248023
0.54338	-0.388642
1.68192	0.0385721
1.32061	-0.542711
-2.86092	-1.34692
2.20918	-0.35202
-1.06119	-2.66615
-1.28755	-4.66724
-1.29389	-2.65717
0.178951	-0.124054
-2.66896	-0.821403
-0.847424	-1.06057
-0.504475	-1.1374
-2.0285	-1.16609
0.323016	-1.31686
1.64443	-0.602983
2.35391	-1.33477
0.895649	-0.186253
1.04452	0.168744
-2.13452	-0.785633
0.0958355	0.116214
0.441709	0.207412
0.484348	-3.13447
1.32861	0.855472
0.108243	-2.88701
0.358742	-0.63605
3.75959	4.37307
0.510472	1.67067
-2.92205	-3.0003
0.53621	-1.13599
-0.76123	-0.851121
1.91335	-0.717803
0.797334	-0.792143
-0.413648	-2.27008
2.31231	1.3101
-1.09738	-0.388018
2.04631	-0.35258
-0.574831	0.541105
-0.135605	0.676448
1.28707	1.49651
-0.717671	-2.22169
-1.09446	-0.604695
0.296386	1.12922
1.40546	-1.22316
-1.06021	-0.940837
0.0884489	0.537154
0.637342	-2.44209
1.23648	1.42271
2.86124	2.43187
0.553047	2.06497
0.362068	1.24822
1.15643	-1.34654
0.558554	1.13146
0.100703	0.0705381
0.226335	-1.61726
-1.1944	-1.19322
0.59157	2.82818
-0.630207	2.53605
4.21032	2.22328
5.92269	1.81856
-3.12311	-1.77601
0.875132	-0.308038
-1.43233	-1.06838
-0.873714	0.126008
-0.615064	-2.5748
-1.83642	0.398279
-0.774525	-0.277978
-1.00872	-1.8738
-0.698726	-0.742591
2.44423	1.54112
2.02397	0.14518
1.75299	2.1284
0.363736	1.71847
-0.0818802	0.241972
0.241972	-0.0818802
2.08135	-2.32725
-0.81744	0.138361
0.926846	-0.211879
1.60105	4.37372
-1.60335	-1.05352
-1.32094	-2.08809
0.0707229	0.79657
-1.05964	-0.244858
3.90333	7.18318
0.550665	4.36424
-1.04361	0.596695
0.574618	-0.634144
0.612589	0.363981
0.416535	0.0148484
2.9237	1.86491
0.702825	1.51153
-1.24025	-1.08894
2.1604	0.724502
0.494483	0.84211
-0.598431	1.32381
1.59176	-0.216156
3.35863	0.282145
-0.154619	-2.01528
1.08882	0.189798
1.3191	2.92988
0.461568	-1.08645
-0.788645	-1.5083
-2.74597	-3.93934
1.46215	0.19209
-0.374384	-1.03133
-1.99972	-2.27899
0.521448	2.07815
0.399756	-0.335375
0.655894	0.0471988
2.4622	3.40127
5.40534	3.70438
3.11352	4.14042
1.05145	-0.0143032
0.390732	0.535324
0.954994	1.23593
-0.675345	-0.210487
0.904279	0.803308
-1.26888	-2.67034
4.09747	2.29999
5.42599	1.37475
2.20767	0.842972
-1.23245	-0.857811
0.121629	0.462516
-0.532034	-1.9823
0.267671	-1.28603
1.87586	0.269994
-2.34579	0.76839
-0.74397	-1.56742
1.31615	0.416313
-2.24489	-2.22646
-0.440865	-0.491852
-1.65925	-0.348189
-0.394755	0.762322
0.644897	-1.14373
1.28905	2.13131
0.680878	0.0394051
-0.868705	-0.22197
-1.11825	-2.30207
1.84605	0.677487
1.06552	1.04482
3.94817	2.93766
0.0131333	-2.86517
-1.52514	-1.43691
4.41557	8.05724
-0.320103	0.950391
1.10279	0.896287
1.07199	-0.361069
0.357523	0.0001973
0.33082	0.351834
0.351834	0.33082
0.659917	-3.07787
0.770399	-0.442534
5.226	0.0540924
0.34627	0.601907
5.86353	4.63669
0.493638	-0.551416
0.181529	0.460438
-1.81608	-0.346058
2.15824	-0.326109
0.355226	-1.46956
0.248579	-0.194446
-0.721477	-0.483929
2.57439	1.26634
1.85395	1.99576
-0.110039	0.827111
0.635484	-0.145947
6.13629	6.45348
0.422174	-0.393982
3.4484	2.54836
1.48038	1.3503
4.70179	3.30135
3.40706	2.91228
3.60811	5.30457
-1.23102	-2.05411
-1.79626	-3.06012
0.805728	2.48396
-1.3796	-0.800117
0.847432	-2.6974
0.156074	0.0460188
0.387097	-0.00960183
0.559274	2.07945
1.28401	0.69621
0.36107	0.424476
1.40877	0.605396
1.61452	-0.0137109
-0.786003	1.63455
2.10083	3.85607
-1.37232	-1.19039
0.761458	-0.674197
-2.00445	-4.77296
6.08505	4.7598
-0.0709905	-0.497707
0.237528	-0.323639
1.16721	0.518269
0.778684	-0.136806
0.18959	1.17571
-0.768296	-1.28929
-1.7988	-1.41299
5.70854	1.24865
0.538942	1.21869
2.88384	0.418853
-1.3021	2.48567
-1.84534	-1.71765
1.55199	-0.630996
0.38442	-1.0568
-0.0897421	-1.45992
0.831315	-1.91627
1.27648	-0.0934953
2.85671	1.4908
0.550454	0.889248
0.481426	1.37167
1.0151	-1.40316
0.225418	-0.970092
0.223693	-0.0251628
-1.77834	-2.19071
0.0929393	-1.04517
-0.584728	0.309323
-3.46192	-0.540791
-0.540791	-3.46192
1.53171	1.33361
0.42129	-0.544062
4.02331	2.17934
0.822748	0.159894
-0.380815	-0.6275
0.306996	2.20567
2.20567	0.306996
0.837797	0.605071
0.139228	-0.53443
0.889538	-1.41383
2.80323	0.446565
-0.779246	-0.467949
0.427023	-1.38511
3.52179	0.252084
1.07702	-0.0620403
0.131314	-1.91144
-0.592645	0.14277
-1.36035	-1.70354
2.47309	0.0799746
0.402235	-2.50042
0.397938	-0.537015
0.0940317	0.809726
0.428364	-0.526268
-1.14444	0.364369
0.187329	-1.21493
6.92019	2.49417
1.43096	-0.737657
1.05567	0.392204
-0.722223	-1.81069
1.23544	0.927898
1.68651	0.89802
0.564451	0.728265
0.28146	0.253396
0.463108	-0.229933
-0.361291	-0.116737
-0.193647	-2.213
-0.599682	-0.477482
0.854187	2.04711
3.91947	3.62279
-2.76	-3.11502
-0.0717464	-0.453647
0.715849	-0.158305
-0.339984	-0.648596
0.0249947	-0.166729
1.48554	2.81027
1.38422	5.31844
-1.17809	-1.80118
-1.86558	-2.22353
-0.0150862	0.0464405
2.07799	-1.98692
-1.37756	-0.957295
-0.34119	-0.0856898
-0.150882	-1.11102
1.3348	-1.43212
1.89134	-0.00636749
1.65234	-0.946639
2.48292	0.984838
1.51352	0.623623
1.35565	0.738189
-0.430519	0.0638967
1.20902	-0.511025
1.0501	0.485231
3.14349	1.2883
-1.35714	-1.93259
-0.998279	-0.841825
-0.207534	-0.279494
0.104416	-1.95728
-0.340166	-0.848457
0.189513	-0.99307
0.868696	0.748338
-0.210799	0.579442
0.0531009	1.37363
1.45694	1.63593
3.74556	4.70263
1.95889	2.92006
-0.733076	-0.290317
-0.42875	-1.49964
1.06454	0.12605
0.523803	2.15529
2.53987	1.14084
-0.822384	0.227747
-0.0115831	0.106575
2.13344	0.122969
1.62027	0.444164
-1.15241	-0.0560237
-0.0212219	-0.669113
4.18529	5.95657
8.01429	2.63948
-0.966537	-0.373239
1.62987	1.22014
5.13972	-0.252258
-1.00198	-0.949147
2.69813	0.742165
0.46128	-0.70333
3.39066	0.361666
-1.38604	-1.04374
-0.417384	-1.57515
0.0409198	0.864968
4.53444	5.8136
-2.06683	-4.60069
2.37309	-0.240509
3.32243	2.075
-0.972233	-0.924105
1.58636	-0.576009
1.44039	0.720756
0.016203	-0.113448
-1.7943	-4.42308
1.24432	2.6716
2.44293	-0.0501378
-0.345179	1.13957
-2.4668	-2.34797
-0.530905	-1.27483
-1.63588	-1.5332
3.02627	4.52589
0.789793	-0.376811
-1.10884	0.0247009
-0.0100602	0.532841
1.68665	0.147366
-2.20943	-3.08436
2.81415	0.313085
2.05057	0.134263
-0.921686	-0.852228
-1.17879	-0.158773
0.929574	1.00237
1.29797	-1.72189
1.20925	-1.09929
1.03099	-0.311275
0.552678	2.62552
1.01918	-0.954676
1.25599	0.253912
-0.249361	0.260878
0.259103	1.47881
0.237042	-1.27451
-0.238421	0.369184
0.720098	-1.40042
-1.89343	-1.15615
-0.995239	-0.700805
0.505691	1.90501
0.748815	0.997209
0.132428	-1.27783
0.145723	-1.6651
-0.130013	-0.823996
0.815184	0.171412
-0.435274	-1.62337
0.542216	-0.152464
0.66401	-0.69881
0.0103244	0.384561
-0.907302	-1.57417
4.64548	0.176816
-1.16813	-2.14046
0.584554	-0.950375
-0.234943	0.369283
1.26974	0.267636
-0.706534	-1.07355
4.51763	-2.6656
-3.68978	-1.92912
-1.42064	-0.575335
-0.880479	-0.643073
3.71717	-0.0500808
-3.09866	-0.752998
1.50549	-1.42086
0.369169	0.596854
1.11059	1.44843
-1.05905	-1.7273
-0.919448	-1.38686
-0.636803	-2.84168
-1.02526	2.33754
1.20791	1.34817
0.698906	0.600733
1.34975	2.44405
0.48136	-1.5008
3.52017	2.81337
-0.873407	-0.83579
1.44575	-0.676405
1.42827	-0.702771
1.72413	0.455708
-0.699987	-1.92945
0.266974	0.784227
0.379207	1.5318
0.129706	-0.435666
-2.77776	-3.13865
-2.8902	-3.76602
1.45398	1.38424
0.649722	1.31952
1.31952	0.649722
0.987095	0.980464
-2.00017	-0.774443
0.916483	-1.07277
-1.24403	0.212132
0.497709	0.616081
0.593054	-0.0720747
0.597377	-0.340827
-0.138966	-0.718571
3.22739	4.4325
5.76421	6.72702
-0.225092	-1.57393
-2.03103	-0.848819
0.578929	-1.16018
0.501038	-1.93283
2.96017	-0.233647
-0.233647	2.96017
0.855977	-0.720206
0.237382	-1.15576
1.02804	0.0591055
-0.788034	-2.78355
1.09899	0.753937
-0.990993	-1.75439
0.078646	-0.938659
0.272307	-0.253458
-0.0850817	-0.755259
1.18214	0.318641
0.125664	-0.33489
0.907141	1.21272
1.05909	-0.855571
-1.19202	-0.824293
2.32871	1.44608
3.39824	0.659374
0.901608	-0.635249
2.90166	-0.267847
-2.55623	-2.54419
0.219291	-0.163558
0.000720823	0.314882
1.13152	4.10576
1.12485	-0.0235738
1.45837	0.209066
-0.583368	-0.829796
-0.322942	-1.51174
-0.867681	-1.62602
4.01242	-0.420613
0.39916	-0.135447
0.721561	-0.324291
2.22232	-1.33164
0.502404	0.0940632
1.39289	1.83082
0.771102	3.19585
2.179	1.05842
4.68797	3.83822
0.0961854	-0.366678
1.58288	2.54742
-0.673355	-1.03952
-0.133991	-0.0400956
-0.0400956	-0.133991
2.80704	-0.343802
0.114512	-1.01243
-0.455647	-2.01321
0.466243	1.38766
1.47531	2.37896
-1.38457	-0.863417
1.98542	-1.7492
0.222439	-0.198365
-0.289247	-1.49343
1.15518	2.77127
-0.247243	-1.0077
0.840826	-0.740607
0.198243	-0.35006
4.85371	6.75313
3.97633	4.96092
0.455651	1.02062
0.124044	-1.55693
0.570027	0.772692
0.588917	-0.0428936
-0.288042	-0.609947
1.5696	-0.0023243
2.36338	1.25959
-2.88687	-2.03583
4.23842	4.25635
2.45489	3.44263
1.04857	0.554985
0.902462	-0.188734
0.715039	-2.73996
-0.280865	-1.12604
1.06892	0.105192
0.742756	-0.474018
1.02812	-2.13922
1.66282	1.65666
0.987172	-0.0043256
1.44638	1.10592
1.33214	-0.477117
1.26114	-0.172286
2.61618	3.36812
-1.20309	-2.18488
-0.0569474	-2.39051
-1.90305	-3.34778
-3.06897	-2.46703
1.11213	-2.2231
0.48383	0.758073
3.04669	2.98377
2.03682	1.27496
0.48269	0.594664
-0.350076	-0.0699678
0.785839	0.116048
1.91287	-0.0391606
-0.365548	-0.719703
0.37624	0.226018
0.610396	1.95547
0.799144	0.732115
1.17485	0.497889
-0.00325156	-1.26188
1.51261	-0.765743
1.044	-0.141881
0.842854	-0.321078
3.24256	0.804397
-0.257712	-1.67518
-1.37919	-1.48585
1.29546	0.152514
-0.320612	-1.73119
0.0260982	0.205602
2.01496	1.67257
2.30313	3.47751
-0.0268986	-0.427111
0.622774	-0.0902105
-1.79919	-1.80691
0.169118	-0.15856
3.11277	1.46967
-0.129918	5.7834
0.997542	-0.000631105
-0.372083	2.37269
0.121658	-0.487084
-2.07253	-1.5728
0.66362	-1.50398
0.897349	-0.873265
-0.259388	0.440254
0.528421	-0.220265
2.88077	1.92378
0.372166	-0.0474275
1.17572	1.54514
1.01195	1.9944
0.800468	-0.51635
0.262494	0.0109677
4.45518	-1.25938
2.50813	0.30956
1.49559	-0.706042
-0.642189	-1.07829
1.35478	0.265817
2.17153	-0.288859
0.916949	-0.850911
0.137695	-0.867704
-0.0489283	-0.704941
-0.776091	-0.873831
0.231321	1.39828
-0.607097	0.780646
5.85504	4.07833
3.69913	3.23221
2.54457	1.27973
0.416165	1.28185
0.560932	0.342049
2.62701	3.9208
1.51365	1.43374
0.795859	-0.77783
-0.118952	-1.41905
-0.148836	-0.339061
-0.787336	0.587771
0.277749	-0.78938
-0.746117	0.073062
0.0236821	-0.677678
1.78384	-0.922383
0.649398	-1.08395
1.81204	-0.621473
-2.26061	-3.83395
2.36876	0.413876
-4.19549	-3.8305
-2.13861	-1.15222
0.056483	0.950609
1.62562	1.13054
0.892224	0.914058
2.53066	5.2885
3.4599	3.15708
0.849412	0.45706
1.14508	-1.52466
1.78543	1.77738
1.14659	0.0195205
7.59157	4.55109
1.68638	1.50832
-0.10327	-0.650582
-2.23313	-2.1737
2.74963	0.876586
0.640513	-1.56928
0.641917	-0.497391
0.297043	-0.440767
0.254514	-0.985958
-1.20067	-0.891126
-0.472319	-0.865641
1.49367	-1.40182
1.72123	-0.724488
1.73494	-0.490175
2.18481	-1.01199
4.16987	3.80497
2.71976	2.35765
1.68024	-3.05382
0.477918	-1.00733
0.913593	2.88592
0.289586	0.325029
2.40328	1.48533
-0.778794	-1.34835
1.37772	1.36677
0.00786168	0.000901074
-0.855241	-1.58874
-0.405746	-0.727277
1.3959	-0.0951867
1.57516	1.84437
-0.716914	-1.8667
-0.164864	-1.22178
0.515268	-0.0221514
-2.68796	-1.55494
0.43483	-1.10583
2.01322	1.88189
3.19279	3.17694
1.15368	-0.121542
0.237232	0.373825
0.484581	-1.35037
0.70674	2.06964
-0.73242	3.50746
1.34849	1.49213
2.34809	1.27298
2.58912	1.52044
0.315965	0.244533
-0.820151	1.02333
1.25331	-0.543841
-0.341536	1.45332
0.913141	0.707787
2.74246	-0.202189
4.29375	2.89962
3.39508	2.99133
-0.208147	-0.823172
-0.335277	0.990747
0.495003	0.16775
2.23501	-1.40014
-0.344397	-2.19582
1.32013	-0.200342
0.175198	0.0661566
2.56541	-1.04067
1.36838	0.209375
-1.12679	0.594054
-0.207718	-3.39997
-0.580073	-1.31632
1.97517	2.29404
1.8605	1.34942
1.78605	-0.0406381
1.46713	1.04027
1.65377	-0.0398435
0.722455	-0.380891
1.72699	5.47638
-0.43541	-0.733248
-3.18583	-4.54316
5.72348	4.69106
0.826907	-0.807588
0.983865	0.96406
-0.88632	-1.03738
0.983231	-0.388037
1.39489	0.816116
4.91513	4.86944
1.57319	-0.753025
1.12093	0.359358
-1.52831	-2.16016
-0.175137	-2.77867
1.6554	0.647886
-0.929556	0.26576
0.553423	0.978207
0.0512929	0.0071211
-0.444556	-0.819238
-0.245611	-2.0811
-2.95768	-1.71041
2.03341	4.62655
0.251326	-0.363332
5.75725	7.0677
2.00505	0.503775
-1.64269	-1.30215
0.417462	-0.610723
0.578464	-0.761529
0.581149	-2.63252
0.700383	1.60808
1.38121	0.779398
0.515572	-0.890755
0.667643	-0.77308
0.427126	-0.921286
1.70845	0.658957
-1.73399	0.17764
0.279242	-0.0249653
0.47026	-0.475111
-0.316835	-1.67926
-0.452363	-0.0304798
-1.75243	-2.51632
1.10754	-1.10997
-0.583254	-1.91821
-0.0181137	-0.383922
0.38788	1.58378
-0.545578	0.641068
-0.169121	-1.56139
0.854328	-0.769689
0.311727	-1.53576
-1.35635	-1.01379
2.76458	1.20285
0.165698	-1.75197
0.709056	-0.184443

## Sheet: Figure1h
first_peak_l2fc	second_peak_l2fc	third_peak_l2fc	fourth_peak_l2fc	baseMean
0.47712	-0.105892	0.363978	-0.301533	6632.31
1.53322	0.934158	2.49814	0.821187	4178.77
-0.617712	0.307655	1.14527	-0.691975	2723.39
0.412389	0.580525	1.60244	-0.00832336	7058.41
0.645586	-0.201859	-1.47899	-2.30634	2664.78
-0.376482	-0.27497	1.73991	-0.317389	2113.99
1.17942	0.363949	2.72778	0.205632	4443.49
-2.55618	-1.27426	1.52864	-1.27273	1782.08
0.468715	2.14109	1.77272	-0.00281135	3119.14
1.30203	1.59748	1.37652	1.00082	562.894
2.39463	2.33345	5.15814	5.31789	2293.14
4.40711	2.51986	2.18647	1.63189	1400.63
3.30728	1.55105	2.46253	1.75509	4487.22
-1.59814	-1.10513	-0.900129	-0.432652	1884.19
2.00492	2.15889	1.09659	2.2039	6039.91
-3.52361	-1.15695	-0.6159	0.809688	9075.07
-0.851746	0.137064	1.85554	1.37053	5140.66
-0.248658	0.710961	0.972398	-0.770873	557.352
-0.680613	0.272641	-0.68465	-0.154528	4415.94
-2.41555	0.144672	0.637664	0.403398	3419.65
-0.159279	-0.212585	-0.330413	0.443611	2091.08
-0.538781	0.0894008	-0.0462233	3.44733	3713.29
0.483672	-0.597458	0.995014	-0.402946	678.785
0.494063	-1.67714	-1.88886	-0.122681	3252.03
0.858395	-0.609317	1.55969	0.636979	3546.93
-0.0465589	0.259014	0.858395	-0.609317	3546.93
-0.552697	-0.608395	0.689337	-1.63862	695.14
-0.708491	-0.34111	-0.534398	0.791711	943.152
-1.169	-0.263402	-2.15579	-0.34294	1246.64
0.603479	-0.658657	-0.194926	-2.82912	761.155
-1.3064	-1.2698	-1.02503	-1.71781	10418.1
-1.02503	-1.71781	-1.34549	-1.18722	10418.1
1.15886	-0.78764	0.726689	-0.476903	8785.1
0.264949	0.174637	1.00081	-1.81874	2129.54
0.0139904	1.36745	2.28718	3.91249	9790.9
0.289195	0.121975	4.0243	-0.0539437	14296.2
0.914589	1.64657	2.967	1.24652	9406.92
-1.75702	0.638898	-0.812412	0.756969	2335.93
-1.96603	-0.334102	-0.0253403	-1.01469	8209.45
1.53043	0.357912	1.71678	-0.420327	16576.4
-0.899123	1.397	4.40971	2.57309	12600.7
-1.69266	0.222678	2.47962	-0.0832871	2599.47
1.41659	-0.249199	-0.474684	0.150423	6329.97
-0.206994	-0.0243839	-0.0736493	-2.12667	1000.82
-0.025975	0.301458	1.91261	1.68703	5631.8
1.3175	-1.3753	-2.32674	-0.0258105	3068.73
1.07981	0.306747	0.01861	-0.804737	5433.25
-0.410618	-0.5616	0.981632	-0.24984	14.6397
-0.216137	0.1001	0.244571	-1.32627	2870.52
1.43937	-1.09291	-0.606131	-0.112274	19931.8
1.14429	-0.496378	0.00420344	-0.974099	958.505
1.86397	0.0537432	0.810415	0.450985	2169.83
0.421625	2.23574	2.79415	2.63937	21237.9
1.38425	-0.609775	0.957159	0.39192	5100.27
0.459266	-0.302847	-1.79669	-0.474306	11106.1
-1.78739	0.27113	1.08429	-0.358264	2714.86
-0.55901	-0.67281	0.0717098	0.475968	2678.22
1.19114	0.807201	0.0325339	-0.615123	116.65
2.48462	2.96513	4.94828	5.34156	12049
-0.340787	0.401673	1.01924	0.489432	6509.71
1.2978	0.470051	-1.04984	-1.20024	3629.88
1.20771	-0.500587	1.05107	0.115868	741.919
0.17014	-0.815651	0.405768	-0.937234	741.919
-0.152327	0.697343	-1.50044	0.889098	5394.22
2.81805	0.678247	3.95276	1.26294	4889.95
1.2482	1.07027	2.81805	0.678247	4889.95
1.66232	1.75136	1.2482	1.07027	4889.95
2.09415	3.12089	2.66095	2.9179	201.562
-0.0645967	-0.524908	0.808562	-0.0885348	1625.73
-2.11097	-0.167916	1.96072	-1.0007	27039.6
-2.23259	-0.897555	-1.09806	-1.48417	1085.96
-0.959354	0.361469	1.82414	-0.748055	1509.71
-0.329958	-0.160958	-0.835594	0.754357	1063.29
0.356077	0.0437925	2.76964	2.36263	7772.24
1.97988	0.931978	1.94331	-0.188073	7327.64
-2.36669	-1.92155	0.747833	0.721973	2823.91
-1.06438	1.41958	-0.0870997	-0.982572	1152.27
0.672128	-3.35179	-0.725586	-0.362434	1288.01
2.44365	0.399782	1.91213	-3.6201	1679.75
2.05492	0.0424474	0.474191	0.120945	3450.83
0.552055	-0.760689	1.10744	-0.172695	3946.56
3.92406	0.590698	1.47521	0.448368	2013.32
1.57658	-0.176715	0.165491	-1.98158	15808.1
-1.34292	0.0221891	-2.0191	-0.698485	967.813
1.12991	-0.552806	1.22066	0.986027	62.0935
0.325843	-1.02891	1.00989	1.72615	3530.79
0.198641	-0.746252	1.07899	-0.539724	395.26
-3.58711	-1.68389	0.407446	-0.00415765	1809.18
-0.991286	-0.776819	0.344425	1.00575	341.429
-0.723613	0.07306	1.14954	1.2539	8359.58
2.84321	0.463169	0.90766	0.998364	7868.4
-1.85756	-0.82127	-2.29426	-0.957098	466.964
-0.474812	0.459424	0.491216	0.183292	12072.8
4.12037	1.83404	1.95965	0.235001	1183.15
0.300955	0.681983	-0.264765	2.48067	2820.26
3.40616	4.97786	1.16354	2.02106	2938.62
-0.933513	-0.255342	0.581191	0.144434	1690.63
1.86	0.450328	0.561363	-1.79975	4110.05
0.561363	-1.79975	-0.738287	-0.0275327	4110.05
-0.851017	-1.12003	1.91015	-1.51616	344.713
-1.68736	-1.99155	0.296171	-3.4934	15880.6
-2.80868	-1.56421	-2.86997	-2.34823	15880.6
-2.4611	-0.999916	-2.80868	-1.56421	15880.6
-1.67364	0.6141	1.37119	-0.488963	407.017
-0.609466	0.218037	-0.452547	-1.30942	3659.96
-1.43409	-0.983086	-0.609466	0.218037	3659.96
3.12765	2.47625	1.29532	0.0124214	3955
-0.763798	-1.75175	1.735	1.78679	3955
0.107746	2.80605	0.595244	-0.503005	3238.48
-0.432066	-0.358433	1.16042	0.541163	6428.95
0.151617	-0.0785962	-1.54867	-0.138719	5158.84
1.41779	1.13367	3.78199	5.51236	3759.66
0.195264	-0.185069	0.357892	-1.26182	1728.09
4.97917	3.90529	5.46277	1.06379	13976.8
6.32861	6.38687	4.9595	3.52589	4483.95
-0.135109	3.47555	6.32861	6.38687	4483.95
-0.639759	0.103539	0.429464	-0.109483	4733.65
1.48887	1.64267	-0.758048	1.36428	1365.04
-2.76313	-2.25068	1.26711	1.03982	618.889
0.5972	-0.334327	0.151285	0.180574	2272.53
0.921914	0.217409	2.06098	-0.646233	1204.5
1.00655	0.651518	0.618833	0.115185	803.21
0.588252	0.645938	0.301575	0.530633	490.9
1.02562	-0.131904	0.530633	0.301575	2268.1
-0.580967	-1.09942	-0.265881	-0.559491	4226.48
0.75084	-0.597672	0.538114	-1.70604	542.326
-0.290242	-1.11287	1.16249	0.185497	11698
-1.38241	2.54902	3.78575	1.55756	11267.7
-0.435277	0.805908	0.250949	-0.524664	1781.84
-0.0641646	0.793211	1.16644	0.00988141	3735.75
6.77521	6.88866	5.13189	5.07973	971.859
3.99449	1.26767	0.554716	1.03688	9508.49
0.749414	0.323299	1.21562	3.51582	15655.1
0.352025	-0.213123	4.05475	1.52198	12626.2
-0.071352	-0.308302	-1.47091	-0.0495238	1252.29
-0.073395	0.297918	0.389838	-0.907926	2853.2
-0.906271	0.210313	0.735825	-1.86195	5876.27
0.122606	-0.36539	-1.31238	-1.69999	1352.38
-0.600715	-0.366658	2.36694	0.954	58.6678
2.54576	1.6167	-1.15652	1.16145	213.804
-0.348695	-0.596847	1.16145	-1.15652	2114.87
-3.19347	0.384721	0.311687	-1.31765	1926.32
0.815208	0.868384	1.32047	2.79981	19317.6
0.430829	0.0795753	0.0522317	-1.09421	4850.64
1.73835	-0.195736	1.54661	0.764394	1241.89
-1.56498	0.511926	1.0162	-0.0740854	2327.72
1.35639	2.55744	2.74722	1.06377	45421.9
-0.378724	-0.119118	0.711032	-0.524377	2035.12
5.34553	4.79159	7.22651	5.18589	1412.53
0.51668	1.91132	-1.06788	-1.59673	3051.87
-1.53139	-0.839265	0.0352843	-1.14255	4980.36
0.134881	0.0231623	-0.573422	-0.149454	6113.37
1.46323	1.02879	2.20136	0.462457	1693.48
0.0466533	0.576015	0.458788	-0.17378	676.255
1.02893	0.992586	1.74485	0.634281	71706.3
0.646923	0.843229	1.18474	0.642413	7532.68
0.352558	0.307108	1.14992	-0.864276	1901.82
-0.115395	-0.749833	-0.19613	0.195293	9432.05
1.68915	0.88171	5.18835	5.32855	20717.7
-0.306699	-0.511533	-0.469225	0.149221	1327.23
0.62976	0.0553721	1.42474	0.475922	2103.95
-1.918	-0.418721	2.44155	0.505151	1877.28
-3.9011	0.331819	-0.224767	-0.987399	292.046
-0.843726	-1.88666	-0.379306	-0.640386	5433.19
-0.812622	1.21274	2.30144	2.35099	3458.56
-0.0370587	0.619004	-1.52179	0.0379442	336.679
-1.76427	0.807746	-1.05651	1.69891	117.468
1.23477	-0.395383	0.771183	-1.344	9525.39
1.4414	0.634376	0.828108	1.52383	20113.1
-2.48282	-0.934456	-0.0591738	0.190881	2125.93
-1.92606	-0.826435	-1.24777	-0.019827	17668.5
0.550383	0.465	-0.756982	-0.578268	7997.73
-0.265679	-0.084119	3.0031	0.409182	69069
0.802907	1.14007	0.451069	-1.61153	2143.66
-0.37942	-0.0850445	-0.442106	-1.46273	4708.48
-0.423808	-2.29127	-1.60982	-3.2666	436.703
0.486812	1.22361	0.733612	0.983053	3823.08
1.19055	0.249327	0.186247	0.220172	3101.08
0.783103	-0.264766	1.89952	0.0888888	31358.1
-0.576226	1.10645	1.9135	1.43435	21291.1
2.64267	-0.123046	2.03569	1.24362	5855.49
1.41426	-1.27652	-0.110418	0.389117	1758.6
-0.105437	-1.37981	-0.232353	-2.43733	1056.96
0.77181	0.268501	0.571415	-1.18251	1611.58
-0.559266	-0.338986	0.104734	0.583678	10149.4
-2.17824	-2.89321	-0.225878	0.0186515	25930.1
-1.22801	-0.731721	0.536366	-0.578065	2572.57
-0.131584	-0.500774	-1.09335	-1.8035	534.532
1.20435	-0.615756	0.38929	-0.927199	1407.02
1.2642	0.6923	0.242184	-0.777546	328407
-0.18711	0.295747	0.136981	-0.129776	328407
-0.46632	1.47726	-0.542872	0.667485	328407
-2.70812	-0.361892	0.00450242	-1.27606	555.84
0.689837	0.775191	3.41873	-1.87474	2756.67
0.297304	-0.164967	-0.752121	-3.63101	1689.95
2.22578	-0.403925	2.53216	-0.439484	6305.53
0.329634	-0.794636	0.464935	-1.58489	1906.09
1.0054	-0.382209	0.639306	-0.322591	1828.59
0.214845	0.268464	0.0583978	0.555369	27555.6
0.0583978	0.555369	2.01326	-0.162071	27555.6
-0.285804	-0.52039	0.0224265	-0.0414352	6327.66
-1.06453	-0.747108	0.746482	-3.08852	7908.18
-0.800779	-1.09994	-0.648774	-0.862307	117.511
-0.17883	0.0273317	2.49251	-0.668175	1897.71
0.564072	0.0128832	0.746993	-0.937372	2587.57
-1.96288	-0.99273	1.54585	-2.34031	654.439
2.85413	0.556768	2.54528	0.250426	5047.07
-0.0630558	0.30157	1.28096	-0.677534	736.19
1.86792	-0.195383	1.36331	0.324018	6917.68
-0.458967	0.524278	1.86792	-0.195383	6917.68
0.867993	1.22999	0.134755	2.3268	111.446
0.543747	0.111226	0.434483	0.118246	231.107
-0.349584	-0.0823268	-1.03	-1.11532	1010.98
0.478056	1.13188	1.15446	0.204069	1052.46
1.15446	0.204069	-0.211703	-0.169202	1052.46
-0.674004	-0.43979	-0.169202	-0.211703	145.88
-0.9966	-0.0819582	-2.22256	-0.974355	145.88
-0.103526	0.0650367	0.755305	-0.703174	2531.35
1.60941	0.183293	0.196419	-0.829226	1997.74
-0.0507855	1.02947	1.1185	1.56681	3040.61
0.526977	0.421729	0.223737	-0.317944	5905.26
0.223737	-0.317944	-0.634658	-0.386212	5905.26
3.16462	1.96496	1.76848	2.51631	13574.6
0.078869	-0.142032	0.821021	-0.652058	46.2397
0.821021	-0.652058	0.0546976	-0.165465	46.2397
-1.75179	-0.838378	0.166704	0.0288565	46.2397
-0.0858569	-0.50559	0.283354	-0.0893048	3369.01
0.290597	0.596506	2.15529	0.463112	1258.97
-0.874185	1.2133	1.24155	1.8963	10870.3
6.35902	0.681782	3.81885	4.35807	31117.5
1.55088	-0.20969	0.970705	-0.971309	913.686
-0.246136	0.192453	0.751154	-0.305988	4853.83
-0.285438	0.235505	0.910997	-0.356408	865.946
0.334368	0.766012	0.089263	1.44211	2127.47
2.61126	0.108651	3.55672	2.50148	1222.27
-1.34804	-1.13025	1.87478	0.0184583	654.414
1.07501	1.08686	0.329765	1.57959	299.732
0.480666	-0.33777	-0.344297	0.975852	366.82
-0.109563	-0.767389	1.33316	-2.03568	1399.25
-0.193785	-0.513439	1.63158	1.03988	775.391
1.50088	-0.479642	1.04221	-0.373205	2595.88
-0.182341	0.553101	3.21014	0.0415152	1107.42
1.14326	1.62794	0.234562	0.0375871	2688.32
3.89897	2.61451	6.19112	4.87111	4110.01
-1.56692	1.53086	1.96315	0.0764267	22892.4
1.96315	0.0764267	-0.158188	0.810166	22892.4
1.82301	0.872156	0.225209	-1.53094	584.735
3.32752	0.160963	0.386775	-2.28078	3020.92
-0.189487	-1.37742	0.689837	-0.616663	4785.39
-0.251592	-0.168608	-0.086012	-0.172372	3899.15
0.172221	0.283419	1.71178	-0.509357	1893.79
1.51979	2.11998	2.22292	1.07484	3149.11
0.978765	1.42153	3.9697	1.46848	8340.88
0.22857	-0.140298	0.400292	-0.770103	1201.68
-0.0590245	-0.0766457	3.76628	1.36201	11696.6
0.246749	-1.47258	-0.196904	-0.837434	274.186
1.60503	0.651786	2.37774	1.47381	4456.32
3.1386	0.872836	1.52626	1.54058	22532.1
1.69173	0.605649	3.1386	0.872836	22532.1
-1.13124	0.765347	-1.64968	0.921853	14258.3
-0.075514	-0.100875	1.19959	1.17191	9348.15
0.899536	1.09491	0.322533	0.866794	1805.04
0.546314	0.134633	1.03286	0.178719	1321.76
0.693878	-0.413296	0.540589	-1.50009	2560.34
1.10954	-0.422749	1.76973	0.418771	974.978
3.27374	3.67965	0.706997	0.275854	9348.26
-0.921205	-0.312573	0.183606	-0.0182063	14039.5
0.948216	0.741518	0.765828	2.00462	13518.6
0.765828	2.00462	3.6855	0.997691	13518.6
0.85825	0.0993357	1.33998	0.378884	6035.51
0.563793	-0.0476315	1.20086	1.01439	6035.51
-1.78932	0.147799	1.63957	-2.41985	2394.57
1.4041	-0.749776	-0.527138	-0.16241	2792.29
-1.09081	-0.279708	-0.794326	-1.53657	4375.97
0.113436	0.0989258	-1.34766	-0.868162	4041.15
0.235955	-1.03596	-0.0856521	-1.45007	14911.3
-0.0856521	-1.45007	-3.70908	-2.96819	14911.3
0.741412	0.575312	0.999827	0.286054	9958.61
0.999827	0.286054	0.664446	0.179531	9958.61
0.951097	-0.365872	-0.097052	2.61546	16198.1
0.565655	-0.252359	1.42989	-0.833981	1176.02
-0.331325	1.62459	0.780186	2.48829	15121.3
1.94396	0.0481283	-0.604111	0.942704	4005.47
0.34352	0.237083	-0.565588	-0.869134	4329.74
-0.565588	-0.869134	0.795728	1.34578	4329.74
0.607956	0.275926	1.53826	1.8242	5593.53
-1.0524	0.43449	-0.676184	0.564258	1745.34
-0.190142	-0.640086	1.47157	-1.35503	236.676
-0.955942	-1.36022	0.043625	-1.57968	299.867
1.09611	1.56152	-0.410421	-0.54354	7397.26
-0.503031	0.495018	1.81795	2.31822	9336.71
1.81795	2.31822	2.0532	2.03332	9336.71
-1.9376	-0.237003	-0.646086	-2.42969	335.792
-0.572869	1.09276	1.18575	0.490046	1531.12
3.65662	-0.151858	-0.417346	-0.38489	1513.74
4.55566	0.110802	0.943307	0.446886	67891.4
-0.965256	0.429256	0.436219	0.533531	1659.45
-1.38372	-0.881421	-0.745408	-3.11326	1892.02
-1.39366	-0.412548	0.885756	-0.630793	12697.2
-0.0365191	-1.19135	-1.67573	-1.46191	256.357
0.128857	-0.402035	0.326394	2.36099	29.4576
0.405184	0.41634	1.12032	0.599151	1916.16
0.263968	-0.144601	1.92334	0.584886	5650.64
0.262271	0.133325	0.710781	0.604393	3531.78
1.88043	-0.329057	0.649835	-0.148973	3789.44
-0.678757	0.150582	0.0593625	1.16164	5912.93
0.0986295	-0.207881	0.365116	-1.98505	3936.21
0.13809	0.300719	1.71682	0.420567	19638.9
-0.106082	0.497543	1.41561	0.62463	33779
1.41561	0.62463	0.693215	1.33528	33779
1.02569	2.25482	2.0441	1.79066	33779
-0.947693	-0.588697	1.02581	0.447697	1815.57
-1.69314	-0.115207	-0.393497	-1.071	1705.43
-0.445735	1.05544	1.59877	0.72896	4662.87
-0.247706	0.00446518	-0.176189	-0.043929	6518.55
3.62374	-0.181956	0.284842	0.70552	2610.88
3.12647	0.00799175	3.62374	-0.181956	2610.88
-0.449796	-0.519815	0.0509287	-0.813924	1301.52
-2.04606	-1.21387	-1.99606	-1.38463	752.265
-0.897662	0.942048	2.85644	1.74181	3545.48
-1.52547	-0.936766	0.570156	-0.550409	1863.77
0.448231	-0.783869	0.574482	-1.83278	4108.95
1.04178	0.62602	2.3664	0.614015	2668.15
-0.400563	-0.0753768	4.39294	-0.308967	2605.61
-0.329684	0.216284	-0.994295	-1.29783	1432.76
1.01891	-0.0926806	1.75302	-0.944029	4522.55
0.772982	0.485714	-0.00264643	-1.14662	30933.1
-1.49901	-2.79246	-0.595127	-3.3107	2938.79
0.887712	0.486954	0.944106	0.359952	8911.38
-0.34991	0.365019	0.275149	0.201113	5493.2
0.152492	-0.181864	-0.143762	0.313953	2423.77
1.20344	0.0910747	1.63224	1.85147	1999.73
-0.0755023	-0.387258	1.30849	0.0637603	1468.13
-0.636379	0.0906656	0.346961	-0.5479	344.868
-2.2592	0.626285	-0.446884	-0.390962	195.643
0.145493	1.36153	0.0264954	-0.520883	10289.8
0.0264954	-0.520883	1.24353	0.248023	10289.8
1.67755	-0.331933	0.54338	-0.388642	10248.7
0.693109	0.343614	1.68192	0.0385721	2465.59
-2.43498	-2.75473	1.32061	-0.542711	20776.3
1.32061	-0.542711	-2.86092	-1.34692	20776.3
-0.749218	-1.5106	2.20918	-0.35202	157.306
-1.08742	-1.34625	-1.06119	-2.66615	1961.34
-1.06119	-2.66615	-1.28755	-4.66724	0.721679
-1.462	-2.77417	-1.29389	-2.65717	2367.03
1.39384	0.436059	0.178951	-0.124054	15692.1
-0.438246	-1.01621	-2.66896	-0.821403	1420.05
0.578726	-1.66368	-0.847424	-1.06057	5366.65
-1.17062	0.0202663	-0.504475	-1.1374	4339.34
-0.948396	-1.6787	-2.0285	-1.16609	694.213
2.437	1.75646	0.323016	-1.31686	10091.9
2.77083	-0.207151	1.64443	-0.602983	2961.03
0.895649	-0.186253	2.35391	-1.33477	1030.47
-0.0245022	-0.30581	0.895649	-0.186253	1030.47
1.1733	0.284767	1.04452	0.168744	2042.95
-2.97311	-1.91348	-2.13452	-0.785633	295.689
-0.209353	0.925786	0.0958355	0.116214	4243.38
-0.562938	0.211046	0.441709	0.207412	1451.39
-0.0945092	-0.30508	0.484348	-3.13447	767.482
0.347313	0.050902	1.32861	0.855472	6295.53
-0.745653	0.42482	0.108243	-2.88701	120.67
-0.094561	0.265158	0.358742	-0.63605	3886.54
4.17966	4.60588	3.75959	4.37307	1058.07
0.624261	-2.78451	0.510472	1.67067	2610.38
-1.31978	-2.47798	-2.92205	-3.0003	3489.15
-0.0661974	-0.187025	0.53621	-1.13599	14919.3
0.918575	-0.204435	-0.76123	-0.851121	4535.94
-0.76123	-0.851121	1.91335	-0.717803	4535.94
1.50371	-0.428583	0.797334	-0.792143	1916.17
-1.61344	-0.921762	-0.413648	-2.27008	10161
1.86695	1.69106	2.31231	1.3101	6766.74
-1.09918	0.056173	-1.09738	-0.388018	0
-0.146384	0.0593991	2.04631	-0.35258	6784.7
0.74354	1.47178	-0.574831	0.541105	1280.78
-1.24478	-0.675405	-0.135605	0.676448	20747.9
0.17347	0.019404	1.28707	1.49651	2056
-1.5246	-0.787208	-0.717671	-2.22169	1684.18
-0.140158	0.155283	-1.09446	-0.604695	11581.6
-0.477629	-1.39323	0.296386	1.12922	1689.2
0.589547	0.106263	1.40546	-1.22316	62.2082
0.00717619	-0.357576	-1.06021	-0.940837	3431.2
0.289644	-0.64111	0.0884489	0.537154	7173.97
0.706679	-0.763605	0.637342	-2.44209	3030.17
1.76468	2.28423	1.23648	1.42271	3894.54
1.23648	1.42271	2.86124	2.43187	3894.54
-0.751909	-3.37192	0.553047	2.06497	6321.58
0.174003	-1.22752	0.362068	1.24822	567.342
0.716965	0.343307	1.15643	-1.34654	12608.5
0.512393	-0.126494	0.558554	1.13146	5422.59
0.265038	-0.350405	0.100703	0.0705381	560.515
0.993666	0.326624	0.226335	-1.61726	13647.5
-1.04462	-0.466829	-1.1944	-1.19322	681.472
-1.1801	-0.486003	0.59157	2.82818	681.472
0.72331	0.170966	-0.630207	2.53605	440.657
2.84701	1.95759	4.21032	2.22328	13462.8
3.15535	3.6849	5.92269	1.81856	13462.8
0.600336	0.15426	-3.12311	-1.77601	2658.05
-1.96142	0.187253	0.875132	-0.308038	5129.58
1.45349	-1.94257	-1.43233	-1.06838	2070.64
0.307749	-0.0847102	-0.873714	0.126008	1961.23
-0.778799	-0.478465	-0.615064	-2.5748	333.206
-0.41416	-0.675572	-1.83642	0.398279	77.1351
-1.00872	-1.8738	-0.774525	-0.277978	965.758
-0.510393	-0.264546	-1.00872	-1.8738	965.758
0.65713	-0.439579	-0.698726	-0.742591	2590.52
3.28517	2.30406	2.44423	1.54112	895.039
-0.0281013	0.224651	2.02397	0.14518	13547.1
-0.906027	0.763188	1.75299	2.1284	11341
1.20361	1.31618	0.363736	1.71847	39011.5
-1.79849	0.440047	-0.0818802	0.241972	19.5931
2.54146	-0.274369	0.241972	-0.0818802	4153.2
0.847178	0.639029	2.08135	-2.32725	8943.78
0.154526	-0.594508	-0.81744	0.138361	286.166
0.737037	0.385897	0.926846	-0.211879	1451.58
0.893462	0.824237	1.60105	4.37372	8468.7
0.886465	-0.397347	-1.60335	-1.05352	19324.2
-1.60335	-1.05352	-1.32094	-2.08809	19324.2
0.815161	-0.213677	0.0707229	0.79657	15606.3
-1.00862	0.0865625	-1.05964	-0.244858	13453.7
0.550665	4.36424	3.90333	7.18318	3253.91
-2.62628	0.71701	0.550665	4.36424	3253.91
4.47465	1.55433	-1.04361	0.596695	13780.5
-0.471356	-0.180739	0.574618	-0.634144	977.881
0.68415	-0.209233	0.612589	0.363981	8088.21
0.979005	-0.158787	0.416535	0.0148484	4931.1
2.52094	1.27467	2.9237	1.86491	11037.9
0.00537912	0.990653	0.702825	1.51153	6341.24
-1.57136	-0.759481	-1.24025	-1.08894	5650.28
3.06205	-0.0935109	2.1604	0.724502	96557.5
-0.0646672	1.49026	0.494483	0.84211	52116.1
-0.416585	0.219825	-0.598431	1.32381	36536.9
-0.02754	-0.68771	1.59176	-0.216156	13172.5
0.599553	-0.720095	3.35863	0.282145	3060.52
-0.335329	-0.686915	-0.154619	-2.01528	15199.5
0.203719	0.190595	1.08882	0.189798	22702.5
-0.230219	0.536212	1.3191	2.92988	78812.7
-0.634132	-0.302773	0.461568	-1.08645	11107.3
-1.87273	0.110359	-0.788645	-1.5083	12982.5
-3.0443	-2.40496	-2.74597	-3.93934	385.081
-0.170084	0.392592	1.46215	0.19209	18660.2
-0.0799136	-0.158692	-0.374384	-1.03133	2080.15
-0.698434	-1.22027	-1.99972	-2.27899	629.008
-0.957841	-0.653817	0.521448	2.07815	1744.92
0.270933	0.486094	0.399756	-0.335375	100.674
4.04143	-0.612119	0.655894	0.0471988	11137.8
0.159935	1.00955	2.4622	3.40127	34085.8
6.66209	5.01761	5.40534	3.70438	34085.8
1.42661	2.28509	3.11352	4.14042	34085.8
0.284323	0.487988	1.05145	-0.0143032	1275.37
2.85357	0.744898	0.390732	0.535324	221138
0.766926	2.67018	0.954994	1.23593	221138
0.127115	-0.842141	-0.675345	-0.210487	1175.62
-0.88706	0.2146	0.904279	0.803308	2068.21
-2.87154	-2.6166	-1.26888	-2.67034	522.386
1.52177	1.03591	4.09747	2.29999	7586.41
0.375226	0.350542	5.42599	1.37475	17140.6
-0.120474	-0.0369791	2.20767	0.842972	1995.57
-0.284949	-1.67185	-1.23245	-0.857811	481.349
0.293375	0.274624	0.121629	0.462516	2251.62
0.00782684	0.296502	-0.532034	-1.9823	4257.81
-1.04017	-0.715552	0.267671	-1.28603	1557
0.980375	0.0257684	1.87586	0.269994	994.284
-0.399867	-0.343616	-2.34579	0.76839	57267
-0.219099	-0.373284	-0.74397	-1.56742	6795.1
-0.163231	0.586409	1.31615	0.416313	1813.28
-0.0696292	-0.468606	-2.24489	-2.22646	2666.47
-0.20684	-0.49034	-0.440865	-0.491852	1152.33
-2.18908	-0.797818	-1.65925	-0.348189	328.71
1.32444	2.54402	-0.394755	0.762322	8006.65
0.334817	0.338133	0.644897	-1.14373	992.444
1.62559	0.81038	1.28905	2.13131	3238.33
3.5317	1.42502	0.680878	0.0394051	17321.9
2.41562	0.0571726	-0.868705	-0.22197	5856.8
-1.74272	-1.74531	-1.11825	-2.30207	87.5581
-2.52779	0.011997	1.84605	0.677487	5865.64
0.277707	0.211139	1.06552	1.04482	1755.5
-1.81738	0.59178	3.94817	2.93766	9184.3
-0.491386	-0.242366	0.0131333	-2.86517	274.934
-2.34025	-0.22954	-1.52514	-1.43691	5447.31
-0.182563	1.40412	4.41557	8.05724	2516.36
-0.339081	-0.640749	-0.320103	0.950391	2042.84
0.75276	0.503885	1.10279	0.896287	12913.5
-0.547955	0.200183	1.07199	-0.361069	4128.29
3.44886	0.183455	0.357523	0.0001973	2528.55
1.53214	1.21664	0.33082	0.351834	30133.1
-0.205455	2.01938	0.351834	0.33082	116.841
-0.552045	-0.168877	0.659917	-3.07787	338.939
1.75386	-0.257818	0.770399	-0.442534	3080.37
0.809686	0.232994	5.226	0.0540924	52.9625
2.56233	0.860275	0.34627	0.601907	11979.4
5.93769	6.92285	5.86353	4.63669	70165.9
-0.118634	-0.560051	0.493638	-0.551416	1829.07
1.62556	-0.0311646	0.181529	0.460438	4561.25
-1.99591	-2.24671	-1.81608	-0.346058	203.086
1.16265	-0.289026	2.15824	-0.326109	1383.52
1.75432	0.87781	0.355226	-1.46956	4908.75
0.355226	-1.46956	0.248579	-0.194446	4908.75
-0.454997	-0.945409	-0.721477	-0.483929	3439.06
-0.986287	0.404613	2.57439	1.26634	13584.9
2.57439	1.26634	1.85395	1.99576	13584.9
-1.54161	0.0659738	-0.110039	0.827111	23320.9
0.53051	1.66245	0.635484	-0.145947	298.063
4.0351	1.54178	6.13629	6.45348	6352.94
-0.440415	-0.353636	0.422174	-0.393982	1919.38
4.3111	2.26272	3.4484	2.54836	2763.26
-0.306444	1.07145	1.48038	1.3503	2312.19
1.10273	1.34992	4.70179	3.30135	27281.4
1.30371	1.46621	3.40706	2.91228	6629.99
3.40706	2.91228	3.60811	5.30457	6629.99
-0.78295	-1.86141	-1.23102	-2.05411	6629.99
0.650982	-1.57224	-1.79626	-3.06012	1724.75
0.246821	0.238135	0.805728	2.48396	1519.19
-1.4213	-0.49944	-1.3796	-0.800117	1875.24
0.400643	-0.398424	0.847432	-2.6974	594.478
0.699211	0.805766	0.156074	0.0460188	6106.31
3.01936	0.118804	0.387097	-0.00960183	1400.08
0.387097	-0.00960183	0.559274	2.07945	1400.08
-0.885272	0.38534	1.28401	0.69621	1738.07
0.250988	-0.313129	0.36107	0.424476	1394.27
-1.05981	-1.2969	1.40877	0.605396	20277.8
-0.640155	-0.202338	1.61452	-0.0137109	8128.88
-1.11686	0.908616	-0.786003	1.63455	5913.45
3.72335	4.0045	2.10083	3.85607	5913.45
-0.514493	-0.777707	-1.37232	-1.19039	479.218
-0.846852	0.807647	0.761458	-0.674197	8631.08
-0.65646	-2.57579	-2.00445	-4.77296	265.276
1.09614	2.42413	6.08505	4.7598	11431.9
-0.600007	0.353386	-0.0709905	-0.497707	84.8481
0.267318	-0.0939465	0.237528	-0.323639	3101.17
0.778684	-0.136806	1.16721	0.518269	4600.46
-1.79399	-0.477349	0.778684	-0.136806	4600.46
1.45943	0.069004	0.18959	1.17571	5295.94
0.0909386	-0.469169	-0.768296	-1.28929	2249.1
-3.45074	-1.17952	-1.7988	-1.41299	2368.91
4.00714	2.90597	5.70854	1.24865	510.943
0.36825	0.678544	0.538942	1.21869	7366.05
4.39045	1.91804	2.88384	0.418853	1726.37
-0.517094	1.24243	-1.3021	2.48567	586.867
-1.24087	-0.43444	-1.84534	-1.71765	1127.26
-2.86766	-0.303033	1.55199	-0.630996	14097
-2.68184	-0.108248	0.38442	-1.0568	26.0604
0.727304	0.0990545	-0.0897421	-1.45992	340.987
0.332397	-0.701618	0.831315	-1.91627	880.163
0.718462	1.69855	1.27648	-0.0934953	1610.49
-0.00240931	0.547389	2.85671	1.4908	1082.54
-0.457474	-0.0608192	0.550454	0.889248	6701.01
0.000197979	2.2739	0.481426	1.37167	452.795
0.225418	-0.970092	1.0151	-1.40316	2045.24
-0.592433	-1.19283	0.225418	-0.970092	2045.24
-2.29227	-0.136375	0.223693	-0.0251628	814
1.6864	0.284629	-1.77834	-2.19071	11568
-0.322506	-1.31407	0.0929393	-1.04517	11568
-3.38774	0.416527	-0.584728	0.309323	864.081
-1.59778	0.388456	-3.46192	-0.540791	1130.59
-0.0839072	-0.188712	-0.540791	-3.46192	3480.45
0.108699	0.605871	1.53171	1.33361	15027.5
-0.244053	-0.152197	0.42129	-0.544062	1337.23
2.66265	1.36542	4.02331	2.17934	8095.21
-0.380815	-0.6275	0.822748	0.159894	128.955
-0.360846	0.595158	-0.380815	-0.6275	128.955
0.489856	1.93447	0.306996	2.20567	126.012
1.39172	0.561524	2.20567	0.306996	7325.62
2.27912	0.900527	0.837797	0.605071	11457.5
1.43542	0.927088	0.139228	-0.53443	2968.73
3.40863	0.54801	0.889538	-1.41383	7.24678
-1.07017	1.84051	2.80323	0.446565	281.472
0.369925	-0.506882	-0.779246	-0.467949	3193.39
2.55766	1.59857	0.427023	-1.38511	589.848
0.0809443	-0.151543	3.52179	0.252084	12855.6
-0.757737	0.0647033	1.07702	-0.0620403	458.029
-0.926204	-0.34918	0.131314	-1.91144	11.9313
-1.91463	-0.0492513	-0.592645	0.14277	28.6613
2.50452	1.41216	-1.36035	-1.70354	215.259
-0.778859	-0.0563379	2.47309	0.0799746	5346.87
-1.94768	-0.805549	0.402235	-2.50042	1509.15
-0.235445	0.439557	0.397938	-0.537015	795.466
1.41388	-0.654857	0.0940317	0.809726	7974.43
-1.01301	-0.800666	0.428364	-0.526268	7223.88
-0.998708	-0.98846	-1.14444	0.364369	7223.88
0.518808	0.374227	0.187329	-1.21493	3265
3.01074	1.14153	6.92019	2.49417	662.14
0.37972	0.419914	1.43096	-0.737657	1216.88
-0.674103	0.497899	1.05567	0.392204	8153.1
0.182119	0.946451	-0.722223	-1.81069	860.509
3.7431	0.432652	1.23544	0.927898	1014.24
-0.0479646	0.630883	1.68651	0.89802	6552.19
0.633513	0.999183	0.564451	0.728265	3150.59
-0.0775346	0.628536	0.28146	0.253396	4273.97
0.203997	-0.436806	0.463108	-0.229933	4059.39
-0.0357694	0.889922	-0.361291	-0.116737	4752.71
-1.71221	-0.68038	-0.193647	-2.213	1316.34
-1.41347	-0.332995	-0.599682	-0.477482	1174.62
1.55923	1.27109	0.854187	2.04711	23998.5
0.458599	0.746729	3.91947	3.62279	2589.81
-3.57485	-0.354373	-2.76	-3.11502	504.855
-0.83359	-1.38032	-0.0717464	-0.453647	1065.9
-0.942997	-0.777506	0.715849	-0.158305	182.3
-1.75542	-0.423912	-0.339984	-0.648596	694.996
-1.31808	-0.087425	0.0249947	-0.166729	181.433
-2.4717	-0.0887397	1.48554	2.81027	2107.12
0.861587	0.852838	1.38422	5.31844	11746.8
-2.89735	-2.09995	-1.17809	-1.80118	3867.39
-0.736039	0.727344	-1.86558	-2.22353	3867.39
-1.13272	-1.09057	-0.0150862	0.0464405	1836.83
0.231769	-0.156941	2.07799	-1.98692	2171.84
0.384205	0.676411	-1.37756	-0.957295	10108.4
0.236734	0.199187	-0.34119	-0.0856898	9824.86
-0.147108	-0.591997	-0.150882	-1.11102	35188.5
2.01587	-0.840948	1.3348	-1.43212	21065.6
1.3348	-1.43212	1.89134	-0.00636749	21065.6
-0.33464	-0.0644376	1.65234	-0.946639	4093.12
2.07795	2.28609	2.48292	0.984838	36943
2.07011	1.11125	1.51352	0.623623	36943
-0.689915	0.427908	1.35565	0.738189	1052.62
1.29938	0.311941	-0.430519	0.0638967	680.327
0.337093	-0.211078	1.20902	-0.511025	2531.47
-0.0932448	0.775658	1.0501	0.485231	30659.3
4.72975	-0.311863	3.14349	1.2883	1126.25
-0.426691	-0.518726	-1.35714	-1.93259	2606.4
-0.146309	-0.0165435	-0.998279	-0.841825	1285.22
4.52977	0.652382	-0.207534	-0.279494	10644.5
1.08497	0.743871	0.104416	-1.95728	1014.72
0.415757	-0.426824	-0.340166	-0.848457	4239.53
-0.842703	-1.03636	0.189513	-0.99307	2246.61
2.3688	1.38763	0.868696	0.748338	686.345
1.56651	0.147112	-0.210799	0.579442	6622.52
-0.473471	0.125264	0.0531009	1.37363	4716.85
0.424923	-0.379785	1.45694	1.63593	533.629
1.42079	1.40545	3.74556	4.70263	2858.34
1.75699	2.35985	1.95889	2.92006	10330.8
0.28587	0.00903622	-0.733076	-0.290317	4004.99
-0.22027	-1.02386	-0.42875	-1.49964	3947.25
-0.551215	0.3447	1.06454	0.12605	44410.6
0.887706	-0.468196	0.523803	2.15529	14324.7
0.08708	0.124361	2.53987	1.14084	1469.13
1.31288	0.706089	-0.822384	0.227747	30166.8
0.489871	0.357153	-0.0115831	0.106575	5150.18
1.16699	-0.166376	2.13344	0.122969	15989.5
1.2228	0.0972724	1.62027	0.444164	3358.75
-0.598618	-0.269982	-1.15241	-0.0560237	64269
-1.15241	-0.0560237	-0.0212219	-0.669113	64269
1.45692	0.733177	4.18529	5.95657	24833.3
4.18529	5.95657	8.01429	2.63948	24833.3
0.779153	-0.0730225	-0.966537	-0.373239	14282.5
0.838951	0.508437	1.62987	1.22014	10679.6
0.217875	0.380211	5.13972	-0.252258	12024.7
-0.680398	-0.890579	-1.00198	-0.949147	39641.4
0.45873	0.619635	2.69813	0.742165	27551.3
0.571821	1.01993	0.46128	-0.70333	3181.35
-0.0892313	0.298442	3.39066	0.361666	1790.35
0.0318268	-1.32167	-1.38604	-1.04374	8072.64
0.133733	0.0771195	-0.417384	-1.57515	14054.2
1.88192	0.65746	0.0409198	0.864968	8024.79
0.537069	0.846553	4.53444	5.8136	1035.9
-1.39962	-2.10485	-2.06683	-4.60069	52.8295
-2.62656	-0.117094	2.37309	-0.240509	5774.21
0.640592	0.896254	3.32243	2.075	1345.41
-0.162862	0.00136427	-0.972233	-0.924105	1057.48
2.45125	0.860623	1.58636	-0.576009	2221.77
1.00848	0.612922	1.44039	0.720756	1885.54
1.2868	0.338411	0.016203	-0.113448	42940.7
0.602673	-0.670561	-1.7943	-4.42308	1342.92
-0.659683	-0.140656	1.24432	2.6716	14779.7
0.0929473	0.452526	2.44293	-0.0501378	896.991
-0.612585	0.316271	-0.345179	1.13957	10944.1
-0.394819	-1.27705	-2.4668	-2.34797	1887.46
-0.71418	-0.383166	-0.530905	-1.27483	678.776
0.153627	-0.885277	-1.63588	-1.5332	31352.7
3.56644	6.0222	3.02627	4.52589	1174.72
-2.55113	-1.51762	0.789793	-0.376811	2395.13
-0.295493	0.508138	-1.10884	0.0247009	2032.3
-1.3033	-0.753664	-0.0100602	0.532841	1672
2.89982	0.938142	1.68665	0.147366	7232.87
-2.64882	-3.08878	-2.20943	-3.08436	620.244
2.05057	0.134263	2.81415	0.313085	6472.61
0.349059	0.314774	2.05057	0.134263	6472.61
-0.215912	-0.0758709	-0.921686	-0.852228	1514.28
0.71228	2.49019	-1.17879	-0.158773	1691.56
1.11895	0.236327	0.929574	1.00237	2620.78
0.537059	-1.44341	1.29797	-1.72189	6854.54
0.0362563	-0.745674	1.20925	-1.09929	1160.65
-0.253903	-0.547957	1.03099	-0.311275	1530.09
1.03099	-0.311275	0.552678	2.62552	1530.09
0.599981	-0.697895	1.01918	-0.954676	2901.65
0.68936	1.64314	1.25599	0.253912	7665.35
-1.6338	-0.349241	-0.249361	0.260878	1941.51
-0.352083	1.68033	0.259103	1.47881	7096.75
-1.29364	-0.147492	0.237042	-1.27451	2023.5
-1.06659	0.3524	-0.238421	0.369184	819.142
0.0632399	0.632724	0.720098	-1.40042	119.073
-1.76548	-0.125161	-1.89343	-1.15615	3480.94
-1.89343	-1.15615	-0.995239	-0.700805	3480.94
-0.660242	-0.835619	0.505691	1.90501	1182.45
4.24079	2.18268	0.748815	0.997209	3985.53
1.23607	-0.154576	0.132428	-1.27783	3835.24
-0.259031	-0.114193	0.145723	-1.6651	2558.94
0.149039	0.264299	-0.130013	-0.823996	1300.18
0.595362	0.714763	0.815184	0.171412	5927.67
0.260497	1.57394	-0.435274	-1.62337	247.115
1.03423	0.753957	0.542216	-0.152464	3618.13
0.380105	-0.236884	0.66401	-0.69881	1382.96
-0.089435	-0.666391	0.0103244	0.384561	2919.34
0.0103244	0.384561	-0.907302	-1.57417	2919.34
-1.35074	1.10198	4.64548	0.176816	1412.95
0.888375	-0.749291	-1.16813	-2.14046	3341.6
-1.77651	-1.10508	0.584554	-0.950375	723.859
1.33699	-0.857999	-0.234943	0.369283	5368.19
0.315557	0.858406	1.26974	0.267636	5081.09
-1.12689	-0.107837	-0.706534	-1.07355	3380.44
-2.39898	-1.92855	4.51763	-2.6656	8733.62
-1.04329	-0.685612	-3.68978	-1.92912	18406.9
0.877301	0.113724	-1.42064	-0.575335	57181.6
0.790693	-0.226826	-0.880479	-0.643073	3773.87
-0.924916	-0.197531	3.71717	-0.0500808	19297.8
-1.60452	-1.0029	-3.09866	-0.752998	2280.08
0.729613	0.30052	1.50549	-1.42086	9353.01
-0.357033	0.948917	0.369169	0.596854	3304.34
0.839377	-0.771936	1.11059	1.44843	1146.87
-0.325604	0.403508	-1.05905	-1.7273	2951.78
0.0386817	-0.484241	-0.919448	-1.38686	1903.65
0.125718	-0.30188	-0.636803	-2.84168	795.914
-0.741981	0.911356	-1.02526	2.33754	1600.93
-0.527384	-0.283267	1.20791	1.34817	5594.07
1.34142	0.744103	0.698906	0.600733	1780.02
2.65774	1.40441	1.34975	2.44405	3956.57
-2.1175	-0.615712	0.48136	-1.5008	1450.96
3.84251	1.97692	3.52017	2.81337	3006.2
2.0097	1.76368	-0.873407	-0.83579	7357.41
1.64843	0.871905	1.44575	-0.676405	1394.15
0.0945073	0.433357	1.42827	-0.702771	1044.54
1.11231	0.189952	1.72413	0.455708	17.4838
1.47905	-0.25527	-0.699987	-1.92945	3925.56
-1.22583	-1.047	0.266974	0.784227	962.597
0.957965	-0.0525552	0.379207	1.5318	3185.72
-2.18338	-0.0568308	0.129706	-0.435666	1770.82
0.253468	-0.79323	-2.77776	-3.13865	6114.83
-1.70639	-3.13708	-2.8902	-3.76602	904.873
3.48908	5.11828	1.45398	1.38424	1337.17
0.228916	0.454014	0.649722	1.31952	4290.37
1.88279	1.20568	1.31952	0.649722	136.517
-0.349407	1.24991	0.987095	0.980464	3765.81
-2.84538	-1.10401	-2.00017	-0.774443	22.7996
-0.83767	-0.52301	0.916483	-1.07277	1658.49
-1.38007	-0.115031	-1.24403	0.212132	255.898
2.41049	0.282946	0.497709	0.616081	3873.13
-0.596312	-0.34446	0.593054	-0.0720747	362.409
-0.21166	-0.0402889	0.597377	-0.340827	3754.81
0.358645	-0.472782	-0.138966	-0.718571	2016.02
2.26626	2.21965	3.22739	4.4325	3038.2
0.577727	1.63664	5.76421	6.72702	7497.95
-2.23391	-0.231819	-0.225092	-1.57393	1070.24
-0.608638	-0.603881	-2.03103	-0.848819	1671.22
0.556739	-1.13313	0.578929	-1.16018	632.261
-1.4445	0.104574	0.501038	-1.93283	368.23
1.07793	1.99327	2.96017	-0.233647	198.475
-0.263022	-0.444645	-0.233647	2.96017	988.576
-0.364706	0.0632292	0.855977	-0.720206	231.619
1.19639	-0.247576	0.237382	-1.15576	1304.96
0.539254	-0.321565	1.02804	0.0591055	1902.01
-0.00710966	-0.375999	-0.788034	-2.78355	141.662
0.955268	0.990398	1.09899	0.753937	17172.4
-1.27458	-1.47819	-0.990993	-1.75439	2453.08
-0.128947	0.707776	0.078646	-0.938659	7231.36
-1.05746	1.92865	0.272307	-0.253458	6971.57
-1.22305	-2.77817	-0.0850817	-0.755259	2681.6
0.82853	0.515047	1.18214	0.318641	11609.6
-0.737264	0.00965809	0.125664	-0.33489	9712.21
0.125664	-0.33489	0.907141	1.21272	9712.21
-0.537491	0.578933	1.05909	-0.855571	1940.61
0.363091	-0.0733609	-1.19202	-0.824293	1940.61
0.957889	0.775524	2.32871	1.44608	2290.34
1.01775	1.6289	3.39824	0.659374	2290.34
-1.27303	-0.424562	0.901608	-0.635249	15601.6
0.876969	2.69124	2.90166	-0.267847	952.312
-4.20374	-3.68986	-2.55623	-2.54419	378.51
0.432698	0.657012	0.219291	-0.163558	7374.97
-0.205404	0.10769	0.000720823	0.314882	7633.24
-1.5969	-0.506238	1.13152	4.10576	23357.6
-0.894387	-0.111073	1.12485	-0.0235738	2247.87
-2.50915	-0.35281	1.45837	0.209066	27280.7
-0.969159	-0.348426	-0.583368	-0.829796	5550.28
-0.0775582	-1.05971	-0.322942	-1.51174	4076.05
-1.3426	-0.1733	-0.867681	-1.62602	793.672
4.46599	0.831434	4.01242	-0.420613	35.1817
-0.50006	0.198779	0.39916	-0.135447	566.783
0.465539	-0.052035	0.721561	-0.324291	3776.17
2.13816	0.755134	2.22232	-1.33164	2267.25
1.05512	-0.568319	0.502404	0.0940632	2112.55
0.502404	0.0940632	1.39289	1.83082	2112.55
1.11627	2.08641	0.771102	3.19585	51029.6
2.92715	-0.405878	2.179	1.05842	355.806
2.01895	1.05099	4.68797	3.83822	1514.69
0.925297	0.732178	0.0961854	-0.366678	4175.63
2.84971	1.16646	1.58288	2.54742	5803.11
0.464763	-0.959581	-0.673355	-1.03952	1956.4
2.07295	1.43411	-0.133991	-0.0400956	11917.4
0.730269	1.6747	-0.0400956	-0.133991	20.2521
-0.239786	-0.388029	2.80704	-0.343802	418.226
0.381945	-0.152214	0.114512	-1.01243	1117.16
-3.48944	-1.2771	-0.455647	-2.01321	793.591
0.223834	-0.0792395	0.466243	1.38766	18597.8
1.20971	1.42996	1.47531	2.37896	18597.8
-3.89246	-3.28283	-1.38457	-0.863417	101.443
0.168053	-0.329955	1.98542	-1.7492	5047.65
0.506648	0.284499	0.222439	-0.198365	10634
-3.36949	-1.65991	-0.289247	-1.49343	132.741
0.370966	-1.68572	1.15518	2.77127	16925.7
-0.183371	-0.369854	-0.247243	-1.0077	1942.06
2.34757	-0.16558	0.840826	-0.740607	4035.75
1.79594	0.487875	0.198243	-0.35006	2840.25
5.61352	6.3996	4.85371	6.75313	178266
5.99987	5.13561	3.97633	4.96092	178266
0.171652	0.0531639	0.455651	1.02062	2218.48
0.548786	-0.602524	0.124044	-1.55693	2157.4
0.491247	-0.0280317	0.570027	0.772692	1131.01
1.87409	0.845192	0.588917	-0.0428936	5310.09
0.319335	0.892302	-0.288042	-0.609947	1585.82
0.871971	1.16298	1.5696	-0.0023243	363.344
0.57668	0.500993	2.36338	1.25959	3515.23
-0.276246	-1.6891	-2.88687	-2.03583	2048.99
2.50188	1.54233	4.23842	4.25635	746.397
-0.580321	0.512032	2.45489	3.44263	5417.46
0.645366	0.368017	1.04857	0.554985	8319.85
1.04857	0.554985	0.902462	-0.188734	8319.85
0.561178	-0.696952	0.715039	-2.73996	2810.77
0.654652	-0.242562	-0.280865	-1.12604	9513.16
0.568988	0.477877	1.06892	0.105192	2922.76
-0.462755	-0.511578	0.742756	-0.474018	2600.23
-1.34269	0.0889457	1.02812	-2.13922	1264.67
1.46479	2.52503	1.66282	1.65666	53570.5
-1.078	1.46405	0.987172	-0.0043256	4846.54
0.484688	0.00507914	1.44638	1.10592	5022.31
1.26114	-0.172286	1.33214	-0.477117	4281.28
0.0575268	0.814547	1.26114	-0.172286	4281.28
1.72244	0.610505	2.61618	3.36812	10395.2
-1.12115	-1.76459	-1.20309	-2.18488	1484.51
0.877189	-0.384294	-0.0569474	-2.39051	1747.2
-2.28074	-2.65296	-1.90305	-3.34778	1186.64
-1.23471	-1.50065	-3.06897	-2.46703	7386.67
1.54976	0.208268	1.11213	-2.2231	9710.23
-0.104042	0.143515	0.48383	0.758073	2224.37
0.683282	0.160417	3.04669	2.98377	275.611
-1.37524	-0.0340143	2.03682	1.27496	12777.5
1.60795	-0.67672	0.48269	0.594664	2492.48
-0.0727165	0.468732	-0.350076	-0.0699678	2440.47
-1.72576	-0.586762	0.785839	0.116048	234.48
-0.58384	-1.08829	1.91287	-0.0391606	5873.02
1.53186	0.828888	-0.365548	-0.719703	17441.3
0.286965	0.73065	0.37624	0.226018	45.1981
3.53669	2.99004	0.610396	1.95547	237.894
1.17485	0.497889	0.799144	0.732115	231140
2.46372	0.803318	1.17485	0.497889	231140
-0.763486	-0.993731	-0.00325156	-1.26188	2604.67
-0.462232	-0.00959158	1.51261	-0.765743	941.076
0.681539	1.04363	1.044	-0.141881	3543.46
0.224649	0.309764	0.842854	-0.321078	555.214
0.457397	0.367875	3.24256	0.804397	6002.7
-0.225226	-1.20718	-0.257712	-1.67518	8286.02
-0.257712	-1.67518	-1.37919	-1.48585	8286.02
0.630452	0.735801	1.29546	0.152514	1288.57
-0.51866	-0.393318	-0.320612	-1.73119	2068.54
-0.16692	0.00649321	0.0260982	0.205602	1904
1.06713	0.48967	2.01496	1.67257	16862.5
0.661539	0.612746	2.30313	3.47751	6065.01
1.42421	0.185465	-0.0268986	-0.427111	58887.5
-0.0268986	-0.427111	0.622774	-0.0902105	58887.5
-0.0183301	-0.0418409	-1.79919	-1.80691	18920.5
-0.315769	0.253501	0.169118	-0.15856	4655.98
2.94723	1.07532	3.11277	1.46967	2418.96
-0.248634	-0.0106132	-0.129918	5.7834	4030.99
-0.895338	0.386375	0.997542	-0.000631105	1306.1
0.561233	-2.03016	-0.372083	2.37269	13472.3
-0.564017	-0.148343	0.121658	-0.487084	5787.53
0.121658	-0.487084	-2.07253	-1.5728	5787.53
0.897349	-0.873265	0.66362	-1.50398	1474.59
-0.841177	-0.603359	0.897349	-0.873265	1474.59
2.12164	1.5355	-0.259388	0.440254	12525.2
0.502095	-0.0321974	0.528421	-0.220265	8920.69
1.35895	0.68533	2.88077	1.92378	11044.9
-2.0481	0.322824	0.372166	-0.0474275	614.509
1.01195	1.9944	1.17572	1.54514	325.224
0.160881	1.6601	1.01195	1.9944	325.224
-1.9108	-0.86223	0.800468	-0.51635	51.3226
2.13037	-1.04824	0.262494	0.0109677	345.173
0.362126	1.216	4.45518	-1.25938	1.29184
2.92955	1.51004	2.50813	0.30956	38.777
0.147579	-0.0842826	1.49559	-0.706042	0
-1.76793	-0.531439	-0.642189	-1.07829	112.916
0.896345	0.00888178	1.35478	0.265817	1752.07
1.35939	0.983824	2.17153	-0.288859	1179.84
-1.43236	0.266132	0.916949	-0.850911	929.794
-0.0489283	-0.704941	0.137695	-0.867704	1506.76
-0.0478129	-0.712082	-0.0489283	-0.704941	1506.76
-2.76769	-0.835395	-0.776091	-0.873831	4768.9
-0.577377	0.997064	0.231321	1.39828	4628.16
0.400653	-0.0242107	-0.607097	0.780646	14.1564
1.24381	0.245147	5.85504	4.07833	5618
1.57692	1.36204	3.69913	3.23221	9562.25
-0.36614	-0.592411	2.54457	1.27973	23188.7
-0.317803	2.39725	0.416165	1.28185	43.5311
-1.48744	0.0236006	0.560932	0.342049	3242.12
1.46417	2.71731	2.62701	3.9208	8127.07
3.09441	1.55772	1.51365	1.43374	13281.7
1.56989	-0.159681	0.795859	-0.77783	6800.46
-1.23901	0.074264	-0.118952	-1.41905	1323.51
0.159334	0.648886	-0.148836	-0.339061	1811.84
0.43907	0.414866	-0.787336	0.587771	961.881
-0.373561	0.766625	0.277749	-0.78938	1706.6
0.751232	-0.170262	-0.746117	0.073062	235.435
0.640752	-0.0612464	0.0236821	-0.677678	3001.26
0.649398	-1.08395	1.78384	-0.922383	2322.13
0.176773	-0.300532	0.649398	-1.08395	2322.13
0.17586	2.71185	1.81204	-0.621473	17.4416
-0.781062	-0.646358	-2.26061	-3.83395	6324.24
-0.0183366	-0.491915	2.36876	0.413876	21643.2
-1.82386	-1.1058	-4.19549	-3.8305	3249
-1.68429	-1.31246	-2.13861	-1.15222	754.924
-1.78395	0.201146	0.056483	0.950609	3731.97
1.17712	-0.511816	1.62562	1.13054	1878.55
-0.29382	-0.480099	0.892224	0.914058	861.401
2.87923	0.375562	2.53066	5.2885	1856.19
1.54969	1.45585	3.4599	3.15708	4961.77
1.14508	-1.52466	0.849412	0.45706	48916.9
0.547699	0.276119	1.14508	-1.52466	48916.9
1.38115	0.583218	1.78543	1.77738	1523.35
-0.108038	-0.543784	1.14659	0.0195205	6048.79
4.0627	3.24298	7.59157	4.55109	26092.7
0.27479	0.267317	1.68638	1.50832	2988.59
0.602729	-0.152317	-0.10327	-0.650582	211.913
-0.10327	-0.650582	-2.23313	-2.1737	211.913
2.45348	0.976006	2.74963	0.876586	4643.97
1.50779	0.281026	0.640513	-1.56928	1562.27
0.640513	-1.56928	0.641917	-0.497391	1562.27
-1.00145	-1.39076	0.297043	-0.440767	4734.83
1.30378	0.513559	0.254514	-0.985958	16922.8
-1.72921	-2.18786	-1.20067	-0.891126	841.628
-0.459277	-0.930662	-0.472319	-0.865641	3540.65
0.499006	0.859888	1.49367	-1.40182	3360.09
1.3175	0.652655	1.72123	-0.724488	11259.2
-1.62119	-1.00262	1.73494	-0.490175	2098.51
1.73494	-0.490175	2.18481	-1.01199	2098.51
-1.03035	-0.0638435	4.16987	3.80497	3445.99
2.42858	1.33019	2.71976	2.35765	11360.5
-0.0160633	1.35531	1.68024	-3.05382	710.382
-0.149069	-0.797227	0.477918	-1.00733	1016.41
0.231896	0.319391	0.913593	2.88592	8106.64
-1.43721	-0.325849	0.289586	0.325029	5788.13
-0.778794	-1.34835	2.40328	1.48533	25193.6
-1.69115	-0.111313	-0.778794	-1.34835	25193.6
2.15371	2.61251	1.37772	1.36677	18226.5
3.69385	1.19604	0.00786168	0.000901074	58.5952
-0.695762	0.0407862	-0.855241	-1.58874	7862.63
2.9467	-0.575194	-0.405746	-0.727277	8002.27
-0.522306	0.214069	1.3959	-0.0951867	6058.66
1.48054	0.00259292	1.57516	1.84437	4959.04
-0.416117	-0.992259	-0.716914	-1.8667	1950.78
-1.86733	-0.785975	-0.164864	-1.22178	755.497
1.2698	1.29727	0.515268	-0.0221514	1981.13
-0.620856	-1.30062	-2.68796	-1.55494	2007.78
0.28759	1.40375	0.43483	-1.10583	48.5225
0.514875	1.50643	2.01322	1.88189	16909.2
2.88259	3.33956	3.19279	3.17694	12945.1
-0.852471	0.0685493	1.15368	-0.121542	6279.88
-0.325887	0.164041	0.237232	0.373825	1893.97
4.67917	1.155	0.484581	-1.35037	936.198
-0.73242	3.50746	0.70674	2.06964	2745
-0.751922	1.6012	-0.73242	3.50746	2745
1.33952	1.4299	1.34849	1.49213	1829.27
2.58912	1.52044	2.34809	1.27298	7788.64
3.55284	0.912233	2.58912	1.52044	7788.64
0.0655069	0.883206	0.315965	0.244533	1630.98
1.8361	-0.224527	-0.820151	1.02333	14044.5
0.258162	0.20051	1.25331	-0.543841	2492.64
0.996966	0.227406	-0.341536	1.45332	4810.9
-0.707538	0.676621	0.913141	0.707787	2920.51
6.83839	3.09317	2.74246	-0.202189	1015.4
2.99276	4.3526	4.29375	2.89962	1768.28
0.571016	2.00861	3.39508	2.99133	6914.59
0.0151325	-0.313073	-0.208147	-0.823172	5747.82
2.00218	0.841367	-0.335277	0.990747	5747.82
-0.373969	0.243887	0.495003	0.16775	4286.15
0.495003	0.16775	2.23501	-1.40014	4286.15
-0.657488	-1.63503	-0.344397	-2.19582	1074.6
-0.182921	2.05871	1.32013	-0.200342	565.285
1.88562	-2.41992	0.175198	0.0661566	1606.89
1.98638	-0.449977	2.56541	-1.04067	1991.85
-0.975987	0.897755	1.36838	0.209375	934.849
0.278412	-1.31903	-1.12679	0.594054	11112.3
-0.8132	-1.80811	-0.207718	-3.39997	3107.11
-1.62161	-0.834436	-0.580073	-1.31632	760.146
1.61242	0.00822697	1.97517	2.29404	21836.3
1.97517	2.29404	1.8605	1.34942	21836.3
1.33112	1.43397	1.78605	-0.0406381	5100.46
1.69156	1.25826	1.46713	1.04027	5100.46
1.32084	0.213571	1.65377	-0.0398435	3195.83
2.1065	0.806094	0.722455	-0.380891	4148.36
-2.24989	0.195686	1.72699	5.47638	11141.6
-0.908532	-0.818813	-0.43541	-0.733248	841.799
-4.47789	-3.61039	-3.18583	-4.54316	2618.64
1.49909	2.64828	5.72348	4.69106	37074.2
-0.175268	0.155056	0.826907	-0.807588	1068.5
1.40607	0.389744	0.983865	0.96406	7785.27
-0.900211	0.270916	-0.88632	-1.03738	7161.93
-1.01941	-0.131359	0.983231	-0.388037	1685.82
0.983231	-0.388037	1.39489	0.816116	1685.82
-0.173714	0.829086	4.91513	4.86944	1812.7
-1.91777	0.30092	1.57319	-0.753025	3830.85
1.72631	0.380947	1.12093	0.359358	27155
0.739794	-0.941051	-1.52831	-2.16016	11547.5
0.23615	0.834418	-0.175137	-2.77867	5137.7
1.19871	0.0767139	1.6554	0.647886	3094.15
0.412515	-0.559463	-0.929556	0.26576	2.45269
-0.137905	1.07799	0.553423	0.978207	5184.3
0.832265	0.748238	0.0512929	0.0071211	5184.3
1.06463	0.184081	-0.444556	-0.819238	5184.3
0.261643	-0.361106	-0.245611	-2.0811	1369.4
-0.321379	-0.728278	-2.95768	-1.71041	3645.19
0.240101	0.730495	2.03341	4.62655	8229.83
-1.45033	-0.76739	0.251326	-0.363332	3420.95
4.1255	5.61111	5.75725	7.0677	1218.42
1.56053	-0.101918	2.00505	0.503775	10486.4
-1.76582	-1.16638	-1.64269	-1.30215	3040.98
-0.698588	-0.191404	0.417462	-0.610723	9467.75
0.0294731	-0.554174	0.578464	-0.761529	4239.03
1.50091	-0.0148805	0.581149	-2.63252	7652.84
0.289871	1.6106	0.700383	1.60808	10295.5
2.17297	0.906791	1.38121	0.779398	773635
0.693902	0.281708	0.515572	-0.890755	21227.2
-0.34932	-0.630149	0.667643	-0.77308	470.67
-1.34238	0.0264361	0.427126	-0.921286	1560.87
0.006068	0.225074	1.70845	0.658957	6228.42
-0.353939	0.358316	-1.73399	0.17764	22871.2
-0.169642	-0.534891	0.279242	-0.0249653	663.385
-0.0297034	-0.320906	0.47026	-0.475111	8998.01
3.8757	1.712	-0.316835	-1.67926	2876.9
2.55327	-0.670266	-0.452363	-0.0304798	7743.44
-2.00671	-0.718621	-1.75243	-2.51632	18.9091
1.72987	0.404524	1.10754	-1.10997	2694.99
-0.898827	-0.370546	-0.583254	-1.91821	1660.29
0.956538	0.323433	-0.0181137	-0.383922	5152.9
-0.0181137	-0.383922	0.38788	1.58378	5152.9
-0.904691	0.308732	-0.545578	0.641068	2953.56
-0.013915	-0.510317	-0.169121	-1.56139	5005.95
0.783387	0.373093	0.854328	-0.769689	3655.88
0.877548	-0.518171	0.311727	-1.53576	6133.58
0.239042	-0.446513	-1.35635	-1.01379	17185.9
1.97164	1.56856	2.76458	1.20285	172253
0.836387	-0.420743	0.165698	-1.75197	2726.45
-0.36083	0.135118	0.709056	-0.184443	11337.2

## Sheet: Figure1i
first_peak_l2fc	second_peak_l2fc	third_peak_l2fc	fourth_peak_l2fc	distance
0.47712	-0.105892	0.363978	-0.301533	1258
1.53322	0.934158	2.49814	0.821187	1313
-0.617712	0.307655	1.14527	-0.691975	1526
0.412389	0.580525	1.60244	-0.00832336	456
0.645586	-0.201859	-1.47899	-2.30634	931
-0.376482	-0.27497	1.73991	-0.317389	351
1.17942	0.363949	2.72778	0.205632	321
-2.55618	-1.27426	1.52864	-1.27273	447
0.468715	2.14109	1.77272	-0.00281135	306
1.30203	1.59748	1.37652	1.00082	567
2.39463	2.33345	5.15814	5.31789	315
4.40711	2.51986	2.18647	1.63189	437
3.30728	1.55105	2.46253	1.75509	1124
-1.59814	-1.10513	-0.900129	-0.432652	540
2.00492	2.15889	1.09659	2.2039	1299
-3.52361	-1.15695	-0.6159	0.809688	364
-0.851746	0.137064	1.85554	1.37053	675
-0.248658	0.710961	0.972398	-0.770873	464
-0.680613	0.272641	-0.68465	-0.154528	329
-2.41555	0.144672	0.637664	0.403398	716
-0.159279	-0.212585	-0.330413	0.443611	384
-0.538781	0.0894008	-0.0462233	3.44733	422
0.483672	-0.597458	0.995014	-0.402946	1666
0.494063	-1.67714	-1.88886	-0.122681	624
0.858395	-0.609317	1.55969	0.636979	948
-0.0465589	0.259014	0.858395	-0.609317	437
-0.552697	-0.608395	0.689337	-1.63862	195
-0.708491	-0.34111	-0.534398	0.791711	216
-1.169	-0.263402	-2.15579	-0.34294	724
0.603479	-0.658657	-0.194926	-2.82912	873
-1.3064	-1.2698	-1.02503	-1.71781	778
-1.02503	-1.71781	-1.34549	-1.18722	267
1.15886	-0.78764	0.726689	-0.476903	994
0.264949	0.174637	1.00081	-1.81874	392
0.0139904	1.36745	2.28718	3.91249	1941
0.289195	0.121975	4.0243	-0.0539437	338
0.914589	1.64657	2.967	1.24652	1507
-1.75702	0.638898	-0.812412	0.756969	587
-1.96603	-0.334102	-0.0253403	-1.01469	1137
1.53043	0.357912	1.71678	-0.420327	720
-0.899123	1.397	4.40971	2.57309	1014
-1.69266	0.222678	2.47962	-0.0832871	412
1.41659	-0.249199	-0.474684	0.150423	408
-0.206994	-0.0243839	-0.0736493	-2.12667	238
-0.025975	0.301458	1.91261	1.68703	1093
1.3175	-1.3753	-2.32674	-0.0258105	461
1.07981	0.306747	0.01861	-0.804737	554
-0.410618	-0.5616	0.981632	-0.24984	237
-0.216137	0.1001	0.244571	-1.32627	486
1.43937	-1.09291	-0.606131	-0.112274	1690
1.14429	-0.496378	0.00420344	-0.974099	263
1.86397	0.0537432	0.810415	0.450985	346
0.421625	2.23574	2.79415	2.63937	708
1.38425	-0.609775	0.957159	0.39192	529
0.459266	-0.302847	-1.79669	-0.474306	967
-1.78739	0.27113	1.08429	-0.358264	549
-0.55901	-0.67281	0.0717098	0.475968	309
1.19114	0.807201	0.0325339	-0.615123	1098
2.48462	2.96513	4.94828	5.34156	1131
-0.340787	0.401673	1.01924	0.489432	201
1.2978	0.470051	-1.04984	-1.20024	607
1.20771	-0.500587	1.05107	0.115868	470
0.17014	-0.815651	0.405768	-0.937234	30
-0.152327	0.697343	-1.50044	0.889098	612
2.81805	0.678247	3.95276	1.26294	1108
1.2482	1.07027	2.81805	0.678247	815
1.66232	1.75136	1.2482	1.07027	804
2.09415	3.12089	2.66095	2.9179	1454
-0.0645967	-0.524908	0.808562	-0.0885348	549
-2.11097	-0.167916	1.96072	-1.0007	1691
-2.23259	-0.897555	-1.09806	-1.48417	363
-0.959354	0.361469	1.82414	-0.748055	515
-0.329958	-0.160958	-0.835594	0.754357	1326
0.356077	0.0437925	2.76964	2.36263	1241
1.97988	0.931978	1.94331	-0.188073	406
-2.36669	-1.92155	0.747833	0.721973	363
-1.06438	1.41958	-0.0870997	-0.982572	965
0.672128	-3.35179	-0.725586	-0.362434	621
2.44365	0.399782	1.91213	-3.6201	643
2.05492	0.0424474	0.474191	0.120945	595
0.552055	-0.760689	1.10744	-0.172695	416
3.92406	0.590698	1.47521	0.448368	313
1.57658	-0.176715	0.165491	-1.98158	454
-1.34292	0.0221891	-2.0191	-0.698485	690
1.12991	-0.552806	1.22066	0.986027	219
0.325843	-1.02891	1.00989	1.72615	497
0.198641	-0.746252	1.07899	-0.539724	478
-3.58711	-1.68389	0.407446	-0.00415765	559
-0.991286	-0.776819	0.344425	1.00575	497
-0.723613	0.07306	1.14954	1.2539	613
2.84321	0.463169	0.90766	0.998364	382
-1.85756	-0.82127	-2.29426	-0.957098	295
-0.474812	0.459424	0.491216	0.183292	171
4.12037	1.83404	1.95965	0.235001	1458
0.300955	0.681983	-0.264765	2.48067	221
3.40616	4.97786	1.16354	2.02106	442
-0.933513	-0.255342	0.581191	0.144434	265
1.86	0.450328	0.561363	-1.79975	483
0.561363	-1.79975	-0.738287	-0.0275327	497
-0.851017	-1.12003	1.91015	-1.51616	641
-1.68736	-1.99155	0.296171	-3.4934	1205
-2.80868	-1.56421	-2.86997	-2.34823	543
-2.4611	-0.999916	-2.80868	-1.56421	606
-1.67364	0.6141	1.37119	-0.488963	304
-0.609466	0.218037	-0.452547	-1.30942	746
-1.43409	-0.983086	-0.609466	0.218037	649
3.12765	2.47625	1.29532	0.0124214	428
-0.763798	-1.75175	1.735	1.78679	314
0.107746	2.80605	0.595244	-0.503005	1199
-0.432066	-0.358433	1.16042	0.541163	1738
0.151617	-0.0785962	-1.54867	-0.138719	737
1.41779	1.13367	3.78199	5.51236	1110
0.195264	-0.185069	0.357892	-1.26182	575
4.97917	3.90529	5.46277	1.06379	680
6.32861	6.38687	4.9595	3.52589	1069
-0.135109	3.47555	6.32861	6.38687	1030
-0.639759	0.103539	0.429464	-0.109483	440
1.48887	1.64267	-0.758048	1.36428	514
-2.76313	-2.25068	1.26711	1.03982	1822
0.5972	-0.334327	0.151285	0.180574	881
0.921914	0.217409	2.06098	-0.646233	392
1.00655	0.651518	0.618833	0.115185	321
0.588252	0.645938	0.301575	0.530633	213
1.02562	-0.131904	0.530633	0.301575	326
-0.580967	-1.09942	-0.265881	-0.559491	563
0.75084	-0.597672	0.538114	-1.70604	428
-0.290242	-1.11287	1.16249	0.185497	612
-1.38241	2.54902	3.78575	1.55756	375
-0.435277	0.805908	0.250949	-0.524664	169
-0.0641646	0.793211	1.16644	0.00988141	608
6.77521	6.88866	5.13189	5.07973	1343
3.99449	1.26767	0.554716	1.03688	837
0.749414	0.323299	1.21562	3.51582	617
0.352025	-0.213123	4.05475	1.52198	662
-0.071352	-0.308302	-1.47091	-0.0495238	83
-0.073395	0.297918	0.389838	-0.907926	488
-0.906271	0.210313	0.735825	-1.86195	310
0.122606	-0.36539	-1.31238	-1.69999	523
-0.600715	-0.366658	2.36694	0.954	157
2.54576	1.6167	-1.15652	1.16145	285
-0.348695	-0.596847	1.16145	-1.15652	852
-3.19347	0.384721	0.311687	-1.31765	122
0.815208	0.868384	1.32047	2.79981	470
0.430829	0.0795753	0.0522317	-1.09421	921
1.73835	-0.195736	1.54661	0.764394	1991
-1.56498	0.511926	1.0162	-0.0740854	417
1.35639	2.55744	2.74722	1.06377	1919
-0.378724	-0.119118	0.711032	-0.524377	598
5.34553	4.79159	7.22651	5.18589	1090
0.51668	1.91132	-1.06788	-1.59673	1657
-1.53139	-0.839265	0.0352843	-1.14255	706
0.134881	0.0231623	-0.573422	-0.149454	461
1.46323	1.02879	2.20136	0.462457	535
0.0466533	0.576015	0.458788	-0.17378	927
1.02893	0.992586	1.74485	0.634281	1946
0.646923	0.843229	1.18474	0.642413	380
0.352558	0.307108	1.14992	-0.864276	640
-0.115395	-0.749833	-0.19613	0.195293	1224
1.68915	0.88171	5.18835	5.32855	601
-0.306699	-0.511533	-0.469225	0.149221	213
0.62976	0.0553721	1.42474	0.475922	231
-1.918	-0.418721	2.44155	0.505151	961
-3.9011	0.331819	-0.224767	-0.987399	308
-0.843726	-1.88666	-0.379306	-0.640386	482
-0.812622	1.21274	2.30144	2.35099	668
-0.0370587	0.619004	-1.52179	0.0379442	953
-1.76427	0.807746	-1.05651	1.69891	301
1.23477	-0.395383	0.771183	-1.344	307
1.4414	0.634376	0.828108	1.52383	599
-2.48282	-0.934456	-0.0591738	0.190881	191
-1.92606	-0.826435	-1.24777	-0.019827	858
0.550383	0.465	-0.756982	-0.578268	737
-0.265679	-0.084119	3.0031	0.409182	806
0.802907	1.14007	0.451069	-1.61153	823
-0.37942	-0.0850445	-0.442106	-1.46273	625
-0.423808	-2.29127	-1.60982	-3.2666	450
0.486812	1.22361	0.733612	0.983053	1238
1.19055	0.249327	0.186247	0.220172	11
0.783103	-0.264766	1.89952	0.0888888	1118
-0.576226	1.10645	1.9135	1.43435	1539
2.64267	-0.123046	2.03569	1.24362	551
1.41426	-1.27652	-0.110418	0.389117	123
-0.105437	-1.37981	-0.232353	-2.43733	261
0.77181	0.268501	0.571415	-1.18251	85
-0.559266	-0.338986	0.104734	0.583678	1068
-2.17824	-2.89321	-0.225878	0.0186515	865
-1.22801	-0.731721	0.536366	-0.578065	210
-0.131584	-0.500774	-1.09335	-1.8035	367
1.20435	-0.615756	0.38929	-0.927199	326
1.2642	0.6923	0.242184	-0.777546	2190
-0.18711	0.295747	0.136981	-0.129776	523
-0.46632	1.47726	-0.542872	0.667485	957
-2.70812	-0.361892	0.00450242	-1.27606	357
0.689837	0.775191	3.41873	-1.87474	335
0.297304	-0.164967	-0.752121	-3.63101	409
2.22578	-0.403925	2.53216	-0.439484	184
0.329634	-0.794636	0.464935	-1.58489	256
1.0054	-0.382209	0.639306	-0.322591	959
0.214845	0.268464	0.0583978	0.555369	1700
0.0583978	0.555369	2.01326	-0.162071	37
-0.285804	-0.52039	0.0224265	-0.0414352	1455
-1.06453	-0.747108	0.746482	-3.08852	736
-0.800779	-1.09994	-0.648774	-0.862307	584
-0.17883	0.0273317	2.49251	-0.668175	970
0.564072	0.0128832	0.746993	-0.937372	226
-1.96288	-0.99273	1.54585	-2.34031	214
2.85413	0.556768	2.54528	0.250426	932
-0.0630558	0.30157	1.28096	-0.677534	378
1.86792	-0.195383	1.36331	0.324018	694
-0.458967	0.524278	1.86792	-0.195383	690
0.867993	1.22999	0.134755	2.3268	1235
0.543747	0.111226	0.434483	0.118246	552
-0.349584	-0.0823268	-1.03	-1.11532	573
0.478056	1.13188	1.15446	0.204069	440
1.15446	0.204069	-0.211703	-0.169202	215
-0.674004	-0.43979	-0.169202	-0.211703	344
-0.9966	-0.0819582	-2.22256	-0.974355	234
-0.103526	0.0650367	0.755305	-0.703174	277
1.60941	0.183293	0.196419	-0.829226	1426
-0.0507855	1.02947	1.1185	1.56681	660
0.526977	0.421729	0.223737	-0.317944	562
0.223737	-0.317944	-0.634658	-0.386212	11
3.16462	1.96496	1.76848	2.51631	645
0.078869	-0.142032	0.821021	-0.652058	168
0.821021	-0.652058	0.0546976	-0.165465	322
-1.75179	-0.838378	0.166704	0.0288565	11
-0.0858569	-0.50559	0.283354	-0.0893048	749
0.290597	0.596506	2.15529	0.463112	546
-0.874185	1.2133	1.24155	1.8963	997
6.35902	0.681782	3.81885	4.35807	614
1.55088	-0.20969	0.970705	-0.971309	2113
-0.246136	0.192453	0.751154	-0.305988	27
-0.285438	0.235505	0.910997	-0.356408	470
0.334368	0.766012	0.089263	1.44211	1046
2.61126	0.108651	3.55672	2.50148	891
-1.34804	-1.13025	1.87478	0.0184583	133
1.07501	1.08686	0.329765	1.57959	1228
0.480666	-0.33777	-0.344297	0.975852	234
-0.109563	-0.767389	1.33316	-2.03568	480
-0.193785	-0.513439	1.63158	1.03988	1657
1.50088	-0.479642	1.04221	-0.373205	383
-0.182341	0.553101	3.21014	0.0415152	203
1.14326	1.62794	0.234562	0.0375871	353
3.89897	2.61451	6.19112	4.87111	1476
-1.56692	1.53086	1.96315	0.0764267	307
1.96315	0.0764267	-0.158188	0.810166	446
1.82301	0.872156	0.225209	-1.53094	576
3.32752	0.160963	0.386775	-2.28078	421
-0.189487	-1.37742	0.689837	-0.616663	508
-0.251592	-0.168608	-0.086012	-0.172372	208
0.172221	0.283419	1.71178	-0.509357	444
1.51979	2.11998	2.22292	1.07484	706
0.978765	1.42153	3.9697	1.46848	1901
0.22857	-0.140298	0.400292	-0.770103	729
-0.0590245	-0.0766457	3.76628	1.36201	431
0.246749	-1.47258	-0.196904	-0.837434	330
1.60503	0.651786	2.37774	1.47381	832
3.1386	0.872836	1.52626	1.54058	827
1.69173	0.605649	3.1386	0.872836	276
-1.13124	0.765347	-1.64968	0.921853	614
-0.075514	-0.100875	1.19959	1.17191	361
0.899536	1.09491	0.322533	0.866794	805
0.546314	0.134633	1.03286	0.178719	569
0.693878	-0.413296	0.540589	-1.50009	478
1.10954	-0.422749	1.76973	0.418771	262
3.27374	3.67965	0.706997	0.275854	1379
-0.921205	-0.312573	0.183606	-0.0182063	593
0.948216	0.741518	0.765828	2.00462	543
0.765828	2.00462	3.6855	0.997691	57
0.85825	0.0993357	1.33998	0.378884	1030
0.563793	-0.0476315	1.20086	1.01439	1727
-1.78932	0.147799	1.63957	-2.41985	219
1.4041	-0.749776	-0.527138	-0.16241	1728
-1.09081	-0.279708	-0.794326	-1.53657	414
0.113436	0.0989258	-1.34766	-0.868162	971
0.235955	-1.03596	-0.0856521	-1.45007	121
-0.0856521	-1.45007	-3.70908	-2.96819	701
0.741412	0.575312	0.999827	0.286054	160
0.999827	0.286054	0.664446	0.179531	1365
0.951097	-0.365872	-0.097052	2.61546	406
0.565655	-0.252359	1.42989	-0.833981	189
-0.331325	1.62459	0.780186	2.48829	556
1.94396	0.0481283	-0.604111	0.942704	1034
0.34352	0.237083	-0.565588	-0.869134	168
-0.565588	-0.869134	0.795728	1.34578	567
0.607956	0.275926	1.53826	1.8242	746
-1.0524	0.43449	-0.676184	0.564258	1291
-0.190142	-0.640086	1.47157	-1.35503	269
-0.955942	-1.36022	0.043625	-1.57968	642
1.09611	1.56152	-0.410421	-0.54354	345
-0.503031	0.495018	1.81795	2.31822	279
1.81795	2.31822	2.0532	2.03332	129
-1.9376	-0.237003	-0.646086	-2.42969	334
-0.572869	1.09276	1.18575	0.490046	500
3.65662	-0.151858	-0.417346	-0.38489	545
4.55566	0.110802	0.943307	0.446886	939
-0.965256	0.429256	0.436219	0.533531	1339
-1.38372	-0.881421	-0.745408	-3.11326	632
-1.39366	-0.412548	0.885756	-0.630793	216
-0.0365191	-1.19135	-1.67573	-1.46191	412
0.128857	-0.402035	0.326394	2.36099	838
0.405184	0.41634	1.12032	0.599151	388
0.263968	-0.144601	1.92334	0.584886	868
0.262271	0.133325	0.710781	0.604393	241
1.88043	-0.329057	0.649835	-0.148973	368
-0.678757	0.150582	0.0593625	1.16164	805
0.0986295	-0.207881	0.365116	-1.98505	488
0.13809	0.300719	1.71682	0.420567	299
-0.106082	0.497543	1.41561	0.62463	715
1.41561	0.62463	0.693215	1.33528	59
1.02569	2.25482	2.0441	1.79066	1841
-0.947693	-0.588697	1.02581	0.447697	460
-1.69314	-0.115207	-0.393497	-1.071	797
-0.445735	1.05544	1.59877	0.72896	1189
-0.247706	0.00446518	-0.176189	-0.043929	1716
3.62374	-0.181956	0.284842	0.70552	535
3.12647	0.00799175	3.62374	-0.181956	359
-0.449796	-0.519815	0.0509287	-0.813924	219
-2.04606	-1.21387	-1.99606	-1.38463	1580
-0.897662	0.942048	2.85644	1.74181	826
-1.52547	-0.936766	0.570156	-0.550409	878
0.448231	-0.783869	0.574482	-1.83278	479
1.04178	0.62602	2.3664	0.614015	396
-0.400563	-0.0753768	4.39294	-0.308967	560
-0.329684	0.216284	-0.994295	-1.29783	231
1.01891	-0.0926806	1.75302	-0.944029	359
0.772982	0.485714	-0.00264643	-1.14662	288
-1.49901	-2.79246	-0.595127	-3.3107	842
0.887712	0.486954	0.944106	0.359952	493
-0.34991	0.365019	0.275149	0.201113	759
0.152492	-0.181864	-0.143762	0.313953	459
1.20344	0.0910747	1.63224	1.85147	625
-0.0755023	-0.387258	1.30849	0.0637603	256
-0.636379	0.0906656	0.346961	-0.5479	148
-2.2592	0.626285	-0.446884	-0.390962	243
0.145493	1.36153	0.0264954	-0.520883	212
0.0264954	-0.520883	1.24353	0.248023	938
1.67755	-0.331933	0.54338	-0.388642	1018
0.693109	0.343614	1.68192	0.0385721	594
-2.43498	-2.75473	1.32061	-0.542711	1034
1.32061	-0.542711	-2.86092	-1.34692	2030
-0.749218	-1.5106	2.20918	-0.35202	274
-1.08742	-1.34625	-1.06119	-2.66615	600
-1.06119	-2.66615	-1.28755	-4.66724	96
-1.462	-2.77417	-1.29389	-2.65717	522
1.39384	0.436059	0.178951	-0.124054	1519
-0.438246	-1.01621	-2.66896	-0.821403	240
0.578726	-1.66368	-0.847424	-1.06057	936
-1.17062	0.0202663	-0.504475	-1.1374	890
-0.948396	-1.6787	-2.0285	-1.16609	970
2.437	1.75646	0.323016	-1.31686	999
2.77083	-0.207151	1.64443	-0.602983	699
0.895649	-0.186253	2.35391	-1.33477	297
-0.0245022	-0.30581	0.895649	-0.186253	363
1.1733	0.284767	1.04452	0.168744	230
-2.97311	-1.91348	-2.13452	-0.785633	1528
-0.209353	0.925786	0.0958355	0.116214	516
-0.562938	0.211046	0.441709	0.207412	810
-0.0945092	-0.30508	0.484348	-3.13447	568
0.347313	0.050902	1.32861	0.855472	706
-0.745653	0.42482	0.108243	-2.88701	490
-0.094561	0.265158	0.358742	-0.63605	166
4.17966	4.60588	3.75959	4.37307	867
0.624261	-2.78451	0.510472	1.67067	218
-1.31978	-2.47798	-2.92205	-3.0003	798
-0.0661974	-0.187025	0.53621	-1.13599	1020
0.918575	-0.204435	-0.76123	-0.851121	221
-0.76123	-0.851121	1.91335	-0.717803	314
1.50371	-0.428583	0.797334	-0.792143	598
-1.61344	-0.921762	-0.413648	-2.27008	565
1.86695	1.69106	2.31231	1.3101	611
-1.09918	0.056173	-1.09738	-0.388018	672
-0.146384	0.0593991	2.04631	-0.35258	483
0.74354	1.47178	-0.574831	0.541105	414
-1.24478	-0.675405	-0.135605	0.676448	773
0.17347	0.019404	1.28707	1.49651	435
-1.5246	-0.787208	-0.717671	-2.22169	715
-0.140158	0.155283	-1.09446	-0.604695	1109
-0.477629	-1.39323	0.296386	1.12922	248
0.589547	0.106263	1.40546	-1.22316	34
0.00717619	-0.357576	-1.06021	-0.940837	415
0.289644	-0.64111	0.0884489	0.537154	1600
0.706679	-0.763605	0.637342	-2.44209	234
1.76468	2.28423	1.23648	1.42271	219
1.23648	1.42271	2.86124	2.43187	536
-0.751909	-3.37192	0.553047	2.06497	1231
0.174003	-1.22752	0.362068	1.24822	536
0.716965	0.343307	1.15643	-1.34654	847
0.512393	-0.126494	0.558554	1.13146	1236
0.265038	-0.350405	0.100703	0.0705381	130
0.993666	0.326624	0.226335	-1.61726	1126
-1.04462	-0.466829	-1.1944	-1.19322	657
-1.1801	-0.486003	0.59157	2.82818	930
0.72331	0.170966	-0.630207	2.53605	183
2.84701	1.95759	4.21032	2.22328	1245
3.15535	3.6849	5.92269	1.81856	546
0.600336	0.15426	-3.12311	-1.77601	1297
-1.96142	0.187253	0.875132	-0.308038	436
1.45349	-1.94257	-1.43233	-1.06838	665
0.307749	-0.0847102	-0.873714	0.126008	437
-0.778799	-0.478465	-0.615064	-2.5748	245
-0.41416	-0.675572	-1.83642	0.398279	1375
-1.00872	-1.8738	-0.774525	-0.277978	934
-0.510393	-0.264546	-1.00872	-1.8738	1586
0.65713	-0.439579	-0.698726	-0.742591	380
3.28517	2.30406	2.44423	1.54112	263
-0.0281013	0.224651	2.02397	0.14518	364
-0.906027	0.763188	1.75299	2.1284	413
1.20361	1.31618	0.363736	1.71847	960
-1.79849	0.440047	-0.0818802	0.241972	527
2.54146	-0.274369	0.241972	-0.0818802	656
0.847178	0.639029	2.08135	-2.32725	1032
0.154526	-0.594508	-0.81744	0.138361	387
0.737037	0.385897	0.926846	-0.211879	685
0.893462	0.824237	1.60105	4.37372	922
0.886465	-0.397347	-1.60335	-1.05352	208
-1.60335	-1.05352	-1.32094	-2.08809	276
0.815161	-0.213677	0.0707229	0.79657	241
-1.00862	0.0865625	-1.05964	-0.244858	575
0.550665	4.36424	3.90333	7.18318	1334
-2.62628	0.71701	0.550665	4.36424	307
4.47465	1.55433	-1.04361	0.596695	1704
-0.471356	-0.180739	0.574618	-0.634144	304
0.68415	-0.209233	0.612589	0.363981	358
0.979005	-0.158787	0.416535	0.0148484	471
2.52094	1.27467	2.9237	1.86491	900
0.00537912	0.990653	0.702825	1.51153	732
-1.57136	-0.759481	-1.24025	-1.08894	919
3.06205	-0.0935109	2.1604	0.724502	192
-0.0646672	1.49026	0.494483	0.84211	1367
-0.416585	0.219825	-0.598431	1.32381	731
-0.02754	-0.68771	1.59176	-0.216156	559
0.599553	-0.720095	3.35863	0.282145	262
-0.335329	-0.686915	-0.154619	-2.01528	598
0.203719	0.190595	1.08882	0.189798	203
-0.230219	0.536212	1.3191	2.92988	1030
-0.634132	-0.302773	0.461568	-1.08645	458
-1.87273	0.110359	-0.788645	-1.5083	450
-3.0443	-2.40496	-2.74597	-3.93934	443
-0.170084	0.392592	1.46215	0.19209	895
-0.0799136	-0.158692	-0.374384	-1.03133	653
-0.698434	-1.22027	-1.99972	-2.27899	807
-0.957841	-0.653817	0.521448	2.07815	137
0.270933	0.486094	0.399756	-0.335375	125
4.04143	-0.612119	0.655894	0.0471988	1061
0.159935	1.00955	2.4622	3.40127	600
6.66209	5.01761	5.40534	3.70438	338
1.42661	2.28509	3.11352	4.14042	267
0.284323	0.487988	1.05145	-0.0143032	212
2.85357	0.744898	0.390732	0.535324	2282
0.766926	2.67018	0.954994	1.23593	985
0.127115	-0.842141	-0.675345	-0.210487	478
-0.88706	0.2146	0.904279	0.803308	151
-2.87154	-2.6166	-1.26888	-2.67034	368
1.52177	1.03591	4.09747	2.29999	303
0.375226	0.350542	5.42599	1.37475	354
-0.120474	-0.0369791	2.20767	0.842972	1328
-0.284949	-1.67185	-1.23245	-0.857811	975
0.293375	0.274624	0.121629	0.462516	396
0.00782684	0.296502	-0.532034	-1.9823	251
-1.04017	-0.715552	0.267671	-1.28603	340
0.980375	0.0257684	1.87586	0.269994	508
-0.399867	-0.343616	-2.34579	0.76839	880
-0.219099	-0.373284	-0.74397	-1.56742	1612
-0.163231	0.586409	1.31615	0.416313	663
-0.0696292	-0.468606	-2.24489	-2.22646	1438
-0.20684	-0.49034	-0.440865	-0.491852	824
-2.18908	-0.797818	-1.65925	-0.348189	282
1.32444	2.54402	-0.394755	0.762322	1669
0.334817	0.338133	0.644897	-1.14373	248
1.62559	0.81038	1.28905	2.13131	938
3.5317	1.42502	0.680878	0.0394051	2060
2.41562	0.0571726	-0.868705	-0.22197	873
-1.74272	-1.74531	-1.11825	-2.30207	129
-2.52779	0.011997	1.84605	0.677487	686
0.277707	0.211139	1.06552	1.04482	725
-1.81738	0.59178	3.94817	2.93766	895
-0.491386	-0.242366	0.0131333	-2.86517	581
-2.34025	-0.22954	-1.52514	-1.43691	543
-0.182563	1.40412	4.41557	8.05724	1140
-0.339081	-0.640749	-0.320103	0.950391	657
0.75276	0.503885	1.10279	0.896287	911
-0.547955	0.200183	1.07199	-0.361069	714
3.44886	0.183455	0.357523	0.0001973	797
1.53214	1.21664	0.33082	0.351834	936
-0.205455	2.01938	0.351834	0.33082	373
-0.552045	-0.168877	0.659917	-3.07787	256
1.75386	-0.257818	0.770399	-0.442534	666
0.809686	0.232994	5.226	0.0540924	121
2.56233	0.860275	0.34627	0.601907	1797
5.93769	6.92285	5.86353	4.63669	345
-0.118634	-0.560051	0.493638	-0.551416	232
1.62556	-0.0311646	0.181529	0.460438	420
-1.99591	-2.24671	-1.81608	-0.346058	423
1.16265	-0.289026	2.15824	-0.326109	243
1.75432	0.87781	0.355226	-1.46956	336
0.355226	-1.46956	0.248579	-0.194446	589
-0.454997	-0.945409	-0.721477	-0.483929	208
-0.986287	0.404613	2.57439	1.26634	453
2.57439	1.26634	1.85395	1.99576	536
-1.54161	0.0659738	-0.110039	0.827111	646
0.53051	1.66245	0.635484	-0.145947	1482
4.0351	1.54178	6.13629	6.45348	1014
-0.440415	-0.353636	0.422174	-0.393982	326
4.3111	2.26272	3.4484	2.54836	571
-0.306444	1.07145	1.48038	1.3503	1121
1.10273	1.34992	4.70179	3.30135	107
1.30371	1.46621	3.40706	2.91228	214
3.40706	2.91228	3.60811	5.30457	1457
-0.78295	-1.86141	-1.23102	-2.05411	189
0.650982	-1.57224	-1.79626	-3.06012	366
0.246821	0.238135	0.805728	2.48396	412
-1.4213	-0.49944	-1.3796	-0.800117	495
0.400643	-0.398424	0.847432	-2.6974	458
0.699211	0.805766	0.156074	0.0460188	1386
3.01936	0.118804	0.387097	-0.00960183	604
0.387097	-0.00960183	0.559274	2.07945	149
-0.885272	0.38534	1.28401	0.69621	1330
0.250988	-0.313129	0.36107	0.424476	683
-1.05981	-1.2969	1.40877	0.605396	829
-0.640155	-0.202338	1.61452	-0.0137109	1171
-1.11686	0.908616	-0.786003	1.63455	979
3.72335	4.0045	2.10083	3.85607	1653
-0.514493	-0.777707	-1.37232	-1.19039	214
-0.846852	0.807647	0.761458	-0.674197	223
-0.65646	-2.57579	-2.00445	-4.77296	72
1.09614	2.42413	6.08505	4.7598	240
-0.600007	0.353386	-0.0709905	-0.497707	669
0.267318	-0.0939465	0.237528	-0.323639	183
0.778684	-0.136806	1.16721	0.518269	251
-1.79399	-0.477349	0.778684	-0.136806	1268
1.45943	0.069004	0.18959	1.17571	519
0.0909386	-0.469169	-0.768296	-1.28929	2266
-3.45074	-1.17952	-1.7988	-1.41299	233
4.00714	2.90597	5.70854	1.24865	900
0.36825	0.678544	0.538942	1.21869	230
4.39045	1.91804	2.88384	0.418853	1766
-0.517094	1.24243	-1.3021	2.48567	195
-1.24087	-0.43444	-1.84534	-1.71765	2020
-2.86766	-0.303033	1.55199	-0.630996	356
-2.68184	-0.108248	0.38442	-1.0568	484
0.727304	0.0990545	-0.0897421	-1.45992	679
0.332397	-0.701618	0.831315	-1.91627	363
0.718462	1.69855	1.27648	-0.0934953	359
-0.00240931	0.547389	2.85671	1.4908	1770
-0.457474	-0.0608192	0.550454	0.889248	784
0.000197979	2.2739	0.481426	1.37167	267
0.225418	-0.970092	1.0151	-1.40316	312
-0.592433	-1.19283	0.225418	-0.970092	478
-2.29227	-0.136375	0.223693	-0.0251628	718
1.6864	0.284629	-1.77834	-2.19071	425
-0.322506	-1.31407	0.0929393	-1.04517	1326
-3.38774	0.416527	-0.584728	0.309323	381
-1.59778	0.388456	-3.46192	-0.540791	151
-0.0839072	-0.188712	-0.540791	-3.46192	415
0.108699	0.605871	1.53171	1.33361	394
-0.244053	-0.152197	0.42129	-0.544062	333
2.66265	1.36542	4.02331	2.17934	1814
-0.380815	-0.6275	0.822748	0.159894	492
-0.360846	0.595158	-0.380815	-0.6275	561
0.489856	1.93447	0.306996	2.20567	107
1.39172	0.561524	2.20567	0.306996	448
2.27912	0.900527	0.837797	0.605071	743
1.43542	0.927088	0.139228	-0.53443	1060
3.40863	0.54801	0.889538	-1.41383	1571
-1.07017	1.84051	2.80323	0.446565	550
0.369925	-0.506882	-0.779246	-0.467949	714
2.55766	1.59857	0.427023	-1.38511	548
0.0809443	-0.151543	3.52179	0.252084	726
-0.757737	0.0647033	1.07702	-0.0620403	407
-0.926204	-0.34918	0.131314	-1.91144	66
-1.91463	-0.0492513	-0.592645	0.14277	1681
2.50452	1.41216	-1.36035	-1.70354	505
-0.778859	-0.0563379	2.47309	0.0799746	716
-1.94768	-0.805549	0.402235	-2.50042	236
-0.235445	0.439557	0.397938	-0.537015	408
1.41388	-0.654857	0.0940317	0.809726	708
-1.01301	-0.800666	0.428364	-0.526268	750
-0.998708	-0.98846	-1.14444	0.364369	599
0.518808	0.374227	0.187329	-1.21493	764
3.01074	1.14153	6.92019	2.49417	264
0.37972	0.419914	1.43096	-0.737657	365
-0.674103	0.497899	1.05567	0.392204	431
0.182119	0.946451	-0.722223	-1.81069	937
3.7431	0.432652	1.23544	0.927898	319
-0.0479646	0.630883	1.68651	0.89802	730
0.633513	0.999183	0.564451	0.728265	1045
-0.0775346	0.628536	0.28146	0.253396	786
0.203997	-0.436806	0.463108	-0.229933	421
-0.0357694	0.889922	-0.361291	-0.116737	788
-1.71221	-0.68038	-0.193647	-2.213	595
-1.41347	-0.332995	-0.599682	-0.477482	496
1.55923	1.27109	0.854187	2.04711	791
0.458599	0.746729	3.91947	3.62279	343
-3.57485	-0.354373	-2.76	-3.11502	2023
-0.83359	-1.38032	-0.0717464	-0.453647	284
-0.942997	-0.777506	0.715849	-0.158305	212
-1.75542	-0.423912	-0.339984	-0.648596	224
-1.31808	-0.087425	0.0249947	-0.166729	259
-2.4717	-0.0887397	1.48554	2.81027	1823
0.861587	0.852838	1.38422	5.31844	453
-2.89735	-2.09995	-1.17809	-1.80118	315
-0.736039	0.727344	-1.86558	-2.22353	603
-1.13272	-1.09057	-0.0150862	0.0464405	379
0.231769	-0.156941	2.07799	-1.98692	318
0.384205	0.676411	-1.37756	-0.957295	1216
0.236734	0.199187	-0.34119	-0.0856898	977
-0.147108	-0.591997	-0.150882	-1.11102	578
2.01587	-0.840948	1.3348	-1.43212	299
1.3348	-1.43212	1.89134	-0.00636749	1246
-0.33464	-0.0644376	1.65234	-0.946639	271
2.07795	2.28609	2.48292	0.984838	1209
2.07011	1.11125	1.51352	0.623623	1172
-0.689915	0.427908	1.35565	0.738189	2116
1.29938	0.311941	-0.430519	0.0638967	536
0.337093	-0.211078	1.20902	-0.511025	234
-0.0932448	0.775658	1.0501	0.485231	710
4.72975	-0.311863	3.14349	1.2883	710
-0.426691	-0.518726	-1.35714	-1.93259	232
-0.146309	-0.0165435	-0.998279	-0.841825	135
4.52977	0.652382	-0.207534	-0.279494	803
1.08497	0.743871	0.104416	-1.95728	357
0.415757	-0.426824	-0.340166	-0.848457	432
-0.842703	-1.03636	0.189513	-0.99307	395
2.3688	1.38763	0.868696	0.748338	297
1.56651	0.147112	-0.210799	0.579442	420
-0.473471	0.125264	0.0531009	1.37363	587
0.424923	-0.379785	1.45694	1.63593	392
1.42079	1.40545	3.74556	4.70263	368
1.75699	2.35985	1.95889	2.92006	414
0.28587	0.00903622	-0.733076	-0.290317	246
-0.22027	-1.02386	-0.42875	-1.49964	952
-0.551215	0.3447	1.06454	0.12605	550
0.887706	-0.468196	0.523803	2.15529	367
0.08708	0.124361	2.53987	1.14084	142
1.31288	0.706089	-0.822384	0.227747	339
0.489871	0.357153	-0.0115831	0.106575	731
1.16699	-0.166376	2.13344	0.122969	430
1.2228	0.0972724	1.62027	0.444164	236
-0.598618	-0.269982	-1.15241	-0.0560237	131
-1.15241	-0.0560237	-0.0212219	-0.669113	230
1.45692	0.733177	4.18529	5.95657	1030
4.18529	5.95657	8.01429	2.63948	318
0.779153	-0.0730225	-0.966537	-0.373239	577
0.838951	0.508437	1.62987	1.22014	427
0.217875	0.380211	5.13972	-0.252258	1807
-0.680398	-0.890579	-1.00198	-0.949147	1211
0.45873	0.619635	2.69813	0.742165	365
0.571821	1.01993	0.46128	-0.70333	489
-0.0892313	0.298442	3.39066	0.361666	558
0.0318268	-1.32167	-1.38604	-1.04374	928
0.133733	0.0771195	-0.417384	-1.57515	604
1.88192	0.65746	0.0409198	0.864968	1195
0.537069	0.846553	4.53444	5.8136	251
-1.39962	-2.10485	-2.06683	-4.60069	199
-2.62656	-0.117094	2.37309	-0.240509	331
0.640592	0.896254	3.32243	2.075	278
-0.162862	0.00136427	-0.972233	-0.924105	424
2.45125	0.860623	1.58636	-0.576009	309
1.00848	0.612922	1.44039	0.720756	510
1.2868	0.338411	0.016203	-0.113448	2273
0.602673	-0.670561	-1.7943	-4.42308	704
-0.659683	-0.140656	1.24432	2.6716	283
0.0929473	0.452526	2.44293	-0.0501378	391
-0.612585	0.316271	-0.345179	1.13957	417
-0.394819	-1.27705	-2.4668	-2.34797	698
-0.71418	-0.383166	-0.530905	-1.27483	481
0.153627	-0.885277	-1.63588	-1.5332	2431
3.56644	6.0222	3.02627	4.52589	569
-2.55113	-1.51762	0.789793	-0.376811	997
-0.295493	0.508138	-1.10884	0.0247009	660
-1.3033	-0.753664	-0.0100602	0.532841	755
2.89982	0.938142	1.68665	0.147366	641
-2.64882	-3.08878	-2.20943	-3.08436	527
2.05057	0.134263	2.81415	0.313085	1092
0.349059	0.314774	2.05057	0.134263	246
-0.215912	-0.0758709	-0.921686	-0.852228	569
0.71228	2.49019	-1.17879	-0.158773	398
1.11895	0.236327	0.929574	1.00237	423
0.537059	-1.44341	1.29797	-1.72189	299
0.0362563	-0.745674	1.20925	-1.09929	474
-0.253903	-0.547957	1.03099	-0.311275	214
1.03099	-0.311275	0.552678	2.62552	629
0.599981	-0.697895	1.01918	-0.954676	284
0.68936	1.64314	1.25599	0.253912	966
-1.6338	-0.349241	-0.249361	0.260878	122
-0.352083	1.68033	0.259103	1.47881	382
-1.29364	-0.147492	0.237042	-1.27451	774
-1.06659	0.3524	-0.238421	0.369184	192
0.0632399	0.632724	0.720098	-1.40042	192
-1.76548	-0.125161	-1.89343	-1.15615	271
-1.89343	-1.15615	-0.995239	-0.700805	223
-0.660242	-0.835619	0.505691	1.90501	549
4.24079	2.18268	0.748815	0.997209	504
1.23607	-0.154576	0.132428	-1.27783	666
-0.259031	-0.114193	0.145723	-1.6651	377
0.149039	0.264299	-0.130013	-0.823996	762
0.595362	0.714763	0.815184	0.171412	882
0.260497	1.57394	-0.435274	-1.62337	473
1.03423	0.753957	0.542216	-0.152464	988
0.380105	-0.236884	0.66401	-0.69881	379
-0.089435	-0.666391	0.0103244	0.384561	325
0.0103244	0.384561	-0.907302	-1.57417	34
-1.35074	1.10198	4.64548	0.176816	1681
0.888375	-0.749291	-1.16813	-2.14046	337
-1.77651	-1.10508	0.584554	-0.950375	436
1.33699	-0.857999	-0.234943	0.369283	849
0.315557	0.858406	1.26974	0.267636	243
-1.12689	-0.107837	-0.706534	-1.07355	752
-2.39898	-1.92855	4.51763	-2.6656	1292
-1.04329	-0.685612	-3.68978	-1.92912	536
0.877301	0.113724	-1.42064	-0.575335	2373
0.790693	-0.226826	-0.880479	-0.643073	481
-0.924916	-0.197531	3.71717	-0.0500808	605
-1.60452	-1.0029	-3.09866	-0.752998	746
0.729613	0.30052	1.50549	-1.42086	567
-0.357033	0.948917	0.369169	0.596854	235
0.839377	-0.771936	1.11059	1.44843	982
-0.325604	0.403508	-1.05905	-1.7273	82
0.0386817	-0.484241	-0.919448	-1.38686	246
0.125718	-0.30188	-0.636803	-2.84168	691
-0.741981	0.911356	-1.02526	2.33754	228
-0.527384	-0.283267	1.20791	1.34817	582
1.34142	0.744103	0.698906	0.600733	348
2.65774	1.40441	1.34975	2.44405	694
-2.1175	-0.615712	0.48136	-1.5008	382
3.84251	1.97692	3.52017	2.81337	769
2.0097	1.76368	-0.873407	-0.83579	1068
1.64843	0.871905	1.44575	-0.676405	1131
0.0945073	0.433357	1.42827	-0.702771	145
1.11231	0.189952	1.72413	0.455708	653
1.47905	-0.25527	-0.699987	-1.92945	763
-1.22583	-1.047	0.266974	0.784227	187
0.957965	-0.0525552	0.379207	1.5318	659
-2.18338	-0.0568308	0.129706	-0.435666	222
0.253468	-0.79323	-2.77776	-3.13865	774
-1.70639	-3.13708	-2.8902	-3.76602	582
3.48908	5.11828	1.45398	1.38424	1198
0.228916	0.454014	0.649722	1.31952	301
1.88279	1.20568	1.31952	0.649722	529
-0.349407	1.24991	0.987095	0.980464	1214
-2.84538	-1.10401	-2.00017	-0.774443	430
-0.83767	-0.52301	0.916483	-1.07277	430
-1.38007	-0.115031	-1.24403	0.212132	587
2.41049	0.282946	0.497709	0.616081	1302
-0.596312	-0.34446	0.593054	-0.0720747	243
-0.21166	-0.0402889	0.597377	-0.340827	733
0.358645	-0.472782	-0.138966	-0.718571	714
2.26626	2.21965	3.22739	4.4325	741
0.577727	1.63664	5.76421	6.72702	1012
-2.23391	-0.231819	-0.225092	-1.57393	325
-0.608638	-0.603881	-2.03103	-0.848819	936
0.556739	-1.13313	0.578929	-1.16018	793
-1.4445	0.104574	0.501038	-1.93283	529
1.07793	1.99327	2.96017	-0.233647	613
-0.263022	-0.444645	-0.233647	2.96017	2460
-0.364706	0.0632292	0.855977	-0.720206	1803
1.19639	-0.247576	0.237382	-1.15576	360
0.539254	-0.321565	1.02804	0.0591055	208
-0.00710966	-0.375999	-0.788034	-2.78355	861
0.955268	0.990398	1.09899	0.753937	817
-1.27458	-1.47819	-0.990993	-1.75439	727
-0.128947	0.707776	0.078646	-0.938659	656
-1.05746	1.92865	0.272307	-0.253458	882
-1.22305	-2.77817	-0.0850817	-0.755259	851
0.82853	0.515047	1.18214	0.318641	1523
-0.737264	0.00965809	0.125664	-0.33489	476
0.125664	-0.33489	0.907141	1.21272	531
-0.537491	0.578933	1.05909	-0.855571	244
0.363091	-0.0733609	-1.19202	-0.824293	650
0.957889	0.775524	2.32871	1.44608	931
1.01775	1.6289	3.39824	0.659374	255
-1.27303	-0.424562	0.901608	-0.635249	1707
0.876969	2.69124	2.90166	-0.267847	771
-4.20374	-3.68986	-2.55623	-2.54419	1572
0.432698	0.657012	0.219291	-0.163558	520
-0.205404	0.10769	0.000720823	0.314882	360
-1.5969	-0.506238	1.13152	4.10576	860
-0.894387	-0.111073	1.12485	-0.0235738	241
-2.50915	-0.35281	1.45837	0.209066	1168
-0.969159	-0.348426	-0.583368	-0.829796	701
-0.0775582	-1.05971	-0.322942	-1.51174	371
-1.3426	-0.1733	-0.867681	-1.62602	365
4.46599	0.831434	4.01242	-0.420613	29
-0.50006	0.198779	0.39916	-0.135447	337
0.465539	-0.052035	0.721561	-0.324291	510
2.13816	0.755134	2.22232	-1.33164	413
1.05512	-0.568319	0.502404	0.0940632	786
0.502404	0.0940632	1.39289	1.83082	998
1.11627	2.08641	0.771102	3.19585	745
2.92715	-0.405878	2.179	1.05842	577
2.01895	1.05099	4.68797	3.83822	314
0.925297	0.732178	0.0961854	-0.366678	1112
2.84971	1.16646	1.58288	2.54742	1542
0.464763	-0.959581	-0.673355	-1.03952	1395
2.07295	1.43411	-0.133991	-0.0400956	1874
0.730269	1.6747	-0.0400956	-0.133991	606
-0.239786	-0.388029	2.80704	-0.343802	564
0.381945	-0.152214	0.114512	-1.01243	541
-3.48944	-1.2771	-0.455647	-2.01321	772
0.223834	-0.0792395	0.466243	1.38766	163
1.20971	1.42996	1.47531	2.37896	302
-3.89246	-3.28283	-1.38457	-0.863417	400
0.168053	-0.329955	1.98542	-1.7492	806
0.506648	0.284499	0.222439	-0.198365	615
-3.36949	-1.65991	-0.289247	-1.49343	229
0.370966	-1.68572	1.15518	2.77127	466
-0.183371	-0.369854	-0.247243	-1.0077	162
2.34757	-0.16558	0.840826	-0.740607	499
1.79594	0.487875	0.198243	-0.35006	429
5.61352	6.3996	4.85371	6.75313	794
5.99987	5.13561	3.97633	4.96092	1729
0.171652	0.0531639	0.455651	1.02062	844
0.548786	-0.602524	0.124044	-1.55693	243
0.491247	-0.0280317	0.570027	0.772692	331
1.87409	0.845192	0.588917	-0.0428936	1003
0.319335	0.892302	-0.288042	-0.609947	1355
0.871971	1.16298	1.5696	-0.0023243	98
0.57668	0.500993	2.36338	1.25959	262
-0.276246	-1.6891	-2.88687	-2.03583	313
2.50188	1.54233	4.23842	4.25635	1041
-0.580321	0.512032	2.45489	3.44263	455
0.645366	0.368017	1.04857	0.554985	315
1.04857	0.554985	0.902462	-0.188734	423
0.561178	-0.696952	0.715039	-2.73996	710
0.654652	-0.242562	-0.280865	-1.12604	765
0.568988	0.477877	1.06892	0.105192	1099
-0.462755	-0.511578	0.742756	-0.474018	342
-1.34269	0.0889457	1.02812	-2.13922	469
1.46479	2.52503	1.66282	1.65666	866
-1.078	1.46405	0.987172	-0.0043256	907
0.484688	0.00507914	1.44638	1.10592	536
1.26114	-0.172286	1.33214	-0.477117	411
0.0575268	0.814547	1.26114	-0.172286	381
1.72244	0.610505	2.61618	3.36812	1084
-1.12115	-1.76459	-1.20309	-2.18488	1603
0.877189	-0.384294	-0.0569474	-2.39051	434
-2.28074	-2.65296	-1.90305	-3.34778	772
-1.23471	-1.50065	-3.06897	-2.46703	689
1.54976	0.208268	1.11213	-2.2231	138
-0.104042	0.143515	0.48383	0.758073	666
0.683282	0.160417	3.04669	2.98377	488
-1.37524	-0.0340143	2.03682	1.27496	1215
1.60795	-0.67672	0.48269	0.594664	254
-0.0727165	0.468732	-0.350076	-0.0699678	609
-1.72576	-0.586762	0.785839	0.116048	595
-0.58384	-1.08829	1.91287	-0.0391606	1423
1.53186	0.828888	-0.365548	-0.719703	750
0.286965	0.73065	0.37624	0.226018	105
3.53669	2.99004	0.610396	1.95547	823
1.17485	0.497889	0.799144	0.732115	578
2.46372	0.803318	1.17485	0.497889	2185
-0.763486	-0.993731	-0.00325156	-1.26188	450
-0.462232	-0.00959158	1.51261	-0.765743	525
0.681539	1.04363	1.044	-0.141881	354
0.224649	0.309764	0.842854	-0.321078	272
0.457397	0.367875	3.24256	0.804397	1096
-0.225226	-1.20718	-0.257712	-1.67518	449
-0.257712	-1.67518	-1.37919	-1.48585	722
0.630452	0.735801	1.29546	0.152514	245
-0.51866	-0.393318	-0.320612	-1.73119	346
-0.16692	0.00649321	0.0260982	0.205602	520
1.06713	0.48967	2.01496	1.67257	1259
0.661539	0.612746	2.30313	3.47751	860
1.42421	0.185465	-0.0268986	-0.427111	938
-0.0268986	-0.427111	0.622774	-0.0902105	151
-0.0183301	-0.0418409	-1.79919	-1.80691	922
-0.315769	0.253501	0.169118	-0.15856	107
2.94723	1.07532	3.11277	1.46967	579
-0.248634	-0.0106132	-0.129918	5.7834	322
-0.895338	0.386375	0.997542	-0.000631105	564
0.561233	-2.03016	-0.372083	2.37269	905
-0.564017	-0.148343	0.121658	-0.487084	350
0.121658	-0.487084	-2.07253	-1.5728	827
0.897349	-0.873265	0.66362	-1.50398	596
-0.841177	-0.603359	0.897349	-0.873265	644
2.12164	1.5355	-0.259388	0.440254	1014
0.502095	-0.0321974	0.528421	-0.220265	426
1.35895	0.68533	2.88077	1.92378	675
-2.0481	0.322824	0.372166	-0.0474275	332
1.01195	1.9944	1.17572	1.54514	506
0.160881	1.6601	1.01195	1.9944	672
-1.9108	-0.86223	0.800468	-0.51635	263
2.13037	-1.04824	0.262494	0.0109677	327
0.362126	1.216	4.45518	-1.25938	1661
2.92955	1.51004	2.50813	0.30956	1802
0.147579	-0.0842826	1.49559	-0.706042	617
-1.76793	-0.531439	-0.642189	-1.07829	334
0.896345	0.00888178	1.35478	0.265817	486
1.35939	0.983824	2.17153	-0.288859	408
-1.43236	0.266132	0.916949	-0.850911	509
-0.0489283	-0.704941	0.137695	-0.867704	773
-0.0478129	-0.712082	-0.0489283	-0.704941	542
-2.76769	-0.835395	-0.776091	-0.873831	199
-0.577377	0.997064	0.231321	1.39828	779
0.400653	-0.0242107	-0.607097	0.780646	314
1.24381	0.245147	5.85504	4.07833	744
1.57692	1.36204	3.69913	3.23221	2106
-0.36614	-0.592411	2.54457	1.27973	1484
-0.317803	2.39725	0.416165	1.28185	177
-1.48744	0.0236006	0.560932	0.342049	699
1.46417	2.71731	2.62701	3.9208	555
3.09441	1.55772	1.51365	1.43374	1983
1.56989	-0.159681	0.795859	-0.77783	855
-1.23901	0.074264	-0.118952	-1.41905	248
0.159334	0.648886	-0.148836	-0.339061	325
0.43907	0.414866	-0.787336	0.587771	316
-0.373561	0.766625	0.277749	-0.78938	710
0.751232	-0.170262	-0.746117	0.073062	213
0.640752	-0.0612464	0.0236821	-0.677678	471
0.649398	-1.08395	1.78384	-0.922383	1132
0.176773	-0.300532	0.649398	-1.08395	341
0.17586	2.71185	1.81204	-0.621473	14
-0.781062	-0.646358	-2.26061	-3.83395	1690
-0.0183366	-0.491915	2.36876	0.413876	524
-1.82386	-1.1058	-4.19549	-3.8305	1529
-1.68429	-1.31246	-2.13861	-1.15222	742
-1.78395	0.201146	0.056483	0.950609	675
1.17712	-0.511816	1.62562	1.13054	607
-0.29382	-0.480099	0.892224	0.914058	735
2.87923	0.375562	2.53066	5.2885	439
1.54969	1.45585	3.4599	3.15708	890
1.14508	-1.52466	0.849412	0.45706	895
0.547699	0.276119	1.14508	-1.52466	978
1.38115	0.583218	1.78543	1.77738	1124
-0.108038	-0.543784	1.14659	0.0195205	113
4.0627	3.24298	7.59157	4.55109	2421
0.27479	0.267317	1.68638	1.50832	1724
0.602729	-0.152317	-0.10327	-0.650582	136
-0.10327	-0.650582	-2.23313	-2.1737	395
2.45348	0.976006	2.74963	0.876586	381
1.50779	0.281026	0.640513	-1.56928	266
0.640513	-1.56928	0.641917	-0.497391	330
-1.00145	-1.39076	0.297043	-0.440767	1827
1.30378	0.513559	0.254514	-0.985958	629
-1.72921	-2.18786	-1.20067	-0.891126	648
-0.459277	-0.930662	-0.472319	-0.865641	977
0.499006	0.859888	1.49367	-1.40182	198
1.3175	0.652655	1.72123	-0.724488	1548
-1.62119	-1.00262	1.73494	-0.490175	1420
1.73494	-0.490175	2.18481	-1.01199	934
-1.03035	-0.0638435	4.16987	3.80497	1166
2.42858	1.33019	2.71976	2.35765	1568
-0.0160633	1.35531	1.68024	-3.05382	530
-0.149069	-0.797227	0.477918	-1.00733	386
0.231896	0.319391	0.913593	2.88592	1120
-1.43721	-0.325849	0.289586	0.325029	524
-0.778794	-1.34835	2.40328	1.48533	777
-1.69115	-0.111313	-0.778794	-1.34835	695
2.15371	2.61251	1.37772	1.36677	602
3.69385	1.19604	0.00786168	0.000901074	491
-0.695762	0.0407862	-0.855241	-1.58874	503
2.9467	-0.575194	-0.405746	-0.727277	991
-0.522306	0.214069	1.3959	-0.0951867	347
1.48054	0.00259292	1.57516	1.84437	565
-0.416117	-0.992259	-0.716914	-1.8667	987
-1.86733	-0.785975	-0.164864	-1.22178	761
1.2698	1.29727	0.515268	-0.0221514	215
-0.620856	-1.30062	-2.68796	-1.55494	1261
0.28759	1.40375	0.43483	-1.10583	218
0.514875	1.50643	2.01322	1.88189	702
2.88259	3.33956	3.19279	3.17694	921
-0.852471	0.0685493	1.15368	-0.121542	637
-0.325887	0.164041	0.237232	0.373825	289
4.67917	1.155	0.484581	-1.35037	353
-0.73242	3.50746	0.70674	2.06964	308
-0.751922	1.6012	-0.73242	3.50746	559
1.33952	1.4299	1.34849	1.49213	413
2.58912	1.52044	2.34809	1.27298	1700
3.55284	0.912233	2.58912	1.52044	1192
0.0655069	0.883206	0.315965	0.244533	284
1.8361	-0.224527	-0.820151	1.02333	825
0.258162	0.20051	1.25331	-0.543841	322
0.996966	0.227406	-0.341536	1.45332	332
-0.707538	0.676621	0.913141	0.707787	208
6.83839	3.09317	2.74246	-0.202189	498
2.99276	4.3526	4.29375	2.89962	357
0.571016	2.00861	3.39508	2.99133	1207
0.0151325	-0.313073	-0.208147	-0.823172	1101
2.00218	0.841367	-0.335277	0.990747	1670
-0.373969	0.243887	0.495003	0.16775	6
0.495003	0.16775	2.23501	-1.40014	260
-0.657488	-1.63503	-0.344397	-2.19582	625
-0.182921	2.05871	1.32013	-0.200342	570
1.88562	-2.41992	0.175198	0.0661566	1177
1.98638	-0.449977	2.56541	-1.04067	362
-0.975987	0.897755	1.36838	0.209375	421
0.278412	-1.31903	-1.12679	0.594054	376
-0.8132	-1.80811	-0.207718	-3.39997	213
-1.62161	-0.834436	-0.580073	-1.31632	159
1.61242	0.00822697	1.97517	2.29404	762
1.97517	2.29404	1.8605	1.34942	85
1.33112	1.43397	1.78605	-0.0406381	749
1.69156	1.25826	1.46713	1.04027	1254
1.32084	0.213571	1.65377	-0.0398435	382
2.1065	0.806094	0.722455	-0.380891	199
-2.24989	0.195686	1.72699	5.47638	1001
-0.908532	-0.818813	-0.43541	-0.733248	68
-4.47789	-3.61039	-3.18583	-4.54316	1128
1.49909	2.64828	5.72348	4.69106	901
-0.175268	0.155056	0.826907	-0.807588	420
1.40607	0.389744	0.983865	0.96406	227
-0.900211	0.270916	-0.88632	-1.03738	703
-1.01941	-0.131359	0.983231	-0.388037	707
0.983231	-0.388037	1.39489	0.816116	886
-0.173714	0.829086	4.91513	4.86944	781
-1.91777	0.30092	1.57319	-0.753025	331
1.72631	0.380947	1.12093	0.359358	709
0.739794	-0.941051	-1.52831	-2.16016	971
0.23615	0.834418	-0.175137	-2.77867	383
1.19871	0.0767139	1.6554	0.647886	265
0.412515	-0.559463	-0.929556	0.26576	652
-0.137905	1.07799	0.553423	0.978207	486
0.832265	0.748238	0.0512929	0.0071211	1787
1.06463	0.184081	-0.444556	-0.819238	1058
0.261643	-0.361106	-0.245611	-2.0811	394
-0.321379	-0.728278	-2.95768	-1.71041	408
0.240101	0.730495	2.03341	4.62655	1520
-1.45033	-0.76739	0.251326	-0.363332	544
4.1255	5.61111	5.75725	7.0677	1075
1.56053	-0.101918	2.00505	0.503775	393
-1.76582	-1.16638	-1.64269	-1.30215	249
-0.698588	-0.191404	0.417462	-0.610723	930
0.0294731	-0.554174	0.578464	-0.761529	306
1.50091	-0.0148805	0.581149	-2.63252	583
0.289871	1.6106	0.700383	1.60808	1333
2.17297	0.906791	1.38121	0.779398	486
0.693902	0.281708	0.515572	-0.890755	718
-0.34932	-0.630149	0.667643	-0.77308	126
-1.34238	0.0264361	0.427126	-0.921286	447
0.006068	0.225074	1.70845	0.658957	277
-0.353939	0.358316	-1.73399	0.17764	356
-0.169642	-0.534891	0.279242	-0.0249653	350
-0.0297034	-0.320906	0.47026	-0.475111	357
3.8757	1.712	-0.316835	-1.67926	613
2.55327	-0.670266	-0.452363	-0.0304798	730
-2.00671	-0.718621	-1.75243	-2.51632	432
1.72987	0.404524	1.10754	-1.10997	399
-0.898827	-0.370546	-0.583254	-1.91821	524
0.956538	0.323433	-0.0181137	-0.383922	715
-0.0181137	-0.383922	0.38788	1.58378	230
-0.904691	0.308732	-0.545578	0.641068	1129
-0.013915	-0.510317	-0.169121	-1.56139	235
0.783387	0.373093	0.854328	-0.769689	399
0.877548	-0.518171	0.311727	-1.53576	746
0.239042	-0.446513	-1.35635	-1.01379	923
1.97164	1.56856	2.76458	1.20285	2073
0.836387	-0.420743	0.165698	-1.75197	451
-0.36083	0.135118	0.709056	-0.184443	305
