# Supplementary material for: Gene regulation by convergent promoters
Source: Nat Genet. 2025 Jan 6;57(1):206–17. doi: 10.1038/s41588-024-02025-w (PMC11735407; doi:10.1038/s41588-024-02025-w)
Supplement: Supplementary file 5 — Source Data. [file 41588_2024_2025_MOESM5_ESM.xlsx]

## Sheet: Figure_2_a
log2FoldChange_sense	log2FoldChange_antisense
5.85327	5.40171
3.79682	4.81095
3.59599	0.0203164
3.58949	2.21086
3.43825	1.45579
3.3245	0.974007
3.2944	5.74044
3.01305	1.20057
2.85421	4.07504
2.40535	2.28255
2.34083	1.8631
2.32614	1.23655
2.28417	0.703332
2.21809	2.18219
2.17289	0.0215203
2.17247	1.79707
2.1678	2.6465
2.04236	0.0302414
2.02284	1.90143
1.93141	1.72203
1.86513	1.22792
1.84139	-0.540677
1.774	0.9525
1.72691	0.764577
1.72182	1.35741
1.7039	0.667502
1.60699	-1.18555
1.53969	0.503086
1.49675	-0.0743309
1.44093	2.06315
1.43845	0.297918
1.41121	0.608519
1.37644	3.90637
1.37343	-0.643482
1.35506	2.19043
1.33928	0.314892
1.29824	1.21662
1.29672	0.486424
1.29139	0.816608
1.26713	0.522568
1.25423	2.80549
1.23909	1.09283
1.21941	2.43957
1.21511	-0.365567
1.19986	0.0821205
1.1446	3.27923
1.1339	0.796696
1.11962	-2.06883
1.11437	2.29115
1.10532	0.0709156
1.07355	0.216236
1.04924	0.385337
1.03839	0.993261
1.02183	2.30898
1.02086	0.789018
1.01987	0.0256964
1.01514	-0.28218
0.990052	0.28471
0.987248	0.854568
0.978872	1.32531
0.970075	1.14333
0.958302	0.169471
0.934306	2.24266
0.93312	-0.640133
0.913874	1.48223
0.900499	0.394623
0.893181	0.252989
0.882804	0.918404
0.878506	1.00201
0.85744	3.83957
0.856368	0.00270455
0.842433	0.547032
0.840787	-0.551539
0.833617	0.468834
0.829272	0.761645
0.826383	0.351432
0.811471	0.189391
0.808531	1.22335
0.807576	0.828979
0.806847	-1.95265
0.804621	0.80144
0.794303	0.362655
0.79059	1.85953
0.784007	0.742331
0.776269	0.0637741
0.774003	-0.170057
0.768956	1.11513
0.75823	-0.257288
0.752205	-0.505933
0.730624	-0.384099
0.728618	0.175763
0.724593	0.908965
0.721221	0.963257
0.720783	0.606145
0.720666	0.0135094
0.719252	0.866378
0.717606	0.213862
0.710308	0.159424
0.710194	-1.26743
0.706688	0.387183
0.706511	-0.320209
0.706077	-0.0802599
0.704896	-0.0699317
0.700459	-0.001109
0.697989	0.568864
0.694919	-0.338287
0.691689	0.0729131
0.68615	0.00719422
0.678486	0.0808961
0.677008	0.646265
0.667749	-0.566885
0.665109	-0.899629
0.659357	-0.291677
0.658834	-0.568405
0.651935	-0.0178664
0.651264	0.176402
0.642805	1.45112
0.642387	0.461602
0.639914	-1.39839
0.638076	-0.133943
0.633873	1.4219
0.623659	0.585226
0.621359	0.95977
0.619327	-0.0364498
0.616526	0.648453
0.611535	0.181418
0.609268	0.393655
0.603594	-0.0827468
0.60298	-0.386885
0.602679	-0.319514
0.601343	0.795263
0.597922	0.38426
0.5956	0.727732
0.595202	0.0644806
0.590772	0.583229
0.587796	-0.0910761
0.57915	0.12903
0.578797	-0.300719
0.577983	-0.43423
0.569472	1.27215
0.565568	-0.156162
0.564982	-0.0210312
0.559781	0.0800043
0.55835	0.41924
0.558149	0.764761
0.554386	0.857052
0.55363	1.08655
0.553	0.180152
0.546561	0.761416
0.536212	0.193571
0.535516	0.848661
0.528554	-0.196052
0.527747	-0.162771
0.516778	0.435001
0.516616	0.616034
0.515185	0.134238
0.514798	0.278512
0.508463	0.220896
0.5055	0.363936
0.504493	1.02161
0.50447	0.645641
0.504392	0.241178
0.503825	-0.00818108
0.502612	1.3266
0.49972	0.151588
0.495186	-0.529492
0.494429	0.149205
0.493219	1.16421
0.490459	1.42732
0.490073	1.03857
0.489442	0.516271
0.489232	0.140061
0.479725	-0.147691
0.478023	0.552655
0.468424	-0.473136
0.467949	0.593313
0.46608	1.22063
0.462523	-0.882037
0.46112	0.526518
0.458523	-0.230724
0.457627	-0.856839
0.456181	0.178647
0.455399	3.42271
0.455027	0.148025
0.451905	0.358068
0.45095	0.579428
0.450143	-0.431837
0.449203	-0.50296
0.444944	0.885206
0.438912	0.680379
0.438287	-0.144035
0.436983	0.87961
0.435479	-0.790159
0.435098	-0.533849
0.428073	0.326467
0.426776	-0.0832381
0.425666	0.0999693
0.424271	-0.127219
0.423509	0.0587355
0.423098	0.18123
0.41967	-0.692672
0.419082	-0.25688
0.417956	-0.336292
0.417574	0.241026
0.415058	0.00707907
0.414245	-1.08311
0.407556	-0.265075
0.403232	0.233308
0.402972	0.282645
0.402833	-0.0743165
0.402227	1.19385
0.400935	0.245542
0.399418	0.281862
0.396116	0.688276
0.392391	0.256174
0.390846	0.795557
0.389497	0.333923
0.387095	0.199256
0.382631	0.0972916
0.377619	0.224516
0.377143	0.162453
0.376681	1.31578
0.373677	0.411059
0.371755	0.36778
0.370497	-0.155455
0.37049	-0.705136
0.369163	0.701344
0.369113	0.722735
0.358857	0.119324
0.358564	0.180413
0.356092	0.10964
0.355142	0.595628
0.353488	0.468102
0.352325	1.28157
0.352212	0.0134028
0.350252	-1.90344
0.348235	0.218691
0.344582	-0.118146
0.343013	0.384338
0.341235	0.017207
0.340581	0.52377
0.337958	0.40872
0.336333	0.154424
0.331979	0.68573
0.330875	-0.807037
0.328233	1.17668
0.327693	-0.678456
0.325531	0.268244
0.323785	0.708646
0.323442	0.331415
0.318273	-0.000961914
0.31773	-0.342211
0.317227	0.428819
0.316815	0.871672
0.312605	0.138346
0.309892	0.177662
0.305707	-0.198379
0.304413	0.379518
0.303714	0.252333
0.301376	-0.606644
0.300325	-0.475066
0.298286	0.379045
0.296722	0.171413
0.293744	-0.232349
0.293639	-0.176059
0.293307	0.423899
0.293225	-0.258687
0.291666	-0.17599
0.291341	-0.260403
0.291214	0.813206
0.289536	-0.247971
0.287845	-0.538405
0.285697	-0.42768
0.285463	-0.145027
0.2836	0.200677
0.281866	0.28553
0.279355	-0.758559
0.278168	1.38364
0.272754	0.835701
0.27241	-1.9237
0.268283	1.42176
0.265722	-0.0732564
0.265589	-0.820358
0.263731	0.206353
0.260856	0.358652
0.260368	0.314189
0.254457	0.295299
0.251677	-0.441361
0.250801	0.404685
0.250104	0.529011
0.24957	-0.510188
0.249004	0.115001
0.24672	-1.43126
0.245342	-0.497946
0.24471	0.505266
0.244432	0.0925672
0.238377	-0.305065
0.237831	0.577182
0.234526	-0.305082
0.233199	-0.295351
0.232991	-0.430468
0.230288	0.909159
0.230094	-0.543023
0.226881	0.578831
0.226555	0.465061
0.22617	-0.0730231
0.225141	-0.537242
0.224776	-0.163291
0.223593	-0.0161302
0.220182	0.393817
0.217083	-0.991015
0.216177	0.376004
0.21609	0.823468
0.216087	-0.383676
0.212646	0.297388
0.211892	-0.313822
0.210433	0.552729
0.207258	-0.755269
0.206198	0.0952876
0.203571	0.821003
0.202989	-0.767879
0.200664	0.739806
0.198208	-0.0228882
0.197232	-0.0143059
0.196782	0.272345
0.196678	0.245307
0.196616	-0.168981
0.195357	-0.00370614
0.195017	-0.023805
0.194743	0.376047
0.193684	2.18219
0.193461	0.313455
0.193293	-0.183759
0.190734	0.297801
0.189893	0.364849
0.188931	-0.221661
0.188556	0.276566
0.18831	0.291907
0.186907	0.158758
0.185752	0.420386
0.184933	-0.429624
0.184002	-0.272384
0.183756	0.362486
0.181448	-0.26794
0.180895	-0.0324821
0.18057	0.896374
0.17608	0.818854
0.175247	-4.42876
0.173366	-0.415295
0.173168	-0.0581965
0.169085	-0.107956
0.168483	1.13646
0.167729	-0.166108
0.166544	-0.108854
0.164539	-0.249244
0.161919	0.270359
0.160645	-0.313694
0.160002	0.363717
0.15808	-0.624682
0.157717	-0.147796
0.15682	0.547048
0.156364	0.100203
0.156214	0.0706331
0.155983	0.811927
0.152763	-0.388228
0.15128	0.505825
0.148663	0.0640715
0.14716	-0.375184
0.146193	0.558397
0.144565	0.0940422
0.144139	-0.298361
0.141301	0.48326
0.140172	-0.0271601
0.139447	-0.190692
0.138576	0.634307
0.13836	-0.792101
0.138273	0.0496743
0.134909	-0.322963
0.128396	-0.28781
0.128161	0.938676
0.127746	-0.407814
0.124066	0.11898
0.123732	0.493591
0.120508	0.61265
0.119492	-0.674849
0.119432	0.44139
0.118929	0.222736
0.116368	-0.0842732
0.113436	0.323849
0.113033	0.625801
0.113013	-0.192047
0.112857	0.239353
0.110192	-0.501331
0.108372	-0.493165
0.107924	-0.501896
0.10735	-0.545632
0.10175	0.19461
0.10144	0.309316
0.100211	0.0627855
0.0995658	0.175293
0.0992976	-0.141084
0.0984877	0.165903
0.0980082	0.374057
0.0970848	-0.0355661
0.0968051	-0.212265
0.0948111	0.503601
0.0926166	0.231971
0.0873374	0.293672
0.0864218	-0.231904
0.0851985	0.523417
0.0843709	0.0672257
0.0822799	-0.769567
0.0818982	-0.0929883
0.0811445	0.105043
0.080929	-0.0781045
0.0808423	0.253988
0.0802158	-0.529654
0.079969	0.210449
0.0799027	-0.421599
0.0768909	-0.0904001
0.0762555	-0.164243
0.072414	-0.216291
0.0714046	-0.54943
0.070603	0.0671858
0.069919	0.310426
0.0695755	-0.260866
0.0693576	-0.471759
0.0684968	-0.329007
0.0682973	-1.23438
0.0674696	0.598352
0.066229	0.220194
0.0652293	0.155886
0.0649857	0.0276103
0.0644607	0.344266
0.0629213	-0.0261494
0.0592208	-0.164118
0.0590771	1.71922
0.0585447	-0.513278
0.0577284	-0.444042
0.0550832	-0.270108
0.0538393	-0.212704
0.0526273	-3.00227
0.0506089	-0.238368
0.0489892	-0.318308
0.0484403	0.47681
0.0483127	-0.137306
0.0482006	-0.322599
0.0477445	0.234615
0.0468573	0.00183187
0.0454814	0.619586
0.0447288	-0.105149
0.0432595	0.0603493
0.0425801	0.154645
0.0420812	0.964786
0.0411662	0.261673
0.0404672	-0.572592
0.0397935	0.357544
0.0396423	0.115629
0.0392869	-0.0800422
0.0389801	0.261644
0.0376382	0.598712
0.0372208	0.265626
0.0352561	0.657142
0.0350387	-0.100043
0.0337926	-0.117101
0.0323947	-0.243415
0.0309115	0.038424
0.0279199	-0.298455
0.026207	0.204394
0.0259378	0.277888
0.0240534	-0.280136
0.0234067	0.520258
0.0229395	0.398939
0.0226463	-0.254622
0.0218411	1.28179
0.0215891	-0.147021
0.0209138	-0.412104
0.0202454	0.321618
0.0200326	0.74845
0.0185034	-0.619374
0.0172877	-0.452289
0.0158837	0.0774755
0.0153669	0.0976685
0.0143731	-0.38168
0.0131003	0.148151
0.0130111	0.811171
0.0111046	-0.282
0.00999272	-0.691484
0.00936101	0.430199
0.00832367	-0.0225065
0.00762673	0.100108
0.0038327	-0.272903
0.0033499	0.502419
0.0014294	0.739342
0.00038068	-0.616876
0.000341033	-0.20762
0.000330756	0.22197
-8.68432e-05	-0.342364
-0.000439336	0.386632
-0.00293334	-1.27787
-0.00409915	0.489571
-0.0048323	0.0479855
-0.00548812	0.443396
-0.00616697	-0.262952
-0.00769293	-0.107514
-0.00823959	-0.336267
-0.00853765	0.45066
-0.0102843	0.149417
-0.0103943	-0.300962
-0.0107924	-0.274174
-0.011259	0.111383
-0.0122006	-0.0816733
-0.0130115	-0.110299
-0.0148474	1.72974
-0.017822	2.20443
-0.0183121	0.416001
-0.0183631	0.278573
-0.0198518	0.0648254
-0.0209613	0.956715
-0.0212181	1.40629
-0.0228423	-0.571251
-0.0228444	-0.704058
-0.0231314	-0.24422
-0.0240281	-1.0753
-0.0246778	-0.191315
-0.0247533	-0.267053
-0.0256003	0.125183
-0.0275241	0.198231
-0.0286225	0.0468395
-0.029642	0.0712586
-0.0368874	-0.642441
-0.0392946	0.247579
-0.0394855	-0.141356
-0.0395219	0.117535
-0.0417824	1.12502
-0.0418243	-0.150822
-0.0420437	0.114502
-0.0436099	-0.575607
-0.0436904	0.0206005
-0.0460224	0.053195
-0.0469596	0.306107
-0.0471972	-0.390727
-0.047654	-0.47261
-0.0495791	-0.273865
-0.0515275	-0.276764
-0.0549125	0.216234
-0.0550998	0.0422801
-0.0558857	0.151396
-0.056156	-0.364179
-0.0579832	-0.271315
-0.0585417	0.118227
-0.0586489	-0.234787
-0.0596878	-0.412544
-0.0619543	0.624373
-0.0623908	-0.0911976
-0.0630725	0.215655
-0.0636297	-0.231385
-0.0651392	0.346816
-0.065427	-0.571305
-0.0664388	-0.0263897
-0.0664972	0.800527
-0.0671824	-1.25554
-0.0679196	0.444801
-0.0681125	-0.435855
-0.068325	-0.0927094
-0.0685555	-0.248588
-0.0688609	0.130776
-0.0699057	0.825158
-0.0711185	-0.91246
-0.0724267	0.204932
-0.0749262	0.238353
-0.0768509	-0.987317
-0.0768839	-0.692142
-0.076971	-0.367849
-0.0775763	-0.235275
-0.0780343	0.0106838
-0.0785095	-0.67105
-0.0787258	-0.148756
-0.0795171	0.0232437
-0.0798191	-0.905002
-0.0811639	0.223707
-0.0822067	-0.0386175
-0.0823697	-0.000762744
-0.0825237	0.221937
-0.0872517	-0.387438
-0.0883198	0.54951
-0.088633	0.209295
-0.0888978	-0.40604
-0.0889199	-0.183894
-0.0892803	0.158121
-0.0910386	0.0725921
-0.0919231	-0.053092
-0.0920556	-0.175827
-0.0930224	0.735478
-0.094314	0.0715194
-0.0946854	-0.10571
-0.0972754	0.37849
-0.0978447	0.713241
-0.0981347	0.0681601
-0.100334	0.0178774
-0.100581	-0.8067
-0.100681	-0.434197
-0.101467	-1.06534
-0.103268	-0.637416
-0.104503	0.458947
-0.10486	-0.198334
-0.105186	0.473571
-0.105278	-0.59096
-0.105424	0.381401
-0.10545	-0.615492
-0.106355	-0.539767
-0.107404	-0.34286
-0.10853	0.366615
-0.108844	-0.162812
-0.108875	0.0806896
-0.109437	-0.324679
-0.110128	-0.0976074
-0.11315	0.0594614
-0.113763	-0.900969
-0.114132	-0.256449
-0.115938	0.0696396
-0.118296	-0.331561
-0.118634	0.295092
-0.119091	-0.545907
-0.119141	1.53646
-0.12079	0.222863
-0.121256	-0.00976265
-0.122013	-0.478271
-0.122611	-1.12814
-0.125573	-0.236697
-0.126007	0.161249
-0.12616	0.23525
-0.126459	-0.353707
-0.126851	0.0873357
-0.128299	-0.269272
-0.128984	1.01287
-0.129972	-0.143137
-0.130212	-0.223734
-0.132618	-0.109314
-0.133363	-1.22112
-0.135407	-0.0184383
-0.13544	0.0996604
-0.136651	0.440356
-0.137653	0.106667
-0.138903	-0.326546
-0.139284	-0.255191
-0.139477	0.160301
-0.139786	0.381409
-0.139791	-0.453904
-0.140375	-0.501956
-0.141887	-0.477743
-0.142841	-0.375511
-0.142972	0.461635
-0.143275	-0.677968
-0.145722	-0.166727
-0.146703	0.750655
-0.14732	0.139826
-0.147698	-0.0940816
-0.150932	0.309227
-0.151204	-0.372827
-0.152252	-0.598491
-0.153311	0.427049
-0.154234	-0.414734
-0.15443	-0.0222271
-0.155125	-0.0515189
-0.157092	-0.391008
-0.1592	0.175847
-0.159383	-0.253359
-0.159448	0.245501
-0.16076	0.584083
-0.160807	-0.519101
-0.161363	0.510529
-0.161435	-2.18167
-0.163353	-0.496387
-0.164162	0.113305
-0.164808	-0.271136
-0.166181	-0.302177
-0.166642	0.0437882
-0.167462	-0.0740303
-0.168159	0.545396
-0.170782	0.270392
-0.171011	0.362744
-0.171709	1.41312
-0.173385	-0.58392
-0.17469	-0.256577
-0.176574	0.0396533
-0.179729	-0.420713
-0.180989	-0.456263
-0.182796	0.055701
-0.183566	-0.0274495
-0.185779	0.160702
-0.185975	-0.17175
-0.187163	-0.0319358
-0.187547	-0.730296
-0.18924	-0.192435
-0.19154	-0.607767
-0.192836	-0.591031
-0.193866	0.26986
-0.194484	0.297969
-0.194703	-0.627018
-0.195886	-0.217304
-0.197417	-0.0967169
-0.197885	0.0173691
-0.204209	0.0968824
-0.204231	-0.613328
-0.206819	-0.262671
-0.208148	0.506605
-0.208811	-0.411289
-0.210737	0.234915
-0.212758	-0.824593
-0.213029	-0.129343
-0.213613	0.130947
-0.213784	-0.061763
-0.213844	-0.0521389
-0.214127	-0.263174
-0.215946	0.916226
-0.216892	-0.682125
-0.218377	0.157337
-0.219503	0.0462323
-0.220894	-0.0321965
-0.222646	-0.847056
-0.223221	1.60366
-0.224215	-0.397327
-0.225276	-0.897414
-0.228338	-0.263734
-0.228414	-0.221358
-0.228673	0.0828729
-0.228725	0.256059
-0.229163	-0.800673
-0.23013	-0.888393
-0.230795	0.274411
-0.232064	0.0608947
-0.234674	0.419685
-0.235072	-0.202991
-0.235449	0.275991
-0.236044	-0.020365
-0.237274	0.0317884
-0.237482	-0.792174
-0.239478	0.0331553
-0.239482	-0.742573
-0.240616	0.165364
-0.241097	0.728798
-0.242779	-1.21152
-0.242901	0.329732
-0.242957	0.651822
-0.243301	-0.735283
-0.246044	-0.0692748
-0.24637	-0.0676676
-0.248282	0.387979
-0.249832	1.31393
-0.25033	0.237245
-0.252947	0.597662
-0.254209	-0.140373
-0.254232	0.421896
-0.254369	-0.91993
-0.257144	-0.0517546
-0.257663	-0.0175615
-0.257833	0.932666
-0.258597	0.179467
-0.259117	0.811403
-0.259873	0.375559
-0.259986	-0.287717
-0.260122	0.139884
-0.263165	1.54035
-0.264405	1.51496
-0.265982	0.084747
-0.268048	-1.74387
-0.268592	0.948727
-0.268646	0.369694
-0.269188	0.0717161
-0.270022	-0.327448
-0.270908	0.210355
-0.270917	-0.451653
-0.272619	0.343481
-0.272778	-0.354889
-0.273968	-0.659089
-0.275466	-0.0899866
-0.276124	0.503715
-0.277565	-0.129118
-0.278756	-0.0173295
-0.28258	-0.302513
-0.288911	-1.52041
-0.289101	-0.167732
-0.291573	-0.529233
-0.292813	-1.00525
-0.293368	-0.334038
-0.295365	0.0472756
-0.296182	0.307743
-0.296784	0.573029
-0.302603	0.218972
-0.305226	-0.829813
-0.309095	-0.335002
-0.310439	0.310819
-0.312134	0.609286
-0.314426	0.179914
-0.315151	-0.599664
-0.315919	-0.126745
-0.316688	-0.538165
-0.317473	-0.0197043
-0.318195	-0.386939
-0.320145	0.0406693
-0.320347	-0.245773
-0.321679	-0.685232
-0.321757	0.704792
-0.323014	-0.105427
-0.323329	-0.325856
-0.325529	-0.883632
-0.327689	-0.0733079
-0.328534	0.196698
-0.32912	0.00683941
-0.329276	-0.279372
-0.329823	-0.355402
-0.330762	-0.988779
-0.33139	-0.733215
-0.333784	-1.15295
-0.33617	-0.307421
-0.337791	-0.111904
-0.339748	-0.0120268
-0.339867	-0.511787
-0.3405	-0.631621
-0.341724	-0.307109
-0.342682	-0.391747
-0.343217	-1.03759
-0.344123	-0.069151
-0.344259	1.64909
-0.346456	-0.409656
-0.347547	-0.496066
-0.347985	-0.40429
-0.349897	-1.30739
-0.350737	-3.27326
-0.35078	-0.183773
-0.352216	-0.0497086
-0.354652	0.976154
-0.359361	-0.239528
-0.361708	-1.1405
-0.362209	-0.614195
-0.36365	0.358107
-0.36886	0.0979488
-0.370793	-0.0841302
-0.374215	0.159883
-0.374435	-0.160555
-0.376158	-0.348096
-0.37669	-0.0784029
-0.376791	-0.43186
-0.376993	1.20797
-0.388288	-0.863665
-0.389203	-0.778466
-0.390233	0.337372
-0.390827	0.14801
-0.392097	0.28403
-0.393037	0.194958
-0.393822	0.0163488
-0.395688	-0.2769
-0.397791	-0.349751
-0.397792	-0.0486313
-0.406043	0.48727
-0.408863	0.367692
-0.411253	-0.66167
-0.412804	-0.39585
-0.41479	-0.0963449
-0.421631	0.0147429
-0.421919	0.334821
-0.424559	0.451873
-0.42542	0.00407938
-0.425695	-0.0713679
-0.429181	-0.545515
-0.430221	0.0690331
-0.431824	-1.07427
-0.43617	0.29642
-0.436776	-0.459148
-0.438155	-0.867264
-0.438556	-0.430083
-0.446389	-0.186009
-0.447414	0.612708
-0.447736	-0.281423
-0.447803	-0.719978
-0.448215	-0.308732
-0.450076	0.24607
-0.451143	-0.749533
-0.451476	-0.507041
-0.452588	0.218601
-0.456484	0.164131
-0.459418	-0.824469
-0.459894	-0.310171
-0.46077	-0.188781
-0.461241	0.719456
-0.462317	-0.280593
-0.464867	-0.383837
-0.466386	0.983674
-0.467561	0.289546
-0.468828	0.0229419
-0.469643	0.457959
-0.47318	-0.39412
-0.475439	-0.0474696
-0.476078	-0.184453
-0.47786	-0.316269
-0.479475	-0.0551517
-0.481125	0.00217553
-0.481185	-0.118766
-0.482392	-0.790087
-0.488476	-0.511211
-0.49028	-0.435726
-0.493374	-0.462882
-0.494252	-0.0357439
-0.494432	0.327868
-0.494598	-0.202636
-0.495294	-0.166714
-0.499629	0.682591
-0.500465	0.174549
-0.503333	-0.325879
-0.504581	-0.0411952
-0.513873	1.24158
-0.516833	-0.399504
-0.517808	-0.259969
-0.518543	-0.114154
-0.519911	-0.285236
-0.52185	-0.432166
-0.526405	-0.0326399
-0.530931	1.07916
-0.536375	-0.0902314
-0.536859	-0.47184
-0.539813	-0.178903
-0.54062	0.179921
-0.545345	-0.145198
-0.547575	-0.873643
-0.548001	0.77359
-0.549284	0.262884
-0.550808	-0.390666
-0.553789	-1.12357
-0.553834	-1.14915
-0.555919	-0.440623
-0.558367	-2.00788
-0.558894	-0.0113588
-0.571136	0.003257
-0.578333	0.195327
-0.585515	-0.544228
-0.588702	0.635858
-0.588876	0.275945
-0.591578	-0.368456
-0.595576	-1.08219
-0.604563	-0.521616
-0.606767	-0.312528
-0.606837	-0.1369
-0.608368	-0.548228
-0.60909	0.13342
-0.614178	1.16091
-0.617394	-0.433938
-0.618337	-1.08774
-0.619247	-0.843299
-0.620048	-0.851471
-0.622602	-0.200275
-0.624984	-1.02944
-0.625761	-0.8134
-0.639506	-0.174363
-0.642199	-0.132277
-0.642359	-0.992813
-0.643093	0.177371
-0.646153	-2.05598
-0.646412	-0.508242
-0.648987	-0.289981
-0.656771	-0.174199
-0.658555	0.512825
-0.678789	-0.625545
-0.681028	0.427475
-0.682751	-0.42337
-0.697385	-0.706635
-0.697665	-0.716675
-0.699317	-0.73777
-0.70657	-0.538654
-0.714119	-1.10499
-0.723483	-0.0989267
-0.728794	0.421814
-0.734209	-0.869116
-0.736265	-0.850354
-0.739555	-0.952787
-0.739628	-0.642635
-0.74587	1.57707
-0.748245	-0.543317
-0.748496	0.183723
-0.753244	-0.400259
-0.766533	-1.35003
-0.774512	-0.186894
-0.779798	-0.507373
-0.783584	-0.978959
-0.790314	-0.355587
-0.790611	-0.573444
-0.800893	-0.836944
-0.808113	0.843773
-0.817509	-0.782695
-0.818	0.346044
-0.819452	-0.485545
-0.819465	-0.452973
-0.834649	-0.352311
-0.835518	-1.78245
-0.843044	0.555793
-0.843511	-1.76991
-0.84467	-1.03486
-0.845251	-0.430627
-0.849942	-0.480191
-0.850538	-0.222449
-0.862065	0.896454
-0.876519	0.287216
-0.878119	-0.8097
-0.8844	-0.178278
-0.888532	-1.31375
-0.904208	-0.764633
-0.912168	-0.0554962
-0.913099	0.0088911
-0.967358	-0.302079
-0.98791	-2.29372
-1.04327	-0.117761
-1.07002	-1.94974
-1.08782	-0.36681
-1.08951	-0.89932
-1.09605	-0.345859
-1.10341	-0.844608
-1.1087	-0.863985
-1.13162	0.659756
-1.15772	-0.58792
-1.19598	-0.988524
-1.20093	-3.08468
-1.20796	-0.484396
-1.249	-0.633947
-1.27153	-0.381414
-1.32066	-0.433736
-1.48915	-1.01057
-1.52595	-0.404965
-1.55156	-1.09287
-1.5917	0.548008
-1.63754	-1.31439
-1.71068	0.562654
-1.76407	-2.08842
-1.80698	0.665978
-1.82007	-2.19543
-1.82054	-0.788864
-1.84495	-1.90378
-2.08516	-1.20055
-2.34995	-1.46995
-2.5658	-2.28876
-2.78792	2.35155
-3.38593	-3.62452
-3.68271	-0.427808
-3.74335	-1.93509
-3.82367	-4.07372
