# Supplementary material for: Gene regulation by convergent promoters
Source: Nat Genet. 2025 Jan 6;57(1):206–17. doi: 10.1038/s41588-024-02025-w (PMC11735407; doi:10.1038/s41588-024-02025-w)
Supplement: Supplementary file 6 — Source Data. [file 41588_2024_2025_MOESM6_ESM.xlsx]

## Sheet: Figure3a
	TSS#1	TSS#2	TSS#3	TSS#4
AEN	-1.86585	1.55504	2.51967	3.66572
BBC3	1.83562	1.61257	0.567485	0.957124
DDB2	0.337698	1.0264	1.95573	0.289907
DHRS3	1.61076	2.58231	1.32204	0.513396
GDF15	1.80265	1.85086	1.94417	1.29223
GPX1	2.29534	1.57055	1.97368	2.52449
MCC	2.2774	1.5902	2.47315	1.19261
PANK1	0.550613	0.678331	-0.034622	0.671962
SERTAD1	1.95577	1.82189	1.5358	1.16161
XPC	-1.04987	0.949496	3.80872	0.81569
ASCC3	-0.980972	1.19516	4.36883	0.975863
BLOC1S2	0.300464	1.32687	2.14688	3.14967
BTBD10	-1.11777	1.04206	0.338622	3.95705
DGKA	0.129351	2.52001	4.01756	3.78851
DUSP14	1.21977	0.6117	3.55607	2.36602
FOSL1	-0.588296	1.76612	1.41598	0.899216
HHAT	0.561595	1.20977	1.11374	1.33744
NINJ1	-0.905641	1.3189	1.26191	2.84316
PIDD1	0.0961361	1.23311	4.41652	3.28434
RNF19B	0.864309	1.4158	0.945672	3.94247
SARS1	0.444853	0.755759	0.849642	2.04378
SCRIB	-0.0172084	0.537464	4.58901	3.63562
SLC12A4	0.225953	0.966259	2.33363	1.58324
TCAIM	0.0930927	0.303232	-0.239914	0.284837
TRIP6	0.382925	0.824322	2.59665	1.77544
TSKU	2.05626	3.28364	3.16392	3.20851
ZNF337	-2.16573	0.42796	2.73288	1.93452
BTG2	0.119751	2.30915	1.7521	-0.411685
CDKN1A	2.50105	2.5349	2.27506	4.27613

## Sheet: Figure3b
	TSS#1	TSS#2	TSS#3	TSS#4
ACD	-0.988289	-1.42449	-1.9327	-0.78623
ACTL6A	-3.60033	-1.39339	-2.70508	-0.869075
AGPAT5	-0.536911	-1.36845	-0.381326	-1.59754
ANLN	-2.50533	-4.02419	-2.3176	1.32613
ANP32E	-5.33279	-1.54385	-0.843303	0.508232
ARL6IP6	-0.0701674	-2.52869	-0.437153	-1.08771
ATAD3B	-0.691815	-1.19902	-0.112954	-0.0947752
C9orf40	-4.6321	-2.11611	-1.19898	0.226763
CCNB2	-3.35745	-2.97449	-3.19212	0.364358
CDC7	-5.4115	-3.46869	-3.08745	-4.31947
CDKN2C	-0.949014	-2.9678	-1.02296	0.578076
CDT1	-0.876833	-3.04912	-2.54163	0.36436
CENPH	0.556722	-2.20159	-2.87684	-3.4995
CENPN	-1.35637	-2.50581	0.511251	0.703059
CKAP2	-0.399913	-1.60696	0.403302	1.24935
CKAP2L	-2.41432	-4.85538	-2.77358	-1.67714
CKAP5	-0.64566	-1.36206	0.117429	2.95829
CLSPN	-5.57285	-4.73373	-5.15084	-0.728771
CSE1L	0.0914256	-1.40578	-1.06748	1.17933
DARS2	-3.69308	-1.4392	-1.60829	-0.719809
DCPS	-1.47215	-0.643737	-0.574359	0.36436
DDX39A	-0.498673	-1.79704	-0.258253
DLEU1	-2.31111	-0.0801378	-1.31412	-0.463704
DOLPP1	-1.4676	-0.460014	-0.433865	-0.148996
E2F1	-0.390304	-4.23589	-2.80566	1.20274
E2F2	-0.628022	-5.76839	-0.597427	-6.43903
FANCC	-1.15513	-1.48241	-2.79253	-2.10084
GINS3	-0.299303	-2.06674	-0.934397	0.00590721
GTPBP3	-3.90109	-1.05531	0.310035	-1.44345
H2AZ1	-1.42687	-2.33041	-2.24916	-1.33975
HMBS	-2.52522	-0.695998	-1.8343	-2.84989
HMGB1	-4.43204	-1.71026	-0.480653	1.33059
HMGB3	-2.80566	-2.30211	-1.44345	-1.28918
HNRNPA3	-0.973882	-0.781048	-0.534399	-0.957998
HROB	-1.68392	-2.92865	-3.11435	-1.07786
KHK	-0.42093	-2.3141	-0.597427	-0.837549
KIF23	-0.666005	-3.92718	0.488533	0.873092
LRR1	0.174716	-2.57625	-0.154825	1.5641
MASTL	0.402443	-4.91479	-1.65711	1.13419
MCM4	-2.22981	-4.07305	-1.59754	-1.31087
MND1	-3.07392	-4.12122	-2.25029	-2.61135
MYC	-0.977235	-0.392931	0.0281964	1.00959
NUCKS1	-0.365678	-0.587777	-0.621316	-1.0723
NUP35	-1.51676	-2.28979	-3.43206	0.364361
PBX3	-3.79751	-0.937196	-2.6337	-0.0146435
PKMYT1	-1.27174	-4.82136	-0.940794	-1.37071
PLK1	-2.80566	-4.65938	-3.53103	-0.0162949
PLK4	-1.47148	-5.02333	-2.594	-2.70508
RANGAP1	0.595905	-0.868402	-0.590251	0.617728
RECQL4	-0.307787	-3.81834	-0.597427	-2.17144
RSRC1	-1.25318	-1.06382	-2.20485	0.28353
SLC25A36	-1.83424	-0.131643	-1.68485	0.859507
SMC4	-0.997792	-2.82972	1.6787	-2.06293
SMC5	0.160998	-0.216186	0.257474	-0.141916
STAG1	0.908244	-0.457722	-1.51151	-4.01729
SUV39H1	-3.66707	-3.37786	-3.135	-2.23173
TACC3	0.28588	-4.6815	0.378313	2.76586
TCEA1	-2.88171	-0.45037	-0.386837	0.131463
TCP1	-0.573864	-0.566535	0.204253	-0.208389
TFAP4	-0.676222	-2.02076	-0.908176	-0.271564
TROAP	-1.4929	-2.75276	0.218928	-0.925173
TUBA1C	-1.6854	-1.37256	-0.421604	-1.56402
UHRF1	-4.75397	-2.74785	-0.186939	0.621611
WEE1	-0.579539	-1.05494	0.982817	1.94701
ZNF367	-1.94045	-5.31219	-3.21254	-0.757559
FUS	-0.00859678	-0.974767	-2.04202	-1.99579
GMNN	0.364361	-2.83161	-3.74647	-2.86693
HMGXB4	-1.72562	-0.600734	-2.66446	0.584392
HNRNPF	-2.50597	-1.58329	-1.23061	-1.44345
JADE1	-2.28939	-1.33127	-1.72702	-1.88427
NASP	1.22178	-2.05751	-4.07451	-4.45436
PHF19	-3.5709	-2.26715	-2.54406	-1.88577
SLC3A2	-2.79658	-1.02098	-1.30909	-0.225361
TAF5	-0.763481	-2.18929	-3.64216	-0.597427
UNG	-0.597427	-5.08581	-5.49129	0.351008
YEATS4	-2.0853	-1.15343	-4.46604	-3.75158
CENPM	-0.528287	-2.70441	-5.66446	-4.37926
CENPU	-0.697115	-4.11132	-3.11469	-3.14981
HNRNPAB	-3.34259	-1.21483	0.793602	1.49577
HNRNPH1	-2.70979	-0.695775	-0.151823	-1.3299
LMNB1	-2.56398	-4.10742	-3.30627	-1.94102
MCM7	0.440591	-3.90517	-4.61476	0.471255
POC5	-0.191538	-0.790514	-0.937844	0.298249
SFPQ	-3.80906	-0.489168	-0.310238	-2.80513
SMC1A	1.79564	-1.90156	-1.61722	-3.42109

## Sheet: Figure3c
	TSS#1	TSS#2	TSS#3	TSS#4
CCNG2	0.605785	0.153243	0.816844	-0.818045
CIC	-0.423346	0.468769	1.16038	0.763336
MAF	1.91059	1.46909	0.764601	0.175569
OTUD5	0.273489	0.383156	0.809955	0.235463
PLCXD2	1.28758	2.08167	3.31525	3.10154
REV3L	0.704218	0.748663	0.610978	1.44005
RFX5	-0.378572	0.62988	0.565568	0.405345
SLC43A2	0.626385	1.03511	0.281679	0.846566
PIK3IP1	3.43963	1.57497	1.51291	1.67425
PNRC1	0.144312	1.04592	0.685543	0.609085
