# Supplementary material for: Gene regulation by convergent promoters
Source: Nat Genet. 2025 Jan 6;57(1):206–17. doi: 10.1038/s41588-024-02025-w (PMC11735407; doi:10.1038/s41588-024-02025-w)
Supplement: Supplementary file 7 — Source Data. [file 41588_2024_2025_MOESM7_ESM.xlsx]

## Sheet: Figure4a
		DMSO			Nutlin
CCNG1	-down	0.229405	0.245643	0.233005	0.239597	0.250002	0.268879
	-up	0.354638	0.288214	0.314007	1.27716	1.3094	1.42337
	wild-type	0.999173	0.979144	1.02168	1.87613	1.7389	1.7609
PTP4A1	-down	1.14425	1.10191	1.27404	1.25326	1.16872	1.29275
	-up	0.635688	0.64214	0.541945	1.2324	1.13893	1.30448
	wild-type	0.978311	0.97774	1.04395	2.37391	2.40401	2.20833
BAX	-down	0.212842	0.244474	0.245887	0.215085	0.218974	0.218667
	-up	0.49051	0.474816	0.401033	1.22482	1.13675	1.10353
	wild-type	0.953713	1.0111	1.03518	2.23835	2.28799	2.17814
	pGL4.10	0.907874	1.02924	1.06288	0.713681	0.736846	0.845772

## Sheet: Figure4b
		DMSO			Nutlin
GADD45A	deletion	0.034709	0.044659	0.049264	0.055558	0.055308	0.047635
	wild-type	1.04206	1.05933	0.898618	1.93189	1.86492	2.15531
	empty vector	2.87845e-05	2.99835e-05	3.35841e-05	2.39611e-05	2.79647e-05	2.47413e-05

## Sheet: Figure4c
		DMSO			Nutlin-3a
FAS	parental	1	1	1	4.28	4.996	6.102
	wild-type	1.371	0.702	1.265	4.835	5.624	5.052
	p53RE KO1	0.406	0.487	0.496	0.153	0.156	0.186
	p53RE KO2	0.316	0.351	0.31	0.384	0.694	0.484
ACTA2	parental	1	1	1	15.808	15.652	13.372
	wild-type	2.191	1.943	1.377	11.013	12.829	9.059
	p53RE KO1	0.094	0.135	0.04	0.1	0.099	0.026
	p53RE KO2	0.042	0.067	0.013	0.087	0.198	0.082
MDM2	parental	1	1	1	11.104	9.705	11.8
	wild-type	1.805	1.275	1.324	12.889	13.671	11.349
	p53RE KO1	1.424	0.891	0.846	9.188	10.336	8.085
	p53RE KO2	2.071	1.821	1.814	16.435	18.546	14.949
