# Supplementary material for: Gene regulation by convergent promoters
Source: Nat Genet. 2025 Jan 6;57(1):206–17. doi: 10.1038/s41588-024-02025-w (PMC11735407; doi:10.1038/s41588-024-02025-w)
Supplement: Supplementary file 8 — Source Data. [file 41588_2024_2025_MOESM8_ESM.xlsx]

## Sheet: Figure5h
log2FoldChange_firstpromoter	log2FoldChange_secondpromoter
-0.0108967	0.641481
0.0187922	0.2103
-0.275796	0.601046
0.0866053	0.0441016
-0.0966162	-0.529522
-0.0199768	0.0799923
0.146472	-0.0872389
0.0983384	0.620595
0.0826512	0.704651
-0.0723665	-0.105822
0.417083	0.775389
0.449916	0.443837
-0.0811384	0.421572
-0.641895	-0.0852169
0.0625305	-0.70058
-0.530137	-0.0865611
-0.018487	-0.527642
-0.296045	0.437759
0.0617373	-0.391242
-0.0353825	-0.269258
-0.568521	0.124097
-0.195869	-0.325403
-0.0950206	-1.44017
-0.0302932	-0.135251
-0.206726	0.193756
-0.302781	-0.171679
-0.107908	0.144838
0.0876625	0.00683484
0.150417	-0.0889222
0.116118	-0.699388
-0.239053	0.0675399
0.0236167	-0.592771
0.163345	-0.649988
0.10363	-0.154351
0.237246	0.195017
0.251547	0.353536
0.144762	-0.723347
-0.0054136	-0.359896
-0.231434	0.409075
0.00359265	0.0805078
0.0631178	-0.110908
0.0873071	0.990918
0.0553154	0.222033
-0.0823908	-0.160883
-0.492829	-0.0570808
-0.220581	-0.253146
0.0524827	-0.11101
0.242255	0.323162
0.19052	-0.111865
-0.0699194	-0.396218
-0.331816	-0.491665
0.145382	-0.409902
-0.190231	-0.17316
-0.381709	-0.140148
0.0889711	-0.3724
0.237041	-0.00148069
0.414839	0.237579
-0.0272266	0.0979999
0.341205	0.598288
-0.127766	-0.516807
-0.176122	-0.378745
-0.291169	-0.0747384
-0.184077	-0.361245
-0.099384	0.0909093
0.141844	0.360859
0.158935	0.187624
0.169953	0.201098
1.10796	0.983381
-0.929939	-0.208784
0.25808	-0.219026
-0.154701	0.0417919
-0.0586584	-0.0343302
0.15172	-0.0171559
0.176744	0.380843
0.00409898	0.239285
-0.340333	-0.0701602
0.100388	0.368422
-0.172068	0.110625
0.275188	0.291584
0.338186	0.0147868
-0.300626	-0.251725
-0.0576783	-0.0901611
0.0472667	-0.102734
-0.306122	-0.626348
0.0902398	0.418767
-0.0918543	0.462179
-0.47065	0.237242
-0.532065	0.0840805
-0.683329	-0.106806
0.358793	0.49291
-0.52689	-0.0455208
-0.120556	-0.620403
0.384195	-0.185471
0.267863	0.0219005
0.0331068	0.172701
0.815834	0.768414
-0.105489	0.276642
-0.231617	-0.510911
-0.551479	0.123253
0.27605	0.357362
-1.03956	0.0421209
-0.648004	-0.323875
-0.769864	-0.596549
0.129617	0.216533
-0.165477	0.215821
-0.0933397	-0.122207
0.104922	0.475966
-0.87049	0.0995646
-0.0542277	-0.0623677
-0.0687597	0.0488967
0.112334	-0.0995552
0.118544	-0.116889
-0.00203705	-0.0660334
-0.301315	0.941409
0.889825	-1.86969
-0.170525	0.936353
-0.284585	-0.455311
0.016036	-0.362895
-0.617564	-0.593009
0.0484003	-0.282259
0.0438702	0.1424
0.221793	-0.619733
-0.227932	0.129444
-0.0523904	0.129444
-0.276584	0.0680668
-0.312168	-0.398594
0.244673	0.740634
0.159472	-0.0646468
0.0662773	-0.0452454
0.0207451	-0.177929
0.47785	0.512255
0.327009	-0.264437
-0.0704822	0.230078
-0.7147	0.490096
0.376081	-0.527663
-0.17376	-0.237017
0.0557302	0.18056
0.121023	-0.182663
-0.182972	0.0311307
0.970454	-0.44214
-0.315303	-0.44214
0.111447	-0.15378
0.139821	-0.0572663
0.24905	0.0319376
0.103808	0.34349
-0.0853604	0.191515
-0.19341	-0.435776
-0.247099	0.110234
0.506007	1.21615
0.325026	-1.67984
-0.558093	0.238412
-0.202174	0.0761801
0.206865	0.0475423
-0.22078	-0.323696
-0.0060475	-0.0687641
0.176489	0.453177
0.123745	0.101553
-0.554067	0.192038
0.0689553	0.0224504
0.014462	-0.144902
0.161045	0.135656
-0.283239	1.14862
0.165506	0.0328912
-0.368638	-0.0956452
-0.00810965	0.688103
0.1677	-0.230484
-0.110293	0.16614
0.250981	-0.168524
-0.832499	0.219252
-0.266089	0.109318
0.272585	-0.244045
0.269968	-0.105321
-0.00144295	0.948319
-0.428624	-0.433528
0.122758	-0.252347
-0.487975	-1.3506
0.231893	-0.0871668
-0.285291	0.0361348
-0.211624	0.907736
0.293061	0.0038221
-0.184755	0.647903
-0.0710932	-0.0287342
-0.264083	-0.0928809
0.169366	-0.201222
0.14346	0.010943
-0.39028	-0.218142
0.031868	0.0343392
0.173592	0.187659
-0.613909	-1.07057
-0.336629	-0.083032
-0.13037	-0.253842
-0.396387	0.427528
0.225908	0.145217
-0.196051	-0.0671532
-0.103758	-0.593529
-0.0787939	0.193836
-0.481543	-0.192575
-0.518064	-0.209768
-0.0284973	-0.549811
-0.584856	-1.29978
0.269545	0.0266675
-0.091546	0.0380145
-0.636618	0.14967
0.284156	0.605129
-0.134492	-0.125738
-0.511345	-0.104569
0.241659	0.100676
-0.323204	0.225338
-0.196284	-0.202821
0.029514	-0.15318
-0.241108	-0.0256152
0.151485	0.501925
-0.320157	-0.543162
-0.329352	-0.192903
-0.233838	-0.0863733
-0.587781	-0.0863733
-0.626054	-0.725745
-0.0108739	-0.356184
-0.181124	0.0381906
-0.046335	-0.430155
0.0597705	0.407326
0.36899	0.491527
0.383418	-0.0593665
-0.285216	0.0613106
0.026609	0.180818
-0.119033	-0.43812
-0.123882	0.119569
-0.0911772	-0.0522641
0.25003	0.271287
-0.352395	0.258823
0.136295	0.00115804
0.127756	-0.0604164
0.0665454	-0.34549
0.0894234	-0.699181
0.124415	0.359363
-0.33025	0.193426
-0.52478	-0.139438
0.319678	-0.0263115
0.072382	-0.150557
-0.521071	0.153838
-0.150313	0.542047
-0.100711	0.237733
-0.0206197	-0.611577
0.825203	0.796259
0.182665	-0.209067
-0.240872	-0.254636
0.173623	0.0497815
0.199555	-0.0017594
-0.622719	0.47451
0.00560042	-0.0391676
0.0339048	0.210521
0.0673812	0.117181
0.313648	0.264075
-0.122899	0.043634
0.0330707	0.435635
0.0636312	0.160819
0.186727	-0.270829
0.00423869	-0.0257959
0.152924	0.0503388
0.117258	-0.553736
0.0263528	0.203189
0.0644533	0.42336
0.145077	0.164083
-0.235905	0.0716622
0.397933	0.452848
0.431139	-0.215448
-0.175747	0.00907155
0.0350362	0.18219
0.138899	0.397601
0.241004	0.205455
0.0537631	0.497701
-0.343543	-0.00378303
0.01897	0.0332125
0.0508268	-0.431765
0.197691	-0.544497
-0.313475	-0.352434
-0.391001	-1.08127
0.0995202	-0.267566
-0.299475	-0.0292316
0.196497	0.71425
-0.0905386	0.152052
0.0873094	0.0251064
0.104035	-0.211268
-0.0683089	-0.310052
-0.34779	0.150917
-0.190353	0.124785
0.389651	0.745937
0.265394	0.206936
0.142916	-0.062277
0.0618445	-0.54869
0.203933	0.466788
0.426119	0.928187
-0.0530968	-0.313286
0.422152	0.371608
-0.0533494	0.115156
0.203744	-0.182721
0.226581	0.24233
-0.113921	0.084643
-0.296596	-0.383633
0.176012	0.0239397
0.0355467	0.0864259
0.139947	0.410679
-0.0895313	0.267164
0.00179567	0.166455
-0.0791547	0.33457
0.149682	0.154584
0.309906	0.0676021
-0.0893993	-0.372859
-0.116033	0.0111802
-0.022427	0.521654
0.40474	1.10353
-0.13846	0.370532
-0.092532	0.256568
-0.0896104	0.211273
-0.132189	-1.42001
-0.0554532	-0.310517
-0.00179977	-0.017165
-0.017481	0.22351
-0.752943	-0.542413
-0.0591277	0.799577
-0.206725	-0.148135
-0.169213	-0.0240147
0.234489	0.326001
0.19336	0.531832
0.0455491	-0.256248
-0.116517	-0.311414
-0.0804507	-0.403039
-0.304443	-0.627449
0.0910476	0.0388126
0.458929	0.0866009
0.181792	0.304999
0.0650341	0.362402
-0.0532334	0.167498
0.0345184	-0.402133
0.261139	-0.362862
-0.0419937	-0.169983
-0.203361	0.0161083
0.081025	0.210167
-0.391769	0.219211
-1.35054	0.151412
0.110875	-2.02489
-0.169014	0.14087
0.133586	-0.037232
-0.0790529	-0.348852
-0.191526	0.0997868
0.214112	0.476617
0.12957	-0.532622
0.207756	-0.318356
0.066038	-0.0455795
-0.90444	-0.241276
0.03119	-0.68052
-0.104659	0.327377
0.00607438	-0.25838
-0.206243	0.046485
0.318483	0.195642
-1.26995	-0.646395
-0.435399	-0.156099
0.0949645	0.0308472
-0.154772	0.0522043
-0.112828	0.412215
0.0486708	-0.52013
0.0921385	0.139328
0.428025	0.283809
0.0776013	0.15519
-0.351376	-0.495456
0.07031	0.215872
0.0798526	0.154517
0.118386	1.12881
-0.464226	-0.0846842
0.0169891	-0.755638
0.214581	0.146389
0.127144	-0.139005
-0.481331	0.417957
0.15063	-0.00948497
0.0580591	-0.636808
0.221629	0.236424
0.107728	0.0659591
0.0647754	0.087015
0.219827	0.277065
0.191029	0.05716
-0.0936684	-0.202252
-0.446656	-0.11281
-0.423921	-0.150046
0.448097	0.278346
0.245917	0.46092
-1.11537	-0.705314
-0.0210537	0.0879215
0.187406	0.223611
0.237791	-0.0525101
0.0868347	0.0302098
0.103414	-0.799498
-0.122832	-0.708872
-0.735266	-0.232101
0.187993	0.15669
0.319298	0.406681
0.121424	0.0234834
-0.122942	-0.1814
0.112087	-0.251563
-0.506853	-0.168473
-0.351947	-0.0248479
0.0389836	-0.333837
-0.535935	-1.33809
-1.0323	-0.042752
-0.0784043	-1.00072
-0.15071	-0.0730577
-0.0796866	-0.318151
-0.035801	0.381103
0.0152335	0.268323
-0.16939	-0.428613
-0.254129	-0.0996162
0.0334682	-0.0996162
-0.17247	0.113525
-0.000641601	0.2478
0.129667	-0.0225188
0.0882355	0.284947
0.277349	-0.0310671
-0.0660639	0.0241437
0.0768941	-0.49128
0.240558	-0.492883
0.116873	3.48776
0.208039	0.160761
0.324536	-0.138473
-0.0387587	0.135774
0.0530211	-0.032333
-0.0104643	0.12233
0.294753	0.396652
-0.058794	-0.382005
-0.461482	-0.457774
0.0601547	0.0421439
-0.0756355	-0.0484757
-0.326679	-0.0659834
-0.484964	-0.0909605
-0.235434	-0.175423
-0.106305	-0.141693
0.152036	0.255662
0.139747	0.340994
-0.243242	-0.228557
0.00382784	-0.299489
-0.912597	-0.653205
0.241681	0.0796045
0.169278	0.0613672
0.0731444	0.216421
-0.0940649	0.418091
0.0770826	-0.0908468
-0.10431	0.555625
0.110834	-0.130704
0.660704	0.228065
0.243464	0.180017
0.0579427	-0.168174
-0.0988835	0.038494
-0.411121	-0.0949872
-0.0437255	0.242
0.0172255	-0.221044
-0.551083	-0.0509969
0.218519	0.102385
-0.0355475	0.609796
-0.000282601	0.209492
-0.172206	-0.334325
0.0921435	0.0412921
0.284448	0.134684
0.111501	0.125622
0.0925746	0.310941
-0.194275	-0.453993
0.0887836	-0.901403
0.122089	0.157069
0.205757	-0.25559
0.402244	-0.352347
0.29247	0.587022
0.123303	-0.0423104
0.0912598	0.108761
-0.190116	-0.0463879
0.222079	0.45601
0.31629	-0.0162373
-0.360382	-0.394981
-1.05663	0.143462
0.021324	0.275575
-0.0495703	0.345971
-0.0583197	-0.301647
0.11545	-0.579959
0.0691041	0.87495
-0.194866	0.162156
0.264319	0.427141
0.140497	-0.247388
0.186764	0.0201018
0.0514654	0.140999
0.592297	0.140999
-0.204886	-0.188068
-0.229316	0.16895
-0.107275	-0.224389
0.292015	0.16061
1.67473	1.45746
0.293313	0.390611
0.295174	0.280956
-0.82178	0.114638
0.0248826	-0.315284
-0.103642	-0.104177
-0.137964	0.398256
0.216683	-0.0410512
0.0282315	-0.0229
-0.0670339	0.285697
0.171934	0.180788
0.0804304	-0.154011
0.73358	1.34902
-0.177225	-0.549632
0.246406	0.768123
-0.0248936	0.107321
-0.0656972	0.108361
0.116056	0.284415
0.235567	0.469942
0.21843	0.00334754
0.129879	0.106823
-0.224694	-0.123757
0.0936628	-0.231535
-0.0936779	-0.0423372
0.1899	0.178466
0.324737	0.241759
0.210952	0.187073
0.287413	0.161732
-0.885823	-0.0110196
-0.439894	0.165544
-0.529813	-0.362995
-0.563788	0.268349
1.03164	-0.715219
-0.0607191	0.0460003
0.181466	0.00151615
-0.216216	-0.887298
-0.0880781	0.741455
0.127249	-0.195401
0.0151922	0.146485
-0.208907	-0.0623878
0.101544	-0.170779
-0.0518357	-0.0365536
-0.144093	-0.0632535
-0.218854	-0.241524
0.27015	0.503066
0.350529	0.0648428
0.250012	0.309616
-0.226049	-0.387731
-0.0972346	-0.0723871
-0.161117	-0.0110248
0.029863	0.064755
0.0300439	-0.243343
-0.533119	-0.498508
0.0661223	-0.104801
-0.15704	0.122327
0.042691	-0.591581
0.0938191	-0.816849
-0.0900657	0.173603
-0.160194	-0.0461356
-0.190408	0.246484
-0.39989	-1.05143
-1.01042	0.279516
-0.0907913	-0.190077
-0.582386	-0.820168
-0.45984	-0.820168
0.0566926	0.297623
-0.291141	0.160684
0.132258	-0.183679
-0.483596	0.311196
-0.182561	-0.441482
-0.0394521	-0.0487037
-0.289797	-0.0487037
0.0610771	-0.340167
-0.253108	0.0679159
-0.418509	0.0527999
-0.274793	-0.0963058
0.147338	-0.926896
0.119697	-0.542223
-0.680372	0.587527
-0.272991	0.178531
-0.0503554	0.122504
-0.247728	-0.273758
0.673725	-0.268544
-0.0117359	0.535906
0.0661808	0.0922598
0.148119	-0.0775109
0.0129986	0.354623
-0.477901	-0.47533
-0.345618	-0.749539
0.174854	0.22209
0.168226	0.475399
0.232225	0.449589
0.156468	-0.130058
0.155641	-1.07572
0.348974	0.334935
0.103152	-0.0837335
0.140608	0.43832
0.0879952	0.00222271
0.0880899	-0.047605
-0.0682183	-0.234587
0.0418336	-0.0592022
0.271738	0.137323
0.294497	-0.170541
0.134144	0.607147
-0.471296	-0.767331
-0.316413	0.118289
-0.336125	-0.296096
0.181702	0.0285376
-0.489519	-0.151269
-0.923548	0.487429
-0.0556923	-0.341773
-1.39311	-0.800117
0.0673679	-0.634298
-0.106351	0.0928536
-0.37845	-0.0564095
0.357455	-1.53954
-0.276257	-0.482124
0.00801888	-0.217952
0.0698208	-0.429792
-0.464168	0.20972
0.205295	0.195242
1.0559	0.164826
0.0537185	0.657739
-0.349307	0.386066
0.257226	0.0313187
-0.192351	0.358914
-0.0675101	-0.00725713
0.0262281	0.201605
-0.123648	-0.459212
0.235727	0.0945381
0.497392	0.0796211
-0.234113	0.0864084
0.033285	0.217186
-0.0445382	0.618943
-0.163687	-0.150775
0.0668823	-0.139765
0.314946	-0.0852131
0.160758	0.418001
0.0425538	0.801851
0.342459	0.610854
0.119275	0.0758384
-0.0601244	-0.562933
-0.272903	0.210609
0.206461	0.240613
-0.17192	-0.0667251
0.0830732	0.0590465
0.158013	-0.428455
-0.162738	-0.0386858
0.0908726	0.0275532
-0.238315	-0.339754
-0.379679	0.116662
0.170207	1.05672
1.01986	-0.160005
0.0670371	0.260048
0.167278	0.0106784
0.0577556	-0.0266997
0.0715038	0.770752
0.148535	0.355162
0.130821	-0.322535
0.114781	0.764802
-0.523019	0.427662
0.25243	0.329425
0.328858	0.642698
-0.0713781	-0.105202
0.0585198	-0.172393
0.216604	0.41693
0.0707002	-0.211416
-0.161152	-0.656694
0.185683	0.579398
-0.0455339	-0.0592505
-0.0827316	-0.599561
-0.0251129	-0.314745
0.0645263	0.383266
-0.019655	0.193087
-0.01242	0.254319
0.00436399	-0.182208
-0.0214892	-0.775759
-0.0893373	-0.616048
1.5802	0.610715
-1.84166	0.102624
0.342449	0.0018826
0.202054	0.379459
0.173792	0.406551
0.224125	0.117041
-0.557154	-0.14966
-0.714682	-0.530629
-0.28212	-0.63529
-0.0508507	-0.532884
0.126198	-0.217327
-0.00122088	0.324611
-0.0501626	0.0196107
-0.283758	0.422453
0.375379	0.329736
-0.0434207	0.133347
-0.478685	-1.01545
-0.129923	0.212443
0.0423447	-0.276955
0.205343	0.00640669
0.257728	0.15955
0.123762	0.111348
-0.00848846	-0.144533
-0.179166	-0.115941
-0.618034	-0.412405
0.636982	0.275497
0.0843949	-0.188226
-0.0170141	0.202265
0.206715	-0.216109
0.0600992	0.0229153
0.10461	-0.577972
-0.200065	-0.404589
0.139074	0.0953232
0.0508559	0.521125
0.481259	-0.0231226
0.262676	-0.176813
0.340279	-0.158033
-0.732016	0.117824
-0.159548	0.0843055
-0.0627301	-0.37414
-0.104343	0.136271
-0.359566	1.05479
-0.113452	-0.255986
-0.122193	-0.368816
0.125927	-0.452249
-0.0379306	1.53849
-0.246988	-1.2405
-0.0323215	0.0900143
-0.32574	-0.17071
-0.333469	0.36717
0.255928	-0.20721
0.06491	0.000875459
-0.0139597	-0.353509
-0.197361	-0.588467
-0.151264	0.119824
-0.045922	0.142126
0.303926	0.325531
-0.23647	0.151429
0.0648255	-0.113735
-0.31748	-0.90192
0.171738	0.859384
-0.234557	-0.101644
0.214226	0.32572
-0.24417	-0.2817
0.0075283	-0.0669346
-0.331984	-0.25006
0.0644641	-0.0558668
-0.0424722	-0.737372
-0.187703	-0.692919
0.768971	0.38666
-0.383445	-0.091389
-0.0892619	-0.091389
0.0476513	-0.0498037
-0.392945	-0.272056
-0.0976725	-0.104572
-0.0619503	-0.224169
0.181463	0.326551
0.12333	0.273216
0.240473	-0.107786
-0.222766	-0.531434
0.658284	-0.0181876
0.182653	-0.0658071
-0.368092	-0.0900123
0.011175	-0.196587
-0.164622	-0.0532591
0.0934011	0.0266786
0.0932111	0.29813
-0.0269029	0.29813
-0.29347	0.637712
0.354364	0.543964
-0.211267	0.0241921
0.132322	0.0321596
0.273263	0.228981
-0.0929427	-0.136579
0.0942612	-0.231459
0.127719	-0.20465
-1.80284	-0.192645
0.252505	0.35097
-0.0861911	-0.603804
-0.642374	-0.634462
0.200861	0.159826
0.0509349	0.462619
-0.210459	0.180981
-0.234857	-0.140416
-0.0282989	0.605994
0.390335	0.163143
-0.593745	-0.671667
0.211031	-0.128643
-0.0181801	-0.135396
0.131857	-0.127097
-0.312699	-0.0397556
-0.438624	0.205728
0.159442	0.150221
-0.267471	-0.171365
0.12527	0.0169333
-0.571447	-0.307895
0.0584209	-0.0172657
0.0186842	-0.0429288
-0.104726	-0.0898044
-0.113665	0.493658
0.450681	0.174434
0.383318	-0.418931
-0.112188	-0.385096
-0.0561268	-0.0994317
0.328349	0.453232
-0.0950165	0.342066
-0.251527	-0.599875
0.0926236	-0.28623
-0.043262	-0.28623
0.310768	0.199069
0.158824	0.0342306
-0.556275	-0.799888
-0.660848	0.0967927
-0.114951	0.646512
0.0520186	0.0207081
-0.16184	-0.137673
-0.100185	-0.160365
-1.17438	-0.27554
-1.2965	0.278073
0.0882851	0.00555054
-0.0224664	0.273085
0.0841088	0.0485214
2.54481	2.50748
0.214378	0.343
-0.0982176	-0.0577648
-0.121403	-0.0569569
0.0238669	0.628722
0.110001	0.231942
0.135081	-0.432497
0.373371	0.320065
-0.207448	-0.0355823
0.000251148	-1.04494
0.109585	0.826069
-0.0597979	-0.222201
-0.141819	-0.148501
-0.191651	-0.21036
0.0934183	-0.328728
-0.0189322	-0.235029
-0.178321	-0.314341
0.118636	0.235435
0.00678884	0.0352395
-0.369665	-0.356402
0.401192	0.374323
-0.338947	0.028915
-0.124639	-0.0599579
0.101626	-0.0835174
0.123514	0.136495
-0.390062	-0.286657
-0.044673	-0.131717
-0.621432	-0.881243
-0.167792	0.00184403
0.243807	0.562309
0.0835009	0.223601
-0.339848	0.0727151
-0.450956	0.145514
0.0748288	0.0800496
0.0601298	0.185374
-0.127278	-0.053661
0.151852	-0.0446157
-0.0254751	-0.711156
-0.283252	-0.133604
0.79483	-0.0741602
-0.0802899	0.148569
-0.0590231	-0.0282316
-0.0273407	0.246601
0.159395	0.180723
0.0978198	-0.0548383
0.0392947	0.316025
0.0714848	-0.0977893
-0.307393	-0.0779166
-0.112238	0.0109637
0.0910998	0.211917
-0.111315	-0.836437
-0.111392	0.166196
0.364838	0.123279
-0.0393679	0.160198
-0.0323844	-0.250291
-0.292237	-0.65474
0.286149	-0.44216
-0.156814	-0.0951618
0.444263	-0.12047
-0.119425	0.0478806
-0.104691	0.397064
-0.128224	-0.000308144
-0.152682	-0.277198
-0.309026	-0.173804
0.236339	0.446506
-0.119147	0.270409
0.208541	-0.673105
0.129821	0.27115
0.0610163	0.494411
-0.0224523	-0.203168
0.0689448	0.0437085
-0.0525208	0.110544
-0.253154	0.0359292
-0.0435407	-0.195655
0.311185	1.06316
-0.211555	0.218668
-0.92232	-2.79926
-0.0791602	-0.157306
0.0984909	-0.0486006
-0.0624464	-0.554098
0.082002	0.508582
-0.22619	-0.506435
-0.76993	-0.1878
-0.537394	-0.103419
0.318965	0.302972
-0.00852018	0.00418726
-0.102008	0.818692
0.242716	1.29156
-0.617216	-0.229037
-0.305895	-0.269336
0.37772	0.183632
0.415297	0.475016
0.209298	-0.714281
0.166388	-0.289717
-0.0866683	0.0725966
-0.140446	0.0292352
0.0646014	-0.788877
0.348955	-0.0269322
0.723977	-0.210482
-0.434261	-0.0188404
-0.66572	-0.388567
0.0700846	-0.621146
0.0920579	0.0713643
0.000570975	-1.0338
-0.0221126	0.321723
-0.126821	-1.20108
0.0130504	-0.20818
-0.0205139	0.000559541
-0.00552947	0.441323
0.0786448	-0.0120159
0.148451	0.733248
0.257212	0.242161
-0.15836	-0.0497804
0.297126	-0.124486
0.112395	0.141891
-0.0611672	-0.0053216
0.248741	2.3434
0.129524	0.0915246
-0.260138	-0.0771364
-0.116601	-0.473089
0.186839	-0.0856893
0.0114092	-0.235993
-0.283051	-0.64051
-0.152195	0.277345
0.0707878	-0.0136033
-1.25215	-0.117747
0.132716	0.449304
0.0982116	0.0551508
-0.0416673	-0.386386
-1.14133	-0.678918
-0.716904	0.0273254
-0.168359	1.05472
0.283576	0.194464
-0.0130209	-0.338479
-0.252143	-0.0335228
0.0771271	-0.243419
0.237107	-0.0490241
-0.45076	0.00612731
-0.456288	-0.419076
0.906401	-0.871531
0.226705	-0.329222
0.039995	-0.0638937
0.136259	-0.0147053
0.0253993	0.121728
0.0466006	0.326598
-0.306889	-0.0215566
0.125803	0.0837231
0.270337	0.0524291
0.116612	-0.624809
0.121388	0.0424191
0.0562934	0.0920293
0.972502	0.620726
-0.176186	-0.109406
-0.136084	-0.105771
0.236719	-0.0877352
0.0806901	0.144755
0.231109	0.117598
0.364727	-0.711845
-0.11355	-0.202986
0.134555	-0.08584
0.0526685	0.0282188
0.163054	-0.403459
-0.0086955	0.231427
-0.0744	-0.124072
-0.119752	-0.173618
0.28532	-0.324338
0.667345	0.511709
0.191988	0.392844
0.0370961	0.325862
0.0766757	0.209878
0.0388081	0.312504
0.270561	-0.00865151
-0.0558644	-0.284807
0.156125	0.0499062
0.118085	-0.155611
-0.203949	-0.0321589
-0.151388	0.100422
-0.109679	-0.455357
0.0701884	-0.339694
-0.0936842	-0.00919808
-0.0263887	-0.13931
-0.193298	-0.427506
0.140726	0.38518
0.00531262	-0.282616
-0.0457404	-0.327638
0.198951	-0.0382705
0.00509988	0.205695
-0.278689	0.112548
-0.968415	-0.993429
0.234827	0.304321
-0.161105	-0.268496
0.0908777	-0.35428
-0.145538	0.0897345
0.0102939	-0.2041
-0.242758	-0.181994
-0.0127215	1.16094
0.0430026	-0.166781
0.347577	0.201479
0.0231312	0.520525
0.0552179	-0.556313
0.275286	0.24803
0.0649032	-0.116809
0.122331	0.355817
0.0283685	-0.437699
-0.330429	-0.950926
0.0227641	-0.570334
0.146036	-0.306917
-0.118368	1.02811
0.111359	0.563235
0.729591	1.14246
-0.154291	0.216575
-0.178854	-0.315842
-0.607676	-0.423195
-0.0329762	0.136265
0.0808655	0.181769
0.322966	-0.70437
NA	NA
0.0963806	0.00915135
-0.0745774	0.382182
0.186941	-0.0355156
-0.0579401	0.49091
0.117021	-0.103716
0.00578526	-0.299059
-0.122251	-0.0606617
0.0950118	-0.851015
0.202381	-0.426558
0.0629149	-0.226361
-0.128416	0.047705
-0.14358	-0.20135
0.140809	-0.444078
-0.481913	-0.334056
0.0445291	0.401109
-0.0939576	-0.237772
-0.0940576	0.00123606
-0.27232	-0.650381
0.358355	-0.405595
0.148356	-0.764449
-0.194572	0.38077
0.285803	-0.279257
