# Supplementary material for: Gene regulation by convergent promoters
Source: Nat Genet. 2025 Jan 6;57(1):206–17. doi: 10.1038/s41588-024-02025-w (PMC11735407; doi:10.1038/s41588-024-02025-w)
Supplement: Supplementary file 9 — Source Data. [file 41588_2024_2025_MOESM9_ESM.xlsx]

## Sheet: Figure6a
celltype	first_peak_l2fc	second_peak_l2fc
a_MCF7	0.898348	0.671446
a_MCF7	1.34394	0.766576
a_MCF7	-0.98803	-0.0234965
a_MCF7	0.64044	0.194375
a_MCF7	-1.72502	-2.22676
a_MCF7	-1.96538	-0.880629
a_MCF7	-0.105892	0.363978
a_MCF7	0.0609989	-1.50655
a_MCF7	0.277863	1.1999
a_MCF7	-0.226234	1.7169
a_MCF7	0.327017	2.57179
a_MCF7	1.42197	1.70764
a_MCF7	-0.511015	1.45495
a_MCF7	0.307655	1.14527
a_MCF7	0.580525	1.60244
a_MCF7	0.0363359	0.118922
a_MCF7	0.594634	0.773837
a_MCF7	0.11262	0.450401
a_MCF7	-0.201859	-1.47899
a_MCF7	-1.19328	-0.684372
a_MCF7	-0.27497	1.73991
a_MCF7	0.205632	1.45953
a_MCF7	0.363949	2.72778
a_MCF7	-1.27426	1.52864
a_MCF7	1.61892	0.468715
a_MCF7	2.14109	1.77272
a_MCF7	1.25228	0.961758
a_MCF7	0.877629	2.14653
a_MCF7	-1.94798	0.389076
a_MCF7	0.190672	1.64626
a_MCF7	-0.223614	-1.31751
a_MCF7	3.50977	1.26247
a_MCF7	0.831891	0.064862
a_MCF7	-0.432174	-1.5386
a_MCF7	-4.09149	-1.15407
a_MCF7	0.0681689	3.86208
a_MCF7	1.59748	0.948014
a_MCF7	-0.753643	-1.20128
a_MCF7	-2.45201	-1.67101
a_MCF7	-0.952609	-0.655323
a_MCF7	0.679788	2.4219
a_MCF7	-0.836572	0.835763
a_MCF7	2.03489	-0.90474
a_MCF7	0.59695	0.0624142
a_MCF7	-0.610107	0.0621074
a_MCF7	0.861134	0.666904
a_MCF7	0.846423	5.61497
a_MCF7	0.602274	1.27873
a_MCF7	4.87404	5.31789
a_MCF7	2.33345	5.15814
a_MCF7	-2.14892	-1.3114
a_MCF7	0.81754	4.41482
a_MCF7	-1.61762	-2.06295
a_MCF7	0.960174	4.94156
a_MCF7	0.292693	0.89583
a_MCF7	-0.52496	0.0170147
a_MCF7	-0.476627	1.64729
a_MCF7	2.51311	4.68938
a_MCF7	0.134376	1.21052
a_MCF7	-0.0861893	1.65239
a_MCF7	0.810013	-1.88851
a_MCF7	-0.734684	4.85905
a_MCF7	0.799046	2.43232
a_MCF7	2.26336	2.99175
a_MCF7	2.51986	2.18647
a_MCF7	3.94326	5.09919
a_MCF7	-0.623224	-0.560651
a_MCF7	0.509465	-0.979563
a_MCF7	-0.928502	-0.182281
a_MCF7	-1.56763	-0.687801
a_MCF7	0.227248	2.58704
a_MCF7	-0.479706	1.05149
a_MCF7	0.41992	2.33486
a_MCF7	1.55105	2.46253
a_MCF7	-0.419175	1.40688
a_MCF7	-0.309332	3.06122
a_MCF7	0.0748424	1.87202
a_MCF7	0.163358	0.689648
a_MCF7	0.336306	-0.0829389
a_MCF7	-0.308771	3.64777
a_MCF7	-1.10513	1.08583
a_MCF7	0.194298	1.15038
a_MCF7	0.563788	2.26169
a_MCF7	-0.00259876	0.547595
a_MCF7	-0.466019	0.711405
a_MCF7	0.0750296	0.121657
a_MCF7	0.45514	0.663018
a_MCF7	0.741287	3.46521
a_MCF7	0.872603	0.446971
a_MCF7	0.0564628	0.141192
a_MCF7	2.15889	1.09659
a_MCF7	5.53106	5.5065
a_MCF7	-0.387841	0.0509576
a_MCF7	-1.46109	0.596725
a_MCF7	-1.77176	-1.97722
a_MCF7	0.953793	2.50761
a_MCF7	0.722072	1.5148
a_MCF7	-0.714573	1.77335
a_MCF7	-0.530423	0.309527
a_MCF7	-1.15695	-0.6159
a_MCF7	0.137064	1.85554
a_MCF7	0.710961	0.972398
a_MCF7	-0.361404	-1.38749
a_MCF7	1.81801	3.67797
a_MCF7	0.272641	-0.68465
a_MCF7	4.27115	3.57781
a_MCF7	3.32051	5.30887
a_MCF7	0.741946	-1.25586
a_MCF7	-0.926441	-2.41555
a_MCF7	0.144672	0.637664
a_MCF7	-0.630581	0.0321013
a_MCF7	2.00397	1.65519
a_MCF7	3.11631	1.58678
a_MCF7	1.66286	5.85191
a_MCF7	0.851411	0.882953
a_MCF7	-0.36732	0.374301
a_MCF7	-0.828802	-1.84762
a_MCF7	-1.75693	-1.55129
a_MCF7	2.19568	6.2185
a_MCF7	0.808924	2.31032
a_MCF7	-1.04977	1.11207
a_MCF7	-1.57344	-1.25707
a_MCF7	-0.541455	0.174116
a_MCF7	-0.610551	-0.8101
a_MCF7	0.907939	0.467011
a_MCF7	-2.59243	-0.713691
a_MCF7	0.426175	1.23408
a_MCF7	1.03093	2.75248
a_MCF7	0.584569	2.10296
a_MCF7	-1.17297	-1.65494
a_MCF7	-1.78922	0.00692234
a_MCF7	-0.212585	-0.330413
a_MCF7	7.80753	5.5156
a_MCF7	0.304755	1.36006
a_MCF7	0.0894008	-0.0462233
a_MCF7	-0.47481	0.52147
a_MCF7	-0.171158	-0.378786
a_MCF7	-1.30777	0.930057
a_MCF7	0.635661	1.13054
a_MCF7	0.618621	4.44829
a_MCF7	1.33667	0.893568
a_MCF7	0.439659	0.657257
a_MCF7	-0.537683	0.700532
a_MCF7	0.196456	0.605661
a_MCF7	0.170766	0.398797
a_MCF7	-0.651206	-1.19585
a_MCF7	0.225663	0.543629
a_MCF7	6.78995	5.90015
a_MCF7	0.761214	1.11849
a_MCF7	-0.894654	-0.761893
a_MCF7	0.632177	0.240621
a_MCF7	-0.597458	0.995014
a_MCF7	0.483672	-0.594404
a_MCF7	0.986256	-0.00123083
a_MCF7	-1.65732	0.353986
a_MCF7	1.36692	-0.211999
a_MCF7	-1.22213	-1.12099
a_MCF7	-0.276363	1.42652
a_MCF7	-0.787245	-3.04244
a_MCF7	-0.703731	-0.825922
a_MCF7	0.337425	2.17946
a_MCF7	-1.67714	-1.88886
a_MCF7	-0.978269	0.338237
a_MCF7	-2.1874	-0.457777
a_MCF7	3.68447	2.09662
a_MCF7	1.42327	2.93373
a_MCF7	-1.47278	0.856872
a_MCF7	-0.317674	0.378409
a_MCF7	-1.31422	-0.921596
a_MCF7	-0.000490256	0.436795
a_MCF7	-0.609317	1.55969
a_MCF7	0.259014	0.858395
a_MCF7	-0.301547	-0.0465589
a_MCF7	-0.246621	2.29383
a_MCF7	-0.520505	-0.404252
a_MCF7	-0.257773	1.43417
a_MCF7	-0.191621	-0.681287
a_MCF7	0.368494	0.886133
a_MCF7	0.0624222	0.415598
a_MCF7	-1.35784	-2.61576
a_MCF7	-0.141314	-0.552697
a_MCF7	-0.608395	0.689337
a_MCF7	-0.223992	-0.320325
a_MCF7	0.678706	1.63302
a_MCF7	0.106823	2.21476
a_MCF7	-0.409088	0.8859
a_MCF7	-0.34111	-0.534398
a_MCF7	-1.0773	1.95483
a_MCF7	4.24489	5.11071
a_MCF7	-0.659835	-0.669941
a_MCF7	-4.37821	-3.38276
a_MCF7	-0.379153	-0.999171
a_MCF7	-0.309066	1.2628
a_MCF7	1.0552	1.02851
a_MCF7	0.940046	2.56471
a_MCF7	-0.263402	-2.15579
a_MCF7	0.460111	0.827246
a_MCF7	-0.623385	-0.407751
a_MCF7	-0.0586373	-0.98548
a_MCF7	-0.658657	-1.21151
a_MCF7	-2.13324	-3.78203
a_MCF7	-2.08479	-0.654272
a_MCF7	0.761291	2.1772
a_MCF7	-0.390957	-0.8209
a_MCF7	1.41482	0.8365
a_MCF7	-0.91153	-0.553616
a_MCF7	-0.851499	5.0641
a_MCF7	0.247446	1.42848
a_MCF7	-0.998315	-1.45032
a_MCF7	-1.2698	-1.02503
a_MCF7	-0.171057	0.22854
a_MCF7	-0.78764	0.726689
a_MCF7	-0.325102	-0.598853
a_MCF7	-0.711831	-2.79298
a_MCF7	-0.612398	0.645514
a_MCF7	0.319654	0.69417
a_MCF7	0.174637	-0.0147275
a_MCF7	1.00973	2.27048
a_MCF7	0.790761	-0.148069
a_MCF7	-0.0856588	2.43311
a_MCF7	0.500757	0.481525
a_MCF7	0.477567	-0.255075
a_MCF7	-1.1665	0.0623853
a_MCF7	-0.922655	-0.102367
a_MCF7	-0.0383729	2.49831
a_MCF7	-0.530331	-2.18542
a_MCF7	0.17129	0.77559
a_MCF7	0.0995416	-2.20323
a_MCF7	-0.312306	-1.92676
a_MCF7	0.229377	1.10367
a_MCF7	-0.00753666	0.0135432
a_MCF7	2.34332	5.75842
a_MCF7	0.412952	-0.719962
a_MCF7	-0.695503	-0.774519
a_MCF7	-0.350231	-0.158747
a_MCF7	-0.05311	-0.0689395
a_MCF7	2.92546	1.54091
a_MCF7	1.36745	1.70962
a_MCF7	-1.41654	-0.121506
a_MCF7	0.103543	-3.47558
a_MCF7	0.0790933	0.467206
a_MCF7	-2.01267	-3.03983
a_MCF7	0.638316	0.618382
a_MCF7	0.204504	2.62966
a_MCF7	0.121975	4.0243
a_MCF7	-0.165038	0.109147
a_MCF7	-0.597119	-0.145145
a_MCF7	-0.868943	0.333756
a_MCF7	0.472278	-1.34038
a_MCF7	-0.221455	-0.201388
a_MCF7	0.600591	1.1339
a_MCF7	-0.100634	1.38948
a_MCF7	-1.56496	-1.24519
a_MCF7	0.265661	0.874717
a_MCF7	0.0558971	-0.192462
a_MCF7	-1.43593	-2.4496
a_MCF7	-0.268933	-0.167233
a_MCF7	-0.592882	0.609046
a_MCF7	-0.407771	0.88011
a_MCF7	-1.5783	-3.51419
a_MCF7	1.64657	2.967
a_MCF7	0.638898	-0.812412
a_MCF7	-1.75702	2.30628
a_MCF7	-1.51861	-0.371413
a_MCF7	-0.482295	0.495057
a_MCF7	-1.58373	-1.51404
a_MCF7	-1.69769	-4.47189
a_MCF7	-0.407862	-1.10566
a_MCF7	-3.02438	-0.0712757
a_MCF7	-0.334102	-0.0253403
a_MCF7	-0.696903	-1.02477
a_MCF7	0.930105	1.20513
a_MCF7	0.898439	3.88194
a_MCF7	0.357912	1.71678
a_MCF7	0.491651	0.538304
a_MCF7	-0.522953	1.25827
a_MCF7	0.718329	1.59105
a_MCF7	0.251502	-1.06838
a_MCF7	-1.48847	-1.21939
a_MCF7	1.397	4.40971
a_MCF7	0.57239	-0.109201
a_MCF7	-0.661897	-1.08609
a_MCF7	0.222678	2.47962
a_MCF7	-0.913146	-0.272488
a_MCF7	-0.107264	1.80206
a_MCF7	1.04311	0.198731
a_MCF7	-0.249199	-0.474684
a_MCF7	0.817636	1.41659
a_MCF7	1.07425	-0.0843078
a_MCF7	0.788295	-0.182344
a_MCF7	-0.689484	-1.04215
a_MCF7	-0.01584	0.683345
a_MCF7	-0.449557	-0.465614
a_MCF7	-0.715966	0.477401
a_MCF7	-1.4905	-0.137173
a_MCF7	-0.339873	0.653815
a_MCF7	1.28229	0.994458
a_MCF7	1.04242	0.648853
a_MCF7	2.05403	1.10096
a_MCF7	0.293853	0.776554
a_MCF7	0.405008	1.13223
a_MCF7	-0.306869	0.763805
a_MCF7	1.44116	2.02237
a_MCF7	-1.71705	-0.653415
a_MCF7	-0.545834	0.851007
a_MCF7	0.389475	0.908148
a_MCF7	-0.0243839	-0.0736493
a_MCF7	-2.12667	0.593634
a_MCF7	-0.402518	-1.30282
a_MCF7	-1.43775	-1.49729
a_MCF7	-0.0419501	-2.15837
a_MCF7	-0.0803672	-0.790462
a_MCF7	0.781058	-0.31201
a_MCF7	-0.689477	0.847594
a_MCF7	-0.814101	-0.532414
a_MCF7	-0.266952	-0.319636
a_MCF7	0.973533	0.76163
a_MCF7	0.459466	-0.0389433
a_MCF7	0.293664	0.499689
a_MCF7	0.301458	2.58583
a_MCF7	-1.52299	-0.837212
a_MCF7	-0.431106	0.671269
a_MCF7	0.0586808	0.318539
a_MCF7	-0.47661	0.157069
a_MCF7	-0.565209	-3.08322
a_MCF7	0.288487	0.252367
a_MCF7	-0.520939	-2.92384
a_MCF7	-1.31468	0.453029
a_MCF7	-1.64285	0.572551
a_MCF7	1.19273	1.3175
a_MCF7	-1.3753	-2.32674
a_MCF7	-0.0258105	-0.267206
a_MCF7	-0.909481	-0.804737
a_MCF7	0.306747	0.01861
a_MCF7	1.51806	1.07981
a_MCF7	-1.6617	-1.22041
a_MCF7	-0.197159	-1.40991
a_MCF7	1.30733	2.49174
a_MCF7	5.3347	3.77169
a_MCF7	1.07467	1.81387
a_MCF7	-0.5616	0.981632
a_MCF7	0.189796	0.709132
a_MCF7	-0.979301	0.293856
a_MCF7	-0.115157	1.97464
a_MCF7	0.244571	0.1001
a_MCF7	0.126788	-1.04623
a_MCF7	-1.09291	-2.5151
a_MCF7	0.0985601	-0.278595
a_MCF7	0.667929	0.468779
a_MCF7	-0.0293453	-0.350128
a_MCF7	-0.00988587	-1.97347
a_MCF7	-0.277678	-0.741426
a_MCF7	-0.496378	0.00420344
a_MCF7	-0.209611	-0.414162
a_MCF7	-0.805284	-0.70679
a_MCF7	-1.04355	-0.427983
a_MCF7	-0.763448	-1.26259
a_MCF7	-0.342376	3.76651
a_MCF7	-0.919708	-0.412638
a_MCF7	2.37874	-0.356285
a_MCF7	-0.295161	0.161196
a_MCF7	-0.266412	-1.42865
a_MCF7	-0.0211545	0.691513
a_MCF7	0.115787	1.06485
a_MCF7	-0.277099	0.0421599
a_MCF7	-2.46846	-4.06114
a_MCF7	-2.28232	-1.5635
a_MCF7	1.18833	1.3551
a_MCF7	1.45513	-3.01565
a_MCF7	0.574997	-0.665299
a_MCF7	-0.54041	-0.11687
a_MCF7	-0.162785	2.57805
a_MCF7	1.5624	0.511599
a_MCF7	1.33044	4.08555
a_MCF7	0.958638	3.80788
a_MCF7	3.10768	2.76591
a_MCF7	0.424713	-0.262054
a_MCF7	-0.533669	0.017282
a_MCF7	-0.487615	1.15181
a_MCF7	-0.622361	1.16759
a_MCF7	0.0537432	0.810415
a_MCF7	1.00737	2.58527
a_MCF7	2.17799	2.66446
a_MCF7	2.23574	2.79415
a_MCF7	1.25007	0.421625
a_MCF7	-0.637503	0.801213
a_MCF7	0.753911	3.98543
a_MCF7	-0.235724	-0.913095
a_MCF7	1.38425	0.566771
a_MCF7	-0.609775	2.3095
a_MCF7	-0.828581	-1.02478
a_MCF7	-0.0642018	0.073899
a_MCF7	-0.836922	-1.24312
a_MCF7	-0.302847	-1.79669
a_MCF7	-0.132298	0.459266
a_MCF7	-0.270703	0.222013
a_MCF7	-0.474017	0.766678
a_MCF7	0.27113	1.08429
a_MCF7	3.46657	0.37027
a_MCF7	0.770334	1.13907
a_MCF7	-1.73927	-2.01597
a_MCF7	-0.67281	0.0717098
a_MCF7	-0.55901	1.96611
a_MCF7	2.58887	1.5734
a_MCF7	-0.787717	-1.64403
a_MCF7	-1.79829	-1.9005
a_MCF7	0.897216	1.19114
a_MCF7	0.807201	2.51996
a_MCF7	-1.49658	-1.2248
a_MCF7	0.0909125	1.11566
a_MCF7	-0.159152	0.980127
a_MCF7	0.933817	0.0418607
a_MCF7	1.00137	5.24133
a_MCF7	2.19452	2.69769
a_MCF7	-0.268658	0.294158
a_MCF7	-1.56238	-0.843592
a_MCF7	0.297076	1.69151
a_MCF7	2.96513	4.94828
a_MCF7	-0.0250017	-1.43139
a_MCF7	-0.6985	-0.309347
a_MCF7	0.352968	-1.5914
a_MCF7	0.5578	1.27587
a_MCF7	0.401673	1.01924
a_MCF7	0.470051	-1.04984
a_MCF7	-0.020478	1.90844
a_MCF7	-0.86876	-0.275695
a_MCF7	-0.164847	-0.585811
a_MCF7	1.09225	1.86799
a_MCF7	0.383793	1.17305
a_MCF7	0.172676	2.10952
a_MCF7	3.22679	3.19145
a_MCF7	3.36506	3.33949
a_MCF7	-0.766762	-0.88504
a_MCF7	-0.908371	-0.212265
a_MCF7	-0.165015	1.06697
a_MCF7	1.17714	-0.377278
a_MCF7	-0.385328	0.761655
a_MCF7	-0.500587	1.05107
a_MCF7	-1.69956	-2.45777
a_MCF7	0.276845	-0.854139
a_MCF7	0.697343	-1.50044
a_MCF7	-0.0887093	-0.238153
a_MCF7	-0.0966309	0.82684
a_MCF7	-0.810901	1.64916
a_MCF7	0.185573	0.332879
a_MCF7	-0.636095	-1.24875
a_MCF7	-1.59788	-0.747582
a_MCF7	5.44008	2.87665
a_MCF7	0.00595403	1.62147
a_MCF7	1.17754	0.782851
a_MCF7	-0.91463	-0.295742
a_MCF7	0.102712	1.84181
a_MCF7	-1.26244	-1.56528
a_MCF7	0.28305	-1.00853
a_MCF7	0.410187	1.70602
a_MCF7	0.768257	3.73448
a_MCF7	-0.156312	2.4911
a_MCF7	1.222	3.71395
a_MCF7	0.908413	-2.67424
a_MCF7	-1.23402	1.52426
a_MCF7	0.68351	3.41775
a_MCF7	5.84329	5.45082
a_MCF7	-0.0295934	1.06508
a_MCF7	0.593841	0.985409
a_MCF7	-0.108304	1.78931
a_MCF7	0.678247	3.46336
a_MCF7	1.07027	2.81805
a_MCF7	0.859015	0.963317
a_MCF7	2.9179	2.05711
a_MCF7	3.12089	2.66095
a_MCF7	0.231503	5.45471
a_MCF7	-0.226105	-0.779661
a_MCF7	1.30492	-0.0645967
a_MCF7	-0.524908	0.808562
a_MCF7	-1.78939	1.9088
a_MCF7	-1.46205	-1.20241
a_MCF7	-0.161073	-1.40679
a_MCF7	1.02194	-0.299879
a_MCF7	-0.432023	-0.224497
a_MCF7	-1.0007	-0.898431
a_MCF7	-0.167916	-0.547983
a_MCF7	-1.38381	0.240647
a_MCF7	0.600997	0.367299
a_MCF7	5.28519	2.78525
a_MCF7	0.198551	2.58228
a_MCF7	-0.897555	-1.09806
a_MCF7	0.361469	1.42955
a_MCF7	-0.160958	-0.835594
a_MCF7	0.522552	-1.54044
a_MCF7	-0.3444	1.70564
a_MCF7	0.159918	1.80402
a_MCF7	0.0437925	2.76964
a_MCF7	0.64898	5.6819
a_MCF7	0.931978	1.94331
a_MCF7	2.24502	0.116112
a_MCF7	-0.43506	4.10651
a_MCF7	-0.529251	0.182508
a_MCF7	-0.163563	-1.46523
a_MCF7	1.49819	5.27731
a_MCF7	0.720981	2.68758
a_MCF7	-1.55452	0.766421
a_MCF7	-0.466423	1.81773
a_MCF7	5.03591	0.805308
a_MCF7	2.26068	-0.115783
a_MCF7	0.564599	0.557542
a_MCF7	0.347635	0.622603
a_MCF7	0.571515	3.28281
a_MCF7	0.212251	0.212133
a_MCF7	2.79603	4.99622
a_MCF7	-1.92155	0.747833
a_MCF7	0.981723	-2.36669
a_MCF7	0.0361392	-0.943031
a_MCF7	-0.30851	2.11762
a_MCF7	-0.18004	-0.473552
a_MCF7	-0.555408	0.711492
a_MCF7	3.07968	1.13848
a_MCF7	0.185452	0.855834
a_MCF7	1.66907	1.0642
a_MCF7	-0.417	0.622641
a_MCF7	-0.851684	-0.0870997
a_MCF7	-1.04226	1.08845
a_MCF7	0.725259	0.343124
a_MCF7	-0.448168	0.0448592
a_MCF7	1.07773	2.6833
a_MCF7	1.22216	2.62374
a_MCF7	-0.303614	0.65709
a_MCF7	0.113911	0.672128
a_MCF7	-3.35179	-0.725586
a_MCF7	-0.966915	0.937832
a_MCF7	0.293997	-0.912527
a_MCF7	-1.39248	0.168894
a_MCF7	-0.224567	0.485355
a_MCF7	0.277855	0.899852
a_MCF7	0.119983	-0.679964
a_MCF7	0.0424474	0.474191
a_MCF7	0.803744	2.05492
a_MCF7	-0.0620329	0.60323
a_MCF7	-0.068538	-0.999074
a_MCF7	0.639465	0.422247
a_MCF7	-0.172695	2.95641
a_MCF7	-0.760689	1.10744
a_MCF7	0.180719	0.552055
a_MCF7	0.834142	0.946869
a_MCF7	0.217627	1.86908
a_MCF7	0.108627	0.645212
a_MCF7	-0.39515	1.55456
a_MCF7	1.74467	0.571781
a_MCF7	0.590698	1.47521
a_MCF7	0.17517	3.28858
a_MCF7	-0.427678	2.51334
a_MCF7	0.552547	0.0185725
a_MCF7	-0.176715	0.165491
a_MCF7	-1.18524	-5.11135
a_MCF7	-0.29282	-0.112344
a_MCF7	-0.140512	-0.236706
a_MCF7	0.0221891	-2.0191
a_MCF7	0.391087	-0.59979
a_MCF7	-0.552806	1.22066
a_MCF7	-0.00782161	2.2982
a_MCF7	0.856294	1.13354
a_MCF7	1.12516	3.85745
a_MCF7	-1.01696	0.489484
a_MCF7	-0.975908	0.267512
a_MCF7	0.123713	1.48282
a_MCF7	-0.644638	-0.0597302
a_MCF7	-0.364216	-0.273525
a_MCF7	0.202073	0.852701
a_MCF7	-0.854541	0.218273
a_MCF7	-0.403546	1.3036
a_MCF7	-0.82003	0.298493
a_MCF7	-1.41145	-0.301831
a_MCF7	0.314143	0.975293
a_MCF7	-1.02891	1.00989
a_MCF7	-0.942199	-1.55505
a_MCF7	0.302677	1.55225
a_MCF7	-0.0905975	2.43872
a_MCF7	-0.628136	-2.09795
a_MCF7	0.325331	0.160799
a_MCF7	0.260724	1.1552
a_MCF7	0.17358	2.59299
a_MCF7	-1.73968	-0.747267
a_MCF7	-0.316546	-0.679517
a_MCF7	-0.165782	0.311089
a_MCF7	0.0905444	0.6388
a_MCF7	0.232817	0.20743
a_MCF7	-1.11658	0.198641
a_MCF7	-0.746252	1.07899
a_MCF7	-1.68389	0.407446
a_MCF7	1.01044	-0.343907
a_MCF7	0.496652	3.02674
a_MCF7	1.00575	2.66838
a_MCF7	-0.776819	0.344425
a_MCF7	-0.0900018	-1.67345
a_MCF7	0.07306	1.14954
a_MCF7	1.74536	1.70723
a_MCF7	0.463169	0.90766
a_MCF7	0.198209	0.892048
a_MCF7	-0.82127	-2.29426
a_MCF7	-0.0451844	-0.144232
a_MCF7	0.276281	-0.135196
a_MCF7	-0.131832	0.197945
a_MCF7	0.181686	-0.54776
a_MCF7	0.801134	-0.348741
a_MCF7	-0.548237	1.002
a_MCF7	0.257443	0.474396
a_MCF7	-0.595681	-0.474812
a_MCF7	0.459424	0.491216
a_MCF7	0.183292	2.68551
a_MCF7	2.37911	2.76289
a_MCF7	-0.166183	-0.965298
a_MCF7	5.07038	4.78189
a_MCF7	4.14276	3.56346
a_MCF7	-0.333482	-1.60387
a_MCF7	-1.54235	-1.31961
a_MCF7	-0.426002	-1.04402
a_MCF7	2.8018	1.86203
a_MCF7	-0.220982	1.54623
a_MCF7	-2.55384	-3.70458
a_MCF7	-0.158221	0.334462
a_MCF7	0.413835	-0.289967
a_MCF7	0.0404423	0.469667
a_MCF7	0.681983	-0.264765
a_MCF7	-1.18101	-0.624298
a_MCF7	-0.237167	-0.109187
a_MCF7	-0.0084245	1.31995
a_MCF7	-0.271589	-0.162125
a_MCF7	1.57581	1.89673
a_MCF7	1.58392	0.851228
a_MCF7	0.54491	0.329003
a_MCF7	0.179336	-0.594261
a_MCF7	0.659314	1.16129
a_MCF7	-0.278377	-3.02699
a_MCF7	4.97786	1.16354
a_MCF7	1.16071	3.40616
a_MCF7	0.267418	1.48578
a_MCF7	-0.655093	-0.327362
a_MCF7	-0.255342	0.581191
a_MCF7	-0.729656	-0.911151
a_MCF7	0.827492	-0.545337
a_MCF7	-0.874881	-0.177189
a_MCF7	-0.336779	1.93108
a_MCF7	0.951891	-0.39074
a_MCF7	0.610015	-0.307327
a_MCF7	0.0337145	-0.757889
a_MCF7	0.844644	0.609061
a_MCF7	-0.789824	0.509524
a_MCF7	0.107691	-1.51139
a_MCF7	0.0734535	1.80904
a_MCF7	-0.0722707	-0.753728
a_MCF7	-1.3656	-2.25533
a_MCF7	-1.67595	0.129548
a_MCF7	-1.41974	0.287172
a_MCF7	-0.332612	-1.05182
a_MCF7	1.47099	0.450328
a_MCF7	-1.79975	-0.738287
a_MCF7	-0.0275327	2.06792
a_MCF7	0.457934	0.964912
a_MCF7	-0.487509	0.78338
a_MCF7	-1.12003	1.91015
a_MCF7	-0.150994	-1.38799
a_MCF7	1.58915	2.03157
a_MCF7	-0.370431	0.738472
a_MCF7	0.367821	-0.637565
a_MCF7	-0.012553	-2.75178
a_MCF7	-0.249121	-1.40656
a_MCF7	0.379027	2.53059
a_MCF7	0.556335	5.08429
a_MCF7	-1.99155	-1.64449
a_MCF7	-1.83155	-1.68736
a_MCF7	-1.66172	-2.35228
a_MCF7	-1.56421	-2.86997
a_MCF7	-1.24131	-1.17551
a_MCF7	-0.616026	0.622749
a_MCF7	1.37119	0.6141
a_MCF7	0.40758	0.816214
a_MCF7	0.218037	-0.452547
a_MCF7	-0.983086	-0.609466
a_MCF7	-0.919686	1.63086
a_MCF7	-0.373443	0.0799816
a_MCF7	0.516594	-1.05134
a_MCF7	-1.07365	0.194316
a_MCF7	1.75512	1.39436
a_MCF7	0.307027	-0.243263
a_MCF7	1.05113	2.8152
a_MCF7	1.17992	3.07714
a_MCF7	0.476394	1.97839
a_MCF7	0.330584	0.704474
a_MCF7	0.931998	0.685087
a_MCF7	-1.75175	1.735
a_MCF7	-0.763798	-0.848089
a_MCF7	0.0638038	3.77501
a_MCF7	0.00917619	1.64988
a_MCF7	-0.131861	-1.6638
a_MCF7	0.06418	-0.147193
a_MCF7	1.29001	-1.6573
a_MCF7	0.167068	2.20956
a_MCF7	0.886329	1.24964
a_MCF7	-0.491422	-1.65945
a_MCF7	1.04689	0.936521
a_MCF7	-0.678401	0.595244
a_MCF7	-1.32077	-0.432066
a_MCF7	-0.358433	1.17067
a_MCF7	-0.138487	-1.4032
a_MCF7	-0.138719	-0.00679146
a_MCF7	-0.0785962	-1.54867
a_MCF7	1.13367	3.78199
a_MCF7	0.703378	1.41779
a_MCF7	-0.185069	0.357892
a_MCF7	-0.979753	0.0437773
a_MCF7	0.443184	-0.856659
a_MCF7	1.09272	-0.182003
a_MCF7	2.14593	4.97917
a_MCF7	3.90529	3.38116
a_MCF7	-1.30509	-0.92761
a_MCF7	3.47555	6.32861
a_MCF7	-0.0194697	-1.58457
a_MCF7	0.636647	0.317284
a_MCF7	-0.639759	0.204103
a_MCF7	0.103539	0.429464
a_MCF7	2.08369	-0.399837
a_MCF7	-0.523359	-0.2343
a_MCF7	1.48887	-0.150363
a_MCF7	1.64267	-0.758048
a_MCF7	1.36428	-1.09966
a_MCF7	-0.528333	0.939672
a_MCF7	0.0286296	0.590219
a_MCF7	0.350349	-0.347216
a_MCF7	-2.25068	1.26711
a_MCF7	0.0583723	0.179406
a_MCF7	-0.203478	-1.01562
a_MCF7	-0.334327	0.151285
a_MCF7	1.32444	-0.288565
a_MCF7	2.74519	-1.19334
a_MCF7	0.369166	-0.56321
a_MCF7	0.548857	0.953337
a_MCF7	-1.19408	-0.917704
a_MCF7	0.217409	2.06098
a_MCF7	0.921914	-1.15724
a_MCF7	0.651518	0.618833
a_MCF7	-1.34457	-0.766243
a_MCF7	-0.436077	0.26999
a_MCF7	-0.167526	0.708705
a_MCF7	-0.119638	-2.23049
a_MCF7	0.551051	1.95397
a_MCF7	2.05612	2.8625
a_MCF7	0.645938	0.301575
a_MCF7	-0.131904	0.530633
a_MCF7	0.874186	-0.282657
a_MCF7	0.138341	1.79495
a_MCF7	0.379374	0.494233
a_MCF7	-3.64611	-2.18962
a_MCF7	-1.00428	-0.261336
a_MCF7	-1.45902	-0.0621501
a_MCF7	-0.61065	0.929528
a_MCF7	0.241777	2.37667
a_MCF7	0.580022	0.988563
a_MCF7	0.520112	0.607005
a_MCF7	1.13317	0.654957
a_MCF7	-0.651196	1.29673
a_MCF7	1.12693	-0.053909
a_MCF7	-0.762856	-0.914994
a_MCF7	0.134469	2.35125
a_MCF7	-0.307732	-2.31209
a_MCF7	-1.95954	0.45563
a_MCF7	-1.60827	-0.580967
a_MCF7	0.24521	-0.43282
a_MCF7	-1.70604	-1.01674
a_MCF7	-0.597672	0.538114
a_MCF7	6.43991	5.19182
a_MCF7	0.388109	2.8648
a_MCF7	0.413449	2.8476
a_MCF7	-1.11287	1.16249
a_MCF7	0.234968	0.0998841
a_MCF7	-1.5437	-1.21593
a_MCF7	0.568671	1.07701
a_MCF7	-0.727	-1.38241
a_MCF7	2.54902	3.78575
a_MCF7	0.019696	-1.42521
a_MCF7	-0.41882	-0.392479
a_MCF7	-0.502152	-0.149181
a_MCF7	-0.658045	-0.399046
a_MCF7	-0.756853	-3.29733
a_MCF7	-0.346955	1.44485
a_MCF7	0.927937	2.50862
a_MCF7	-0.419218	-1.71757
a_MCF7	0.664282	-0.0665377
a_MCF7	1.75876	3.47263
a_MCF7	-0.841422	1.06166
a_MCF7	0.805908	0.250949
a_MCF7	0.107317	-0.643557
a_MCF7	1.09649	2.51282
a_MCF7	0.00988141	1.01076
a_MCF7	0.793211	1.16644
a_MCF7	6.88866	4.56087
a_MCF7	-0.297622	-2.47349
a_MCF7	0.889112	-0.397298
a_MCF7	0.227267	-1.22496
a_MCF7	-0.587517	-1.925
a_MCF7	0.567234	4.65741
a_MCF7	1.03688	1.80161
a_MCF7	1.26767	0.554716
a_MCF7	3.51582	5.27006
a_MCF7	0.323299	1.21562
a_MCF7	0.760793	1.04441
a_MCF7	-0.213123	4.05475
a_MCF7	0.896802	0.352025
a_MCF7	-0.683992	-0.386244
a_MCF7	-0.308302	-1.47091
a_MCF7	-1.75072	-0.0495238
a_MCF7	0.297918	0.389838
a_MCF7	-0.869457	0.142418
a_MCF7	0.0754684	-0.536624
a_MCF7	-0.460792	-0.307835
a_MCF7	1.19354	0.659035
a_MCF7	0.321373	2.9806
a_MCF7	1.05571	-1.36885
a_MCF7	0.227719	-1.94162
a_MCF7	-0.64887	-1.65513
a_MCF7	0.715781	0.750564
a_MCF7	-0.195609	0.590283
a_MCF7	-0.214413	1.50548
a_MCF7	0.300941	2.57621
a_MCF7	-0.158868	-0.258848
a_MCF7	0.210313	0.735825
a_MCF7	0.73283	-0.471156
a_MCF7	-0.36539	-1.31238
a_MCF7	-0.107401	-0.107109
a_MCF7	-0.985656	-0.390387
a_MCF7	-0.366658	2.36694
a_MCF7	1.6167	-1.15652
a_MCF7	-0.596847	1.16145
a_MCF7	-0.129643	0.0716293
a_MCF7	-1.54396	-1.20579
a_MCF7	-1.07078	-0.843348
a_MCF7	-0.86077	0.098668
a_MCF7	-0.727478	1.03382
a_MCF7	-0.481592	-0.106728
a_MCF7	1.91068	3.01403
a_MCF7	-1.7734	-0.297239
a_MCF7	3.17519	3.48111
a_MCF7	0.384721	0.311687
a_MCF7	-0.0461888	0.506815
a_MCF7	-0.0105882	0.685306
a_MCF7	-0.00399218	0.37201
a_MCF7	-0.0969509	0.680167
a_MCF7	0.135588	0.395335
a_MCF7	0.868384	1.32047
a_MCF7	2.79981	3.84391
a_MCF7	2.96769	2.46189
a_MCF7	2.84384	3.08246
a_MCF7	0.0795753	0.0522317
a_MCF7	-1.25843	0.430829
a_MCF7	0.554459	1.21666
a_MCF7	1.73835	0.595397
a_MCF7	-0.195736	1.54661
a_MCF7	0.142093	0.202235
a_MCF7	0.28222	1.0162
a_MCF7	1.33028	0.972535
a_MCF7	1.06377	1.58288
a_MCF7	0.0995967	2.74722
a_MCF7	0.82914	-1.07289
a_MCF7	-0.119118	0.711032
a_MCF7	4.79159	7.22651
a_MCF7	-0.640218	-1.06788
a_MCF7	0.0152647	1.23576
a_MCF7	-0.831142	-0.112759
a_MCF7	0.779808	0.18452
a_MCF7	0.655996	2.2902
a_MCF7	-0.839265	0.0352843
a_MCF7	-1.00751	-0.360026
a_MCF7	-0.244305	-1.6237
a_MCF7	0.0304501	-1.41645
a_MCF7	1.8549	3.4461
a_MCF7	-0.568166	-2.24453
a_MCF7	0.510811	-0.882948
a_MCF7	-0.310406	0.695255
a_MCF7	-0.202956	2.77431
a_MCF7	-1.27823	-2.39034
a_MCF7	-0.43522	-0.576181
a_MCF7	0.216792	0.842021
a_MCF7	1.68108	6.00065
a_MCF7	0.0782391	3.22896
a_MCF7	0.116018	1.59827
a_MCF7	0.0667353	-0.0296965
a_MCF7	0.0231623	-0.573422
a_MCF7	-0.403371	0.784064
a_MCF7	0.462457	0.854778
a_MCF7	1.02879	2.20136
a_MCF7	0.576015	1.05211
a_MCF7	1.40607	0.0466533
a_MCF7	-0.440634	0.452317
a_MCF7	3.78631	2.60994
a_MCF7	0.551502	1.39948
a_MCF7	-1.05131	1.75118
a_MCF7	-0.0561125	1.63033
a_MCF7	-0.486818	0.00742416
a_MCF7	1.66183	-0.1923
a_MCF7	0.515695	0.874919
a_MCF7	1.12244	2.5008
a_MCF7	0.335644	0.941424
a_MCF7	1.52066	1.37029
a_MCF7	0.448222	1.75155
a_MCF7	-0.302601	1.81134
a_MCF7	0.992586	2.17094
a_MCF7	1.44829	3.50116
a_MCF7	-0.221194	0.68257
a_MCF7	0.843229	1.18474
a_MCF7	0.642413	1.57909
a_MCF7	0.649356	2.03398
a_MCF7	0.533658	2.36664
a_MCF7	-0.523625	-1.18267
a_MCF7	1.89045	-1.97889
a_MCF7	-1.24587	0.474713
a_MCF7	0.392955	0.155199
a_MCF7	0.307108	1.14992
a_MCF7	0.585203	-0.115395
a_MCF7	-0.749833	-0.19613
a_MCF7	0.88171	5.18835
a_MCF7	0.345666	1.68915
a_MCF7	-0.979942	-0.754673
a_MCF7	-0.0372733	0.317247
a_MCF7	-0.511533	-0.469225
a_MCF7	0.387311	0.690924
a_MCF7	0.0553721	1.42474
a_MCF7	-0.418721	2.44155
a_MCF7	0.184523	1.52512
a_MCF7	0.428939	-0.100762
a_MCF7	-0.128086	-0.635385
a_MCF7	-0.36612	2.62716
a_MCF7	0.331819	-0.224767
a_MCF7	0.417741	0.706658
a_MCF7	-0.294128	0.669904
a_MCF7	-1.26847	-0.843726
a_MCF7	-1.88666	-0.379306
a_MCF7	-0.174951	3.11769
a_MCF7	1.21274	3.24337
a_MCF7	-0.922334	0.194819
a_MCF7	0.366359	-2.3624
a_MCF7	0.435172	-1.7047
a_MCF7	-0.277556	0.243082
a_MCF7	-0.195488	-0.547301
a_MCF7	0.543347	-1.34936
a_MCF7	0.14211	-0.0617772
a_MCF7	0.080577	0.598323
a_MCF7	-0.272739	-0.150581
a_MCF7	-0.0525198	2.86676
a_MCF7	-0.661489	0.81508
a_MCF7	-1.62532	-1.75517
a_MCF7	1.38403	3.00551
a_MCF7	-1.78184	-1.84614
a_MCF7	0.599347	4.27168
a_MCF7	-0.105715	-1.13917
a_MCF7	-0.372313	0.671713
a_MCF7	-2.56617	-1.38373
a_MCF7	-0.0384357	-1.36036
a_MCF7	-0.124706	-0.338156
a_MCF7	0.619004	-1.52179
a_MCF7	3.14191	3.67623
a_MCF7	-0.599776	-1.51523
a_MCF7	1.69891	0.396369
a_MCF7	0.807746	-1.05651
a_MCF7	0.129945	0.907987
a_MCF7	-0.395383	0.771183
a_MCF7	1.23477	-1.21415
a_MCF7	0.461908	0.402449
a_MCF7	0.634376	0.828108
a_MCF7	0.38481	1.4414
a_MCF7	1.25456	0.953505
a_MCF7	-0.934456	-0.0591738
a_MCF7	-1.64756	-0.966154
a_MCF7	-1.34879	-0.941496
a_MCF7	0.0697608	-0.400809
a_MCF7	-0.0145535	-1.13099
a_MCF7	-4.25931	-0.0143802
a_MCF7	2.31491	-1.91865
a_MCF7	0.0445262	1.21267
a_MCF7	1.40512	-0.20125
a_MCF7	-1.18661	-0.751939
a_MCF7	-1.29986	-1.14063
a_MCF7	0.333259	0.0340884
a_MCF7	-0.405918	-0.146415
a_MCF7	-0.299468	-0.683802
a_MCF7	7.56624	6.78979
a_MCF7	0.715508	0.155186
a_MCF7	0.0415199	-1.50863
a_MCF7	-0.601727	-0.564676
a_MCF7	-0.181583	-0.0163308
a_MCF7	-0.826435	-1.24777
a_MCF7	-0.0577364	0.577273
a_MCF7	-3.74781	-2.82198
a_MCF7	-2.04308	-3.82408
a_MCF7	-2.40257	-3.6158
a_MCF7	-2.48112	-2.47891
a_MCF7	-1.37876	-0.155453
a_MCF7	-0.141441	-0.00737478
a_MCF7	0.445601	0.545297
a_MCF7	0.565942	0.903566
a_MCF7	-0.618383	-1.03957
a_MCF7	0.465	-0.756982
a_MCF7	-0.796712	0.276329
a_MCF7	-0.084119	3.0031
a_MCF7	-0.657602	0.498352
a_MCF7	-1.35057	-0.941575
a_MCF7	-0.741354	1.61541
a_MCF7	-1.48247	-1.82114
a_MCF7	1.14007	0.451069
a_MCF7	-1.23996	0.974299
a_MCF7	-0.745591	0.351329
a_MCF7	-0.651303	-1.06387
a_MCF7	-1.99449	-0.888992
a_MCF7	-0.0850445	-0.442106
a_MCF7	-0.807669	-0.487876
a_MCF7	-0.634419	-1.87224
a_MCF7	-0.827784	-1.70014
a_MCF7	0.900588	0.226154
a_MCF7	0.137984	0.807431
a_MCF7	-2.29127	-1.60982
a_MCF7	-0.423808	-4.6119
a_MCF7	-0.586334	0.985129
a_MCF7	0.825679	4.05059
a_MCF7	0.917677	3.67454
a_MCF7	-0.144335	-0.237139
a_MCF7	1.49926	0.486812
a_MCF7	-0.992558	-0.803937
a_MCF7	-3.22544	-0.4431
a_MCF7	0.875344	2.13896
a_MCF7	-1.87656	-1.15425
a_MCF7	-0.191584	0.820795
a_MCF7	-0.038861	0.0159068
a_MCF7	-0.933494	-0.712407
a_MCF7	-0.91602	0.968385
a_MCF7	0.828091	0.240159
a_MCF7	0.0750354	1.26218
a_MCF7	-0.937741	0.352598
a_MCF7	-0.134842	0.973017
a_MCF7	-0.666855	0.0437522
a_MCF7	-2.86576	-3.77854
a_MCF7	1.67197	1.39123
a_MCF7	-0.76429	1.04545
a_MCF7	-0.82925	0.944589
a_MCF7	1.17014	5.64903
a_MCF7	0.720241	2.40194
a_MCF7	1.00652	0.821969
a_MCF7	0.524944	3.57179
a_MCF7	0.766895	1.16848
a_MCF7	-0.584194	-2.28856
a_MCF7	-0.837162	0.71652
a_MCF7	0.343411	-0.288668
a_MCF7	0.249327	0.186247
a_MCF7	0.220172	3.32462
a_MCF7	0.190929	1.51899
a_MCF7	-0.117469	1.90816
a_MCF7	0.0888888	0.698269
a_MCF7	-0.264766	1.40312
a_MCF7	-2.59482	0.783103
a_MCF7	1.10645	1.9135
a_MCF7	3.41007	1.29017
a_MCF7	1.02104	2.10975
a_MCF7	-0.123046	2.03569
a_MCF7	-1.27652	-0.110418
a_MCF7	-0.219586	0.419527
a_MCF7	0.0779018	-0.273727
a_MCF7	-1.37981	-0.232353
a_MCF7	-0.105437	0.77928
a_MCF7	0.212408	1.56646
a_MCF7	0.0563182	0.219448
a_MCF7	-0.109498	0.77181
a_MCF7	0.268501	0.571415
a_MCF7	-0.512459	-2.84909
a_MCF7	0.0736984	-0.437642
a_MCF7	-0.338986	0.104734
a_MCF7	0.460413	-1.51838
a_MCF7	-2.89321	-0.225878
a_MCF7	0.244451	-0.576167
a_MCF7	-1.67475	1.56056
a_MCF7	-1.00076	-0.142321
a_MCF7	-0.57703	0.664136
a_MCF7	-0.731721	0.536366
a_MCF7	0.276934	0.00072128
a_MCF7	-0.959947	-1.07309
a_MCF7	1.02065	0.847723
a_MCF7	-1.8035	-0.328911
a_MCF7	-0.500774	-1.09335
a_MCF7	-1.55976	-0.131584
a_MCF7	-0.615756	0.38929
a_MCF7	1.20435	0.780798
a_MCF7	0.177273	-0.0507845
a_MCF7	-0.522769	0.813735
a_MCF7	1.6938	1.07049
a_MCF7	2.97279	0.328406
a_MCF7	1.30356	0.565696
a_MCF7	0.59568	0.588448
a_MCF7	-0.777546	-0.127159
a_MCF7	-0.0630948	0.242184
a_MCF7	0.295747	0.136981
a_MCF7	1.47726	-0.542872
a_MCF7	-0.711032	1.72719
a_MCF7	-0.102464	2.41659
a_MCF7	0.019062	-3.08403
a_MCF7	-2.3795	-1.27606
a_MCF7	-0.361892	0.00450242
a_MCF7	0.0136291	-0.038016
a_MCF7	0.775191	3.41873
a_MCF7	0.59098	0.231586
a_MCF7	0.74281	1.02
a_MCF7	-0.588566	0.729431
a_MCF7	-1.50117	-3.80843
a_MCF7	-0.809941	0.297304
a_MCF7	-0.164967	-0.752121
a_MCF7	-0.325761	0.219828
a_MCF7	-0.954922	0.580735
a_MCF7	0.310558	0.18182
a_MCF7	-1.33089	2.22578
a_MCF7	0.795913	0.329634
a_MCF7	-0.794636	0.464935
a_MCF7	-0.129812	1.89009
a_MCF7	1.18689	1.62758
a_MCF7	-0.142748	-1.91199
a_MCF7	-1.57391	-0.238032
a_MCF7	-1.8948	-0.0374131
a_MCF7	-3.59422	-3.85554
a_MCF7	-0.904975	-0.39089
a_MCF7	-0.0483344	-0.576666
a_MCF7	0.113561	-1.05981
a_MCF7	0.677765	-0.832028
a_MCF7	-0.322591	3.31314
a_MCF7	-0.382209	0.639306
a_MCF7	2.47722	3.29194
a_MCF7	0.0262077	-2.64175
a_MCF7	-0.388304	1.37555
a_MCF7	-0.769732	0.133834
a_MCF7	-0.382209	1.28632
a_MCF7	-1.3332	-0.548796
a_MCF7	-1.23404	0.214845
a_MCF7	0.268464	0.0583978
a_MCF7	0.264005	0.00287732
a_MCF7	-0.515245	0.537804
a_MCF7	-0.734439	-2.65005
a_MCF7	-0.568587	-1.40743
a_MCF7	0.457855	0.190681
a_MCF7	-0.632357	-1.31178
a_MCF7	0.39611	1.76456
a_MCF7	-0.52039	0.0224265
a_MCF7	-2.39315	-0.285804
a_MCF7	-0.747108	0.746482
a_MCF7	1.35743	0.516938
a_MCF7	-3.21304	-2.70465
a_MCF7	-0.0957058	-2.08007
a_MCF7	-0.195774	5.59726
a_MCF7	-1.63147	2.81021
a_MCF7	0.388009	-0.711476
a_MCF7	0.568511	-0.405428
a_MCF7	1.25625	1.08065
a_MCF7	0.0310323	3.66706
a_MCF7	-1.09854	-1.20632
a_MCF7	-2.20048	-1.53922
a_MCF7	-1.04262	2.26717
a_MCF7	-2.9005	-0.930067
a_MCF7	-1.01786	-0.541224
a_MCF7	-0.844159	-0.108519
a_MCF7	-0.162246	0.116417
a_MCF7	-0.0296696	2.28053
a_MCF7	-1.9314	-1.1667
a_MCF7	1.02997	3.31214
a_MCF7	-0.753813	-0.457658
a_MCF7	1.13739	0.820593
a_MCF7	-0.383467	0.293997
a_MCF7	-0.540909	-0.290716
a_MCF7	0.328133	1.41995
a_MCF7	0.727572	-0.0928735
a_MCF7	-0.966073	-1.32304
a_MCF7	-0.0470105	-0.333052
a_MCF7	0.0273317	2.49251
a_MCF7	1.71219	-0.00997028
a_MCF7	-0.249066	-0.64087
a_MCF7	1.09271	0.571111
a_MCF7	0.440184	5.47726
a_MCF7	4.23118	4.98213
a_MCF7	-1.14962	-2.1494
a_MCF7	-0.511833	0.281861
a_MCF7	-0.719124	0.244754
a_MCF7	0.564072	0.389927
a_MCF7	0.0128832	0.746993
a_MCF7	-0.937372	5.17806
a_MCF7	0.672345	2.19231
a_MCF7	-0.99273	1.54585
a_MCF7	0.0582384	-0.822205
a_MCF7	-0.606649	-2.75813
a_MCF7	0.681437	0.250426
a_MCF7	-0.211794	-0.628546
a_MCF7	-0.0412566	-1.10686
a_MCF7	-0.902407	1.28096
a_MCF7	0.287175	0.667732
a_MCF7	0.762751	1.36331
a_MCF7	0.524278	1.86792
a_MCF7	-1.07925	0.516568
a_MCF7	-1.25741	-0.908324
a_MCF7	1.42715	1.41701
a_MCF7	-1.6339	0.4209
a_MCF7	0.867993	0.0924862
a_MCF7	0.111226	0.434483
a_MCF7	0.518944	0.543747
a_MCF7	-1.11532	0.842901
a_MCF7	-0.0823268	-1.03
a_MCF7	2.80594	-0.369584
a_MCF7	0.0788899	1.17727
a_MCF7	1.52018	3.96804
a_MCF7	-0.0949769	-0.571545
a_MCF7	1.13188	1.15446
a_MCF7	0.204069	-0.211703
a_MCF7	-0.43979	-0.169202
a_MCF7	-0.0819582	-2.22256
a_MCF7	0.689669	0.891341
a_MCF7	1.61369	2.1175
a_MCF7	3.18672	1.29756
a_MCF7	0.714197	0.680422
a_MCF7	-2.49128	-4.44987
a_MCF7	-0.927055	0.0566081
a_MCF7	-1.21303	0.0202931
a_MCF7	-2.00491	0.617072
a_MCF7	-3.08974	2.32714
a_MCF7	0.0650367	0.755305
a_MCF7	-0.997942	0.948843
a_MCF7	-1.20647	1.36991
a_MCF7	0.697672	2.43278
a_MCF7	-0.23973	1.2378
a_MCF7	-0.669052	0.943739
a_MCF7	-0.803214	-1.08488
a_MCF7	3.19518	3.94581
a_MCF7	2.09487	5.07926
a_MCF7	1.90854	1.88025
a_MCF7	-2.88191	-2.34988
a_MCF7	-0.0807135	-0.505796
a_MCF7	0.35105	0.436997
a_MCF7	-0.942107	-0.94626
a_MCF7	0.183293	-1.22828
a_MCF7	1.13232	1.60941
a_MCF7	-0.571691	-0.777132
a_MCF7	0.944656	1.05205
a_MCF7	2.36219	4.23661
a_MCF7	7.168	5.78597
a_MCF7	-0.0864528	0.884927
a_MCF7	-0.26038	2.23859
a_MCF7	0.645986	4.36397
a_MCF7	0.0372679	1.01842
a_MCF7	-0.664568	-0.442184
a_MCF7	-0.703915	-0.0205448
a_MCF7	0.428194	-0.748316
a_MCF7	-0.00707056	2.02121
a_MCF7	0.590738	5.06628
a_MCF7	0.158627	0.479652
a_MCF7	1.25224	-0.0838773
a_MCF7	-0.33626	1.49024
a_MCF7	0.0224159	0.464826
a_MCF7	0.57279	0.865236
a_MCF7	-0.954169	-0.810251
a_MCF7	-3.48916	-0.556605
a_MCF7	0.962883	4.23479
a_MCF7	-0.125011	1.58891
a_MCF7	0.869829	1.41467
a_MCF7	2.43747	-0.0507855
a_MCF7	1.81226	1.80296
a_MCF7	0.526977	0.580344
a_MCF7	0.421729	0.223737
a_MCF7	-1.65201	-0.663127
a_MCF7	0.119642	-1.40929
a_MCF7	-0.371062	2.35792
a_MCF7	1.96496	2.62432
a_MCF7	-2.73398	-1.86257
a_MCF7	1.30269	4.22256
a_MCF7	0.435327	-0.451536
a_MCF7	-0.142032	0.821021
a_MCF7	-0.652058	0.0546976
a_MCF7	-1.75179	-0.165465
a_MCF7	-1.58874	0.919574
a_MCF7	-0.0893048	-1.38364
a_MCF7	-0.50559	0.283354
a_MCF7	0.522511	2.09174
a_MCF7	1.69464	0.174023
a_MCF7	-0.30727	0.918176
a_MCF7	-0.883616	3.41202
a_MCF7	0.203286	-0.481955
a_MCF7	-0.406954	0.519474
a_MCF7	-0.160349	0.527217
a_MCF7	0.596506	2.15529
a_MCF7	1.2133	1.24155
a_MCF7	0.681782	3.81885
a_MCF7	3.40033	2.48464
a_MCF7	0.20046	-0.808696
a_MCF7	0.317309	3.97031
a_MCF7	-0.20969	0.970705
a_MCF7	0.464371	2.40861
a_MCF7	-0.614081	-0.433395
a_MCF7	-0.530541	-0.487354
a_MCF7	-0.682431	-0.595228
a_MCF7	-0.879718	0.893712
a_MCF7	0.00969133	1.12894
a_MCF7	0.200565	2.85389
a_MCF7	-0.743898	-0.272065
a_MCF7	-0.185457	3.02732
a_MCF7	-0.0662137	-1.0194
a_MCF7	0.192453	0.751154
a_MCF7	-0.362602	0.58793
a_MCF7	-0.450429	1.92411
a_MCF7	-1.43391	-0.848514
a_MCF7	-0.61869	-2.05262
a_MCF7	-0.573488	-1.59346
a_MCF7	-1.07861	0.206694
a_MCF7	-2.8723	-2.20798
a_MCF7	-0.555788	-0.693983
a_MCF7	0.278376	0.691921
a_MCF7	-2.85449	-1.51471
a_MCF7	0.120515	1.07969
a_MCF7	0.61311	1.8166
a_MCF7	0.25563	0.924544
a_MCF7	0.235505	0.910997
a_MCF7	0.083094	2.21396
a_MCF7	-0.0200834	0.655909
a_MCF7	0.766012	0.089263
a_MCF7	-1.44279	-0.284109
a_MCF7	0.696723	1.05756
a_MCF7	-1.96418	-0.165609
a_MCF7	0.108651	-1.26854
a_MCF7	-0.304586	3.13942
a_MCF7	-0.330949	1.2604
a_MCF7	-2.3351	1.3793
a_MCF7	-0.630405	-0.383462
a_MCF7	-1.40636	-0.160566
a_MCF7	-0.676592	-1.19207
a_MCF7	-1.03303	-0.565414
a_MCF7	0.448635	1.4398
a_MCF7	-0.161388	3.3851
a_MCF7	2.18427	1.67835
a_MCF7	-1.99038	-4.63001
a_MCF7	-0.141339	1.317
a_MCF7	-0.925579	-0.512332
a_MCF7	0.504505	3.67748
a_MCF7	1.76398	1.94518
a_MCF7	1.59769	1.33658
a_MCF7	-0.19685	-0.545742
a_MCF7	0.340202	0.171494
a_MCF7	-0.296987	0.848451
a_MCF7	0.00761454	-0.393129
a_MCF7	-0.109374	0.116713
a_MCF7	-1.26537	-1.13495
a_MCF7	-0.0894027	0.334787
a_MCF7	-0.791991	-1.26817
a_MCF7	-0.422971	0.169349
a_MCF7	0.107087	3.51077
a_MCF7	-0.0844997	-0.364157
a_MCF7	-0.19015	2.37499
a_MCF7	1.08686	0.329765
a_MCF7	-1.07858	0.321806
a_MCF7	0.590936	1.31882
a_MCF7	0.376575	0.621666
a_MCF7	-0.302624	1.27513
a_MCF7	-2.14794	-0.802808
a_MCF7	-1.41867	0.480666
a_MCF7	-0.33777	-0.344297
a_MCF7	-0.388672	0.541579
a_MCF7	-0.745304	0.363372
a_MCF7	-0.767389	1.33316
a_MCF7	-0.476117	0.124154
a_MCF7	-1.60732	-0.630995
a_MCF7	-0.0678175	-0.245006
a_MCF7	-1.28442	-2.58295
a_MCF7	2.96687	2.96458
a_MCF7	-0.493665	2.27197
a_MCF7	1.22794	-1.42996
a_MCF7	-1.10464	0.322919
a_MCF7	-0.346847	-2.01004
a_MCF7	0.556611	2.81663
a_MCF7	2.00377	-0.193785
a_MCF7	-0.513439	1.63158
a_MCF7	0.186243	3.13701
a_MCF7	-0.866911	0.555777
a_MCF7	-3.69304	-2.42648
a_MCF7	-2.32017	-1.72302
a_MCF7	-0.50385	-0.0445995
a_MCF7	0.411568	-0.071477
a_MCF7	-0.479642	1.04221
a_MCF7	-0.0638128	1.59257
a_MCF7	0.684598	0.494772
a_MCF7	-1.19124	-0.990571
a_MCF7	0.553101	3.21014
a_MCF7	1.62794	0.234562
a_MCF7	-0.362747	-0.819072
a_MCF7	1.52522	3.48286
a_MCF7	2.61451	6.19112
a_MCF7	2.361	3.89897
a_MCF7	-2.32789	3.59761
a_MCF7	-1.36114	0.564717
a_MCF7	-0.841478	-1.37648
a_MCF7	-1.07419	-1.0255
a_MCF7	0.0764267	-0.158188
a_MCF7	0.119572	0.299673
a_MCF7	-0.570505	2.15125
a_MCF7	0.872156	0.225209
a_MCF7	-1.45641	-0.17497
a_MCF7	0.160963	0.386775
a_MCF7	-2.28078	-1.85956
a_MCF7	-1.37742	0.689837
a_MCF7	-0.101311	-0.189487
a_MCF7	4.1957	4.41971
a_MCF7	0.248856	-0.717191
a_MCF7	-0.00327999	-1.0627
a_MCF7	-1.01956	1.45242
a_MCF7	-0.257294	-0.251592
a_MCF7	-0.168608	-0.086012
a_MCF7	0.330069	-0.313152
a_MCF7	-1.13038	0.281429
a_MCF7	-0.126226	0.718243
a_MCF7	0.116416	0.217925
a_MCF7	0.0383378	-1.32371
a_MCF7	-0.663911	-1.61337
a_MCF7	0.283419	1.71178
a_MCF7	2.11998	2.22292
a_MCF7	1.42153	1.03266
a_MCF7	3.15716	3.82711
a_MCF7	-0.140298	0.400292
a_MCF7	1.30217	4.00904
a_MCF7	-1.16027	-1.80079
a_MCF7	1.36201	2.28946
a_MCF7	-0.0766457	3.76628
a_MCF7	1.4637	0.0510642
a_MCF7	1.73364	0.798303
a_MCF7	0.660038	-1.1831
a_MCF7	-0.0744234	0.0855187
a_MCF7	-0.402291	-1.54146
a_MCF7	0.223591	0.0468912
a_MCF7	-0.163783	0.636887
a_MCF7	0.246749	-0.891373
a_MCF7	-1.47258	-0.196904
a_MCF7	0.215003	0.383288
a_MCF7	-0.839403	2.37774
a_MCF7	0.651786	1.37172
a_MCF7	0.330343	1.46034
a_MCF7	0.0444135	1.00736
a_MCF7	0.186851	0.305344
a_MCF7	1.54058	1.07555
a_MCF7	0.872836	1.52626
a_MCF7	0.605649	3.1386
a_MCF7	-1.84992	1.88691
a_MCF7	1.72159	0.239534
a_MCF7	0.765347	-1.64968
a_MCF7	0.667908	0.55029
a_MCF7	0.999123	0.412655
a_MCF7	-1.23636	-3.36864
a_MCF7	0.97593	2.04995
a_MCF7	-0.817671	0.0575746
a_MCF7	0.968496	0.480077
a_MCF7	-1.33047	-0.185757
a_MCF7	1.60362	1.45881
a_MCF7	-0.100875	1.19959
a_MCF7	-0.195838	0.0633142
a_MCF7	0.225225	1.25353
a_MCF7	-0.193884	0.704562
a_MCF7	-0.00916994	-0.202403
a_MCF7	3.39896	-1.95635
a_MCF7	-1.44686	0.177616
a_MCF7	-0.321466	-2.07151
a_MCF7	0.557888	0.193801
a_MCF7	-0.273288	-0.523165
a_MCF7	-0.150176	1.37077
a_MCF7	0.490252	2.08972
a_MCF7	0.438945	-0.57149
a_MCF7	-0.473861	-0.132871
a_MCF7	0.152563	0.534208
a_MCF7	0.965156	0.0274389
a_MCF7	0.988322	0.589087
a_MCF7	0.374519	0.421481
a_MCF7	-0.264723	0.701789
a_MCF7	-0.0346598	0.685235
a_MCF7	1.06822	3.6457
a_MCF7	-0.519328	-2.40572
a_MCF7	-0.0831052	1.23447
a_MCF7	-0.703411	0.899536
a_MCF7	1.18007	0.866794
a_MCF7	0.920751	1.01307
a_MCF7	0.134633	1.03286
a_MCF7	-0.944107	2.28555
a_MCF7	-0.579492	0.693878
a_MCF7	-0.413296	0.540589
a_MCF7	-1.90396	-2.13649
a_MCF7	0.399187	3.71699
a_MCF7	-0.418283	1.31023
a_MCF7	0.637374	1.00535
a_MCF7	0.0406846	-0.153095
a_MCF7	-0.422749	1.76973
a_MCF7	0.290424	1.36124
a_MCF7	-1.04566	-1.86437
a_MCF7	1.32892	0.274962
a_MCF7	1.41225	0.0965165
a_MCF7	-0.0182063	1.19034
a_MCF7	-0.312573	0.183606
a_MCF7	0.198513	-0.921205
a_MCF7	-0.121637	1.04579
a_MCF7	-0.669535	1.16209
a_MCF7	1.13925	-0.306162
a_MCF7	0.741518	0.765828
a_MCF7	2.00462	3.6855
a_MCF7	1.71887	3.69418
a_MCF7	0.843391	0.700923
a_MCF7	0.236232	1.92541
a_MCF7	0.0332196	-1.7956
a_MCF7	-0.192473	-1.21029
a_MCF7	-1.08978	-0.211429
a_MCF7	-1.35625	-0.724132
a_MCF7	-0.68289	1.05525
a_MCF7	0.0993357	1.33998
a_MCF7	-0.0476315	1.77245
a_MCF7	0.563793	-0.138283
a_MCF7	-0.117965	1.49857
a_MCF7	1.75453	0.259399
a_MCF7	1.01059	-0.00878568
a_MCF7	-0.0920777	0.411379
a_MCF7	-0.0578244	0.019158
a_MCF7	-0.458213	0.264912
a_MCF7	-0.228929	1.05035
a_MCF7	0.295437	-0.695547
a_MCF7	5.41169	1.38597
a_MCF7	0.589352	-0.547459
a_MCF7	-1.78932	0.340332
a_MCF7	0.147799	1.63957
a_MCF7	-1.07784	-1.66726
a_MCF7	0.296266	-0.218937
a_MCF7	0.15854	1.06109
a_MCF7	-0.749776	-0.527138
a_MCF7	0.904703	1.4041
a_MCF7	-0.279708	-0.794326
a_MCF7	0.264566	-0.190397
a_MCF7	-0.499828	2.34454
a_MCF7	-0.313664	0.141606
a_MCF7	2.0622	1.85355
a_MCF7	3.44213	3.828
a_MCF7	-1.85332	-1.72487
a_MCF7	1.03693	6.2127
a_MCF7	0.0670309	1.25179
a_MCF7	0.0989258	-1.34766
a_MCF7	-1.50335	0.113436
a_MCF7	0.0647579	-1.21742
a_MCF7	-0.282372	0.769743
a_MCF7	0.3179	0.848351
a_MCF7	-0.969224	0.0144993
a_MCF7	0.190571	-0.812633
a_MCF7	0.442788	1.82344
a_MCF7	0.483136	2.18224
a_MCF7	-0.0469997	0.401078
a_MCF7	-0.339189	0.224854
a_MCF7	0.0819324	-0.677757
a_MCF7	0.924902	3.26699
a_MCF7	0.383227	-0.355887
a_MCF7	0.104543	-0.978495
a_MCF7	-2.16224	-0.0404673
a_MCF7	1.99999	-0.277609
a_MCF7	0.198312	0.937473
a_MCF7	0.223042	-1.41336
a_MCF7	1.55851	0.235955
a_MCF7	-1.03596	-0.0856521
a_MCF7	0.741412	-0.541575
a_MCF7	0.286054	0.421738
a_MCF7	0.565239	1.57468
a_MCF7	4.55027	1.02412
a_MCF7	0.469106	-1.64847
a_MCF7	-1.88102	1.38295
a_MCF7	-2.18857	-1.53311
a_MCF7	0.454208	-0.896482
a_MCF7	0.200724	-2.06503
a_MCF7	-0.0169283	2.59158
a_MCF7	0.708534	0.8494
a_MCF7	-0.365872	-0.097052
a_MCF7	-0.833981	1.56221
a_MCF7	0.675687	0.565655
a_MCF7	-0.0315618	0.18607
a_MCF7	-1.37989	-0.964198
a_MCF7	0.811198	-2.23055
a_MCF7	0.209357	-3.31079
a_MCF7	0.667227	3.02162
a_MCF7	0.129326	1.31046
a_MCF7	0.763254	1.91316
a_MCF7	1.62459	0.780186
a_MCF7	-0.633	-0.13414
a_MCF7	-0.46472	1.27987
a_MCF7	1.69556	0.231
a_MCF7	0.456961	-0.457788
a_MCF7	0.511329	0.34352
a_MCF7	0.237083	-0.565588
a_MCF7	-0.869134	0.795728
a_MCF7	0.0653468	1.95525
a_MCF7	-2.02985	-0.853214
a_MCF7	-0.519949	0.897938
a_MCF7	0.275926	1.53826
a_MCF7	0.311253	0.607956
a_MCF7	-2.6263	-1.42117
a_MCF7	0.43449	-0.676184
a_MCF7	0.7199	-1.0524
a_MCF7	-0.128891	-1.16389
a_MCF7	0.420772	2.4653
a_MCF7	-0.640086	1.47157
a_MCF7	-1.57662	-1.37023
a_MCF7	-0.342733	2.45667
a_MCF7	-0.445683	1.56756
a_MCF7	-1.36477	-0.196406
a_MCF7	1.85538	0.165587
a_MCF7	-0.054224	1.68354
a_MCF7	-1.36022	0.043625
a_MCF7	1.56152	-0.410421
a_MCF7	-0.54354	1.11024
a_MCF7	0.245899	-1.11082
a_MCF7	0.424836	-0.133227
a_MCF7	-2.30832	-2.31299
a_MCF7	-1.29616	1.36641
a_MCF7	0.0161852	-0.274479
a_MCF7	-0.774587	-0.788618
a_MCF7	0.252263	0.964162
a_MCF7	0.130498	-0.429226
a_MCF7	-1.91238	1.78429
a_MCF7	0.300228	-2.25367
a_MCF7	-0.471065	2.93532
a_MCF7	-0.24471	-0.123256
a_MCF7	-0.127612	0.231067
a_MCF7	0.192262	0.85244
a_MCF7	0.0492718	6.21075
a_MCF7	0.183947	4.35205
a_MCF7	-0.349423	0.457057
a_MCF7	0.495018	1.81795
a_MCF7	-1.08791	-0.522255
a_MCF7	0.362801	1.46895
a_MCF7	2.3666	1.41296
a_MCF7	2.15472	1.71743
a_MCF7	-0.237003	-0.646086
a_MCF7	-0.171186	0.420177
a_MCF7	-0.756456	-1.87482
a_MCF7	1.09276	1.18575
a_MCF7	-0.572869	0.501106
a_MCF7	-0.101286	1.65017
a_MCF7	2.28213	0.956586
a_MCF7	0.378091	0.165419
a_MCF7	-3.67574	-3.67745
a_MCF7	1.76176	2.26579
a_MCF7	1.39956	-0.598785
a_MCF7	-0.428993	2.49106
a_MCF7	-0.151858	-0.417346
a_MCF7	2.42771	5.34737
a_MCF7	2.9837	1.27459
a_MCF7	-0.240754	-0.233585
a_MCF7	0.601053	5.28214
a_MCF7	-0.287812	0.131785
a_MCF7	0.147651	1.05904
a_MCF7	0.466991	0.555475
a_MCF7	-1.47113	-2.10493
a_MCF7	-0.194455	0.0602711
a_MCF7	0.898836	2.14472
a_MCF7	1.76447	-0.0657973
a_MCF7	-0.523849	-0.252231
a_MCF7	-0.862651	-1.17636
a_MCF7	0.787787	3.07873
a_MCF7	-1.60484	-0.155552
a_MCF7	-0.712774	0.314843
a_MCF7	-3.61332	1.56712
a_MCF7	-0.0222252	0.533345
a_MCF7	-0.247992	-2.87039
a_MCF7	0.110802	0.943307
a_MCF7	1.40543	-0.439994
a_MCF7	4.19193	1.29178
a_MCF7	0.405205	2.57646
a_MCF7	-0.433242	2.13097
a_MCF7	0.464301	1.64721
a_MCF7	0.898741	0.743556
a_MCF7	-0.982837	1.88633
a_MCF7	-0.226632	0.086305
a_MCF7	2.53402	2.2038
a_MCF7	1.63164	2.46716
a_MCF7	0.370698	0.533531
a_MCF7	0.429256	0.436219
a_MCF7	-0.961035	-0.965256
a_MCF7	1.28534	1.88723
a_MCF7	1.57719	0.986145
a_MCF7	0.225894	0.792526
a_MCF7	-0.124795	0.166007
a_MCF7	-0.881421	-0.745408
a_MCF7	-0.102322	-1.38372
a_MCF7	-1.82038	-0.278568
a_MCF7	0.406538	0.217416
a_MCF7	0.766703	0.565116
a_MCF7	-0.833601	-1.34436
a_MCF7	-0.339917	1.80121
a_MCF7	0.0479259	-1.18918
a_MCF7	-1.28881	-0.117272
a_MCF7	1.90387	2.81452
a_MCF7	-0.317657	-1.72044
a_MCF7	-0.412548	0.885756
a_MCF7	-0.192857	0.391701
a_MCF7	-1.19135	-1.67573
a_MCF7	1.30627	-0.0365191
a_MCF7	-0.402035	0.326394
a_MCF7	-1.58846	-0.669171
a_MCF7	-1.26297	-0.452055
a_MCF7	0.41634	1.12032
a_MCF7	0.339975	2.37583
a_MCF7	1.53166	2.27279
a_MCF7	1.25535	2.52888
a_MCF7	0.106017	-0.48715
a_MCF7	-0.144601	1.92334
a_MCF7	0.19246	0.0680125
a_MCF7	0.133325	0.710781
a_MCF7	0.743079	0.32995
a_MCF7	-0.148973	2.3282
a_MCF7	2.23342	3.77163
a_MCF7	0.057389	2.24065
a_MCF7	2.06143	6.32293
a_MCF7	3.87379	3.10896
a_MCF7	3.02699	-0.636361
a_MCF7	0.16445	-0.827986
a_MCF7	0.150582	0.0593625
a_MCF7	-0.200896	1.72328
a_MCF7	-1.5831	0.0986295
a_MCF7	-0.207881	0.365116
a_MCF7	0.233231	-2.00563
a_MCF7	-0.581015	-0.784555
a_MCF7	-0.141314	-1.15042
a_MCF7	0.314614	1.97224
a_MCF7	0.494588	2.35828
a_MCF7	1.78262	5.00496
a_MCF7	0.969108	1.86095
a_MCF7	-0.0978362	0.811281
a_MCF7	-0.751904	0.33353
a_MCF7	5.32706	4.97113
a_MCF7	-0.0765745	-1.42269
a_MCF7	-0.0338412	-2.12254
a_MCF7	0.300719	1.71682
a_MCF7	0.341342	-0.973611
a_MCF7	-1.36938	-0.376091
a_MCF7	-1.74345	-2.07027
a_MCF7	0.497543	0.989791
a_MCF7	0.382794	0.158465
a_MCF7	0.387406	-0.947325
a_MCF7	3.53445	2.3012
a_MCF7	2.1394	1.02569
a_MCF7	2.25482	0.949691
a_MCF7	0.0288058	1.41907
a_MCF7	1.60532	6.10246
a_MCF7	6.96785	4.75115
a_MCF7	-0.705588	1.47472
a_MCF7	-0.588697	1.02581
a_MCF7	-0.86774	3.82309
a_MCF7	-0.115207	-0.393497
a_MCF7	0.0298141	-0.372862
a_MCF7	-1.09592	-1.59659
a_MCF7	1.05544	1.59877
a_MCF7	0.827791	3.79028
a_MCF7	0.0193692	1.07997
a_MCF7	-1.62657	-0.23769
a_MCF7	-0.0621831	-0.51116
a_MCF7	-0.526298	-2.42592
a_MCF7	-0.831262	-2.59742
a_MCF7	0.459043	-0.135602
a_MCF7	0.127263	0.24242
a_MCF7	-1.73638	-0.180906
a_MCF7	0.0454058	3.47756
a_MCF7	0.0378293	0.383993
a_MCF7	1.23909	2.60123
a_MCF7	-0.510315	-0.0651241
a_MCF7	0.679184	-0.247706
a_MCF7	0.00446518	-1.52693
a_MCF7	-0.331398	-0.23968
a_MCF7	0.70552	-0.881455
a_MCF7	-0.181956	0.284842
a_MCF7	0.00799175	3.62374
a_MCF7	5.7837	3.12647
a_MCF7	-1.2434	1.70641
a_MCF7	-1.47058	-0.449796
a_MCF7	-0.519815	0.0509287
a_MCF7	-1.64538	-1.38463
a_MCF7	-1.97282	-2.10926
a_MCF7	-1.30887	-1.21387
a_MCF7	-0.117258	-0.460289
a_MCF7	-0.249743	-0.0222934
a_MCF7	-0.705777	1.03393
a_MCF7	-1.69315	-1.15577
a_MCF7	1.50998	0.18674
a_MCF7	0.942048	2.85644
a_MCF7	0.860571	1.39272
a_MCF7	-0.652481	0.441875
a_MCF7	-0.75397	-0.72738
a_MCF7	0.303488	-0.961016
a_MCF7	-0.936766	0.570156
a_MCF7	-0.783869	0.574482
a_MCF7	0.448231	-0.196732
a_MCF7	0.62602	2.3664
a_MCF7	1.04178	1.27546
a_MCF7	-0.0753768	4.39294
a_MCF7	-1.20682	-3.0118
a_MCF7	-0.683547	2.71877
a_MCF7	-0.891173	1.18732
a_MCF7	1.30709	4.80405
a_MCF7	-1.93668	-0.329684
a_MCF7	0.216284	-0.994295
a_MCF7	-0.0926806	1.75302
a_MCF7	0.187834	1.01891
a_MCF7	0.697019	0.175692
a_MCF7	-1.1812	-0.329807
a_MCF7	0.0274281	-0.00425894
a_MCF7	0.772982	0.12965
a_MCF7	0.485714	-0.00264643
a_MCF7	0.465701	-0.0443271
a_MCF7	0.670379	0.441231
a_MCF7	1.41747	1.20204
a_MCF7	1.28043	2.9316
a_MCF7	-2.38847	0.0329037
a_MCF7	-1.62505	-1.54716
a_MCF7	-2.79246	-0.595127
a_MCF7	0.621086	0.893839
a_MCF7	0.486954	0.944106
a_MCF7	-1.24916	-1.21426
a_MCF7	-0.0653523	0.952594
a_MCF7	0.713529	0.477837
a_MCF7	0.32863	0.93886
a_MCF7	-0.044259	-0.153632
a_MCF7	0.365019	0.275149
a_MCF7	-0.261848	0.830839
a_MCF7	0.175941	0.211676
a_MCF7	-2.99675	-0.475354
a_MCF7	-0.811481	-2.88501
a_MCF7	-0.37651	1.18059
a_MCF7	5.62207	6.04695
a_MCF7	-0.181864	-0.143762
a_MCF7	-0.740755	-0.659185
a_MCF7	0.0636262	-1.58019
a_MCF7	0.0910747	1.63224
a_MCF7	0.700912	1.20344
a_MCF7	0.251308	2.06057
a_MCF7	0.108577	0.546413
a_MCF7	-0.223966	1.20023
a_MCF7	0.141123	0.369929
a_MCF7	-0.376253	-0.78382
a_MCF7	-0.387258	1.30849
a_MCF7	1.18528	2.80279
a_MCF7	2.16065	0.719768
a_MCF7	0.256418	-0.42485
a_MCF7	0.342035	0.44833
a_MCF7	0.201269	3.2375
a_MCF7	1.25335	2.47643
a_MCF7	1.72344	3.32104
a_MCF7	-0.186986	0.988914
a_MCF7	-0.430353	1.2613
a_MCF7	-0.116957	-0.52781
a_MCF7	-0.0583004	0.377105
a_MCF7	0.298882	1.13479
a_MCF7	-0.871376	-0.864059
a_MCF7	-0.484738	1.48947
a_MCF7	-0.897436	0.889954
a_MCF7	-0.0175178	-0.389992
a_MCF7	0.0812543	1.35868
a_MCF7	-0.936822	-4.09455
a_MCF7	0.738649	1.81832
a_MCF7	0.694108	1.21185
a_MCF7	0.0142578	-1.098
a_MCF7	0.329937	-0.636379
a_MCF7	0.0906656	0.346961
a_MCF7	-0.5479	-0.0463234
a_MCF7	-0.243551	0.443414
a_MCF7	-0.674862	-0.457308
a_MCF7	-0.281702	-0.551445
a_MCF7	0.224473	2.61479
a_MCF7	0.0350597	-0.67437
a_MCF7	-0.446884	0.626285
a_MCF7	-0.369452	0.66821
a_MCF7	0.783666	1.1548
a_MCF7	1.43686	1.20932
a_MCF7	-0.31913	-0.139769
a_MCF7	1.42065	0.577295
a_MCF7	6.69423	7.36177
a_MCF7	1.04785	0.0670985
a_MCF7	-0.520883	1.24353
a_MCF7	0.248023	2.54279
a_MCF7	-0.331933	0.54338
a_MCF7	0.482684	0.525234
a_MCF7	0.373923	0.199668
a_MCF7	0.343614	1.68192
a_MCF7	-0.232522	0.693109
a_MCF7	-1.92259	0.439324
a_MCF7	-1.67144	0.377396
a_MCF7	1.27638	-0.638053
a_MCF7	-0.910143	-2.43498
a_MCF7	-2.75473	1.32061
a_MCF7	-0.542711	-2.86092
a_MCF7	0.14295	-0.35202
a_MCF7	-1.34625	-1.06119
a_MCF7	-2.14284	1.62437
a_MCF7	-0.280931	0.282898
a_MCF7	-2.11757	-1.32744
a_MCF7	-2.77417	-1.29389
a_MCF7	-0.914002	-1.462
a_MCF7	-0.985616	0.348798
a_MCF7	-0.979153	1.39384
a_MCF7	0.436059	0.178951
a_MCF7	-0.124054	0.777378
a_MCF7	-0.0109009	1.83408
a_MCF7	-0.0185135	0.803037
a_MCF7	-0.0130972	3.50597
a_MCF7	-0.188987	2.67144
a_MCF7	-0.206149	0.129263
a_MCF7	-0.367019	4.12252
a_MCF7	-0.826885	-1.4639
a_MCF7	-0.34341	0.0124757
a_MCF7	0.186652	2.62167
a_MCF7	0.272265	2.69887
a_MCF7	-0.071753	-0.382317
a_MCF7	-0.894305	-2.20083
a_MCF7	-0.621245	-0.438246
a_MCF7	-0.608934	-0.685979
a_MCF7	-0.766557	0.343408
a_MCF7	-1.66368	-0.847424
a_MCF7	-0.504475	0.0202663
a_MCF7	-0.165668	0.422286
a_MCF7	-0.226502	-1.50835
a_MCF7	-0.860432	-2.0285
a_MCF7	-0.948396	-0.691507
a_MCF7	-2.89819	-0.921632
a_MCF7	-0.237193	0.0445424
a_MCF7	-0.180208	-1.50002
a_MCF7	1.18853	1.57863
a_MCF7	1.679	2.18008
a_MCF7	1.8788	-1.38365
a_MCF7	-2.54299	3.15127
a_MCF7	-1.31216	-2.36644
a_MCF7	-0.547109	-0.0580973
a_MCF7	0.805306	-0.449954
a_MCF7	0.471095	-0.754921
a_MCF7	1.68336	2.30059
a_MCF7	-0.0767854	1.26077
a_MCF7	-0.207151	0.773
a_MCF7	-1.33477	0.72702
a_MCF7	-0.30581	0.895649
a_MCF7	-0.706595	-0.0245022
a_MCF7	0.284767	1.04452
a_MCF7	-1.15315	-1.35184
a_MCF7	-0.961746	-1.1754
a_MCF7	-1.46574	-0.711029
a_MCF7	-0.340586	1.56372
a_MCF7	0.109043	0.981651
a_MCF7	0.635138	2.0253
a_MCF7	-1.561	0.298697
a_MCF7	-1.92988	-0.229534
a_MCF7	0.112073	1.57433
a_MCF7	0.338525	6.45691
a_MCF7	3.09689	3.97063
a_MCF7	0.41725	0.375388
a_MCF7	-1.54033	-2.13452
a_MCF7	-1.91348	0.458881
a_MCF7	-1.56486	-0.361061
a_MCF7	0.540791	2.95541
a_MCF7	-0.717416	-0.209353
a_MCF7	0.925786	0.0958355
a_MCF7	-0.361661	-0.56313
a_MCF7	-2.33054	-0.977598
a_MCF7	-0.943228	-1.07997
a_MCF7	0.685741	0.651672
a_MCF7	0.749436	-0.095983
a_MCF7	2.05741	5.46092
a_MCF7	0.511913	0.703415
a_MCF7	0.211046	0.68616
a_MCF7	-0.562938	-0.330923
a_MCF7	-1.03799	0.540382
a_MCF7	-1.29186	-0.197094
a_MCF7	-0.30508	0.484348
a_MCF7	-0.732178	0.0946487
a_MCF7	-1.25055	0.0814196
a_MCF7	-0.711023	1.17788
a_MCF7	0.45962	2.16495
a_MCF7	0.605288	0.254346
a_MCF7	0.855472	0.738206
a_MCF7	0.050902	1.32861
a_MCF7	0.304378	1.6009
a_MCF7	1.27809	1.13347
a_MCF7	1.87246	-0.157454
a_MCF7	0.42482	0.108243
a_MCF7	0.437653	0.434005
a_MCF7	-0.477786	0.00538575
a_MCF7	-0.169655	1.67544
a_MCF7	1.22257	2.8218
a_MCF7	-0.620066	-2.77771
a_MCF7	0.156929	-3.69771
a_MCF7	-0.383179	0.811949
a_MCF7	-0.569538	1.26647
a_MCF7	0.504509	0.672291
a_MCF7	-0.36329	-0.586042
a_MCF7	0.999782	-2.12236
a_MCF7	0.461	1.06511
a_MCF7	-0.0731611	-0.499002
a_MCF7	-0.272656	1.00669
a_MCF7	-1.47251	-0.0204814
a_MCF7	0.19938	0.727471
a_MCF7	0.525509	-0.687374
a_MCF7	0.243289	0.308118
a_MCF7	-1.17408	0.144926
a_MCF7	0.243676	-0.151288
a_MCF7	-0.0436627	1.32245
[truncated: 15,110 more rows]

## Sheet: Figure6e
chr	start	end	strand	reads	SP	celltype	mean_TPM
chr1	1074306	1074306	-	987	b_ccP|noCpG	MCF-7	49.3481
chr1	1319469	1319469	-	10.25	b_ccP|noCpG	MCF-7	69.6122
chr1	1780464	1780464	-	3.5	b_ccP|noCpG	MCF-7	70.5424
chr1	2413810	2413810	-	8.75	b_ccP|noCpG	MCF-7	19.4042
chr1	2546399	2546399	+	163.875	b_ccP|noCpG	MCF-7	17.4019
chr1	2592844	2592844	-	184.875	b_ccP|noCpG	MCF-7	3.05995
chr1	11908151	11908151	+	765	b_ccP|noCpG	MCF-7	1.71429
chr1	11909928	11909928	-	8.875	b_ccP|noCpG	MCF-7	1.4085
chr1	15152565	15152565	+	19.375	b_ccP|noCpG	MCF-7	11.3708
chr1	16156068	16156068	-	566.75	b_ccP|noCpG	MCF-7	53.6525
chr1	20652330	20652330	-	24.5	b_ccP|noCpG	MCF-7	5.20797
chr1	23743154	23743154	+	8.5	b_ccP|noCpG	MCF-7	28.6046
chr1	23959286	23959286	+	79.375	b_ccP|noCpG	MCF-7	89.0819
chr1	27604143	27604143	-	751.125	b_ccP|noCpG	MCF-7	27.3264
chr1	30824265	30824265	+	30.875	b_ccP|noCpG	MCF-7	0.904803
chr1	39026349	39026349	+	12712.8	b_ccP|noCpG	MCF-7	331.963
chr1	42335879	42335879	-	53	b_ccP|noCpG	MCF-7	20.2429
chr1	43152724	43152724	+	12.875	b_ccP|noCpG	MCF-7	4.35432
chr1	43270952	43270952	-	9.75	b_ccP|noCpG	MCF-7	145.607
chr1	44031461	44031461	-	47.625	b_ccP|noCpG	MCF-7	6.96609
chr1	45340413	45340413	-	39.875	b_ccP|noCpG	MCF-7	2.51343
chr1	45688109	45688109	-	9	b_ccP|noCpG	MCF-7	36.8349
chr1	47314835	47314835	-	19.875	b_ccP|noCpG	MCF-7	11.7227
chr1	51329733	51329733	+	142.375	b_ccP|noCpG	MCF-7	8.89806
chr1	51330200	51330200	-	94.875	b_ccP|noCpG	MCF-7	62.1557
chr1	51331323	51331323	-	73.75	b_ccP|noCpG	MCF-7	62.1557
chr1	51345115	51345115	-	251.25	b_ccP|noCpG	MCF-7	62.1557
chr1	51518271	51518271	+	150.75	b_ccP|noCpG	MCF-7	6.28941
chr1	51519265	51519265	-	482.25	b_ccP|noCpG	MCF-7	20.4547
chr1	52365443	52365443	+	36	b_ccP|noCpG	MCF-7	1.14515
chr1	66924989	66924989	+	187.5	b_ccP|noCpG	MCF-7	8.46304
chr1	67685200	67685200	+	1893.25	b_ccP|noCpG	MCF-7	148.572
chr1	67832223	67832223	+	4.625	b_ccP|noCpG	MCF-7	0.0650704
chr1	84298369	84298369	+	4	b_ccP|noCpG	MCF-7	0.493534
chr1	108200871	108200871	-	25.625	b_ccP|noCpG	MCF-7	102.396
chr1	109619836	109619836	+	58.25	b_ccP|noCpG	MCF-7	19.6624
chr1	113905416	113905416	+	1228.62	b_ccP|noCpG	MCF-7	41.9409
chr1	114757982	114757982	-	6623.75	b_ccP|noCpG	MCF-7	1164.91
chr1	115641969	115641969	+	1784.88	b_ccP|noCpG	MCF-7	22.3601
chr1	145996578	145996578	-	710.5	b_ccP|noCpG	MCF-7	152.578
chr1	150236111	150236111	-	2364.62	b_ccP|noCpG	MCF-7	49.3392
chr1	150364169	150364169	+	388.875	b_ccP|noCpG	MCF-7	21.8495
chr1	150562121	150562121	-	14.875	b_ccP|noCpG	MCF-7	0.359047
chr1	150971965	150971965	-	13	b_ccP|noCpG	MCF-7	471.037
chr1	151166143	151166143	+	1242.12	b_ccP|noCpG	MCF-7	65.8838
chr1	151327415	151327415	-	679.5	b_ccP|noCpG	MCF-7	77.103
chr1	151327656	151327656	-	431.125	b_ccP|noCpG	MCF-7	77.103
chr1	151347251	151347251	-	272.25	b_ccP|noCpG	MCF-7	35.5211
chr1	151831797	151831797	-	11	b_ccP|noCpG	MCF-7	0.670403
chr1	152037003	152037003	-	22488.4	b_ccP|noCpG	MCF-7	1269.84
chr1	153616323	153616323	-	306.5	b_ccP|noCpG	MCF-7	388.828
chr1	153967724	153967724	-	65.125	b_ccP|noCpG	MCF-7	3.15771
chr1	153967902	153967902	+	44.125	b_ccP|noCpG	MCF-7	28.5644
chr1	154220172	154220172	+	4.5	b_ccP|noCpG	MCF-7	95.181
chr1	155002765	155002765	+	538.75	b_ccP|noCpG	MCF-7	67.1829
chr1	155135374	155135374	+	20.25	b_ccP|noCpG	MCF-7	88.5357
chr1	155208746	155208746	+	15.875	b_ccP|noCpG	MCF-7	20.7553
chr1	155562029	155562029	+	15.625	b_ccP|noCpG	MCF-7	11.9109
chr1	155687947	155687947	+	33.5	b_ccP|noCpG	MCF-7	109.395
chr1	160261760	160261760	+	8	b_ccP|noCpG	MCF-7	0.339623
chr1	161045976	161045976	-	156.5	b_ccP|noCpG	MCF-7	44.0984
chr1	161132666	161132666	-	201	b_ccP|noCpG	MCF-7	20.1143
chr1	161153982	161153982	+	655.625	b_ccP|noCpG	MCF-7	103.404
chr1	169794780	169794780	+	9.25	b_ccP|noCpG	MCF-7	9.10989
chr1	169893895	169893895	-	221	b_ccP|noCpG	MCF-7	5.8275
chr1	173868981	173868981	-	8.75	b_ccP|noCpG	MCF-7	58.9855
chr1	179882296	179882296	+	59	b_ccP|noCpG	MCF-7	30.5931
chr1	183472264	183472264	-	3.75	b_ccP|noCpG	MCF-7	0.361693
chr1	185317242	185317242	-	815.875	b_ccP|noCpG	MCF-7	44.6705
chr1	201399914	201399914	-	2.5	b_ccP|noCpG	MCF-7	49.9432
chr1	201739301	201739301	+	59.875	b_ccP|noCpG	MCF-7	0.433865
chr1	202010418	202010418	-	199.875	b_ccP|noCpG	MCF-7	2.84851
chr1	218345335	218345335	+	443.625	b_ccP|noCpG	MCF-7	6.20907
chr1	222713258	222713258	-	3	b_ccP|noCpG	MCF-7	8.516
chr1	224434767	224434767	-	562.125	b_ccP|noCpG	MCF-7	35.1138
chr1	230747444	230747444	+	193.5	b_ccP|noCpG	MCF-7	14.5502
chr1	233181094	233181094	-	16.625	b_ccP|noCpG	MCF-7	4.11289
chr1	234356978	234356978	+	14.75	b_ccP|noCpG	MCF-7	2.42708
chr1	234357164	234357164	-	106.375	b_ccP|noCpG	MCF-7	1020.53
chr1	235074169	235074169	-	3.375	b_ccP|noCpG	MCF-7	2.87688
chr1	236524530	236524530	-	25.25	b_ccP|noCpG	MCF-7	1.72772
chr10	8045377	8045377	+	759.75	b_ccP|noCpG	MCF-7	902.508
chr10	8058361	8058361	+	61.375	b_ccP|noCpG	MCF-7	902.508
chr10	22714573	22714573	-	2526.38	b_ccP|noCpG	MCF-7	39.2172
chr10	27155168	27155168	-	81.875	b_ccP|noCpG	MCF-7	114.793
chr10	27243045	27243045	-	26.625	b_ccP|noCpG	MCF-7	23.8101
chr10	52455292	52455292	-	5699.38	b_ccP|noCpG	MCF-7	132.074
chr10	61901698	61901698	+	15.5	b_ccP|noCpG	MCF-7	5.81202
chr10	68332891	68332891	-	42.75	b_ccP|noCpG	MCF-7	6.7331
chr10	69123476	69123476	+	4.5	b_ccP|noCpG	MCF-7	30.3358
chr10	70888591	70888591	-	516.875	b_ccP|noCpG	MCF-7	79.656
chr10	73496015	73496015	-	123.75	b_ccP|noCpG	MCF-7	24.2456
chr10	75210169	75210169	+	13.75	b_ccP|noCpG	MCF-7	14.3717
chr10	87863546	87863546	-	9.875	b_ccP|noCpG	MCF-7	4.20016
chr10	88991437	88991437	+	3.625	b_ccP|noCpG	MCF-7	32.5542
chr10	89414567	89414567	+	22.875	b_ccP|noCpG	MCF-7	2.76325
chr10	92216305	92216305	+	11.5	b_ccP|noCpG	MCF-7	298.379
chr10	96129721	96129721	+	16.375	b_ccP|noCpG	MCF-7	6.06326
chr10	99329357	99329357	+	52.5	b_ccP|noCpG	MCF-7	2.95065
chr10	100286214	100286214	-	150.625	b_ccP|noCpG	MCF-7	53.051
chr10	102120367	102120367	-	232.125	b_ccP|noCpG	MCF-7	64.1719
chr10	102449844	102449844	+	48.25	b_ccP|noCpG	MCF-7	9.99789
chr10	102450045	102450045	+	2.625	b_ccP|noCpG	MCF-7	9.99789
chr10	102451542	102451542	-	47.25	b_ccP|noCpG	MCF-7	3.08216
chr10	112447571	112447571	-	6.375	b_ccP|noCpG	MCF-7	17.8413
chr10	116849721	116849721	-	38.125	b_ccP|noCpG	MCF-7	4.75064
chr10	121975193	121975193	-	592.875	b_ccP|noCpG	MCF-7	33.3555
chr11	393444	393444	+	8.5	b_ccP|noCpG	MCF-7	112.221
chr11	394208	394208	+	1046.75	b_ccP|noCpG	MCF-7	112.221
chr11	706615	706615	+	57.25	b_ccP|noCpG	MCF-7	201.414
chr11	1223065	1223065	+	582.75	b_ccP|noCpG	MCF-7	12.5842
chr11	1573300	1573300	+	4.375	b_ccP|noCpG	MCF-7	28.3112
chr11	1573756	1573756	+	3.625	b_ccP|noCpG	MCF-7	28.3112
chr11	1753841	1753841	-	80.875	b_ccP|noCpG	MCF-7	3.89367
chr11	7597188	7597188	+	2	b_ccP|noCpG	MCF-7	1.5086
chr11	12377570	12377570	+	288.625	b_ccP|noCpG	MCF-7	6.86472
chr11	45918821	45918821	-	27.875	b_ccP|noCpG	MCF-7	66.5294
chr11	46121179	46121179	-	34.5	b_ccP|noCpG	MCF-7	7.383
chr11	46121453	46121453	-	198.875	b_ccP|noCpG	MCF-7	7.383
chr11	46345266	46345266	+	16.625	b_ccP|noCpG	MCF-7	27.4574
chr11	47191549	47191549	-	8	b_ccP|noCpG	MCF-7	7.78174
chr11	47214470	47214470	+	100.375	b_ccP|noCpG	MCF-7	289.82
chr11	47215044	47215044	+	1840.38	b_ccP|noCpG	MCF-7	289.82
chr11	47269375	47269375	+	43	b_ccP|noCpG	MCF-7	34.228
chr11	47553131	47553131	-	1713.12	b_ccP|noCpG	MCF-7	37.4946
chr11	62611788	62611788	+	18.5	b_ccP|noCpG	MCF-7	42.4352
chr11	62728137	62728137	+	39.375	b_ccP|noCpG	MCF-7	46.6718
chr11	62771395	62771395	+	152.375	b_ccP|noCpG	MCF-7	21.6802
chr11	64245955	64245955	+	749.875	b_ccP|noCpG	MCF-7	18.0429
chr11	64246240	64246240	-	27.125	b_ccP|noCpG	MCF-7	105.429
chr11	65096213	65096213	+	1616.75	b_ccP|noCpG	MCF-7	65.4865
chr11	65181927	65181927	+	4361.38	b_ccP|noCpG	MCF-7	299.491
chr11	65182458	65182458	+	238.5	b_ccP|noCpG	MCF-7	299.491
chr11	65423063	65423063	+	1686.88	b_ccP|noCpG	MCF-7	162.142
chr11	65857012	65857012	-	103.625	b_ccP|noCpG	MCF-7	1172.21
chr11	66336433	66336433	-	359.75	b_ccP|noCpG	MCF-7	13.2233
chr11	66480015	66480015	+	20.25	b_ccP|noCpG	MCF-7	134.89
chr11	67023212	67023212	+	102.125	b_ccP|noCpG	MCF-7	12.7228
chr11	67374097	67374097	-	133.625	b_ccP|noCpG	MCF-7	19.0789
chr11	67468180	67468180	+	10.5	b_ccP|noCpG	MCF-7	98.901
chr11	69481544	69481544	-	8.25	b_ccP|noCpG	MCF-7	25.3397
chr11	71480147	71480147	+	38.375	b_ccP|noCpG	MCF-7	231.296
chr11	72080334	72080334	+	13.625	b_ccP|noCpG	MCF-7	2.55628
chr11	72781838	72781838	-	2606.25	b_ccP|noCpG	MCF-7	513.429
chr11	73787890	73787890	+	746.375	b_ccP|noCpG	MCF-7	28.3801
chr11	74748866	74748866	+	790.125	b_ccP|noCpG	MCF-7	12.3571
chr11	84720786	84720786	+	1.25	b_ccP|noCpG	MCF-7	0.205127
chr11	84720893	84720893	-	4.625	b_ccP|noCpG	MCF-7	0.588514
chr11	101129798	101129798	-	96.375	b_ccP|noCpG	MCF-7	3.88103
chr11	107908404	107908404	+	81	b_ccP|noCpG	MCF-7	21.7574
chr11	118911288	118911288	-	49	b_ccP|noCpG	MCF-7	96.4992
chr11	118925165	118925165	+	54.875	b_ccP|noCpG	MCF-7	24.1317
chr11	118956297	118956297	+	152.875	b_ccP|noCpG	MCF-7	24.1317
chr11	119101852	119101852	-	664.375	b_ccP|noCpG	MCF-7	26.9939
chr11	119102248	119102248	+	9.25	b_ccP|noCpG	MCF-7	15.2589
chr11	119108330	119108330	-	2.5	b_ccP|noCpG	MCF-7	26.9939
chr11	124800667	124800667	-	2.875	b_ccP|noCpG	MCF-7	3.60975
chr11	126304298	126304298	-	44.625	b_ccP|noCpG	MCF-7	1.45043
chr11	130314906	130314906	-	47.875	b_ccP|noCpG	MCF-7	5.19735
chr12	2812676	2812676	+	203.75	b_ccP|noCpG	MCF-7	15.7633
chr12	5290476	5290476	+	4.5	b_ccP|noCpG	MCF-7	5.85813
chr12	6342003	6342003	-	3045	b_ccP|noCpG	MCF-7	114.481
chr12	6364174	6364174	-	6.875	b_ccP|noCpG	MCF-7	30.1495
chr12	6375198	6375198	+	17.125	b_ccP|noCpG	MCF-7	181.334
chr12	6375562	6375562	-	492.5	b_ccP|noCpG	MCF-7	30.1495
chr12	6614421	6614421	-	3.5	b_ccP|noCpG	MCF-7	6.6781
chr12	6766362	6766362	+	1773.88	b_ccP|noCpG	MCF-7	210.85
chr12	6943816	6943816	+	560.75	b_ccP|noCpG	MCF-7	97.0642
chr12	6963229	6963229	+	2618.5	b_ccP|noCpG	MCF-7	14.8412
chr12	21775599	21775599	-	4	b_ccP|noCpG	MCF-7	7.55076
chr12	32107543	32107543	-	2.5	b_ccP|noCpG	MCF-7	0.339809
chr12	32755896	32755896	-	49.25	b_ccP|noCpG	MCF-7	18.1964
chr12	46270063	46270063	-	6.75	b_ccP|noCpG	MCF-7	189.467
chr12	51028240	51028240	-	8.875	b_ccP|noCpG	MCF-7	12.8881
chr12	52192013	52192013	-	4398	b_ccP|noCpG	MCF-7	329.79
chr12	52213561	52213561	-	8	b_ccP|noCpG	MCF-7	0.358296
chr12	52247468	52247468	-	33.125	b_ccP|noCpG	MCF-7	1.68739
chr12	52901861	52901861	-	8.5	b_ccP|noCpG	MCF-7	7504.8
chr12	52902002	52902002	-	287.5	b_ccP|noCpG	MCF-7	7504.8
chr12	52905058	52905058	-	9522.38	b_ccP|noCpG	MCF-7	7504.8
chr12	52949860	52949860	-	736.625	b_ccP|noCpG	MCF-7	7504.8
chr12	53232586	53232586	-	11.625	b_ccP|noCpG	MCF-7	81.1687
chr12	53232922	53232922	-	3.25	b_ccP|noCpG	MCF-7	81.1687
chr12	53251212	53251212	+	5.25	b_ccP|noCpG	MCF-7	40.3407
chr12	53251712	53251712	+	6.625	b_ccP|noCpG	MCF-7	40.3407
chr12	53252180	53252180	+	1355.75	b_ccP|noCpG	MCF-7	40.3407
chr12	53300359	53300359	-	21.125	b_ccP|noCpG	MCF-7	2.54625
chr12	53380175	53380175	+	154.5	b_ccP|noCpG	MCF-7	39.45
chr12	53938874	53938874	+	842	b_ccP|noCpG	MCF-7	37.8989
chr12	54016887	54016887	+	27.875	b_ccP|noCpG	MCF-7	0.438893
chr12	54283827	54283827	+	33.5	b_ccP|noCpG	MCF-7	62.5293
chr12	55829586	55829586	-	1236.75	b_ccP|noCpG	MCF-7	22.4094
chr12	55830774	55830774	-	3.375	b_ccP|noCpG	MCF-7	22.4094
chr12	55927210	55927210	+	61.5	b_ccP|noCpG	MCF-7	43.5898
chr12	55927893	55927893	-	1457.38	b_ccP|noCpG	MCF-7	74.156
chr12	55997285	55997285	+	127.25	b_ccP|noCpG	MCF-7	15.9676
chr12	56128266	56128266	+	2002.62	b_ccP|noCpG	MCF-7	99.1767
chr12	56157351	56157351	+	180	b_ccP|noCpG	MCF-7	11.7399
chr12	56158224	56158224	-	4	b_ccP|noCpG	MCF-7	0.633854
chr12	56158358	56158358	+	26878.2	b_ccP|noCpG	MCF-7	1783.12
chr12	56190261	56190261	-	90.125	b_ccP|noCpG	MCF-7	1.46336
chr12	56636342	56636342	-	184.75	b_ccP|noCpG	MCF-7	34.4483
chr12	57430787	57430787	-	179.5	b_ccP|noCpG	MCF-7	14.7623
chr12	57430972	57430972	-	308	b_ccP|noCpG	MCF-7	14.7623
chr12	57547176	57547176	-	1908.25	b_ccP|noCpG	MCF-7	134.155
chr12	57604823	57604823	+	15.125	b_ccP|noCpG	MCF-7	11.344
chr12	57767077	57767077	-	1.625	b_ccP|noCpG	MCF-7	3.04824
chr12	57772229	57772229	+	18	b_ccP|noCpG	MCF-7	3.15184
chr12	63844700	63844700	+	60.125	b_ccP|noCpG	MCF-7	4.60807
chr12	64452896	64452896	-	8.625	b_ccP|noCpG	MCF-7	1.28234
chr12	74538661	74538661	-	2.5	b_ccP|noCpG	MCF-7	0.84258
chr12	79045645	79045645	-	49.375	b_ccP|noCpG	MCF-7	2.92628
chr12	89524565	89524565	+	5.5	b_ccP|noCpG	MCF-7	1.26644
chr12	89524758	89524758	-	316.75	b_ccP|noCpG	MCF-7	2.08645
chr12	93677377	93677377	+	56.625	b_ccP|noCpG	MCF-7	11.7563
chr12	102120182	102120182	+	242.5	b_ccP|noCpG	MCF-7	13.145
chr12	110501625	110501625	+	5	b_ccP|noCpG	MCF-7	0.489375
chr12	113136238	113136238	-	4.375	b_ccP|noCpG	MCF-7	64.0208
chr12	113161446	113161446	-	529.5	b_ccP|noCpG	MCF-7	103.551
chr12	118062174	118062174	-	1.875	b_ccP|noCpG	MCF-7	52.788
chr12	118062437	118062437	-	7.125	b_ccP|noCpG	MCF-7	52.788
chr12	120534355	120534355	+	1806.25	b_ccP|noCpG	MCF-7	83.5951
chr12	121581004	121581004	-	32.125	b_ccP|noCpG	MCF-7	21.2591
chr12	122527259	122527259	+	115.875	b_ccP|noCpG	MCF-7	14.8696
chr12	122981666	122981666	-	13.75	b_ccP|noCpG	MCF-7	6.95498
chr12	123363893	123363893	+	10.5	b_ccP|noCpG	MCF-7	2.20526
chr13	23888867	23888867	+	35.25	b_ccP|noCpG	MCF-7	4.26012
chr13	33350662	33350662	-	45	b_ccP|noCpG	MCF-7	5.06156
chr13	33676730	33676730	-	147	b_ccP|noCpG	MCF-7	6.06286
chr13	39038062	39038062	-	268.5	b_ccP|noCpG	MCF-7	27.2728
chr13	41019315	41019315	-	68.25	b_ccP|noCpG	MCF-7	63.5285
chr13	44436853	44436853	-	1213.75	b_ccP|noCpG	MCF-7	38.5276
chr13	50909790	50909790	+	106	b_ccP|noCpG	MCF-7	6.09594
chr13	81689892	81689892	+	165.125	b_ccP|noCpG	MCF-7	426.674
chr13	113001784	113001784	+	64	b_ccP|noCpG	MCF-7	7.17274
chr14	21098854	21098854	-	6.75	b_ccP|noCpG	MCF-7	62.668
chr14	21103659	21103659	-	16.25	b_ccP|noCpG	MCF-7	62.668
chr14	21104719	21104719	-	7.125	b_ccP|noCpG	MCF-7	62.668
chr14	23302858	23302858	-	33.875	b_ccP|noCpG	MCF-7	6.02495
chr14	23630114	23630114	+	74	b_ccP|noCpG	MCF-7	113.799
chr14	23954138	23954138	-	50.5	b_ccP|noCpG	MCF-7	11.4432
chr14	24036444	24036444	+	7.875	b_ccP|noCpG	MCF-7	0.179732
chr14	24146750	24146750	+	94.625	b_ccP|noCpG	MCF-7	1.70501
chr14	24271219	24271219	+	220.5	b_ccP|noCpG	MCF-7	33.4383
chr14	24430968	24430968	-	25.125	b_ccP|noCpG	MCF-7	4.81066
chr14	24442740	24442740	-	215.875	b_ccP|noCpG	MCF-7	43.1887
chr14	34875338	34875338	-	1419.12	b_ccP|noCpG	MCF-7	71.9844
chr14	35403264	35403264	-	109	b_ccP|noCpG	MCF-7	137.235
chr14	36582606	36582606	-	4.875	b_ccP|noCpG	MCF-7	0.499003
chr14	37594293	37594293	-	49	b_ccP|noCpG	MCF-7	306.363
chr14	39175870	39175870	-	10.375	b_ccP|noCpG	MCF-7	1.82362
chr14	61322817	61322817	-	12.5	b_ccP|noCpG	MCF-7	0.882052
chr14	67695729	67695729	-	817.625	b_ccP|noCpG	MCF-7	49.9051
chr14	69398420	69398420	+	49.125	b_ccP|noCpG	MCF-7	39.7166
chr14	71321777	71321777	-	21	b_ccP|noCpG	MCF-7	4.01888
chr14	73569275	73569275	+	286.625	b_ccP|noCpG	MCF-7	12.6194
chr14	73949950	73949950	+	30.625	b_ccP|noCpG	MCF-7	32.0274
chr14	73950118	73950118	-	116.875	b_ccP|noCpG	MCF-7	7.47085
chr14	76959635	76959635	+	178.25	b_ccP|noCpG	MCF-7	10.1202
chr14	77376674	77376674	+	6.5	b_ccP|noCpG	MCF-7	6.48054
chr14	91125538	91125538	+	12.625	b_ccP|noCpG	MCF-7	13.6135
chr14	91836454	91836454	-	1127.5	b_ccP|noCpG	MCF-7	36.3905
chr14	92040855	92040855	-	6.5	b_ccP|noCpG	MCF-7	19.6363
chr14	94770237	94770237	-	208.625	b_ccP|noCpG	MCF-7	12.185
chr14	96204668	96204668	+	4	b_ccP|noCpG	MCF-7	6.71072
chr14	99580169	99580169	-	3	b_ccP|noCpG	MCF-7	13.3365
chr14	100019381	100019381	+	266.125	b_ccP|noCpG	MCF-7	312.155
chr14	101809865	101809865	+	451.625	b_ccP|noCpG	MCF-7	39.8433
chr14	101810299	101810299	-	17.375	b_ccP|noCpG	MCF-7	2.63566
chr14	105489827	105489827	+	44.25	b_ccP|noCpG	MCF-7	108.426
chr15	33067940	33067940	-	118	b_ccP|noCpG	MCF-7	6.2114
chr15	33068173	33068173	-	45.625	b_ccP|noCpG	MCF-7	6.2114
chr15	37101308	37101308	-	16.625	b_ccP|noCpG	MCF-7	2.63
chr15	40439681	40439681	+	1.875	b_ccP|noCpG	MCF-7	31.7662
chr15	41493376	41493376	+	6.5	b_ccP|noCpG	MCF-7	4.12588
chr15	63049287	63049287	-	3.25	b_ccP|noCpG	MCF-7	0.185402
chr15	69415017	69415017	-	9.25	b_ccP|noCpG	MCF-7	1.67269
chr15	73221668	73221668	+	24.125	b_ccP|noCpG	MCF-7	19.5687
chr15	73928202	73928202	-	46	b_ccP|noCpG	MCF-7	23.3551
chr15	74203022	74203022	+	32.75	b_ccP|noCpG	MCF-7	1.71628
chr15	74203188	74203188	-	15.625	b_ccP|noCpG	MCF-7	7.0797
chr15	77420887	77420887	+	102.125	b_ccP|noCpG	MCF-7	13.1515
chr15	79897373	79897373	-	142.5	b_ccP|noCpG	MCF-7	5.50892
chr15	92645597	92645597	-	13.875	b_ccP|noCpG	MCF-7	60.8695
chr15	96326046	96326046	+	115.375	b_ccP|noCpG	MCF-7	179.375
chr15	96327349	96327349	-	41.125	b_ccP|noCpG	MCF-7	1.18484
chr15	97295932	97295932	+	5.5	b_ccP|noCpG	MCF-7	1.13663
chr15	98893535	98893535	-	9.875	b_ccP|noCpG	MCF-7	0.410614
chr15	98897292	98897292	+	40.125	b_ccP|noCpG	MCF-7	131.509
chr15	100877708	100877708	+	35.875	b_ccP|noCpG	MCF-7	40.4129
chr16	720592	720592	+	42.875	b_ccP|noCpG	MCF-7	73.461
chr16	2768737	2768737	+	7.125	b_ccP|noCpG	MCF-7	164.778
chr16	2858169	2858169	-	183.625	b_ccP|noCpG	MCF-7	48.7637
chr16	3005108	3005108	-	2.5	b_ccP|noCpG	MCF-7	0.913381
chr16	3263799	3263799	+	13.5	b_ccP|noCpG	MCF-7	31.6128
chr16	3443690	3443690	+	75.625	b_ccP|noCpG	MCF-7	58.1088
chr16	4795368	4795368	+	1833.25	b_ccP|noCpG	MCF-7	51.6992
chr16	20899906	20899906	+	4.375	b_ccP|noCpG	MCF-7	24.4086
chr16	28492273	28492273	-	12	b_ccP|noCpG	MCF-7	0.576187
chr16	28538973	28538973	-	557.625	b_ccP|noCpG	MCF-7	2.34738
chr16	28925720	28925720	-	150.75	b_ccP|noCpG	MCF-7	52.157
chr16	29808130	29808130	+	969.625	b_ccP|noCpG	MCF-7	382.177
chr16	29821236	29821236	-	3	b_ccP|noCpG	MCF-7	3.02745
chr16	29863220	29863220	-	2786.75	b_ccP|noCpG	MCF-7	159.904
chr16	30064183	30064183	+	479.25	b_ccP|noCpG	MCF-7	459.332
chr16	30064742	30064742	+	69.875	b_ccP|noCpG	MCF-7	459.332
chr16	30067610	30067610	+	312.875	b_ccP|noCpG	MCF-7	459.332
chr16	30183013	30183013	+	8.75	b_ccP|noCpG	MCF-7	66.294
chr16	30184546	30184546	-	2	b_ccP|noCpG	MCF-7	0.842642
chr16	30377641	30377641	+	19.625	b_ccP|noCpG	MCF-7	0.346677
chr16	30699170	30699170	+	19.5	b_ccP|noCpG	MCF-7	3.5367
chr16	30787187	30787187	-	399.625	b_ccP|noCpG	MCF-7	22.888
chr16	31073751	31073751	-	208.25	b_ccP|noCpG	MCF-7	17.5836
chr16	31074185	31074185	-	70.375	b_ccP|noCpG	MCF-7	17.5836
chr16	48610156	48610156	-	240.375	b_ccP|noCpG	MCF-7	9.37045
chr16	57619737	57619737	+	186.875	b_ccP|noCpG	MCF-7	47.9915
chr16	57620045	57620045	+	732.25	b_ccP|noCpG	MCF-7	47.9915
chr16	67000538	67000538	+	43.75	b_ccP|noCpG	MCF-7	6.64328
chr16	67173956	67173956	+	324.375	b_ccP|noCpG	MCF-7	51.9591
chr16	67847692	67847692	-	36.875	b_ccP|noCpG	MCF-7	40.6149
chr16	67936849	67936849	-	102.75	b_ccP|noCpG	MCF-7	9.5428
chr16	71484606	71484606	-	10.5	b_ccP|noCpG	MCF-7	1.23006
chr16	72093923	72093923	+	622.875	b_ccP|noCpG	MCF-7	64.8588
chr16	72094442	72094442	-	5.75	b_ccP|noCpG	MCF-7	17.2525
chr16	79770430	79770430	+	3.125	b_ccP|noCpG	MCF-7	0.0403864
chr16	79770557	79770557	-	26.25	b_ccP|noCpG	MCF-7	0.349632
chr16	80540672	80540672	+	26.75	b_ccP|noCpG	MCF-7	3.65149
chr16	83953239	83953239	+	524.625	b_ccP|noCpG	MCF-7	33.9177
chr16	89921927	89921927	+	15	b_ccP|noCpG	MCF-7	9.67677
chr17	1717093	1717093	-	25	b_ccP|noCpG	MCF-7	59.3282
chr17	2593195	2593195	+	8.5	b_ccP|noCpG	MCF-7	47.5194
chr17	4143199	4143199	+	417.625	b_ccP|noCpG	MCF-7	30.8082
chr17	4940697	4940697	+	448.25	b_ccP|noCpG	MCF-7	83.3321
chr17	7263185	7263185	-	296.25	b_ccP|noCpG	MCF-7	183.794
chr17	7435434	7435434	+	138.375	b_ccP|noCpG	MCF-7	11.033
chr17	7687487	7687487	-	1501	b_ccP|noCpG	MCF-7	138.697
chr17	7884801	7884801	+	1010.62	b_ccP|noCpG	MCF-7	42.7989
chr17	7886185	7886185	+	16.5	b_ccP|noCpG	MCF-7	42.7989
chr17	8247607	8247607	+	3.625	b_ccP|noCpG	MCF-7	14.0549
chr17	17384062	17384062	-	59265.5	b_ccP|noCpG	MCF-7	4457.53
chr17	28725887	28725887	+	17.625	b_ccP|noCpG	MCF-7	5.95749
chr17	28727109	28727109	+	15.75	b_ccP|noCpG	MCF-7	1.5048
chr17	28727926	28727926	-	25.625	b_ccP|noCpG	MCF-7	31.7001
chr17	31095474	31095474	-	9.25	b_ccP|noCpG	MCF-7	0.597287
chr17	34039902	34039902	-	28.125	b_ccP|noCpG	MCF-7	69.0481
chr17	37407247	37407247	+	5.5	b_ccP|noCpG	MCF-7	3.89637
chr17	38914374	38914374	+	2.875	b_ccP|noCpG	MCF-7	192.948
chr17	39737961	39737961	+	106.125	b_ccP|noCpG	MCF-7	18.8387
chr17	39738351	39738351	+	35	b_ccP|noCpG	MCF-7	18.8387
chr17	39738733	39738733	+	3.75	b_ccP|noCpG	MCF-7	18.8387
chr17	40177495	40177495	+	45.375	b_ccP|noCpG	MCF-7	14.0967
chr17	40443449	40443449	+	1538.25	b_ccP|noCpG	MCF-7	297.326
chr17	41525336	41525336	-	192	b_ccP|noCpG	MCF-7	6617.28
chr17	41772255	41772255	-	83.25	b_ccP|noCpG	MCF-7	529.105
chr17	41785975	41785975	-	729.375	b_ccP|noCpG	MCF-7	529.105
chr17	43170206	43170206	-	54.75	b_ccP|noCpG	MCF-7	11.1206
chr17	43170480	43170480	+	28.625	b_ccP|noCpG	MCF-7	31.7938
chr17	43361360	43361360	-	110.375	b_ccP|noCpG	MCF-7	0.459438
chr17	44198839	44198839	+	206.375	b_ccP|noCpG	MCF-7	1.80431
chr17	45160710	45160710	+	12	b_ccP|noCpG	MCF-7	6.43546
chr17	48054707	48054707	+	23.625	b_ccP|noCpG	MCF-7	156.379
chr17	50532734	50532734	+	689	b_ccP|noCpG	MCF-7	33.8868
chr17	50868006	50868006	-	25.125	b_ccP|noCpG	MCF-7	295.99
chr17	57903432	57903432	-	32.75	b_ccP|noCpG	MCF-7	140.25
chr17	58695122	58695122	+	33	b_ccP|noCpG	MCF-7	218.77
chr17	59209392	59209392	+	18.25	b_ccP|noCpG	MCF-7	53.2041
chr17	59619931	59619931	+	5617.25	b_ccP|noCpG	MCF-7	547.514
chr17	59837930	59837930	+	13363.4	b_ccP|noCpG	MCF-7	674.015
chr17	60088314	60088314	-	9.5	b_ccP|noCpG	MCF-7	0.773708
chr17	62968548	62968548	-	3.75	b_ccP|noCpG	MCF-7	1.00449
chr17	63824377	63824377	-	56.75	b_ccP|noCpG	MCF-7	227.942
chr17	67826036	67826036	+	83	b_ccP|noCpG	MCF-7	57.0836
chr17	67944228	67944228	+	17.5	b_ccP|noCpG	MCF-7	57.0836
chr17	68413643	68413643	+	16.125	b_ccP|noCpG	MCF-7	2.13488
chr17	75130880	75130880	+	4.25	b_ccP|noCpG	MCF-7	0.474851
chr17	75758541	75758541	-	9.75	b_ccP|noCpG	MCF-7	72.1268
chr17	76551192	76551192	-	135.5	b_ccP|noCpG	MCF-7	12.0293
chr17	76586955	76586955	-	5.75	b_ccP|noCpG	MCF-7	64.6148
chr17	77280568	77280568	+	9.625	b_ccP|noCpG	MCF-7	362.171
chr17	77286325	77286325	+	166.875	b_ccP|noCpG	MCF-7	362.171
chr17	77287957	77287957	+	1290.38	b_ccP|noCpG	MCF-7	362.171
chr17	78841438	78841438	-	3	b_ccP|noCpG	MCF-7	25.7711
chr17	81329700	81329700	-	32.75	b_ccP|noCpG	MCF-7	2.55346
chr17	81330384	81330384	-	18.625	b_ccP|noCpG	MCF-7	2.55346
chr17	81553132	81553132	-	57	b_ccP|noCpG	MCF-7	30.2468
chr17	81976796	81976796	+	1.75	b_ccP|noCpG	MCF-7	47.2464
chr17	82106374	82106374	-	1291.62	b_ccP|noCpG	MCF-7	19.8073
chr17	82234921	82234921	+	28.375	b_ccP|noCpG	MCF-7	5.54641
chr18	3594079	3594079	+	98	b_ccP|noCpG	MCF-7	2.55787
chr18	23134563	23134563	+	5.25	b_ccP|noCpG	MCF-7	9.63149
chr18	31962149	31962149	+	65.25	b_ccP|noCpG	MCF-7	22.2843
chr18	34493327	34493327	+	265.75	b_ccP|noCpG	MCF-7	26.9911
chr18	63970100	63970100	+	18.625	b_ccP|noCpG	MCF-7	1.21402
chr19	571309	571309	+	35.25	b_ccP|noCpG	MCF-7	718.194
chr19	571753	571753	-	105.25	b_ccP|noCpG	MCF-7	6.30551
chr19	663213	663213	-	818	b_ccP|noCpG	MCF-7	57.6053
chr19	751111	751111	+	760.125	b_ccP|noCpG	MCF-7	91.1159
chr19	991092	991092	+	1.875	b_ccP|noCpG	MCF-7	29.4052
chr19	1253689	1253689	+	4.25	b_ccP|noCpG	MCF-7	100.323
chr19	3366582	3366582	+	366.125	b_ccP|noCpG	MCF-7	17.6951
chr19	3708383	3708383	+	115.375	b_ccP|noCpG	MCF-7	30.4961
chr19	3982316	3982316	-	283.875	b_ccP|noCpG	MCF-7	2598.83
chr19	4472266	4472266	+	359.25	b_ccP|noCpG	MCF-7	58.7149
chr19	4717834	4717834	-	22.375	b_ccP|noCpG	MCF-7	37.5022
chr19	6739712	6739712	+	533.875	b_ccP|noCpG	MCF-7	25.9873
chr19	9621511	9621511	+	206.875	b_ccP|noCpG	MCF-7	5.31414
chr19	10251982	10251982	+	550.5	b_ccP|noCpG	MCF-7	122.806
chr19	10929619	10929619	+	3.75	b_ccP|noCpG	MCF-7	62.9536
chr19	11089462	11089462	+	1124.88	b_ccP|noCpG	MCF-7	85.5766
chr19	11262505	11262505	-	297	b_ccP|noCpG	MCF-7	26.4157
chr19	11344698	11344698	+	76.75	b_ccP|noCpG	MCF-7	34.3895
chr19	11345229	11345229	+	32.25	b_ccP|noCpG	MCF-7	34.3895
chr19	11355497	11355497	+	878	b_ccP|noCpG	MCF-7	58.8361
chr19	11987655	11987655	+	35	b_ccP|noCpG	MCF-7	0.438862
chr19	12643960	12643960	-	1871.62	b_ccP|noCpG	MCF-7	3299.13
chr19	12681369	12681369	-	6.625	b_ccP|noCpG	MCF-7	9.97751
chr19	13116851	13116851	+	46.625	b_ccP|noCpG	MCF-7	122.164
chr19	13953382	13953382	-	48.625	b_ccP|noCpG	MCF-7	7.11508
chr19	14690029	14690029	-	10.125	b_ccP|noCpG	MCF-7	0
chr19	15332538	15332538	-	2215.5	b_ccP|noCpG	MCF-7	28.0078
chr19	16173565	16173565	-	22.875	b_ccP|noCpG	MCF-7	2.36246
chr19	17336726	17336726	+	45.625	b_ccP|noCpG	MCF-7	14.5668
chr19	18386157	18386157	+	14130.4	b_ccP|noCpG	MCF-7	2678.31
chr19	18899943	18899943	-	3.5	b_ccP|noCpG	MCF-7	321.603
chr19	27793469	27793469	+	52.875	b_ccP|noCpG	MCF-7	1.96929
chr19	35000203	35000203	-	45.25	b_ccP|noCpG	MCF-7	0.536044
chr19	35001167	35001167	+	4.25	b_ccP|noCpG	MCF-7	42.8223
chr19	35118481	35118481	+	703.375	b_ccP|noCpG	MCF-7	34.7819
chr19	36008766	36008766	-	333.125	b_ccP|noCpG	MCF-7	37.3498
chr19	36141000	36141000	+	87.375	b_ccP|noCpG	MCF-7	446.716
chr19	36489860	36489860	-	16.25	b_ccP|noCpG	MCF-7	3.44197
chr19	37217925	37217925	+	10.25	b_ccP|noCpG	MCF-7	1.67074
chr19	38290147	38290147	+	14.125	b_ccP|noCpG	MCF-7	672.357
chr19	38736804	38736804	-	142.875	b_ccP|noCpG	MCF-7	4.52354
chr19	38840332	38840332	-	18.5	b_ccP|noCpG	MCF-7	124.25
chr19	39840517	39840517	-	27.75	b_ccP|noCpG	MCF-7	346.772
chr19	39840710	39840710	-	301.5	b_ccP|noCpG	MCF-7	346.772
chr19	40718232	40718232	-	17.5	b_ccP|noCpG	MCF-7	20.4151
chr19	41262495	41262495	+	48.875	b_ccP|noCpG	MCF-7	186.488
chr19	43465607	43465607	-	1094.25	b_ccP|noCpG	MCF-7	162.339
chr19	43670166	43670166	-	17.625	b_ccP|noCpG	MCF-7	2.86634
chr19	44747730	44747730	+	73	b_ccP|noCpG	MCF-7	59.5739
chr19	44954599	44954599	+	6.5	b_ccP|noCpG	MCF-7	171.266
chr19	45091791	45091791	+	24.625	b_ccP|noCpG	MCF-7	100.401
chr19	45639408	45639408	-	163.75	b_ccP|noCpG	MCF-7	43.705
chr19	46787292	46787292	-	58	b_ccP|noCpG	MCF-7	342.087
chr19	48255897	48255897	-	120.25	b_ccP|noCpG	MCF-7	4.72072
chr19	48270080	48270080	+	8.625	b_ccP|noCpG	MCF-7	5.2541
chr19	49057734	49057734	-	4.625	b_ccP|noCpG	MCF-7	0.65751
chr19	50050590	50050590	+	14.375	b_ccP|noCpG	MCF-7	7.30448
chr19	50369301	50369301	-	21.75	b_ccP|noCpG	MCF-7	1.44673
chr19	50658488	50658488	+	174.5	b_ccP|noCpG	MCF-7	13.0925
chr19	51342138	51342138	-	2.125	b_ccP|noCpG	MCF-7	1.58787
chr19	53867882	53867882	+	204.375	b_ccP|noCpG	MCF-7	30.4023
chr19	54105927	54105927	+	17.875	b_ccP|noCpG	MCF-7	44.969
chr19	54173159	54173159	-	474.875	b_ccP|noCpG	MCF-7	24.9336
chr19	55080391	55080391	+	85.125	b_ccP|noCpG	MCF-7	81.0041
chr19	55116408	55116408	+	12.125	b_ccP|noCpG	MCF-7	0.317736
chr19	55209500	55209500	-	13.375	b_ccP|noCpG	MCF-7	1.54318
chr19	55216636	55216636	+	30.625	b_ccP|noCpG	MCF-7	0.585839
chr19	55370462	55370462	-	3.875	b_ccP|noCpG	MCF-7	1.87422
chr19	57279981	57279981	+	55.75	b_ccP|noCpG	MCF-7	1.48394
chr19	58183060	58183060	+	101.5	b_ccP|noCpG	MCF-7	24.1049
chr2	46895	46895	-	21.25	b_ccP|noCpG	MCF-7	13.4095
chr2	1625409	1625409	-	34.125	b_ccP|noCpG	MCF-7	1.77643
chr2	9473811	9473811	+	87.625	b_ccP|noCpG	MCF-7	18.8594
chr2	11534047	11534047	+	12.5	b_ccP|noCpG	MCF-7	66.5278
chr2	11539649	11539649	+	801.5	b_ccP|noCpG	MCF-7	66.5278
chr2	11542688	11542688	+	286.125	b_ccP|noCpG	MCF-7	66.5278
chr2	28394671	28394671	-	56	b_ccP|noCpG	MCF-7	2.32336
chr2	42568631	42568631	+	419.125	b_ccP|noCpG	MCF-7	11.6161
chr2	43219816	43219816	+	7.25	b_ccP|noCpG	MCF-7	0.702564
chr2	46296601	46296601	+	2.5	b_ccP|noCpG	MCF-7	78.5051
chr2	47369310	47369310	+	5088.88	b_ccP|noCpG	MCF-7	250.613
chr2	55232283	55232283	-	27.125	b_ccP|noCpG	MCF-7	0.670853
chr2	55618869	55618869	-	10	b_ccP|noCpG	MCF-7	49.8985
chr2	56185777	56185777	-	2.375	b_ccP|noCpG	MCF-7	1.00152
chr2	61017103	61017103	+	14.875	b_ccP|noCpG	MCF-7	20.7582
chr2	61017430	61017430	-	20.75	b_ccP|noCpG	MCF-7	3.31425
chr2	61017719	61017719	+	895.375	b_ccP|noCpG	MCF-7	20.7582
chr2	61018253	61018253	-	10.25	b_ccP|noCpG	MCF-7	3.31425
chr2	61179102	61179102	+	3.5	b_ccP|noCpG	MCF-7	19.9166
chr2	61538257	61538257	-	2474.12	b_ccP|noCpG	MCF-7	102.612
chr2	67397979	67397979	-	2.125	b_ccP|noCpG	MCF-7	0.149274
chr2	70088446	70088446	-	19.875	b_ccP|noCpG	MCF-7	7.21633
chr2	70301403	70301403	+	8	b_ccP|noCpG	MCF-7	2.23216
chr2	74455092	74455092	+	679.375	b_ccP|noCpG	MCF-7	1.18659
chr2	74482997	74482997	-	63.125	b_ccP|noCpG	MCF-7	15.6614
chr2	75646782	75646782	+	2547.12	b_ccP|noCpG	MCF-7	13.9351
chr2	85591566	85591566	+	15.375	b_ccP|noCpG	MCF-7	39.5672
chr2	96870827	96870827	-	143.875	b_ccP|noCpG	MCF-7	97.9934
chr2	110116062	110116062	-	1.875	b_ccP|noCpG	MCF-7	5.11508
chr2	113889766	113889766	-	6	b_ccP|noCpG	MCF-7	0.146611
chr2	113890088	113890088	+	2873.62	b_ccP|noCpG	MCF-7	67.6884
chr2	148021094	148021094	+	307.25	b_ccP|noCpG	MCF-7	4.28985
chr2	148021592	148021592	-	58.75	b_ccP|noCpG	MCF-7	11.3699
chr2	149587714	149587714	-	1001.75	b_ccP|noCpG	MCF-7	127.808
chr2	150487664	150487664	-	1567.25	b_ccP|noCpG	MCF-7	73.7499
chr2	159615304	159615304	+	44	b_ccP|noCpG	MCF-7	7.19068
chr2	159615557	159615557	-	54.375	b_ccP|noCpG	MCF-7	8.82069
chr2	159616452	159616452	-	67	b_ccP|noCpG	MCF-7	8.82069
chr2	164840579	164840579	+	35.75	b_ccP|noCpG	MCF-7	1.00965
chr2	183124442	183124442	+	304.375	b_ccP|noCpG	MCF-7	17.1788
chr2	200306382	200306382	+	238	b_ccP|noCpG	MCF-7	61.7146
chr2	200810558	200810558	+	14.5	b_ccP|noCpG	MCF-7	83.3031
chr2	200889438	200889438	+	247.125	b_ccP|noCpG	MCF-7	29.1307
chr2	202376326	202376326	+	589.5	b_ccP|noCpG	MCF-7	14.33
chr2	206084614	206084614	+	22	b_ccP|noCpG	MCF-7	11.7844
chr2	206086173	206086173	-	46.625	b_ccP|noCpG	MCF-7	2.5914
chr2	213152455	213152455	-	3.75	b_ccP|noCpG	MCF-7	5.46697
chr2	215138625	215138625	-	894	b_ccP|noCpG	MCF-7	45.3656
chr2	216113044	216113044	+	21.625	b_ccP|noCpG	MCF-7	231.906
chr2	216660730	216660730	+	10	b_ccP|noCpG	MCF-7	190.101
chr2	218398232	218398232	+	17.625	b_ccP|noCpG	MCF-7	74.6536
chr2	219160800	219160800	-	59	b_ccP|noCpG	MCF-7	0.908319
chr2	219571452	219571452	-	207.25	b_ccP|noCpG	MCF-7	36.0206
chr2	237485496	237485496	+	61.875	b_ccP|noCpG	MCF-7	469.346
chr2	237486409	237486409	+	869.75	b_ccP|noCpG	MCF-7	469.346
chr2	237591088	237591088	-	74.75	b_ccP|noCpG	MCF-7	49.2328
chr2	237591198	237591198	+	160.375	b_ccP|noCpG	MCF-7	3.27135
chr2	238290136	238290136	-	11.625	b_ccP|noCpG	MCF-7	14.0172
chr2	240136807	240136807	-	13	b_ccP|noCpG	MCF-7	71.9844
chr2	240454944	240454944	+	31	b_ccP|noCpG	MCF-7	113.361
chr2	240456699	240456699	-	436	b_ccP|noCpG	MCF-7	25.2335
chr20	380759	380759	+	483.75	b_ccP|noCpG	MCF-7	64.4544
chr20	3195348	3195348	-	9	b_ccP|noCpG	MCF-7	110.068
chr20	3208958	3208958	+	8.25	b_ccP|noCpG	MCF-7	70.8055
chr20	3208958	3208958	+	8.25	b_ccP|noCpG	MCF-7	70.8055
chr20	3795788	3795788	+	71.5	b_ccP|noCpG	MCF-7	75.6232
chr20	31722548	31722548	-	170.75	b_ccP|noCpG	MCF-7	149.809
chr20	33666942	33666942	+	80.625	b_ccP|noCpG	MCF-7	0
chr20	33811349	33811349	+	8634.62	b_ccP|noCpG	MCF-7	133.068
chr20	34677091	34677091	-	199	b_ccP|noCpG	MCF-7	15.2395
chr20	34715161	34715161	-	2.75	b_ccP|noCpG	MCF-7	10.3787
chr20	35617023	35617023	+	38.125	b_ccP|noCpG	MCF-7	7.20415
chr20	36091831	36091831	+	140.5	b_ccP|noCpG	MCF-7	39.4191
chr20	37344698	37344698	+	5.75	b_ccP|noCpG	MCF-7	10.4896
chr20	45833822	45833822	+	353.75	b_ccP|noCpG	MCF-7	12.594
chr20	47659785	47659785	-	7.75	b_ccP|noCpG	MCF-7	983.633
chr20	49279145	49279145	+	80.375	b_ccP|noCpG	MCF-7	36.3801
chr20	57710576	57710576	-	310	b_ccP|noCpG	MCF-7	130.285
chr20	58651282	58651282	+	6203.88	b_ccP|noCpG	MCF-7	115.615
chr20	58850901	58850901	-	294.375	b_ccP|noCpG	MCF-7	3.09968
chr20	58903532	58903532	+	6	b_ccP|noCpG	MCF-7	778.656
chr20	62302070	62302070	+	57.5	b_ccP|noCpG	MCF-7	778.224
chr20	62304115	62304115	+	82.875	b_ccP|noCpG	MCF-7	778.224
chr20	62427538	62427538	-	117.625	b_ccP|noCpG	MCF-7	10.1803
chr20	63653423	63653423	-	774.75	b_ccP|noCpG	MCF-7	81.635
chr20	63864315	63864315	-	86.125	b_ccP|noCpG	MCF-7	25.131
chr20	63979987	63979987	-	10.125	b_ccP|noCpG	MCF-7	13.2273
chr21	15065935	15065935	-	125.5	b_ccP|noCpG	MCF-7	49.6374
chr21	31559990	31559990	-	4.625	b_ccP|noCpG	MCF-7	3.88805
chr21	34887195	34887195	-	7.375	b_ccP|noCpG	MCF-7	17.3812
chr21	37072538	37072538	-	65.25	b_ccP|noCpG	MCF-7	4.94498
chr21	39387780	39387780	+	332	b_ccP|noCpG	MCF-7	34.4122
chr21	40383200	40383200	+	18202.4	b_ccP|noCpG	MCF-7	841.517
chr21	42366534	42366534	-	81882.5	b_ccP|noCpG	MCF-7	4239.4
chr21	45073840	45073840	+	143.75	b_ccP|noCpG	MCF-7	13.9804
chr21	45405164	45405164	+	1344.5	b_ccP|noCpG	MCF-7	80.4636
chr22	21938586	21938586	-	3.25	b_ccP|noCpG	MCF-7	12.3228
chr22	23786977	23786977	+	1935.38	b_ccP|noCpG	MCF-7	36.329
chr22	28741819	28741819	-	565.625	b_ccP|noCpG	MCF-7	21.9442
chr22	28818300	28818300	+	31.125	b_ccP|noCpG	MCF-7	9.01849
chr22	30246189	30246189	+	963.25	b_ccP|noCpG	MCF-7	67.4648
chr22	31292487	31292487	-	53.875	b_ccP|noCpG	MCF-7	9.00944
chr22	37188246	37188246	-	108.75	b_ccP|noCpG	MCF-7	32.9347
chr22	37675637	37675637	+	2154.12	b_ccP|noCpG	MCF-7	242.886
chr22	37848835	37848835	+	4.875	b_ccP|noCpG	MCF-7	61.0839
chr22	37849302	37849302	-	169.25	b_ccP|noCpG	MCF-7	30.0853
chr22	39244981	39244981	-	486.625	b_ccP|noCpG	MCF-7	13.9366
chr22	45240924	45240924	-	108.5	b_ccP|noCpG	MCF-7	9.84715
chr3	9363311	9363311	-	4.75	b_ccP|noCpG	MCF-7	0.784322
chr3	9398509	9398509	-	8.75	b_ccP|noCpG	MCF-7	20.2041
chr3	9986915	9986915	+	289.5	b_ccP|noCpG	MCF-7	8.37849
chr3	23810453	23810453	+	115	b_ccP|noCpG	MCF-7	52.4702
chr3	27633384	27633384	+	175.25	b_ccP|noCpG	MCF-7	250.973
chr3	44975289	44975289	+	21.875	b_ccP|noCpG	MCF-7	34.7332
chr3	46981993	46981993	-	26.125	b_ccP|noCpG	MCF-7	49.2229
chr3	48430125	48430125	-	233	b_ccP|noCpG	MCF-7	49.6677
chr3	48504156	48504156	-	738.625	b_ccP|noCpG	MCF-7	70.229
chr3	48504794	48504794	-	33.875	b_ccP|noCpG	MCF-7	70.229
chr3	50269170	50269170	+	964.625	b_ccP|noCpG	MCF-7	96.19
chr3	52535024	52535024	-	11.5	b_ccP|noCpG	MCF-7	66.0166
chr3	63863147	63863147	+	18.625	b_ccP|noCpG	MCF-7	23.3869
chr3	71064923	71064923	-	569.625	b_ccP|noCpG	MCF-7	7.99487
chr3	71583666	71583666	-	98.25	b_ccP|noCpG	MCF-7	7.99487
chr3	84958990	84958990	+	2.5	b_ccP|noCpG	MCF-7	0.0505724
chr3	88058975	88058975	-	1220.62	b_ccP|noCpG	MCF-7	35.1418
chr3	88059293	88059293	+	428.25	b_ccP|noCpG	MCF-7	15.3943
chr3	105366908	105366908	+	378.625	b_ccP|noCpG	MCF-7	60.8501
chr3	105869401	105869401	-	2.125	b_ccP|noCpG	MCF-7	10.8919
chr3	121749740	121749740	-	2298.88	b_ccP|noCpG	MCF-7	39.5814
chr3	123585555	123585555	+	179	b_ccP|noCpG	MCF-7	2.79512
chr3	125937061	125937061	-	10.125	b_ccP|noCpG	MCF-7	42.9635
chr3	132659962	132659962	+	66.75	b_ccP|noCpG	MCF-7	30.7742
chr3	132660061	132660061	-	6.375	b_ccP|noCpG	MCF-7	1.89373
chr3	141368322	141368322	+	52.25	b_ccP|noCpG	MCF-7	9.55655
chr3	142044209	142044209	-	12.5	b_ccP|noCpG	MCF-7	2.09144
chr3	150238707	150238707	+	81.75	b_ccP|noCpG	MCF-7	2.56535
chr3	150761936	150761936	+	19.625	b_ccP|noCpG	MCF-7	0.418168
chr3	152269547	152269547	-	23.375	b_ccP|noCpG	MCF-7	1.05926
chr3	154324461	154324461	-	2180.5	b_ccP|noCpG	MCF-7	28.3585
chr3	155745070	155745070	-	141.625	b_ccP|noCpG	MCF-7	2.0034
chr3	158110416	158110416	+	24.25	b_ccP|noCpG	MCF-7	25.0988
chr3	161104680	161104680	+	10.375	b_ccP|noCpG	MCF-7	297.05
chr3	161371516	161371516	-	12936.6	b_ccP|noCpG	MCF-7	894.519
chr3	167735204	167735204	+	31.25	b_ccP|noCpG	MCF-7	2.13081
chr3	169663636	169663636	-	42.5	b_ccP|noCpG	MCF-7	2.43362
chr3	188153058	188153058	+	69.125	b_ccP|noCpG	MCF-7	8.68545
chr3	188154097	188154097	-	37.875	b_ccP|noCpG	MCF-7	2.69099
chr3	188154186	188154186	+	87.75	b_ccP|noCpG	MCF-7	8.68545
chr3	194003673	194003673	-	4.75	b_ccP|noCpG	MCF-7	0.56118
chr3	194136147	194136147	+	1648.12	b_ccP|noCpG	MCF-7	88.294
chr3	194632927	194632927	+	5.625	b_ccP|noCpG	MCF-7	0.447608
chr3	195908075	195908075	+	1.5	b_ccP|noCpG	MCF-7	0.206419
chr3	196142512	196142512	+	13	b_ccP|noCpG	MCF-7	1.34092
chr3	197299299	197299299	-	25.5	b_ccP|noCpG	MCF-7	38.5332
chr4	987043	987043	+	181.5	b_ccP|noCpG	MCF-7	34.968
chr4	3485299	3485299	+	137.625	b_ccP|noCpG	MCF-7	27.513
chr4	6673446	6673446	+	208.75	b_ccP|noCpG	MCF-7	59.9734
chr4	6673845	6673845	-	106	b_ccP|noCpG	MCF-7	1.76416
chr4	19455449	19455449	+	19.625	b_ccP|noCpG	MCF-7	0.0956144
chr4	19456989	19456989	-	3.5	b_ccP|noCpG	MCF-7	0.0767567
chr4	39528188	39528188	-	58.75	b_ccP|noCpG	MCF-7	349.731
chr4	40630709	40630709	-	45	b_ccP|noCpG	MCF-7	28.8816
chr4	48269866	48269866	-	25.375	b_ccP|noCpG	MCF-7	1.51879
chr4	56977781	56977781	+	33	b_ccP|noCpG	MCF-7	60.0082
chr4	84966662	84966662	-	404.625	b_ccP|noCpG	MCF-7	8.22033
chr4	86936178	86936178	-	15.25	b_ccP|noCpG	MCF-7	0.560862
chr4	127965962	127965962	-	6.25	b_ccP|noCpG	MCF-7	8.55934
chr4	133149293	133149293	+	31.5	b_ccP|noCpG	MCF-7	10.9256
chr4	139302467	139302467	-	139.125	b_ccP|noCpG	MCF-7	36.3992
chr4	140154183	140154183	-	48.75	b_ccP|noCpG	MCF-7	1.48067
chr4	140662007	140662007	-	5.125	b_ccP|noCpG	MCF-7	177.68
chr4	158173024	158173024	-	2.625	b_ccP|noCpG	MCF-7	9.02919
chr5	35230474	35230474	-	96.625	b_ccP|noCpG	MCF-7	4.88306
chr5	43018771	43018771	-	23.25	b_ccP|noCpG	MCF-7	3.48951
chr5	43041786	43041786	+	41.125	b_ccP|noCpG	MCF-7	4.95313
chr5	43065133	43065133	+	13.125	b_ccP|noCpG	MCF-7	19.5768
chr5	43067366	43067366	-	31.75	b_ccP|noCpG	MCF-7	3.48951
chr5	43602713	43602713	+	29.5	b_ccP|noCpG	MCF-7	12.6779
chr5	56481791	56481791	-	24.25	b_ccP|noCpG	MCF-7	2.83458
chr5	71455650	71455650	+	467.375	b_ccP|noCpG	MCF-7	10.9539
chr5	71586767	71586767	+	8.25	b_ccP|noCpG	MCF-7	108.102
chr5	72848137	72848137	+	1071.5	b_ccP|noCpG	MCF-7	24.1188
chr5	87267889	87267889	+	158	b_ccP|noCpG	MCF-7	17.3576
chr5	88676322	88676322	-	5.625	b_ccP|noCpG	MCF-7	0.470126
chr5	91383316	91383316	-	365.25	b_ccP|noCpG	MCF-7	11.2832
chr5	103562788	103562788	-	129.75	b_ccP|noCpG	MCF-7	11.1939
chr5	112922226	112922226	-	2680.75	b_ccP|noCpG	MCF-7	80.7138
chr5	115262493	115262493	+	4.125	b_ccP|noCpG	MCF-7	0.409617
chr5	138033078	138033078	-	280.5	b_ccP|noCpG	MCF-7	14.1094
chr5	139389912	139389912	-	3.5	b_ccP|noCpG	MCF-7	0.764025
chr5	140114118	140114118	+	370.375	b_ccP|noCpG	MCF-7	8.15791
chr5	140827959	140827959	+	20.5	b_ccP|noCpG	MCF-7	2.31784
chr5	140868956	140868956	+	168.75	b_ccP|noCpG	MCF-7	4.68206
chr5	140875307	140875307	+	7.5	b_ccP|noCpG	MCF-7	1.83643
chr5	140882150	140882150	+	22.375	b_ccP|noCpG	MCF-7	1.48822
chr5	140882686	140882686	-	9.125	b_ccP|noCpG	MCF-7	0.944879
chr5	141618329	141618329	+	18	b_ccP|noCpG	MCF-7	0.658471
chr5	141869626	141869626	-	50.125	b_ccP|noCpG	MCF-7	39.6673
chr5	141878407	141878407	-	993.125	b_ccP|noCpG	MCF-7	39.6673
chr5	168616310	168616310	+	1835.88	b_ccP|noCpG	MCF-7	1086.12
chr5	173144530	173144530	+	241.25	b_ccP|noCpG	MCF-7	20.2179
chr5	173888343	173888343	+	714.5	b_ccP|noCpG	MCF-7	9.38791
chr5	177492663	177492663	-	22.375	b_ccP|noCpG	MCF-7	143.048
chr5	179795523	179795523	+	96.5	b_ccP|noCpG	MCF-7	7.99795
chr5	180830959	180830959	+	101.25	b_ccP|noCpG	MCF-7	7.50291
chr5	181238242	181238242	-	135.375	b_ccP|noCpG	MCF-7	2029.43
chr6	12008760	12008760	+	28.875	b_ccP|noCpG	MCF-7	9.01876
chr6	12012314	12012314	+	107.375	b_ccP|noCpG	MCF-7	9.01876
chr6	12290360	12290360	+	136.625	b_ccP|noCpG	MCF-7	14.0059
chr6	15090103	15090103	-	122.5	b_ccP|noCpG	MCF-7	7.12859
chr6	15246036	15246036	+	2504.5	b_ccP|noCpG	MCF-7	62.194
chr6	17393687	17393687	+	157.125	b_ccP|noCpG	MCF-7	8.55775
chr6	19839092	19839092	-	34.875	b_ccP|noCpG	MCF-7	1.46662
chr6	21593750	21593750	+	1733.5	b_ccP|noCpG	MCF-7	115.189
chr6	26033617	26033617	-	7488.62	b_ccP|noCpG	MCF-7	0.993269
chr6	26123925	26123925	-	11082.8	b_ccP|noCpG	MCF-7	26.1957
chr6	26124171	26124171	+	5466.75	b_ccP|noCpG	MCF-7	66.7767
chr6	26199292	26199292	-	8040.38	b_ccP|noCpG	MCF-7	3.48243
chr6	26272933	26272933	+	6408.88	b_ccP|noCpG	MCF-7	1.64151
chr6	27872345	27872345	-	3497.88	b_ccP|noCpG	MCF-7	0.274213
chr6	28336133	28336133	-	22.875	b_ccP|noCpG	MCF-7	1.7334
chr6	30327367	30327367	-	18.625	b_ccP|noCpG	MCF-7	7.53219
chr6	30516289	30516289	+	18.625	b_ccP|noCpG	MCF-7	0.822379
chr6	30618636	30618636	-	2.625	b_ccP|noCpG	MCF-7	53.89
chr6	30720351	30720351	+	5477.12	b_ccP|noCpG	MCF-7	588.17
chr6	30882933	30882933	+	371.625	b_ccP|noCpG	MCF-7	215.071
chr6	30884550	30884550	+	431.25	b_ccP|noCpG	MCF-7	215.071
chr6	30884979	30884979	+	25.125	b_ccP|noCpG	MCF-7	215.071
chr6	30888687	30888687	+	1.875	b_ccP|noCpG	MCF-7	215.071
chr6	31114802	31114802	+	13.75	b_ccP|noCpG	MCF-7	1.51936
chr6	31542389	31542389	+	11.625	b_ccP|noCpG	MCF-7	0.290302
chr6	31542468	31542468	-	21.625	b_ccP|noCpG	MCF-7	123.47
chr6	31546975	31546975	+	13	b_ccP|noCpG	MCF-7	31.428
chr6	31897782	31897782	+	46	b_ccP|noCpG	MCF-7	0.90655
chr6	32153540	32153540	+	37.5	b_ccP|noCpG	MCF-7	3.10955
chr6	32178086	32178086	-	18.5	b_ccP|noCpG	MCF-7	24.2719
chr6	32969095	32969095	-	15.375	b_ccP|noCpG	MCF-7	16.8615
chr6	32969354	32969354	+	87.875	b_ccP|noCpG	MCF-7	164.527
chr6	32970901	32970901	+	222.625	b_ccP|noCpG	MCF-7	164.527
chr6	33289225	33289225	-	820.5	b_ccP|noCpG	MCF-7	83.9039
chr6	33314077	33314077	-	683.875	b_ccP|noCpG	MCF-7	43.2921
chr6	34248567	34248567	+	35.625	b_ccP|noCpG	MCF-7	1.62688
chr6	34556328	34556328	-	3140.88	b_ccP|noCpG	MCF-7	165.263
chr6	36676507	36676507	+	1271.38	b_ccP|noCpG	MCF-7	3589.79
chr6	37819794	37819794	+	792.375	b_ccP|noCpG	MCF-7	77.1997
chr6	41546397	41546397	+	474.125	b_ccP|noCpG	MCF-7	41.1205
chr6	41784938	41784938	+	6.75	b_ccP|noCpG	MCF-7	0.0332436
chr6	42781950	42781950	+	64.125	b_ccP|noCpG	MCF-7	4.91523
chr6	42929174	42929174	+	15.75	b_ccP|noCpG	MCF-7	74.7336
chr6	44126911	44126911	+	8.625	b_ccP|noCpG	MCF-7	80.6568
chr6	73395159	73395159	-	20.125	b_ccP|noCpG	MCF-7	4.3538
chr6	113857346	113857346	+	3170.25	b_ccP|noCpG	MCF-7	63.3576
chr6	118894219	118894219	+	788.375	b_ccP|noCpG	MCF-7	28.1603
chr6	139028744	139028744	+	973.375	b_ccP|noCpG	MCF-7	69.2119
chr6	144200873	144200873	-	148.25	b_ccP|noCpG	MCF-7	629.069
chr6	149032613	149032613	-	22.625	b_ccP|noCpG	MCF-7	5.16296
chr6	150865709	150865709	+	277.125	b_ccP|noCpG	MCF-7	19.7277
chr6	151391556	151391556	-	324.125	b_ccP|noCpG	MCF-7	19.0998
chr6	151807681	151807681	+	2197.75	b_ccP|noCpG	MCF-7	74.5161
chr6	156778943	156778943	+	339.75	b_ccP|noCpG	MCF-7	7.67129
chr6	166957196	166957196	-	7.75	b_ccP|noCpG	MCF-7	12.6923
chr7	727640	727640	-	239	b_ccP|noCpG	MCF-7	36.9087
chr7	1160770	1160770	-	8.5	b_ccP|noCpG	MCF-7	81.9593
chr7	1556216	1556216	-	368.125	b_ccP|noCpG	MCF-7	22.5195
chr7	1560809	1560809	-	44.625	b_ccP|noCpG	MCF-7	22.5195
chr7	1571036	1571036	-	6.5	b_ccP|noCpG	MCF-7	49.2012
chr7	5528082	5528082	-	113.125	b_ccP|noCpG	MCF-7	4319.55
chr7	5562734	5562734	-	109.125	b_ccP|noCpG	MCF-7	4319.55
chr7	7968795	7968795	+	518.625	b_ccP|noCpG	MCF-7	29.9924
chr7	7969900	7969900	-	25.375	b_ccP|noCpG	MCF-7	0.8239
chr7	16881988	16881988	-	209.125	b_ccP|noCpG	MCF-7	53.0742
chr7	29988655	29988655	+	12.75	b_ccP|noCpG	MCF-7	1.49794
chr7	44124367	44124367	-	2.5	b_ccP|noCpG	MCF-7	91.7951
chr7	54759973	54759973	-	4.25	b_ccP|noCpG	MCF-7	192.544
chr7	55365336	55365336	+	8.375	b_ccP|noCpG	MCF-7	14.3248
chr7	73830997	73830997	+	3268.5	b_ccP|noCpG	MCF-7	194.489
chr7	76510551	76510551	+	374	b_ccP|noCpG	MCF-7	12.3449
chr7	80922358	80922358	-	63	b_ccP|noCpG	MCF-7	189.568
chr7	100082576	100082576	-	26.75	b_ccP|noCpG	MCF-7	28.8759
chr7	100153469	100153469	+	5.25	b_ccP|noCpG	MCF-7	203.785
chr7	100582394	100582394	-	3.375	b_ccP|noCpG	MCF-7	22.1129
chr7	101218002	101218002	-	4.5	b_ccP|noCpG	MCF-7	95.0061
chr7	103297434	103297434	+	1037.12	b_ccP|noCpG	MCF-7	41.1261
chr7	103347673	103347673	+	2723.62	b_ccP|noCpG	MCF-7	101.771
chr7	107169002	107169002	+	422.25	b_ccP|noCpG	MCF-7	49.6319
chr7	107580245	107580245	+	1085.75	b_ccP|noCpG	MCF-7	0.869652
chr7	107744580	107744580	-	13.625	b_ccP|noCpG	MCF-7	2.20065
chr7	116724121	116724121	+	12.375	b_ccP|noCpG	MCF-7	4.14791
chr7	127588446	127588446	+	3360.62	b_ccP|noCpG	MCF-7	193.717
chr7	131108142	131108142	-	65.375	b_ccP|noCpG	MCF-7	0.524892
chr7	133035939	133035939	-	19834.9	b_ccP|noCpG	MCF-7	2655.05
chr7	149872963	149872963	+	1.875	b_ccP|noCpG	MCF-7	20.7153
chr7	151062620	151062620	+	34.5	b_ccP|noCpG	MCF-7	58.3735
chr7	155645208	155645208	-	7.25	b_ccP|noCpG	MCF-7	3.63774
chr8	11201832	11201832	-	77.375	b_ccP|noCpG	MCF-7	2.956
chr8	18084960	18084960	-	48.25	b_ccP|noCpG	MCF-7	56.5119
chr8	23854805	23854805	-	1054.62	b_ccP|noCpG	MCF-7	26.7457
chr8	26291527	26291527	+	1142	b_ccP|noCpG	MCF-7	47.9254
chr8	42542142	42542142	-	84.375	b_ccP|noCpG	MCF-7	23.0792
chr8	81732893	81732893	-	30.875	b_ccP|noCpG	MCF-7	30.8997
chr8	90859241	90859241	-	1134.38	b_ccP|noCpG	MCF-7	45.6498
chr8	94641216	94641216	+	497.875	b_ccP|noCpG	MCF-7	81.9765
chr8	99013016	99013016	-	273.125	b_ccP|noCpG	MCF-7	1.06687
chr8	99893367	99893367	+	57.75	b_ccP|noCpG	MCF-7	2.95416
chr8	100953365	100953365	-	1286.75	b_ccP|noCpG	MCF-7	449.899
chr8	101492551	101492551	-	407.875	b_ccP|noCpG	MCF-7	25.4254
chr8	101492774	101492774	+	322.625	b_ccP|noCpG	MCF-7	56.588
chr8	102807740	102807740	+	4.375	b_ccP|noCpG	MCF-7	3.69111
chr8	103501687	103501687	-	24.25	b_ccP|noCpG	MCF-7	0.420067
chr8	109645514	109645514	-	3.5	b_ccP|noCpG	MCF-7	8.12253
chr8	115668012	115668012	-	134.25	b_ccP|noCpG	MCF-7	23.0925
chr8	115668293	115668293	-	34.25	b_ccP|noCpG	MCF-7	23.0925
chr8	115669492	115669492	-	39.875	b_ccP|noCpG	MCF-7	23.0925
chr8	116938218	116938218	+	12.5	b_ccP|noCpG	MCF-7	1.61083
chr8	118621419	118621419	+	11.375	b_ccP|noCpG	MCF-7	0.699824
chr8	118622125	118622125	-	6.75	b_ccP|noCpG	MCF-7	12.5875
chr8	142680496	142680496	+	183	b_ccP|noCpG	MCF-7	24.7465
chr8	142681967	142681967	-	2.375	b_ccP|noCpG	MCF-7	12.2323
chr8	142785954	142785954	-	58	b_ccP|noCpG	MCF-7	8.40344
chr8	143281675	143281675	-	1052.5	b_ccP|noCpG	MCF-7	11.2437
chr8	143580575	143580575	-	309.875	b_ccP|noCpG	MCF-7	508.637
chr8	143739395	143739395	+	1270.25	b_ccP|noCpG	MCF-7	68.8057
chr8	143814934	143814934	-	73	b_ccP|noCpG	MCF-7	256.282
chr8	143818454	143818454	-	6.25	b_ccP|noCpG	MCF-7	208.157
chr8	143950916	143950916	-	5	b_ccP|noCpG	MCF-7	87.7623
chr8	144106589	144106589	+	9.5	b_ccP|noCpG	MCF-7	172.024
chr8	144373087	144373087	+	6.625	b_ccP|noCpG	MCF-7	36.8891
chr9	4666479	4666479	-	5.375	b_ccP|noCpG	MCF-7	0.774513
chr9	6008481	6008481	-	46.75	b_ccP|noCpG	MCF-7	6.54309
chr9	12775022	12775022	+	424.75	b_ccP|noCpG	MCF-7	23.8336
chr9	32552585	32552585	-	181.375	b_ccP|noCpG	MCF-7	14.6547
chr9	34666044	34666044	-	61.25	b_ccP|noCpG	MCF-7	0.116257
chr9	38424453	38424453	-	66.875	b_ccP|noCpG	MCF-7	6.78302
chr9	39810030	39810030	-	182.875	b_ccP|noCpG	MCF-7	1.66999
chr9	41274030	41274030	-	27	b_ccP|noCpG	MCF-7	2.3032
chr9	62838340	62838340	-	88.625	b_ccP|noCpG	MCF-7	8.8658
chr9	68356610	68356610	+	46	b_ccP|noCpG	MCF-7	4.87788
chr9	68357862	68357862	-	1.375	b_ccP|noCpG	MCF-7	0.0448828
chr9	71911192	71911192	-	138.5	b_ccP|noCpG	MCF-7	16.1762
chr9	88534035	88534035	+	39.625	b_ccP|noCpG	MCF-7	17.0261
chr9	97238751	97238751	-	10.875	b_ccP|noCpG	MCF-7	0.69596
chr9	110207541	110207541	-	25.125	b_ccP|noCpG	MCF-7	2.00603
chr9	121268161	121268161	+	846.875	b_ccP|noCpG	MCF-7	516.481
chr9	128455184	128455184	+	2.375	b_ccP|noCpG	MCF-7	76.8389
chr9	128772458	128772458	-	58.375	b_ccP|noCpG	MCF-7	57.5579
chr9	128882524	128882524	-	6.875	b_ccP|noCpG	MCF-7	0.252961
chr9	129014491	129014491	-	4.625	b_ccP|noCpG	MCF-7	262.934
chr9	129028290	129028290	-	5628.12	b_ccP|noCpG	MCF-7	262.934
chr9	129139454	129139454	+	358	b_ccP|noCpG	MCF-7	306.861
chr9	129140103	129140103	+	357.875	b_ccP|noCpG	MCF-7	306.861
chr9	129332390	129332390	+	47.875	b_ccP|noCpG	MCF-7	8.31002
chr9	129488904	129488904	+	596.75	b_ccP|noCpG	MCF-7	25.6919
chr9	129490821	129490821	+	96.625	b_ccP|noCpG	MCF-7	25.6919
chr9	129496914	129496914	+	282.375	b_ccP|noCpG	MCF-7	25.6919
chr9	129501983	129501983	+	2.125	b_ccP|noCpG	MCF-7	25.6919
chr9	134379296	134379296	+	53	b_ccP|noCpG	MCF-7	179.094
chr9	135480733	135480733	-	37.375	b_ccP|noCpG	MCF-7	3.69291
chr9	136996565	136996565	-	2625.25	b_ccP|noCpG	MCF-7	186.836
chr9	137225173	137225173	+	827	b_ccP|noCpG	MCF-7	25.4398
chr9	137227518	137227518	+	50.5	b_ccP|noCpG	MCF-7	4.54589
chr9	137550390	137550390	-	27.5	b_ccP|noCpG	MCF-7	5.48902
chr9	137612428	137612428	+	499.125	b_ccP|noCpG	MCF-7	317.048
chr9	137614135	137614135	+	6.5	b_ccP|noCpG	MCF-7	317.048
chrM	1671	1671	+	99923.6	b_ccP|noCpG	MCF-7	23441.2
chrM	4440	4440	+	13.125	b_ccP|noCpG	MCF-7	3553.7
chrM	5880	5880	-	6	b_ccP|noCpG	MCF-7	8.516
chrM	9206	9206	+	5527.25	b_ccP|noCpG	MCF-7	5510.59
chrM	12336	12336	+	5609.25	b_ccP|noCpG	MCF-7	6084.1
chrX	7927723	7927723	-	15.875	b_ccP|noCpG	MCF-7	2.39888
chrX	15674965	15674965	+	75.875	b_ccP|noCpG	MCF-7	18.4117
chrX	44029312	44029312	+	26.625	b_ccP|noCpG	MCF-7	19.625
chrX	48071225	48071225	+	2.5	b_ccP|noCpG	MCF-7	0.20115
chrX	48597491	48597491	+	416.25	b_ccP|noCpG	MCF-7	14.5186
chrX	48761746	48761746	+	6.25	b_ccP|noCpG	MCF-7	0.61392
chrX	49235469	49235469	+	335.625	b_ccP|noCpG	MCF-7	33.0252
chrX	53082955	53082955	+	11.25	b_ccP|noCpG	MCF-7	41.8154
chrX	66639049	66639049	-	91.125	b_ccP|noCpG	MCF-7	15.5147
chrX	68498572	68498572	+	38.875	b_ccP|noCpG	MCF-7	15.6461
chrX	72181319	72181319	+	21	b_ccP|noCpG	MCF-7	7.9798
chrX	74293542	74293542	-	24.125	b_ccP|noCpG	MCF-7	3.8991
chrX	101659849	101659849	-	13	b_ccP|noCpG	MCF-7	3.98782
chrX	103628964	103628964	+	54.625	b_ccP|noCpG	MCF-7	30.9441
chrX	103688046	103688046	-	311.75	b_ccP|noCpG	MCF-7	278.377
chrX	103919512	103919512	-	3.125	b_ccP|noCpG	MCF-7	0.466693
chrX	107825865	107825865	+	212.75	b_ccP|noCpG	MCF-7	16.7018
chrX	120560961	120560961	-	164	b_ccP|noCpG	MCF-7	22.1457
chrX	120561452	120561452	-	80.25	b_ccP|noCpG	MCF-7	22.1457
chrX	120604100	120604100	+	1817.62	b_ccP|noCpG	MCF-7	8.44923
chrX	123859825	123859825	+	166.375	b_ccP|noCpG	MCF-7	22.5062
chrX	123961311	123961311	+	55	b_ccP|noCpG	MCF-7	40.7462
chrX	123961541	123961541	-	30.75	b_ccP|noCpG	MCF-7	2.32547
chrX	123961737	123961737	+	466.75	b_ccP|noCpG	MCF-7	40.7462
chrX	132219446	132219446	-	167.625	b_ccP|noCpG	MCF-7	48.2853
chrX	134796397	134796397	+	81.5	b_ccP|noCpG	MCF-7	2.84374
chrX	135520646	135520646	+	45.75	b_ccP|noCpG	MCF-7	8.27797
chrX	149540711	149540711	+	18.25	b_ccP|noCpG	MCF-7	21.961
chrX	149940134	149940134	+	11	b_ccP|noCpG	MCF-7	2.25756
chrX	154429049	154429049	+	2.875	b_ccP|noCpG	MCF-7	268.133
chrX	154541322	154541322	+	47.375	b_ccP|noCpG	MCF-7	21.1022
chr1	827531	827531	-	47.5	d_ccP|CpG	MCF-7	2.35215
chr1	923922	923922	+	45.25	d_ccP|CpG	MCF-7	19.6517
chr1	940358	940358	+	25.625	d_ccP|CpG	MCF-7	19.6517
chr1	942112	942112	+	6.125	d_ccP|CpG	MCF-7	19.6517
chr1	959255	959255	-	1626.5	d_ccP|CpG	MCF-7	117.918
chr1	960583	960583	+	120	d_ccP|CpG	MCF-7	24.8367
chr1	966517	966517	+	161.5	d_ccP|CpG	MCF-7	11.233
chr1	1020119	1020119	+	5191.12	d_ccP|CpG	MCF-7	266.995
chr1	1273832	1273832	-	2238.38	d_ccP|CpG	MCF-7	55.2745
chr1	1307929	1307929	-	597.25	d_ccP|CpG	MCF-7	89.7506
chr1	1308596	1308596	+	408	d_ccP|CpG	MCF-7	44.5489
chr1	1349379	1349379	-	448	d_ccP|CpG	MCF-7	44.9635
chr1	1407246	1407246	-	2816.5	d_ccP|CpG	MCF-7	187.254
chr1	1471777	1471777	+	360.5	d_ccP|CpG	MCF-7	25.3089
chr1	1574625	1574625	-	1299.25	d_ccP|CpG	MCF-7	167.922
chr1	1574862	1574862	-	3797.62	d_ccP|CpG	MCF-7	167.922
chr1	1600134	1600134	-	265.5	d_ccP|CpG	MCF-7	41.9075
chr1	1615515	1615515	+	195	d_ccP|CpG	MCF-7	44.567
chr1	1615796	1615796	-	52.5	d_ccP|CpG	MCF-7	11.8464
chr1	1615864	1615864	+	171.375	d_ccP|CpG	MCF-7	44.567
chr1	1692794	1692794	-	52.375	d_ccP|CpG	MCF-7	23.2411
chr1	1778469	1778469	-	1320.25	d_ccP|CpG	MCF-7	70.5424
chr1	1778811	1778811	-	107.25	d_ccP|CpG	MCF-7	70.5424
chr1	2412542	2412542	-	273.125	d_ccP|CpG	MCF-7	19.4042
chr1	2526595	2526595	-	435.625	d_ccP|CpG	MCF-7	21.8527
chr1	3069202	3069202	+	36	d_ccP|CpG	MCF-7	0.772625
chr1	3454664	3454664	+	550.25	d_ccP|CpG	MCF-7	40.0162
chr1	3625033	3625033	+	926.375	d_ccP|CpG	MCF-7	48.0717
chr1	3857460	3857460	+	61.625	d_ccP|CpG	MCF-7	4.19655
chr1	3900405	3900405	+	20	d_ccP|CpG	MCF-7	0.720672
chr1	6180310	6180310	-	62.375	d_ccP|CpG	MCF-7	4.52509
chr1	6235931	6235931	-	669.875	d_ccP|CpG	MCF-7	51.4211
chr1	6393561	6393561	+	15.75	d_ccP|CpG	MCF-7	0.795692
chr1	6393766	6393766	-	164	d_ccP|CpG	MCF-7	69.3513
chr1	6602868	6602868	-	90.125	d_ccP|CpG	MCF-7	20.5136
chr1	8878888	8878888	+	73.125	d_ccP|CpG	MCF-7	3.55372
chr1	8879254	8879254	-	62.25	d_ccP|CpG	MCF-7	1819.9
chr1	9182213	9182213	+	397.375	d_ccP|CpG	MCF-7	28.866
chr1	9182296	9182296	-	475.125	d_ccP|CpG	MCF-7	23.7403
chr1	9588910	9588910	+	166.5	d_ccP|CpG	MCF-7	14.7514
chr1	9910247	9910247	-	1436.12	d_ccP|CpG	MCF-7	33.3025
chr1	10430442	10430442	+	363.375	d_ccP|CpG	MCF-7	5.59141
chr1	10430668	10430668	-	8.25	d_ccP|CpG	MCF-7	0.394645
chr1	10796618	10796618	-	121.125	d_ccP|CpG	MCF-7	17.9096
chr1	11012658	11012658	+	2991.12	d_ccP|CpG	MCF-7	74.8705
chr1	11099850	11099850	-	785.625	d_ccP|CpG	MCF-7	37.387
chr1	11273225	11273225	+	113.375	d_ccP|CpG	MCF-7	12.2069
chr1	11691596	11691596	-	123.75	d_ccP|CpG	MCF-7	23.1983
chr1	11736141	11736141	+	340	d_ccP|CpG	MCF-7	31.0323
chr1	11806240	11806240	+	218.625	d_ccP|CpG	MCF-7	6.02694
chr1	11980443	11980443	+	215.125	d_ccP|CpG	MCF-7	41.1217
chr1	12230031	12230031	+	199.125	d_ccP|CpG	MCF-7	9.96058
chr1	12618208	12618208	-	282.875	d_ccP|CpG	MCF-7	29.5631
chr1	13700193	13700193	+	129.625	d_ccP|CpG	MCF-7	14.4288
chr1	13749414	13749414	+	618.5	d_ccP|CpG	MCF-7	14.4288
chr1	15153611	15153611	-	5.25	d_ccP|CpG	MCF-7	0.747325
chr1	15585022	15585022	-	104.625	d_ccP|CpG	MCF-7	5.91903
chr1	15758794	15758794	+	99.875	d_ccP|CpG	MCF-7	7.67891
chr1	15836100	15836100	+	123.5	d_ccP|CpG	MCF-7	22.3674
chr1	15847821	15847821	+	998.375	d_ccP|CpG	MCF-7	22.3674
chr1	16155214	16155214	+	88.875	d_ccP|CpG	MCF-7	2.85992
chr1	16207022	16207022	-	26.75	d_ccP|CpG	MCF-7	10.2734
chr1	16613549	16613549	-	1951	d_ccP|CpG	MCF-7	59.4261
chr1	17438535	17438535	-	1964.75	d_ccP|CpG	MCF-7	178.755
chr1	17539726	17539726	+	227.375	d_ccP|CpG	MCF-7	23.037
chr1	19596989	19596989	+	6703.38	d_ccP|CpG	MCF-7	24.8798
chr1	20486209	20486209	-	67.875	d_ccP|CpG	MCF-7	39.461
chr1	20508150	20508150	-	438.25	d_ccP|CpG	MCF-7	23.057
chr1	20633477	20633477	+	936.125	d_ccP|CpG	MCF-7	30.782
chr1	20787306	20787306	-	1914.5	d_ccP|CpG	MCF-7	41.093
chr1	21176892	21176892	-	756.25	d_ccP|CpG	MCF-7	38.508
chr1	21783619	21783619	-	4.25	d_ccP|CpG	MCF-7	30.9676
chr1	22052670	22052670	+	1269.12	d_ccP|CpG	MCF-7	26.4353
chr1	22143096	22143096	-	24.375	d_ccP|CpG	MCF-7	1.51921
chr1	23344316	23344316	-	2220.5	d_ccP|CpG	MCF-7	44.933
chr1	23559498	23559498	-	7452.38	d_ccP|CpG	MCF-7	297.171
chr1	24413742	24413742	-	35.25	d_ccP|CpG	MCF-7	1.88351
chr1	25232501	25232501	-	2980.25	d_ccP|CpG	MCF-7	49.1091
chr1	25819977	25819977	+	190.875	d_ccP|CpG	MCF-7	17.1363
chr1	25820796	25820796	-	8.625	d_ccP|CpG	MCF-7	0.966015
chr1	26111045	26111045	+	49.75	d_ccP|CpG	MCF-7	7.76334
chr1	26111827	26111827	+	144.375	d_ccP|CpG	MCF-7	7.76334
chr1	26472514	26472514	+	4789.12	d_ccP|CpG	MCF-7	233.622
chr1	26696031	26696031	+	673.625	d_ccP|CpG	MCF-7	28.9154
chr1	26900197	26900197	+	29.125	d_ccP|CpG	MCF-7	86.4197
chr1	26900452	26900452	-	57.375	d_ccP|CpG	MCF-7	12.5932
chr1	27349527	27349527	+	49.375	d_ccP|CpG	MCF-7	176.337
chr1	28236153	28236153	+	21362.8	d_ccP|CpG	MCF-7	115.674
chr1	28259523	28259523	+	870.75	d_ccP|CpG	MCF-7	117.506
chr1	28668730	28668730	+	209.375	d_ccP|CpG	MCF-7	5.41358
chr1	28736623	28736623	+	7.625	d_ccP|CpG	MCF-7	58.575
chr1	28736950	28736950	+	1111.12	d_ccP|CpG	MCF-7	58.575
chr1	29181846	29181846	-	955.125	d_ccP|CpG	MCF-7	56.1294
chr1	29236521	29236521	+	749.125	d_ccP|CpG	MCF-7	39.8423
chr1	30824668	30824668	+	6.375	d_ccP|CpG	MCF-7	0.904803
chr1	31413212	31413212	+	255.375	d_ccP|CpG	MCF-7	18.67
chr1	31938355	31938355	-	2557.88	d_ccP|CpG	MCF-7	44.7872
chr1	32817652	32817652	+	193	d_ccP|CpG	MCF-7	8.55339
chr1	32893526	32893526	+	4.125	d_ccP|CpG	MCF-7	0.629829
chr1	32964813	32964813	-	371.125	d_ccP|CpG	MCF-7	37.4267
chr1	33182040	33182040	-	470	d_ccP|CpG	MCF-7	16.4943
chr1	33256491	33256491	+	231.625	d_ccP|CpG	MCF-7	17.5904
chr1	34985324	34985324	-	158.75	d_ccP|CpG	MCF-7	0.12602
chr1	35031944	35031944	-	75.125	d_ccP|CpG	MCF-7	2.6955
chr1	35193144	35193144	-	5917	d_ccP|CpG	MCF-7	206.406
chr1	35557441	35557441	+	15.75	d_ccP|CpG	MCF-7	31.6434
chr1	35557660	35557660	-	30.5	d_ccP|CpG	MCF-7	23.2713
chr1	35769966	35769966	-	553.125	d_ccP|CpG	MCF-7	9.87066
chr1	36385914	36385914	-	896.125	d_ccP|CpG	MCF-7	34.653
chr1	37474579	37474579	+	229.875	d_ccP|CpG	MCF-7	13.294
chr1	37692241	37692241	-	31.25	d_ccP|CpG	MCF-7	15.2929
chr1	37793846	37793846	+	94.75	d_ccP|CpG	MCF-7	30.0544
chr1	37807793	37807793	+	1510.75	d_ccP|CpG	MCF-7	45.699
chr1	37808177	37808177	-	756.125	d_ccP|CpG	MCF-7	39.4513
chr1	38859748	38859748	-	614.5	d_ccP|CpG	MCF-7	9.80748
chr1	39576789	39576789	-	1278.62	d_ccP|CpG	MCF-7	111.704
chr1	39788854	39788854	-	19.125	d_ccP|CpG	MCF-7	2.31497
chr1	40508766	40508766	+	143	d_ccP|CpG	MCF-7	9.4236
chr1	40691616	40691616	+	659.875	d_ccP|CpG	MCF-7	37.6045
chr1	40692065	40692065	-	204.375	d_ccP|CpG	MCF-7	3.92325
chr1	40862362	40862362	-	778.25	d_ccP|CpG	MCF-7	62.8136
chr1	40979754	40979754	+	949.75	d_ccP|CpG	MCF-7	56.1358
chr1	42335231	42335231	-	968.125	d_ccP|CpG	MCF-7	20.2429
chr1	42682425	42682425	+	1180.62	d_ccP|CpG	MCF-7	133.377
chr1	42817121	42817121	+	104.375	d_ccP|CpG	MCF-7	7.48197
chr1	42817394	42817394	-	715.375	d_ccP|CpG	MCF-7	17.7509
chr1	43172358	43172358	+	4.875	d_ccP|CpG	MCF-7	0.195855
chr1	43349236	43349236	+	3	d_ccP|CpG	MCF-7	0.113271
chr1	43453908	43453908	-	297.125	d_ccP|CpG	MCF-7	25.4167
chr1	43453916	43453916	+	7	d_ccP|CpG	MCF-7	0.0843045
chr1	43530885	43530885	+	1545.75	d_ccP|CpG	MCF-7	131.961
chr1	43707364	43707364	-	34.5	d_ccP|CpG	MCF-7	0.937579
chr1	44030413	44030413	+	173.25	d_ccP|CpG	MCF-7	0.995992
chr1	44631967	44631967	+	1382.5	d_ccP|CpG	MCF-7	26.0661
chr1	45303831	45303831	+	35.625	d_ccP|CpG	MCF-7	1.34133
chr1	45339969	45339969	-	159.875	d_ccP|CpG	MCF-7	2.51343
chr1	45340222	45340222	+	82	d_ccP|CpG	MCF-7	11.4321
chr1	45550897	45550897	+	318.125	d_ccP|CpG	MCF-7	54.9234
chr1	45584044	45584044	+	1106.38	d_ccP|CpG	MCF-7	50.9292
chr1	46132915	46132915	-	182.625	d_ccP|CpG	MCF-7	56.0808
chr1	46340811	46340811	+	53.625	d_ccP|CpG	MCF-7	17.3361
chr1	46668363	46668363	-	1415	d_ccP|CpG	MCF-7	23.8294
chr1	47333907	47333907	+	1666.5	d_ccP|CpG	MCF-7	61.6048
chr1	51330561	51330561	-	590.75	d_ccP|CpG	MCF-7	62.1557
chr1	52033783	52033783	-	113.75	d_ccP|CpG	MCF-7	4.42649
chr1	52056303	52056303	+	1574	d_ccP|CpG	MCF-7	10.035
chr1	52366204	52366204	-	825	d_ccP|CpG	MCF-7	16.8549
chr1	53220623	53220623	-	410.5	d_ccP|CpG	MCF-7	42.9028
chr1	53328069	53328069	-	409.625	d_ccP|CpG	MCF-7	11.7476
chr1	53946076	53946076	+	14	d_ccP|CpG	MCF-7	19.4961
chr1	53946355	53946355	+	450.625	d_ccP|CpG	MCF-7	19.4961
chr1	54887194	54887194	-	3574.25	d_ccP|CpG	MCF-7	169.67
chr1	58577251	58577251	-	5860.38	d_ccP|CpG	MCF-7	318.999
chr1	61742479	61742479	+	392.75	d_ccP|CpG	MCF-7	15.518
chr1	63322566	63322566	+	17.5	d_ccP|CpG	MCF-7	0.800593
chr1	67833437	67833437	-	1034.88	d_ccP|CpG	MCF-7	17.1844
chr1	68496695	68496695	+	5.5	d_ccP|CpG	MCF-7	0.256757
chr1	68497081	68497081	-	419.125	d_ccP|CpG	MCF-7	8.01686
chr1	77979176	77979176	+	53.375	d_ccP|CpG	MCF-7	3.22374
chr1	84506268	84506268	+	10.5	d_ccP|CpG	MCF-7	0.253814
chr1	84506577	84506577	-	29	d_ccP|CpG	MCF-7	29.9354
chr1	85276521	85276521	-	608.75	d_ccP|CpG	MCF-7	15.9812
chr1	85465158	85465158	-	615.5	d_ccP|CpG	MCF-7	15.1513
chr1	85580760	85580760	+	105.75	d_ccP|CpG	MCF-7	6.98889
chr1	86704575	86704575	+	100.5	d_ccP|CpG	MCF-7	7.2235
chr1	88684272	88684272	+	501.25	d_ccP|CpG	MCF-7	13.1251
chr1	89821031	89821031	+	164.125	d_ccP|CpG	MCF-7	9.49896
chr1	92029975	92029975	+	4.25	d_ccP|CpG	MCF-7	0.569571
chr1	93180723	93180723	+	71.375	d_ccP|CpG	MCF-7	2.90742
chr1	93681836	93681836	-	265.375	d_ccP|CpG	MCF-7	13.9172
chr1	93909429	93909429	-	515.25	d_ccP|CpG	MCF-7	17.6873
chr1	96721787	96721787	+	70.5	d_ccP|CpG	MCF-7	1.2275
chr1	98661722	98661722	+	412.125	d_ccP|CpG	MCF-7	17.686
chr1	100038094	100038094	+	367.5	d_ccP|CpG	MCF-7	2.04518
chr1	101025856	101025856	+	84.875	d_ccP|CpG	MCF-7	1.12998
chr1	101026102	101026102	-	1.75	d_ccP|CpG	MCF-7	9.36832
chr1	107056699	107056699	+	1279.25	d_ccP|CpG	MCF-7	197.93
chr1	107965131	107965131	-	106	d_ccP|CpG	MCF-7	10.4238
chr1	108200173	108200173	-	4211.38	d_ccP|CpG	MCF-7	102.396
chr1	108200412	108200412	+	171.25	d_ccP|CpG	MCF-7	1.05538
chr1	108560099	108560099	+	1676.5	d_ccP|CpG	MCF-7	28.739
chr1	108746673	108746673	+	1086.75	d_ccP|CpG	MCF-7	70.121
chr1	109090772	109090772	+	600.875	d_ccP|CpG	MCF-7	37.3111
chr1	109090890	109090890	-	57.375	d_ccP|CpG	MCF-7	4.58863
chr1	109213917	109213917	+	5513.38	d_ccP|CpG	MCF-7	358.92
chr1	109249540	109249540	+	2829.12	d_ccP|CpG	MCF-7	203.023
chr1	109426436	109426436	-	4724.5	d_ccP|CpG	MCF-7	119.311
chr1	109483958	109483958	+	373.375	d_ccP|CpG	MCF-7	14.8437
chr1	109494093	109494093	+	593.375	d_ccP|CpG	MCF-7	31.8488
chr1	110339048	110339048	-	30.375	d_ccP|CpG	MCF-7	0.448639
chr1	110339439	110339439	+	474	d_ccP|CpG	MCF-7	9.68593
chr1	110407693	110407693	-	2728.75	d_ccP|CpG	MCF-7	139.661
chr1	110963921	110963921	-	596.25	d_ccP|CpG	MCF-7	19.0164
chr1	111140158	111140158	-	264.875	d_ccP|CpG	MCF-7	12.7327
chr1	111204406	111204406	-	841.875	d_ccP|CpG	MCF-7	28.2312
chr1	111619827	111619827	+	793.75	d_ccP|CpG	MCF-7	20.9823
chr1	111739381	111739381	-	348.75	d_ccP|CpG	MCF-7	17.0874
chr1	112619124	112619124	-	401.5	d_ccP|CpG	MCF-7	4.19003
chr1	112619755	112619755	-	13.125	d_ccP|CpG	MCF-7	4.19003
chr1	112619831	112619831	+	2898.38	d_ccP|CpG	MCF-7	135.683
chr1	112707126	112707126	-	5273.5	d_ccP|CpG	MCF-7	209.053
chr1	113759525	113759525	-	447	d_ccP|CpG	MCF-7	17.84
chr1	113812274	113812274	-	1056.25	d_ccP|CpG	MCF-7	15.1138
chr1	113905027	113905027	-	240.5	d_ccP|CpG	MCF-7	37.691
chr1	113929365	113929365	+	27.25	d_ccP|CpG	MCF-7	123.485
chr1	113929513	113929513	-	68.875	d_ccP|CpG	MCF-7	2.33218
chr1	113929649	113929649	+	3923.25	d_ccP|CpG	MCF-7	123.485
chr1	114511202	114511202	-	1590	d_ccP|CpG	MCF-7	82.9542
chr1	115976532	115976532	+	25.5	d_ccP|CpG	MCF-7	2.24046
chr1	116373243	116373243	+	9919.12	d_ccP|CpG	MCF-7	448.56
chr1	116571009	116571009	-	613.375	d_ccP|CpG	MCF-7	20.2961
chr1	116667706	116667706	-	952.25	d_ccP|CpG	MCF-7	49.8721
chr1	116909922	116909922	+	634.25	d_ccP|CpG	MCF-7	27.3622
chr1	117060326	117060326	+	703.125	d_ccP|CpG	MCF-7	17.2659
chr1	117929620	117929620	-	190.25	d_ccP|CpG	MCF-7	5.52324
chr1	119140412	119140412	+	87.75	d_ccP|CpG	MCF-7	4.0013
chr1	119140652	119140652	-	144	d_ccP|CpG	MCF-7	10.2213
chr1	144461666	144461666	-	416.75	d_ccP|CpG	MCF-7	17.7974
chr1	145824094	145824094	-	3018.5	d_ccP|CpG	MCF-7	15.7151
chr1	145824218	145824218	+	711.75	d_ccP|CpG	MCF-7	23.9325
chr1	145859806	145859806	-	396.625	d_ccP|CpG	MCF-7	76.9662
chr1	145919012	145919012	+	14.875	d_ccP|CpG	MCF-7	2.88767
chr1	147172560	147172560	-	263.25	d_ccP|CpG	MCF-7	20.9364
chr1	147172778	147172778	+	123	d_ccP|CpG	MCF-7	116.875
chr1	147242685	147242685	+	618.875	d_ccP|CpG	MCF-7	1.06511
chr1	147243049	147243049	-	47.25	d_ccP|CpG	MCF-7	1.64982
chr1	147670251	147670251	-	35.25	d_ccP|CpG	MCF-7	5.79228
chr1	149103560	149103560	-	186.125	d_ccP|CpG	MCF-7	9.43551
chr1	149886681	149886681	-	14814.4	d_ccP|CpG	MCF-7	174.144
chr1	149899596	149899596	+	505.625	d_ccP|CpG	MCF-7	45.9411
chr1	150269020	150269020	-	1278	d_ccP|CpG	MCF-7	171.703
chr1	150579609	150579609	-	1324.88	d_ccP|CpG	MCF-7	252.585
chr1	150629576	150629576	-	11390.2	d_ccP|CpG	MCF-7	284.185
chr1	150974845	150974845	-	3321.62	d_ccP|CpG	MCF-7	471.037
chr1	151047750	151047750	+	448.625	d_ccP|CpG	MCF-7	11.7938
chr1	151059572	151059572	-	2191.12	d_ccP|CpG	MCF-7	170.482
chr1	151070618	151070618	+	32.5	d_ccP|CpG	MCF-7	6.01521
chr1	151070795	151070795	+	90.375	d_ccP|CpG	MCF-7	6.01521
chr1	151281598	151281598	+	40.75	d_ccP|CpG	MCF-7	58.9855
chr1	151281896	151281896	-	47.75	d_ccP|CpG	MCF-7	3.96742
chr1	151282298	151282298	+	1519.62	d_ccP|CpG	MCF-7	58.9855
chr1	151459493	151459493	-	65.375	d_ccP|CpG	MCF-7	31.4909
chr1	151511386	151511386	+	424.375	d_ccP|CpG	MCF-7	28.6896
chr1	151612188	151612188	+	1036.38	d_ccP|CpG	MCF-7	25.8737
chr1	151762987	151762987	+	67.5	d_ccP|CpG	MCF-7	4.65482
chr1	151763495	151763495	-	2767.25	d_ccP|CpG	MCF-7	160.551
chr1	151909510	151909510	-	257.875	d_ccP|CpG	MCF-7	3.20576
chr1	151993811	151993811	-	12282.2	d_ccP|CpG	MCF-7	936.7
chr1	153634065	153634065	+	1763.62	d_ccP|CpG	MCF-7	129.545
chr1	153634360	153634360	-	242.75	d_ccP|CpG	MCF-7	7.75505
chr1	153658716	153658716	+	1237.88	d_ccP|CpG	MCF-7	39.5312
chr1	153678637	153678637	+	47.875	d_ccP|CpG	MCF-7	11.5048
chr1	153775406	153775406	+	156.75	d_ccP|CpG	MCF-7	31.3896
chr1	153946628	153946628	-	377.5	d_ccP|CpG	MCF-7	26.8175
chr1	153958593	153958593	-	1069.62	d_ccP|CpG	MCF-7	32.9099
chr1	153967486	153967486	+	132.25	d_ccP|CpG	MCF-7	28.5644
chr1	153977657	153977657	-	1682	d_ccP|CpG	MCF-7	26.2308
chr1	153977743	153977743	+	16.625	d_ccP|CpG	MCF-7	1.4992
chr1	154220568	154220568	-	2881.5	d_ccP|CpG	MCF-7	265.514
chr1	154220954	154220954	+	975.125	d_ccP|CpG	MCF-7	95.181
chr1	154328797	154328797	+	498.125	d_ccP|CpG	MCF-7	21.5137
chr1	154627967	154627967	-	420.625	d_ccP|CpG	MCF-7	75.8341
chr1	154936709	154936709	-	605.25	d_ccP|CpG	MCF-7	75.0709
chr1	154961781	154961781	-	1325	d_ccP|CpG	MCF-7	40.5586
chr1	154961829	154961829	+	126.5	d_ccP|CpG	MCF-7	11.6661
chr1	154974375	154974375	-	788.625	d_ccP|CpG	MCF-7	48.0015
chr1	155050662	155050662	+	8.5	d_ccP|CpG	MCF-7	114.71
chr1	155063752	155063752	+	480.75	d_ccP|CpG	MCF-7	16.7111
chr1	155127875	155127875	+	366	d_ccP|CpG	MCF-7	31.4302
chr1	155135851	155135851	+	1185.25	d_ccP|CpG	MCF-7	88.5357
chr1	155262359	155262359	-	2156.38	d_ccP|CpG	MCF-7	80.7172
chr1	155323462	155323462	+	30.875	d_ccP|CpG	MCF-7	44.572
chr1	155323924	155323924	+	8.125	d_ccP|CpG	MCF-7	44.572
chr1	155324518	155324518	+	331.875	d_ccP|CpG	MCF-7	44.572
chr1	155562769	155562769	-	369.125	d_ccP|CpG	MCF-7	21.7344
chr1	155563136	155563136	-	62.375	d_ccP|CpG	MCF-7	21.7344
chr1	155688318	155688318	-	34.75	d_ccP|CpG	MCF-7	27.852
chr1	155688773	155688773	-	593.375	d_ccP|CpG	MCF-7	27.852
chr1	156114710	156114710	+	4192.25	d_ccP|CpG	MCF-7	385.727
chr1	156213006	156213006	+	893.75	d_ccP|CpG	MCF-7	25.6644
chr1	156705582	156705582	-	4974.12	d_ccP|CpG	MCF-7	384.12
chr1	156728468	156728468	+	263.375	d_ccP|CpG	MCF-7	21.0565
chr1	156751673	156751673	-	10975.2	d_ccP|CpG	MCF-7	428.312
chr1	157138539	157138539	-	120.125	d_ccP|CpG	MCF-7	15.9775
chr1	160262450	160262450	-	864.875	d_ccP|CpG	MCF-7	14.1087
chr1	161038921	161038921	-	5869.62	d_ccP|CpG	MCF-7	86.044
chr1	161749801	161749801	+	322.875	d_ccP|CpG	MCF-7	18.8507
chr1	166876263	166876263	-	307.875	d_ccP|CpG	MCF-7	15.1433
chr1	167220535	167220535	-	16.75	d_ccP|CpG	MCF-7	0.959886
chr1	167220885	167220885	+	130.375	d_ccP|CpG	MCF-7	4.30611
chr1	167721981	167721981	+	1231.88	d_ccP|CpG	MCF-7	14.0518
chr1	167936260	167936260	+	8	d_ccP|CpG	MCF-7	19.79
chr1	167936695	167936695	+	490.875	d_ccP|CpG	MCF-7	19.79
chr1	169794906	169794906	-	202.375	d_ccP|CpG	MCF-7	16.8602
chr1	172533149	172533149	+	817.75	d_ccP|CpG	MCF-7	41.6323
chr1	173477334	173477334	+	1612.38	d_ccP|CpG	MCF-7	167.058
chr1	173824672	173824672	+	837.375	d_ccP|CpG	MCF-7	49.3684
chr1	173824878	173824878	-	24.75	d_ccP|CpG	MCF-7	14.0736
chr1	173868379	173868379	+	73.625	d_ccP|CpG	MCF-7	1.87261
chr1	174022353	174022353	-	1198.25	d_ccP|CpG	MCF-7	9.07872
chr1	175023424	175023424	-	1502.12	d_ccP|CpG	MCF-7	22.9776
chr1	176207234	176207234	-	280.875	d_ccP|CpG	MCF-7	35.5705
chr1	178542800	178542800	+	32.875	d_ccP|CpG	MCF-7	1.76698
chr1	178725243	178725243	+	398.875	d_ccP|CpG	MCF-7	17.3289
chr1	179025893	179025893	+	768.625	d_ccP|CpG	MCF-7	38.4403
chr1	179082069	179082069	+	2217.25	d_ccP|CpG	MCF-7	96.5726
chr1	179882671	179882671	-	47.375	d_ccP|CpG	MCF-7	3.09337
chr1	179882778	179882778	+	725	d_ccP|CpG	MCF-7	30.5931
chr1	180502559	180502559	-	779.875	d_ccP|CpG	MCF-7	20.7578
chr1	181022860	181022860	-	2910.38	d_ccP|CpG	MCF-7	50.3515
chr1	181088699	181088699	+	1278.62	d_ccP|CpG	MCF-7	102.841
chr1	182391791	182391791	-	516.5	d_ccP|CpG	MCF-7	130.844
chr1	182392229	182392229	-	3.125	d_ccP|CpG	MCF-7	130.844
chr1	182839346	182839346	+	1472.5	d_ccP|CpG	MCF-7	121.093
chr1	182839583	182839583	-	6.125	d_ccP|CpG	MCF-7	1.17729
chr1	183023431	183023431	+	154.375	d_ccP|CpG	MCF-7	39.7791
chr1	183472506	183472506	+	1332.38	d_ccP|CpG	MCF-7	41.7106
chr1	184051732	184051732	+	386.125	d_ccP|CpG	MCF-7	19.8388
chr1	184387060	184387060	+	2024.5	d_ccP|CpG	MCF-7	9.66978
chr1	186375227	186375227	-	1232.25	d_ccP|CpG	MCF-7	56.8111
chr1	186375610	186375610	-	88.75	d_ccP|CpG	MCF-7	56.8111
chr1	193059634	193059634	+	803.75	d_ccP|CpG	MCF-7	13.0894
chr1	193060056	193060056	-	35.75	d_ccP|CpG	MCF-7	16.8803
chr1	197902622	197902622	+	266.375	d_ccP|CpG	MCF-7	10.5172
chr1	200669485	200669485	+	97	d_ccP|CpG	MCF-7	2.87118
chr1	200669711	200669711	-	10.125	d_ccP|CpG	MCF-7	26.5733
chr1	200669888	200669888	-	557.375	d_ccP|CpG	MCF-7	26.5733
chr1	200891015	200891015	+	2	d_ccP|CpG	MCF-7	1.44232
chr1	201399531	201399531	-	491	d_ccP|CpG	MCF-7	49.9432
chr1	201399632	201399632	+	6.25	d_ccP|CpG	MCF-7	1.99064
chr1	201469133	201469133	-	3874.75	d_ccP|CpG	MCF-7	290.191
chr1	201507122	201507122	-	1828.12	d_ccP|CpG	MCF-7	186.508
chr1	201739899	201739899	+	894.25	d_ccP|CpG	MCF-7	0.433865
chr1	201982647	201982647	+	1004.5	d_ccP|CpG	MCF-7	84.9586
chr1	202808420	202808420	-	2503.25	d_ccP|CpG	MCF-7	65.4371
chr1	202810953	202810953	+	485.5	d_ccP|CpG	MCF-7	22.2883
chr1	202861525	202861525	-	694.375	d_ccP|CpG	MCF-7	24.8657
chr1	202861734	202861734	+	11.75	d_ccP|CpG	MCF-7	1.5153
chr1	202889121	202889121	-	2645.25	d_ccP|CpG	MCF-7	39.8095
chr1	203305518	203305518	+	3316.88	d_ccP|CpG	MCF-7	203.385
chr1	203795634	203795634	+	468.125	d_ccP|CpG	MCF-7	0.0633084
chr1	204411816	204411816	-	1188.75	d_ccP|CpG	MCF-7	57.9493
chr1	204494804	204494804	-	493.75	d_ccP|CpG	MCF-7	15.3752
chr1	204516412	204516412	+	533.25	d_ccP|CpG	MCF-7	30.2794
chr1	205631978	205631978	-	837.5	d_ccP|CpG	MCF-7	17.044
chr1	205680506	205680506	-	24.75	d_ccP|CpG	MCF-7	5.34392
chr1	205750181	205750181	-	7227.38	d_ccP|CpG	MCF-7	252.106
chr1	205813346	205813346	+	225.125	d_ccP|CpG	MCF-7	5.98593
chr1	205813758	205813758	-	49.5	d_ccP|CpG	MCF-7	17.1425
chr1	206684904	206684904	+	1712	d_ccP|CpG	MCF-7	159.067
chr1	207869165	207869165	-	23.125	d_ccP|CpG	MCF-7	0.67688
chr1	210232801	210232801	+	104	d_ccP|CpG	MCF-7	3.37777
chr1	210328952	210328952	+	231.5	d_ccP|CpG	MCF-7	10.6256
chr1	210329302	210329302	+	38.125	d_ccP|CpG	MCF-7	10.6256
chr1	211259552	211259552	+	217.25	d_ccP|CpG	MCF-7	6.4301
chr1	211326832	211326832	+	54.75	d_ccP|CpG	MCF-7	6.22449
chr1	211579160	211579160	-	130.25	d_ccP|CpG	MCF-7	18.9871
chr1	212285409	212285409	+	294	d_ccP|CpG	MCF-7	28.0589
chr1	222712473	222712473	-	479.875	d_ccP|CpG	MCF-7	8.516
chr1	222712563	222712563	+	270.5	d_ccP|CpG	MCF-7	25.0553
chr1	225777845	225777845	+	2129.5	d_ccP|CpG	MCF-7	150.064
chr1	225882368	225882368	-	238.75	d_ccP|CpG	MCF-7	20.1851
chr1	226061837	226061837	+	11.625	d_ccP|CpG	MCF-7	20.6096
chr1	226309163	226309163	-	66.75	d_ccP|CpG	MCF-7	4.56964
chr1	226548763	226548763	+	21.125	d_ccP|CpG	MCF-7	1.36752
chr1	227318491	227318491	-	148.625	d_ccP|CpG	MCF-7	6.13049
chr1	227947931	227947931	-	91.75	d_ccP|CpG	MCF-7	5.92295
chr1	228103324	228103324	-	800.875	d_ccP|CpG	MCF-7	46.6131
chr1	228165803	228165803	+	124.375	d_ccP|CpG	MCF-7	4.2981
chr1	228213663	228213663	-	15.75	d_ccP|CpG	MCF-7	0.67461
chr1	228457867	228457867	-	1850.88	d_ccP|CpG	MCF-7	82.7965
chr1	228487393	228487393	+	1263.25	d_ccP|CpG	MCF-7	87.1239
chr1	228735478	228735478	+	121.75	d_ccP|CpG	MCF-7	11.2851
chr1	230642504	230642504	+	290.625	d_ccP|CpG	MCF-7	21.8213
chr1	232630125	232630125	-	689	d_ccP|CpG	MCF-7	12.3483
chr1	232950610	232950610	+	595.25	d_ccP|CpG	MCF-7	7.9616
chr1	233614105	233614105	+	137.5	d_ccP|CpG	MCF-7	22.8757
chr1	234373455	234373455	+	947.25	d_ccP|CpG	MCF-7	16.9769
chr1	234609497	234609497	-	92.875	d_ccP|CpG	MCF-7	49.6153
chr1	234610177	234610177	-	464.125	d_ccP|CpG	MCF-7	49.6153
chr1	235328167	235328167	-	309.875	d_ccP|CpG	MCF-7	21.3208
chr1	235328569	235328569	+	877.75	d_ccP|CpG	MCF-7	7.30936
chr1	236523981	236523981	+	143.125	d_ccP|CpG	MCF-7	12.3561
chr1	241847985	241847985	+	16.875	d_ccP|CpG	MCF-7	10.2143
chr1	244451880	244451880	-	1052	d_ccP|CpG	MCF-7	27.8288
chr1	244461315	244461315	+	10.25	d_ccP|CpG	MCF-7	0.0918186
chr1	244862999	244862999	-	19.375	d_ccP|CpG	MCF-7	192.358
chr1	244864482	244864482	-	11898.5	d_ccP|CpG	MCF-7	192.358
chr1	244970404	244970404	+	117.125	d_ccP|CpG	MCF-7	9.59421
chr1	244971087	244971087	-	14.75	d_ccP|CpG	MCF-7	0.858445
chr1	246724411	246724411	+	2615	d_ccP|CpG	MCF-7	119.463
chr1	247331866	247331866	-	287.75	d_ccP|CpG	MCF-7	10.0819
chr1	248838246	248838246	+	423.625	d_ccP|CpG	MCF-7	23.9452
chr1	248859084	248859084	-	184.125	d_ccP|CpG	MCF-7	25.323
chr10	134986	134986	+	569.875	d_ccP|CpG	MCF-7	79.4915
chr10	135454	135454	+	730	d_ccP|CpG	MCF-7	79.4915
chr10	689886	689886	-	391.375	d_ccP|CpG	MCF-7	12.1875
chr10	931699	931699	-	1758	d_ccP|CpG	MCF-7	63.1538
chr10	988328	988328	-	35.75	d_ccP|CpG	MCF-7	0.891738
chr10	1049117	1049117	-	309.25	d_ccP|CpG	MCF-7	155.219
chr10	1056411	1056411	+	459.25	d_ccP|CpG	MCF-7	21.5501
chr10	3067547	3067547	+	2070.12	d_ccP|CpG	MCF-7	166.312
chr10	4826279	4826279	+	226.375	d_ccP|CpG	MCF-7	12.1227
chr10	5813433	5813433	-	6791	d_ccP|CpG	MCF-7	269.723
chr10	6202931	6202931	+	543.25	d_ccP|CpG	MCF-7	58.1987
chr10	7818507	7818507	+	187	d_ccP|CpG	MCF-7	30.119
chr10	8053453	8053453	-	1391.5	d_ccP|CpG	MCF-7	123.924
chr10	8054687	8054687	+	18769.8	d_ccP|CpG	MCF-7	902.508
chr10	11611589	11611589	-	820.875	d_ccP|CpG	MCF-7	7.89366
chr10	12195944	12195944	+	48.625	d_ccP|CpG	MCF-7	89.3068
chr10	12196126	12196126	-	164.625	d_ccP|CpG	MCF-7	37.9736
chr10	12349575	12349575	+	260.625	d_ccP|CpG	MCF-7	3.92912
chr10	13348212	13348212	-	737	d_ccP|CpG	MCF-7	42.8646
chr10	14959390	14959390	+	37.875	d_ccP|CpG	MCF-7	1.06185
chr10	15097182	15097182	+	228.25	d_ccP|CpG	MCF-7	24.2693
chr10	15097302	15097302	-	13.375	d_ccP|CpG	MCF-7	0.359199
chr10	17454591	17454591	-	61.125	d_ccP|CpG	MCF-7	1.55545
chr10	18659430	18659430	+	582.5	d_ccP|CpG	MCF-7	11.7852
chr10	21173958	21173958	+	5.5	d_ccP|CpG	MCF-7	3.88448
chr10	21174278	21174278	+	80.375	d_ccP|CpG	MCF-7	3.88448
chr10	21497259	21497259	-	32.5	d_ccP|CpG	MCF-7	4.88317
chr10	21526380	21526380	-	4.375	d_ccP|CpG	MCF-7	0.972721
chr10	21534235	21534235	+	195	d_ccP|CpG	MCF-7	11.0496
chr10	22321470	22321470	+	806.5	d_ccP|CpG	MCF-7	23.0031
chr10	23439141	23439141	+	280.75	d_ccP|CpG	MCF-7	12.4122
chr10	24723880	24723880	-	208.25	d_ccP|CpG	MCF-7	18.9723
chr10	25016650	25016650	+	131.75	d_ccP|CpG	MCF-7	10.7984
chr10	27155362	27155362	+	553.5	d_ccP|CpG	MCF-7	15.786
chr10	27240796	27240796	-	124.125	d_ccP|CpG	MCF-7	23.8101
chr10	27242110	27242110	-	48.375	d_ccP|CpG	MCF-7	23.8101
chr10	28532662	28532662	-	475.5	d_ccP|CpG	MCF-7	25.1792
chr10	28532805	28532805	+	163.625	d_ccP|CpG	MCF-7	54.2485
chr10	28533130	28533130	+	1923.5	d_ccP|CpG	MCF-7	54.2485
chr10	29735826	29735826	-	450.125	d_ccP|CpG	MCF-7	21.9683
chr10	29737000	29737000	-	449.5	d_ccP|CpG	MCF-7	21.9683
chr10	31319062	31319062	-	87.25	d_ccP|CpG	MCF-7	4.85847
chr10	31928799	31928799	-	1128.12	d_ccP|CpG	MCF-7	23.6987
chr10	32347155	32347155	-	988.5	d_ccP|CpG	MCF-7	19.2857
chr10	33334651	33334651	-	398.125	d_ccP|CpG	MCF-7	32.6038
chr10	33334865	33334865	-	355	d_ccP|CpG	MCF-7	32.6038
chr10	33335112	33335112	-	60.75	d_ccP|CpG	MCF-7	32.6038
chr10	33336231	33336231	-	3.5	d_ccP|CpG	MCF-7	32.6038
chr10	34815295	34815295	-	386.375	d_ccP|CpG	MCF-7	23.1168
chr10	35090583	35090583	-	591.25	d_ccP|CpG	MCF-7	26.8743
chr10	35127000	35127000	+	380.5	d_ccP|CpG	MCF-7	17.8928
chr10	35127158	35127158	-	17.375	d_ccP|CpG	MCF-7	0.890127
chr10	37857748	37857748	+	32.625	d_ccP|CpG	MCF-7	4.01848
chr10	37858047	37858047	-	59.25	d_ccP|CpG	MCF-7	4.50566
chr10	38010692	38010692	+	503.25	d_ccP|CpG	MCF-7	15.5896
chr10	42638281	42638281	+	101.25	d_ccP|CpG	MCF-7	3.92764
chr10	42638552	42638552	-	169.625	d_ccP|CpG	MCF-7	10.8502
chr10	43396748	43396748	-	458.5	d_ccP|CpG	MCF-7	281.394
chr10	43397234	43397234	-	380.125	d_ccP|CpG	MCF-7	281.394
chr10	43409179	43409179	-	1437.75	d_ccP|CpG	MCF-7	281.394
chr10	43436867	43436867	+	30.125	d_ccP|CpG	MCF-7	3.1293
chr10	49539029	49539029	-	232.375	d_ccP|CpG	MCF-7	4.85964
chr10	50623922	50623922	-	509.5	d_ccP|CpG	MCF-7	12.7713
chr10	50624950	50624950	+	62.5	d_ccP|CpG	MCF-7	0.715817
chr10	50625162	50625162	-	11.75	d_ccP|CpG	MCF-7	12.7713
chr10	51074486	51074486	+	14.75	d_ccP|CpG	MCF-7	0.438927
chr10	52314282	52314282	+	3600	d_ccP|CpG	MCF-7	183.533
chr10	52314523	52314523	-	8.875	d_ccP|CpG	MCF-7	1.51681
chr10	52314679	52314679	+	163	d_ccP|CpG	MCF-7	183.533
chr10	62804719	62804719	+	372.25	d_ccP|CpG	MCF-7	17.2853
chr10	63465179	63465179	+	37.625	d_ccP|CpG	MCF-7	2.04733
chr10	63465976	63465976	-	28.125	d_ccP|CpG	MCF-7	5.63151
chr10	63521396	63521396	+	831.125	d_ccP|CpG	MCF-7	16.6609
chr10	63521889	63521889	-	153.75	d_ccP|CpG	MCF-7	5.63151
chr10	67884655	67884655	+	432.625	d_ccP|CpG	MCF-7	17.2856
chr10	68331716	68331716	+	11.5	d_ccP|CpG	MCF-7	212.589
chr10	68332063	68332063	+	3734.88	d_ccP|CpG	MCF-7	212.589
chr10	68988802	68988802	+	512	d_ccP|CpG	MCF-7	38.2625
chr10	69318871	69318871	+	1255	d_ccP|CpG	MCF-7	136.61
chr10	69451464	69451464	+	2175.38	d_ccP|CpG	MCF-7	103.725
chr10	70052845	70052845	+	263.25	d_ccP|CpG	MCF-7	19.1874
chr10	70146614	70146614	-	336.375	d_ccP|CpG	MCF-7	32.772
chr10	72216034	72216034	+	2083.38	d_ccP|CpG	MCF-7	38.1661
chr10	72216297	72216297	-	114.125	d_ccP|CpG	MCF-7	22.1217
chr10	72354918	72354918	-	548.125	d_ccP|CpG	MCF-7	24.2716
chr10	73168118	73168118	+	147.75	d_ccP|CpG	MCF-7	4.24767
chr10	73247254	73247254	-	1901.88	d_ccP|CpG	MCF-7	38.4035
chr10	73252630	73252630	-	4224	d_ccP|CpG	MCF-7	63.5377
chr10	73495752	73495752	+	35.875	d_ccP|CpG	MCF-7	1.84364
chr10	73744371	73744371	+	539.125	d_ccP|CpG	MCF-7	74.4579
chr10	73772306	73772306	+	86.5	d_ccP|CpG	MCF-7	8.98263
chr10	73772495	73772495	+	119.5	d_ccP|CpG	MCF-7	8.98263
chr10	73772973	73772973	-	37.75	d_ccP|CpG	MCF-7	1.14115
chr10	74825548	74825548	+	255.25	d_ccP|CpG	MCF-7	10.6806
chr10	75235956	75235956	-	329.875	d_ccP|CpG	MCF-7	34.5874
chr10	75401522	75401522	+	18.25	d_ccP|CpG	MCF-7	1.27786
chr10	75401781	75401781	-	37.375	d_ccP|CpG	MCF-7	5.20152
chr10	77926753	77926753	-	131.75	d_ccP|CpG	MCF-7	53.0484
chr10	79069042	79069042	+	330.25	d_ccP|CpG	MCF-7	49.2084
chr10	79826548	79826548	-	51	d_ccP|CpG	MCF-7	2.20702
chr10	80078664	80078664	+	204.5	d_ccP|CpG	MCF-7	10.7057
chr10	80078959	80078959	-	37.5	d_ccP|CpG	MCF-7	1.9084
chr10	86521770	86521770	-	1828.88	d_ccP|CpG	MCF-7	25.1273
chr10	86756618	86756618	+	231.625	d_ccP|CpG	MCF-7	5.23479
chr10	87094842	87094842	-	846	d_ccP|CpG	MCF-7	43.9105
chr10	87095205	87095205	+	190	d_ccP|CpG	MCF-7	12.2865
chr10	87342455	87342455	-	269	d_ccP|CpG	MCF-7	4.27818
chr10	87659877	87659877	+	2390.38	d_ccP|CpG	MCF-7	147.251
chr10	87660048	87660048	-	19	d_ccP|CpG	MCF-7	1.12642
chr10	88583317	88583317	-	81.75	d_ccP|CpG	MCF-7	1.43357
chr10	88990797	88990797	+	304	d_ccP|CpG	MCF-7	32.5542
chr10	88991321	88991321	-	520.5	d_ccP|CpG	MCF-7	61.6422
chr10	89414746	89414746	+	56.375	d_ccP|CpG	MCF-7	2.76325
chr10	94402540	94402540	+	42.125	d_ccP|CpG	MCF-7	4.93385
chr10	95907925	95907925	+	8.875	d_ccP|CpG	MCF-7	0.12318
chr10	95908133	95908133	-	9.25	d_ccP|CpG	MCF-7	5.26701
chr10	96130052	96130052	+	27.125	d_ccP|CpG	MCF-7	6.06326
chr10	96587011	96587011	-	5220.12	d_ccP|CpG	MCF-7	54.3162
chr10	96832297	96832297	+	511	d_ccP|CpG	MCF-7	8.3312
chr10	97292636	97292636	-	73.125	d_ccP|CpG	MCF-7	4.79075
chr10	97334717	97334717	-	90.125	d_ccP|CpG	MCF-7	17.1897
chr10	97401339	97401339	-	90.5	d_ccP|CpG	MCF-7	26.6664
chr10	97498402	97498402	-	495.25	d_ccP|CpG	MCF-7	26.3888
chr10	97498937	97498937	+	358.625	d_ccP|CpG	MCF-7	26.2624
chr10	97849802	97849802	-	2.875	d_ccP|CpG	MCF-7	0.313205
chr10	97849854	97849854	+	30.875	d_ccP|CpG	MCF-7	2.58709
chr10	99620966	99620966	+	49.875	d_ccP|CpG	MCF-7	2.18249
chr10	99732258	99732258	+	398.875	d_ccP|CpG	MCF-7	14.3194
chr10	100286679	100286679	-	2280.75	d_ccP|CpG	MCF-7	53.051
chr10	100912962	100912962	+	552.25	d_ccP|CpG	MCF-7	12.5348
chr10	100987357	100987357	+	15.875	d_ccP|CpG	MCF-7	15.7766
chr10	100987473	100987473	-	1393.62	d_ccP|CpG	MCF-7	38.7776
chr10	100997073	100997073	+	371.625	d_ccP|CpG	MCF-7	18.4473
chr10	101061004	101061004	-	20.5	d_ccP|CpG	MCF-7	3.84644
chr10	101066429	101066429	+	76.75	d_ccP|CpG	MCF-7	8.12296
chr10	101694406	101694406	+	11.125	d_ccP|CpG	MCF-7	0.268837
chr10	101695153	101695153	-	776.75	d_ccP|CpG	MCF-7	32.6143
chr10	101818441	101818441	-	1210.5	d_ccP|CpG	MCF-7	49.9331
chr10	102056172	102056172	-	209.75	d_ccP|CpG	MCF-7	11.9989
chr10	102394533	102394533	+	84.5	d_ccP|CpG	MCF-7	30.0534
chr10	102420839	102420839	+	21.75	d_ccP|CpG	MCF-7	22.2862
chr10	102502711	102502711	-	1278.12	d_ccP|CpG	MCF-7	66.3627
chr10	102644200	102644200	-	9.625	d_ccP|CpG	MCF-7	1.23956
chr10	102644487	102644487	+	101.875	d_ccP|CpG	MCF-7	70.9409
chr10	102854258	102854258	+	578.625	d_ccP|CpG	MCF-7	12.204
chr10	102854512	102854512	-	28.875	d_ccP|CpG	MCF-7	1.96846
chr10	103193271	103193271	-	556.5	d_ccP|CpG	MCF-7	95.1447
chr10	103367975	103367975	+	111.625	d_ccP|CpG	MCF-7	5.26567
chr10	104232375	104232375	-	23.25	d_ccP|CpG	MCF-7	1.28565
chr10	110871927	110871927	+	1740.12	d_ccP|CpG	MCF-7	37.645
chr10	110872311	110872311	-	87.125	d_ccP|CpG	MCF-7	7.07742
chr10	110919192	110919192	-	164.375	d_ccP|CpG	MCF-7	9.77233
chr10	112447245	112447245	+	420	d_ccP|CpG	MCF-7	13.458
chr10	112950246	112950246	+	289.75	d_ccP|CpG	MCF-7	4.11755
chr10	114821759	114821759	+	523.625	d_ccP|CpG	MCF-7	12.6582
chr10	116272186	116272186	-	1454.75	d_ccP|CpG	MCF-7	86.9568
chr10	116273154	116273154	-	351.875	d_ccP|CpG	MCF-7	86.9568
chr10	116273642	116273642	-	284.625	d_ccP|CpG	MCF-7	86.9568
chr10	116274266	116274266	+	17.375	d_ccP|CpG	MCF-7	0.995342
chr10	116274294	116274294	-	91.375	d_ccP|CpG	MCF-7	86.9568
chr10	116849511	116849511	+	6.375	d_ccP|CpG	MCF-7	0.129204
chr10	117005185	117005185	-	378.625	d_ccP|CpG	MCF-7	15.5447
chr10	118046820	118046820	+	6.25	d_ccP|CpG	MCF-7	0.28291
chr10	119080816	119080816	-	2447.75	d_ccP|CpG	MCF-7	115.032
chr10	119596664	119596664	-	501.625	d_ccP|CpG	MCF-7	35.264
chr10	119596961	119596961	-	638.25	d_ccP|CpG	MCF-7	35.264
chr10	119872842	119872842	-	655	d_ccP|CpG	MCF-7	33.0346
chr10	121928030	121928030	-	294.875	d_ccP|CpG	MCF-7	8.40497
chr10	121928185	121928185	+	37.625	d_ccP|CpG	MCF-7	1.41515
chr10	121928439	121928439	-	28.625	d_ccP|CpG	MCF-7	8.40497
chr10	122980421	122980421	+	83.5	d_ccP|CpG	MCF-7	3.61095
chr10	124092405	124092405	-	131.125	d_ccP|CpG	MCF-7	33.8126
chr10	124093563	124093563	-	1064.25	d_ccP|CpG	MCF-7	33.8126
chr10	124461822	124461822	+	561.875	d_ccP|CpG	MCF-7	16.3979
chr10	125160530	125160530	-	933.125	d_ccP|CpG	MCF-7	22.3229
chr10	125161029	125161029	-	51.375	d_ccP|CpG	MCF-7	22.3229
chr10	125896475	125896475	-	708.625	d_ccP|CpG	MCF-7	26.4068
chr10	125896567	125896567	+	64.125	d_ccP|CpG	MCF-7	3.31433
chr10	126905451	126905451	+	185	d_ccP|CpG	MCF-7	6.53252
chr10	130110829	130110829	-	53.375	d_ccP|CpG	MCF-7	7.09021
chr10	132397199	132397199	+	121.25	d_ccP|CpG	MCF-7	33.2427
chr10	132537830	132537830	+	878.875	d_ccP|CpG	MCF-7	29.9088
chr10	133308940	133308940	+	275.5	d_ccP|CpG	MCF-7	18.3588
chr10	133309112	133309112	-	269.375	d_ccP|CpG	MCF-7	33.5253
chr11	207711	207711	+	292.25	d_ccP|CpG	MCF-7	42.5072
chr11	448270	448270	+	6.125	d_ccP|CpG	MCF-7	12.4647
chr11	506767	506767	-	247.125	d_ccP|CpG	MCF-7	84.8866
chr11	507194	507194	-	446.25	d_ccP|CpG	MCF-7	84.8866
chr11	535537	535537	-	2097	d_ccP|CpG	MCF-7	144.772
chr11	537299	537299	-	54	d_ccP|CpG	MCF-7	144.772
chr11	560986	560986	+	245.75	d_ccP|CpG	MCF-7	41.9534
chr11	695674	695674	+	29.5	d_ccP|CpG	MCF-7	19.7233
chr11	706230	706230	+	3729.25	d_ccP|CpG	MCF-7	201.414
chr11	798266	798266	-	156.75	d_ccP|CpG	MCF-7	25.6371
chr11	805013	805013	-	167.75	d_ccP|CpG	MCF-7	69.8773
chr11	809500	809500	-	74.375	d_ccP|CpG	MCF-7	69.8773
chr11	809800	809800	-	6.375	d_ccP|CpG	MCF-7	69.8773
chr11	832852	832852	-	9.375	d_ccP|CpG	MCF-7	1.33925
chr11	832951	832951	+	474.5	d_ccP|CpG	MCF-7	149.54
chr11	1572270	1572270	-	96.625	d_ccP|CpG	MCF-7	18.905
chr11	1763876	1763876	-	16175.9	d_ccP|CpG	MCF-7	645.54
chr11	2377313	2377313	+	1391.12	d_ccP|CpG	MCF-7	256.848
chr11	2377999	2377999	-	17.875	d_ccP|CpG	MCF-7	0.579435
chr11	2902307	2902307	+	319.875	d_ccP|CpG	MCF-7	20.9996
chr11	2929419	2929419	-	2768.25	d_ccP|CpG	MCF-7	121.032
chr11	3855559	3855559	-	10.625	d_ccP|CpG	MCF-7	0.99843
chr11	6612213	6612213	-	2325.75	d_ccP|CpG	MCF-7	7.66773
chr11	8964437	8964437	-	709.875	d_ccP|CpG	MCF-7	31.8778
chr11	8964509	8964509	+	28.5	d_ccP|CpG	MCF-7	0.908628
chr11	9461011	9461011	+	219.75	d_ccP|CpG	MCF-7	13.2954
chr11	9758293	9758293	+	20.25	d_ccP|CpG	MCF-7	1.17035
chr11	10294206	10294206	-	130.875	d_ccP|CpG	MCF-7	3.43948
chr11	10808925	10808925	-	8104.75	d_ccP|CpG	MCF-7	417.112
chr11	13277789	13277789	+	172.5	d_ccP|CpG	MCF-7	7.29036
chr11	17013338	17013338	-	4.125	d_ccP|CpG	MCF-7	19.8223
chr11	17013986	17013986	+	210.375	d_ccP|CpG	MCF-7	17.8423
chr11	17014413	17014413	-	368.375	d_ccP|CpG	MCF-7	19.8223
chr11	18322299	18322299	+	81.75	d_ccP|CpG	MCF-7	30.7947
chr11	18526922	18526922	-	2494.25	d_ccP|CpG	MCF-7	94.602
chr11	18634812	18634812	-	9.625	d_ccP|CpG	MCF-7	18.4478
chr11	19241619	19241619	-	105.5	d_ccP|CpG	MCF-7	8.91205
chr11	22625597	22625597	+	8.625	d_ccP|CpG	MCF-7	0.337161
chr11	22625822	22625822	-	123.125	d_ccP|CpG	MCF-7	10.0462
chr11	22829411	22829411	+	14	d_ccP|CpG	MCF-7	0.120386
chr11	22829833	22829833	-	2585.88	d_ccP|CpG	MCF-7	12.2162
chr11	30586352	30586352	-	27	d_ccP|CpG	MCF-7	1.52009
chr11	32829930	32829930	+	85.375	d_ccP|CpG	MCF-7	4.3243
chr11	33039571	33039571	+	511.375	d_ccP|CpG	MCF-7	11.2103
chr11	33257283	33257283	+	680.75	d_ccP|CpG	MCF-7	15.8741
chr11	34051731	34051731	+	2063	d_ccP|CpG	MCF-7	115.004
chr11	34052123	34052123	-	6	d_ccP|CpG	MCF-7	0.134085
chr11	34052340	34052340	+	705.5	d_ccP|CpG	MCF-7	115.004
chr11	35139170	35139170	+	763.25	d_ccP|CpG	MCF-7	24.8717
chr11	35662879	35662879	+	944.375	d_ccP|CpG	MCF-7	12.7383
chr11	36510268	36510268	-	196.25	d_ccP|CpG	MCF-7	3.24352
chr11	44950882	44950882	-	790.5	d_ccP|CpG	MCF-7	41.0049
chr11	45146653	45146653	+	40.625	d_ccP|CpG	MCF-7	0.908783
chr11	45804082	45804082	+	42.75	d_ccP|CpG	MCF-7	61.4008
chr11	46617562	46617562	+	310.125	d_ccP|CpG	MCF-7	43.165
chr11	46846277	46846277	-	597.5	d_ccP|CpG	MCF-7	80.498
chr11	47176878	47176878	-	1813	d_ccP|CpG	MCF-7	108.938
chr11	47186436	47186436	-	451	d_ccP|CpG	MCF-7	47.5967
chr11	47269670	47269670	+	109.75	d_ccP|CpG	MCF-7	34.228
chr11	47565588	47565588	+	3474.38	d_ccP|CpG	MCF-7	11.2997
chr11	47715368	47715368	-	21.25	d_ccP|CpG	MCF-7	0.849369
chr11	47848548	47848548	-	14.875	d_ccP|CpG	MCF-7	40.984
chr11	47980568	47980568	+	446	d_ccP|CpG	MCF-7	13.8673
chr11	57712214	57712214	-	865.875	d_ccP|CpG	MCF-7	16.8359
chr11	58579130	58579130	+	867.125	d_ccP|CpG	MCF-7	0.0101913
chr11	59142858	59142858	+	72.5	d_ccP|CpG	MCF-7	14.1045
chr11	59143027	59143027	-	20	d_ccP|CpG	MCF-7	2.89976
chr11	59615773	59615773	-	271.25	d_ccP|CpG	MCF-7	30.245
chr11	59755381	59755381	+	1098.25	d_ccP|CpG	MCF-7	21.7001
chr11	61161142	61161142	-	26	d_ccP|CpG	MCF-7	66.7896
chr11	61161616	61161616	-	751.125	d_ccP|CpG	MCF-7	66.7896
chr11	61294866	61294866	-	68.25	d_ccP|CpG	MCF-7	12.6189
chr11	61333239	61333239	+	593.875	d_ccP|CpG	MCF-7	38.7551
chr11	61362290	61362290	-	186.75	d_ccP|CpG	MCF-7	44.3659
chr11	61429994	61429994	-	591.125	d_ccP|CpG	MCF-7	62.7189
chr11	61792833	61792833	-	6	d_ccP|CpG	MCF-7	101.859
chr11	61815116	61815116	-	18.5	d_ccP|CpG	MCF-7	103.554
chr11	61816147	61816147	-	7	d_ccP|CpG	MCF-7	103.554
chr11	61816461	61816461	+	110	d_ccP|CpG	MCF-7	14.0463
chr11	61816854	61816854	-	1229.25	d_ccP|CpG	MCF-7	103.554
chr11	61967165	61967165	-	14.25	d_ccP|CpG	MCF-7	631.374
chr11	61967630	61967630	-	51234.8	d_ccP|CpG	MCF-7	631.374
chr11	62546010	62546010	+	16.5	d_ccP|CpG	MCF-7	0.258017
chr11	62546805	62546805	-	2161.25	d_ccP|CpG	MCF-7	57.4399
chr11	62601246	62601246	-	297.875	d_ccP|CpG	MCF-7	196.05
chr11	62601762	62601762	-	3082.12	d_ccP|CpG	MCF-7	196.05
chr11	62612745	62612745	-	275.875	d_ccP|CpG	MCF-7	42.406
chr11	62671672	62671672	+	2098.75	d_ccP|CpG	MCF-7	26.84
chr11	62671755	62671755	-	30.125	d_ccP|CpG	MCF-7	10.6805
chr11	62672287	62672287	-	90.875	d_ccP|CpG	MCF-7	10.6805
chr11	62727456	62727456	-	2193.5	d_ccP|CpG	MCF-7	26.8782
chr11	62754147	62754147	-	67.75	d_ccP|CpG	MCF-7	5.55522
chr11	62787401	62787401	+	1070.75	d_ccP|CpG	MCF-7	67.7418
chr11	62839572	62839572	-	747.125	d_ccP|CpG	MCF-7	62.3041
chr11	62880895	62880895	+	1302.5	d_ccP|CpG	MCF-7	182.027
chr11	63671418	63671418	-	267.125	d_ccP|CpG	MCF-7	21.7613
chr11	63768774	63768774	-	88.25	d_ccP|CpG	MCF-7	2.88942
chr11	63839125	63839125	+	1361.75	d_ccP|CpG	MCF-7	79.1858
chr11	63974619	63974619	+	26661.4	d_ccP|CpG	MCF-7	564.984
chr11	63986445	63986445	+	1314.88	d_ccP|CpG	MCF-7	165.076
chr11	64226280	64226280	+	840.125	d_ccP|CpG	MCF-7	60.0369
chr11	64234583	64234583	+	82.75	d_ccP|CpG	MCF-7	12.7153
chr11	64241094	64241094	+	3051.12	d_ccP|CpG	MCF-7	4.64739
chr11	64246848	64246848	-	2201.75	d_ccP|CpG	MCF-7	105.429
chr11	64251545	64251545	+	359.375	d_ccP|CpG	MCF-7	43.5242
chr11	64285255	64285255	+	68.25	d_ccP|CpG	MCF-7	38.5734
chr11	64285504	64285504	+	35.875	d_ccP|CpG	MCF-7	38.5734
chr11	64778530	64778530	-	3136.38	d_ccP|CpG	MCF-7	143.267
chr11	64810685	64810685	-	570.25	d_ccP|CpG	MCF-7	32.714
chr11	64844636	64844636	-	1417.88	d_ccP|CpG	MCF-7	81.4011
chr11	65014170	65014170	+	694.25	d_ccP|CpG	MCF-7	28.1521
chr11	65040932	65040932	+	394.375	d_ccP|CpG	MCF-7	117.014
chr11	65084243	65084243	+	1597.88	d_ccP|CpG	MCF-7	67.5045
chr11	65117672	65117672	-	354.375	d_ccP|CpG	MCF-7	27.9227
chr11	65122320	65122320	+	1568.75	d_ccP|CpG	MCF-7	117.181
chr11	65134518	65134518	-	668.75	d_ccP|CpG	MCF-7	37.5123
chr11	65422797	65422797	+	69130	d_ccP|CpG	MCF-7	162.142
chr11	65570423	65570423	-	157.25	d_ccP|CpG	MCF-7	4.54128
chr11	65570458	65570458	+	754	d_ccP|CpG	MCF-7	69.3002
chr11	65615762	65615762	+	831.5	d_ccP|CpG	MCF-7	74.2344
chr11	65712251	65712251	+	542.875	d_ccP|CpG	MCF-7	50.2565
chr11	65858179	65858179	-	28960.9	d_ccP|CpG	MCF-7	1172.21
chr11	65860676	65860676	+	387.875	d_ccP|CpG	MCF-7	41.9601
chr11	65900387	65900387	-	613.5	d_ccP|CpG	MCF-7	38.0024
chr11	65919436	65919436	+	2810.62	d_ccP|CpG	MCF-7	183.757
chr11	65961733	65961733	+	1982.12	d_ccP|CpG	MCF-7	113.627
chr11	66002502	66002502	+	3589	d_ccP|CpG	MCF-7	255.524
chr11	66070325	66070325	+	855.875	d_ccP|CpG	MCF-7	96.0422
chr11	66257702	66257702	+	871.625	d_ccP|CpG	MCF-7	81.8766
chr11	66268621	66268621	+	4255.38	d_ccP|CpG	MCF-7	429.022
chr11	66480240	66480240	-	570.75	d_ccP|CpG	MCF-7	13.8729
chr11	66616629	66616629	+	3425.75	d_ccP|CpG	MCF-7	44.0051
chr11	66677876	66677876	-	430.75	d_ccP|CpG	MCF-7	29.3438
chr11	66744786	66744786	+	569.625	d_ccP|CpG	MCF-7	20.8893
chr11	66958382	66958382	-	308.25	d_ccP|CpG	MCF-7	19.0146
chr11	67056846	67056846	+	5234	d_ccP|CpG	MCF-7	269.719
chr11	67119266	67119266	+	836.25	d_ccP|CpG	MCF-7	66.7421
chr11	67266472	67266472	+	2159.38	d_ccP|CpG	MCF-7	129.137
chr11	67289347	67289347	+	434	d_ccP|CpG	MCF-7	59.1151
chr11	67303556	67303556	+	2377.62	d_ccP|CpG	MCF-7	107.488
chr11	67317453	67317453	-	29.125	d_ccP|CpG	MCF-7	0.916761
chr11	67353519	67353519	-	2727.62	d_ccP|CpG	MCF-7	47.6494
chr11	67373597	67373597	-	461.625	d_ccP|CpG	MCF-7	19.0789
chr11	67443806	67443806	-	57	d_ccP|CpG	MCF-7	131.998
chr11	67469232	67469232	-	1377.25	d_ccP|CpG	MCF-7	26.2032
chr11	67483134	67483134	+	743.25	d_ccP|CpG	MCF-7	98.901
chr11	67508641	67508641	-	395.25	d_ccP|CpG	MCF-7	107.881
chr11	68030691	68030691	+	2283.12	d_ccP|CpG	MCF-7	224.191
chr11	68121387	68121387	-	314.5	d_ccP|CpG	MCF-7	28.7151
chr11	68213851	68213851	-	2135.38	d_ccP|CpG	MCF-7	45.1962
chr11	68460751	68460751	+	2008.25	d_ccP|CpG	MCF-7	78.217
chr11	68841915	68841915	-	735.25	d_ccP|CpG	MCF-7	90.5692
chr11	69641155	69641155	+	10302.1	d_ccP|CpG	MCF-7	804.021
chr11	70203314	70203314	+	1411.5	d_ccP|CpG	MCF-7	104.949
chr11	70270735	70270735	+	2969	d_ccP|CpG	MCF-7	69.1266
chr11	70271218	70271218	+	3.875	d_ccP|CpG	MCF-7	69.1266
chr11	70398540	70398540	+	11046	d_ccP|CpG	MCF-7	402.894
chr11	71448355	71448355	-	2985.88	d_ccP|CpG	MCF-7	235.24
chr11	72080533	72080533	-	469.625	d_ccP|CpG	MCF-7	92.0256
chr11	72080849	72080849	+	97.75	d_ccP|CpG	MCF-7	2.55628
chr11	72112775	72112775	-	1206.88	d_ccP|CpG	MCF-7	104.643
chr11	72223893	72223893	+	686.625	d_ccP|CpG	MCF-7	97.3128
chr11	72794046	72794046	-	303.25	d_ccP|CpG	MCF-7	513.429
chr11	72814431	72814431	+	183.875	d_ccP|CpG	MCF-7	30.3873
chr11	73142065	73142065	-	27.125	d_ccP|CpG	MCF-7	8.86346
chr11	73218281	73218281	+	336.875	d_ccP|CpG	MCF-7	11.8304
chr11	73308292	73308292	+	60.25	d_ccP|CpG	MCF-7	11.2228
chr11	73309253	73309253	-	33.125	d_ccP|CpG	MCF-7	6.62156
chr11	73598111	73598111	-	695	d_ccP|CpG	MCF-7	30.1142
chr11	73761073	73761073	-	761	d_ccP|CpG	MCF-7	111.097
chr11	73876705	73876705	+	4.25	d_ccP|CpG	MCF-7	11.4184
chr11	73876833	73876833	-	2446.12	d_ccP|CpG	MCF-7	155.765
chr11	74493379	74493379	+	111.5	d_ccP|CpG	MCF-7	5.66093
chr11	74493687	74493687	-	126	d_ccP|CpG	MCF-7	3.90391
chr11	75430198	75430198	-	31.25	d_ccP|CpG	MCF-7	4.2366
chr11	75562142	75562142	+	66.5	d_ccP|CpG	MCF-7	80.5682
chr11	75562252	75562252	+	652.125	d_ccP|CpG	MCF-7	80.5682
chr11	76445024	76445024	+	220.375	d_ccP|CpG	MCF-7	13.2757
chr11	76783356	76783356	+	1114.75	d_ccP|CpG	MCF-7	45.9772
chr11	78417819	78417819	-	106.875	d_ccP|CpG	MCF-7	5.00311
chr11	83286119	83286119	+	3	d_ccP|CpG	MCF-7	0.0814645
chr11	83286366	83286366	-	174.5	d_ccP|CpG	MCF-7	22.1843
chr11	85664711	85664711	-	134.375	d_ccP|CpG	MCF-7	41.3983
chr11	85665109	85665109	-	1679.62	d_ccP|CpG	MCF-7	41.3983
chr11	85811140	85811140	-	8929.25	d_ccP|CpG	MCF-7	363.503
chr11	86244788	86244788	+	952.125	d_ccP|CpG	MCF-7	37.5125
chr11	93784281	93784281	+	147.875	d_ccP|CpG	MCF-7	2.60776
chr11	94128842	94128842	+	91.875	d_ccP|CpG	MCF-7	9.11659
chr11	95067193	95067193	+	95.375	d_ccP|CpG	MCF-7	13.4703
chr11	95790538	95790538	+	257.25	d_ccP|CpG	MCF-7	9.87788
chr11	100687287	100687287	+	51.625	d_ccP|CpG	MCF-7	1.84359
chr11	102110449	102110449	+	278.375	d_ccP|CpG	MCF-7	19.9282
chr11	108008918	108008918	+	89.5	d_ccP|CpG	MCF-7	8.46135
chr11	108009292	108009292	-	65.5	d_ccP|CpG	MCF-7	4.68095
chr11	108498383	108498383	-	89.625	d_ccP|CpG	MCF-7	6.45419
chr11	110296611	110296611	-	5746.5	d_ccP|CpG	MCF-7	123.9
chr11	111879162	111879162	-	28.375	d_ccP|CpG	MCF-7	0.509143
chr11	114400094	114400094	+	9.125	d_ccP|CpG	MCF-7	3.29189
chr11	114400457	114400457	-	174.875	d_ccP|CpG	MCF-7	8.18352
chr11	117797192	117797192	-	28	d_ccP|CpG	MCF-7	0.508286
chr11	118436496	118436496	+	291.375	d_ccP|CpG	MCF-7	12.0273
chr11	118530999	118530999	+	7	d_ccP|CpG	MCF-7	5.68661
chr11	118531140	118531140	-	84	d_ccP|CpG	MCF-7	2.70822
chr11	118572408	118572408	+	4350.88	d_ccP|CpG	MCF-7	156.629
chr11	118572766	118572766	-	22.625	d_ccP|CpG	MCF-7	30.643
chr11	118791163	118791163	-	3938.12	d_ccP|CpG	MCF-7	75.8966
chr11	118791254	118791254	+	68.25	d_ccP|CpG	MCF-7	2.25361
chr11	118925506	118925506	-	54.375	d_ccP|CpG	MCF-7	96.4992
chr11	118925925	118925925	-	7472.88	d_ccP|CpG	MCF-7	96.4992
chr11	119084913	119084913	+	1129.25	d_ccP|CpG	MCF-7	68.094
chr11	119095464	119095464	-	9861.25	d_ccP|CpG	MCF-7	323.338
chr11	119107343	119107343	+	161.125	d_ccP|CpG	MCF-7	15.2589
chr11	123062631	123062631	+	66.625	d_ccP|CpG	MCF-7	1.74624
chr11	124800403	124800403	-	80.5	d_ccP|CpG	MCF-7	3.60975
chr11	124800441	124800441	+	9.75	d_ccP|CpG	MCF-7	1.03777
chr11	125887699	125887699	+	242.5	d_ccP|CpG	MCF-7	10.7099
chr11	126304061	126304061	+	196.75	d_ccP|CpG	MCF-7	6.48608
chr11	134224546	134224546	-	34	d_ccP|CpG	MCF-7	10.484
chr11	134224670	134224670	+	157.875	d_ccP|CpG	MCF-7	21.6599
chr11	134225453	134225453	-	17.75	d_ccP|CpG	MCF-7	10.484
chr12	66779	66779	+	13.25	d_ccP|CpG	MCF-7	0.870205
chr12	389346	389346	+	20.375	d_ccP|CpG	MCF-7	5.03685
chr12	991120	991120	-	59.25	d_ccP|CpG	MCF-7	0.775215
chr12	1691061	1691061	+	728.125	d_ccP|CpG	MCF-7	62.0477
chr12	2795024	2795024	+	5239.88	d_ccP|CpG	MCF-7	236.185
chr12	2812894	2812894	-	29.5	d_ccP|CpG	MCF-7	0.513064
chr12	2877121	2877121	-	831	d_ccP|CpG	MCF-7	39.9152
chr12	2877222	2877222	+	494.125	d_ccP|CpG	MCF-7	22.2154
chr12	2959343	2959343	+	182.375	d_ccP|CpG	MCF-7	12.9445
chr12	2959943	2959943	+	16.625	d_ccP|CpG	MCF-7	12.9445
chr12	6200399	6200399	+	3994.88	d_ccP|CpG	MCF-7	326.934
chr12	6384167	6384167	+	2828.38	d_ccP|CpG	MCF-7	181.334
chr12	6493376	6493376	+	131.75	d_ccP|CpG	MCF-7	64.9983
chr12	6534516	6534516	+	43880.5	d_ccP|CpG	MCF-7	2514.67
chr12	6689509	6689509	-	340.125	d_ccP|CpG	MCF-7	31.9544
chr12	6852133	6852133	+	1907.88	d_ccP|CpG	MCF-7	100.415
chr12	6867530	6867530	+	5192.5	d_ccP|CpG	MCF-7	150.194
chr12	6914579	6914579	+	56.375	d_ccP|CpG	MCF-7	14.5586
chr12	6944022	6944022	+	1953	d_ccP|CpG	MCF-7	97.0642
chr12	6944629	6944629	-	33.75	d_ccP|CpG	MCF-7	1.72333
chr12	9065083	9065083	-	42.125	d_ccP|CpG	MCF-7	0.123976
chr12	9448193	9448193	-	260	d_ccP|CpG	MCF-7	7.53907
chr12	9448294	9448294	+	5.625	d_ccP|CpG	MCF-7	0.31063
chr12	9648122	9648122	+	84.5	d_ccP|CpG	MCF-7	2.40657
chr12	10723322	10723322	-	5017.75	d_ccP|CpG	MCF-7	151.296
chr12	11171194	11171194	+	2263.62	d_ccP|CpG	MCF-7	16.4107
chr12	11171609	11171609	-	131.25	d_ccP|CpG	MCF-7	0.770702
chr12	12562862	12562862	-	334.25	d_ccP|CpG	MCF-7	27.2829
chr12	12725919	12725919	+	75.125	d_ccP|CpG	MCF-7	2.40317
chr12	12891561	12891561	+	1747.25	d_ccP|CpG	MCF-7	120.371
chr12	14567478	14567478	+	9.875	d_ccP|CpG	MCF-7	0.665854
chr12	14567802	14567802	-	205.625	d_ccP|CpG	MCF-7	7.43289
chr12	14774404	14774404	+	13825.1	d_ccP|CpG	MCF-7	462.225
chr12	19439491	19439491	+	982.375	d_ccP|CpG	MCF-7	8.3377
chr12	22544510	22544510	-	82.875	d_ccP|CpG	MCF-7	12.4154
chr12	25959379	25959379	-	4.75	d_ccP|CpG	MCF-7	1.19149
chr12	27710706	27710706	-	4.25	d_ccP|CpG	MCF-7	0.0221391
chr12	27780260	27780260	+	201.75	d_ccP|CpG	MCF-7	11.3065
chr12	28190455	28190455	+	185.5	d_ccP|CpG	MCF-7	11.6436
chr12	28190911	28190911	-	37.5	d_ccP|CpG	MCF-7	0.811193
chr12	29381174	29381174	-	520.25	d_ccP|CpG	MCF-7	14.5957
chr12	31073704	31073704	-	12	d_ccP|CpG	MCF-7	0.610671
chr12	31324158	31324158	-	167.625	d_ccP|CpG	MCF-7	17.1033
chr12	31326149	31326149	-	314	d_ccP|CpG	MCF-7	17.1033
chr12	31591135	31591135	-	94.75	d_ccP|CpG	MCF-7	1.65876
chr12	31729020	31729020	-	95.875	d_ccP|CpG	MCF-7	5.17109
chr12	31959448	31959448	+	304.625	d_ccP|CpG	MCF-7	10.485
chr12	32106846	32106846	+	207	d_ccP|CpG	MCF-7	5.94757
chr12	32399557	32399557	+	143.125	d_ccP|CpG	MCF-7	3.9248
chr12	33439818	33439818	-	702.5	d_ccP|CpG	MCF-7	7.37826
chr12	43836080	43836080	+	49.75	d_ccP|CpG	MCF-7	4.18471
chr12	45729687	45729687	+	395	d_ccP|CpG	MCF-7	17.517
chr12	45729936	45729936	+	24.875	d_ccP|CpG	MCF-7	17.517
chr12	45990563	45990563	-	2273.12	d_ccP|CpG	MCF-7	46.6281
chr12	45992039	45992039	-	173.375	d_ccP|CpG	MCF-7	46.6281
chr12	46269011	46269011	-	4407	d_ccP|CpG	MCF-7	189.467
chr12	46372770	46372770	-	8507.88	d_ccP|CpG	MCF-7	211.053
chr12	47079621	47079621	+	258	d_ccP|CpG	MCF-7	15.2008
chr12	47079935	47079935	-	867.625	d_ccP|CpG	MCF-7	74.9503
chr12	47758984	47758984	+	23.25	d_ccP|CpG	MCF-7	28.1647
chr12	47819902	47819902	-	226.875	d_ccP|CpG	MCF-7	24.4714
chr12	48105922	48105922	+	8	d_ccP|CpG	MCF-7	18.3885
chr12	48106024	48106024	-	181.25	d_ccP|CpG	MCF-7	11.2629
chr12	48106115	48106115	+	8.5	d_ccP|CpG	MCF-7	18.3885
chr12	48157514	48157514	-	132.375	d_ccP|CpG	MCF-7	24.914
chr12	48814832	48814832	+	62.625	d_ccP|CpG	MCF-7	27.0202
chr12	48818524	48818524	+	48.25	d_ccP|CpG	MCF-7	27.0202
chr12	48852141	48852141	-	1191.25	d_ccP|CpG	MCF-7	130.393
chr12	48957486	48957486	-	5416.25	d_ccP|CpG	MCF-7	122.625
chr12	49060793	49060793	-	81.375	d_ccP|CpG	MCF-7	12.7237
chr12	49130888	49130888	+	23.125	d_ccP|CpG	MCF-7	2.9946
chr12	49131394	49131394	-	13758.6	d_ccP|CpG	MCF-7	813.197
chr12	49189079	49189079	-	714.875	d_ccP|CpG	MCF-7	94.7705
chr12	49265081	49265081	+	4731.12	d_ccP|CpG	MCF-7	211.198
chr12	49366904	49366904	+	16.75	d_ccP|CpG	MCF-7	23.9152
chr12	49367377	49367377	+	730	d_ccP|CpG	MCF-7	23.9152
chr12	50085341	50085341	+	1259.25	d_ccP|CpG	MCF-7	38.4985
chr12	51238825	51238825	+	3967	d_ccP|CpG	MCF-7	365.323
chr12	51269968	51269968	-	61.5	d_ccP|CpG	MCF-7	14.0276
chr12	51270209	51270209	-	340	d_ccP|CpG	MCF-7	14.0276
chr12	51270426	51270426	-	80.5	d_ccP|CpG	MCF-7	14.0276
chr12	51391645	51391645	-	58.875	d_ccP|CpG	MCF-7	13.0075
chr12	51391735	51391735	+	10.75	d_ccP|CpG	MCF-7	1.93487
chr12	52245457	52245457	+	33.25	d_ccP|CpG	MCF-7	25.9969
chr12	52949117	52949117	+	48327.8	d_ccP|CpG	MCF-7	6591.17
chr12	53006455	53006455	+	436.25	d_ccP|CpG	MCF-7	177.443
chr12	53054407	53054407	-	171.5	d_ccP|CpG	MCF-7	9.57011
chr12	53180721	53180721	+	730.125	d_ccP|CpG	MCF-7	15.4189
chr12	53232187	53232187	-	845.25	d_ccP|CpG	MCF-7	81.1687
chr12	53299694	53299694	+	524.875	d_ccP|CpG	MCF-7	1.2742
chr12	53321593	53321593	-	275.125	d_ccP|CpG	MCF-7	49.0419
chr12	53500922	53500922	+	19.625	d_ccP|CpG	MCF-7	62.3957
chr12	53501282	53501282	+	605.25	d_ccP|CpG	MCF-7	62.3957
chr12	53676100	53676100	-	1047.62	d_ccP|CpG	MCF-7	96.9761
chr12	54000008	54000008	-	6.75	d_ccP|CpG	MCF-7	0.391259
chr12	54000160	54000160	+	41	d_ccP|CpG	MCF-7	3.21859
chr12	55729008	55729008	-	18768.5	d_ccP|CpG	MCF-7	699.189
chr12	55927111	55927111	-	169.875	d_ccP|CpG	MCF-7	74.156
chr12	55932067	55932067	+	197.25	d_ccP|CpG	MCF-7	43.5898
chr12	56189482	56189482	-	789.125	d_ccP|CpG	MCF-7	47.8751
chr12	56258383	56258383	-	473.125	d_ccP|CpG	MCF-7	51.0566
chr12	56266941	56266941	+	86.5	d_ccP|CpG	MCF-7	6.04896
chr12	56300135	56300135	+	77.875	d_ccP|CpG	MCF-7	0.521679
chr12	56300315	56300315	-	1864	d_ccP|CpG	MCF-7	102.065
chr12	56688223	56688223	-	6781.12	d_ccP|CpG	MCF-7	187.594
chr12	56725530	56725530	-	117.625	d_ccP|CpG	MCF-7	165.499
chr12	56752127	56752127	+	7.25	d_ccP|CpG	MCF-7	1.83657
chr12	56752356	56752356	-	351.625	d_ccP|CpG	MCF-7	28.1017
chr12	57216818	57216818	+	17.25	d_ccP|CpG	MCF-7	2.57104
chr12	57520701	57520701	+	4.5	d_ccP|CpG	MCF-7	43.2554
chr12	57726301	57726301	+	118	d_ccP|CpG	MCF-7	18.4269
chr12	57755106	57755106	+	187.625	d_ccP|CpG	MCF-7	25.7006
chr12	57772104	57772104	-	1009.88	d_ccP|CpG	MCF-7	24.9111
chr12	57845553	57845553	-	7.5	d_ccP|CpG	MCF-7	53.2412
chr12	57846703	57846703	-	1552	d_ccP|CpG	MCF-7	53.2412
chr12	59596044	59596044	+	109.5	d_ccP|CpG	MCF-7	6.21114
chr12	62466825	62466825	+	986	d_ccP|CpG	MCF-7	18.1487
chr12	62935149	62935149	-	189.625	d_ccP|CpG	MCF-7	16.4832
chr12	64222295	64222295	-	351.375	d_ccP|CpG	MCF-7	10.0301
chr12	64404460	64404460	+	3501.88	d_ccP|CpG	MCF-7	36.3175
chr12	64452137	64452137	+	1637.62	d_ccP|CpG	MCF-7	51.6278
chr12	64780600	64780600	+	342.375	d_ccP|CpG	MCF-7	6.00104
chr12	64824666	64824666	+	67.875	d_ccP|CpG	MCF-7	6.00104
chr12	65169582	65169582	+	287.875	d_ccP|CpG	MCF-7	19.2737
chr12	66169991	66169991	-	1929.12	d_ccP|CpG	MCF-7	4.64256
chr12	68808178	68808178	+	2295	d_ccP|CpG	MCF-7	404.132
chr12	69359744	69359744	+	623.875	d_ccP|CpG	MCF-7	19.6361
chr12	69585458	69585458	+	1788.62	d_ccP|CpG	MCF-7	301.932
chr12	70243029	70243029	+	13.75	d_ccP|CpG	MCF-7	40.0886
chr12	70243359	70243359	-	27.75	d_ccP|CpG	MCF-7	0.445716
chr12	70243432	70243432	+	625.875	d_ccP|CpG	MCF-7	40.0886
chr12	70243747	70243747	+	10.125	d_ccP|CpG	MCF-7	40.0886
chr12	71663835	71663835	-	390.5	d_ccP|CpG	MCF-7	22.7917
chr12	71686092	71686092	+	123.75	d_ccP|CpG	MCF-7	5.78874
chr12	71754872	71754872	+	5540.38	d_ccP|CpG	MCF-7	18.5419
chr12	74537834	74537834	+	3463.25	d_ccP|CpG	MCF-7	52.2932
chr12	76084684	76084684	-	5052.25	d_ccP|CpG	MCF-7	27.3072
chr12	76764257	76764257	+	26.875	d_ccP|CpG	MCF-7	6.9232
chr12	79690963	79690963	-	1186.88	d_ccP|CpG	MCF-7	37.132
chr12	80937706	80937706	-	122.5	d_ccP|CpG	MCF-7	4.45599
chr12	82358528	82358528	+	49.125	d_ccP|CpG	MCF-7	3.89234
chr12	82358774	82358774	-	131.25	d_ccP|CpG	MCF-7	41.5595
chr12	88142087	88142087	-	169	d_ccP|CpG	MCF-7	4.41419
chr12	89353731	89353731	+	35.25	d_ccP|CpG	MCF-7	0.159871
chr12	89525429	89525429	-	111.25	d_ccP|CpG	MCF-7	16.4765
chr12	89525611	89525611	+	199.75	d_ccP|CpG	MCF-7	1.26644
chr12	89525999	89525999	-	169.5	d_ccP|CpG	MCF-7	16.4765
chr12	89708964	89708964	+	54.875	d_ccP|CpG	MCF-7	3.83968
chr12	89709336	89709336	-	519.875	d_ccP|CpG	MCF-7	35.1652
chr12	92145844	92145844	-	2525.38	d_ccP|CpG	MCF-7	41.3482
chr12	93441938	93441938	-	2313.25	d_ccP|CpG	MCF-7	32.2658
chr12	93570388	93570388	+	53.625	d_ccP|CpG	MCF-7	17.7197
chr12	93570828	93570828	-	47.375	d_ccP|CpG	MCF-7	2.12263
chr12	93571011	93571011	+	184.5	d_ccP|CpG	MCF-7	17.7197
chr12	93571288	93571288	+	29.125	d_ccP|CpG	MCF-7	17.7197
chr12	93571419	93571419	-	47.125	d_ccP|CpG	MCF-7	2.12263
chr12	93571711	93571711	+	9	d_ccP|CpG	MCF-7	17.7197
chr12	93571767	93571767	-	42.5	d_ccP|CpG	MCF-7	2.12263
chr12	95790763	95790763	-	694.5	d_ccP|CpG	MCF-7	50.2701
chr12	96400561	96400561	-	258.375	d_ccP|CpG	MCF-7	14.5542
chr12	98515631	98515631	+	2936.5	d_ccP|CpG	MCF-7	85.9296
chr12	98516453	98516453	-	52.375	d_ccP|CpG	MCF-7	4.84616
chr12	100142864	100142864	-	258.125	d_ccP|CpG	MCF-7	8.21824
chr12	100267075	100267075	-	38.375	d_ccP|CpG	MCF-7	0.869085
chr12	102957673	102957673	+	36.875	d_ccP|CpG	MCF-7	2.599
chr12	102958412	102958412	-	10.125	d_ccP|CpG	MCF-7	0.305858
chr12	103965844	103965844	+	2512.75	d_ccP|CpG	MCF-7	38.6303
chr12	104138191	104138191	-	235.875	d_ccP|CpG	MCF-7	14.342
chr12	104265297	104265297	+	279.75	d_ccP|CpG	MCF-7	3464.79
chr12	104287021	104287021	+	837.375	d_ccP|CpG	MCF-7	108.057
chr12	106247987	106247987	-	684.125	d_ccP|CpG	MCF-7	42.3124
chr12	106357811	106357811	+	193.875	d_ccP|CpG	MCF-7	7.99796
chr12	106774681	106774681	+	222.5	d_ccP|CpG	MCF-7	4.94694
chr12	106774882	106774882	-	3.25	d_ccP|CpG	MCF-7	0.0271939
chr12	107318433	107318433	+	335.625	d_ccP|CpG	MCF-7	12.7183
chr12	108562595	108562595	+	5263.25	d_ccP|CpG	MCF-7	224.023
chr12	109097596	109097596	+	1008.62	d_ccP|CpG	MCF-7	73.4206
chr12	109573285	109573285	+	5.25	d_ccP|CpG	MCF-7	26.0624
chr12	109573489	109573489	-	1896	d_ccP|CpG	MCF-7	16.3498
chr12	110281266	110281266	+	2213.25	d_ccP|CpG	MCF-7	89.5832
chr12	110502110	110502110	-	2604.25	d_ccP|CpG	MCF-7	62.4917
chr12	111599287	111599287	-	253.625	d_ccP|CpG	MCF-7	20.8535
chr12	111599420	111599420	+	26	d_ccP|CpG	MCF-7	2.43471
chr12	111599560	111599560	-	53	d_ccP|CpG	MCF-7	20.8535
chr12	112013425	112013425	+	1057.25	d_ccP|CpG	MCF-7	142.898
chr12	113185474	113185474	-	2568.38	d_ccP|CpG	MCF-7	103.551
chr12	116277683	116277683	-	540.25	d_ccP|CpG	MCF-7	32.2041
chr12	118061174	118061174	-	1144.75	d_ccP|CpG	MCF-7	52.788
chr12	118372906	118372906	-	1837.38	d_ccP|CpG	MCF-7	31.2544
chr12	118376554	118376554	+	2924.5	d_ccP|CpG	MCF-7	25.1823
chr12	120116752	120116752	-	1062.38	d_ccP|CpG	MCF-7	70.3253
chr12	120116923	120116923	+	171.125	d_ccP|CpG	MCF-7	12.233
chr12	120469715	120469715	-	11573.1	d_ccP|CpG	MCF-7	299.336
chr12	120904302	120904302	-	233.375	d_ccP|CpG	MCF-7	25.2053
chr12	121794382	121794382	-	12.25	d_ccP|CpG	MCF-7	59.6102
chr12	121801090	121801090	-	32.625	d_ccP|CpG	MCF-7	36.1266
chr12	121802944	121802944	-	157.25	d_ccP|CpG	MCF-7	59.6102
chr12	121803923	121803923	-	39.5	d_ccP|CpG	MCF-7	36.1266
chr12	121804008	121804008	+	698.625	d_ccP|CpG	MCF-7	32.5875
chr12	122021883	122021883	+	126.875	d_ccP|CpG	MCF-7	10.8548
chr12	122021997	122021997	+	174.375	d_ccP|CpG	MCF-7	10.8548
chr12	122422598	122422598	-	1762.25	d_ccP|CpG	MCF-7	107.512
chr12	122835456	122835456	+	1773.88	d_ccP|CpG	MCF-7	92.033
chr12	122974757	122974757	+	149	d_ccP|CpG	MCF-7	6.52893
chr12	122980702	122980702	+	1749.88	d_ccP|CpG	MCF-7	1.37555
chr12	122980908	122980908	+	467.625	d_ccP|CpG	MCF-7	1.37555
chr12	123233140	123233140	-	161.5	d_ccP|CpG	MCF-7	10.1545
chr12	123271814	123271814	-	1348.75	d_ccP|CpG	MCF-7	43.0772
chr12	123364837	123364837	-	1016.25	d_ccP|CpG	MCF-7	29.7122
chr12	123364965	123364965	+	79.5	d_ccP|CpG	MCF-7	2.20526
chr12	123388945	123388945	+	933.75	d_ccP|CpG	MCF-7	28.8034
chr12	123389302	123389302	+	83.125	d_ccP|CpG	MCF-7	28.8034
chr12	123458124	123458124	+	325.125	d_ccP|CpG	MCF-7	27.3831
chr12	123584551	123584551	+	12752.1	d_ccP|CpG	MCF-7	185.802
chr12	123972830	123972830	-	766.125	d_ccP|CpG	MCF-7	12.4127
chr12	124567590	124567590	-	581.375	d_ccP|CpG	MCF-7	61.5394
chr12	124914649	124914649	-	14744.2	d_ccP|CpG	MCF-7	400.276
chr12	128823982	128823982	-	216.375	d_ccP|CpG	MCF-7	17.5858
chr12	131711094	131711094	+	574.5	d_ccP|CpG	MCF-7	42.9377
chr12	131828400	131828400	+	460.875	d_ccP|CpG	MCF-7	18.5655
chr12	131929275	131929275	+	1569.5	d_ccP|CpG	MCF-7	25.8571
chr12	132560045	132560045	+	775.75	d_ccP|CpG	MCF-7	47.7145
chr12	132687650	132687650	+	482.25	d_ccP|CpG	MCF-7	14.1856
chr12	132710841	132710841	+	2355.25	d_ccP|CpG	MCF-7	69.8461
chr12	132761831	132761831	-	1671.12	d_ccP|CpG	MCF-7	43.3161
chr12	132828841	132828841	-	309.375	d_ccP|CpG	MCF-7	37.506
chr12	132956305	132956305	-	25.25	d_ccP|CpG	MCF-7	14.7812
chr12	133080452	133080452	+	37.625	d_ccP|CpG	MCF-7	9.6401
chr13	19863839	19863839	+	266	d_ccP|CpG	MCF-7	20.1843
chr13	19958859	19958859	+	557.125	d_ccP|CpG	MCF-7	23.2079
chr13	20567026	20567026	-	14.375	d_ccP|CpG	MCF-7	0.784614
chr13	20567159	20567159	+	180.375	d_ccP|CpG	MCF-7	10.4906
chr13	20773960	20773960	-	70.125	d_ccP|CpG	MCF-7	20.9368
chr13	20902745	20902745	-	215.875	d_ccP|CpG	MCF-7	9.51628
chr13	21176568	21176568	-	596.25	d_ccP|CpG	MCF-7	17.3094
chr13	21459345	21459345	-	1250.62	d_ccP|CpG	MCF-7	50.6027
chr13	21604169	21604169	-	3865.5	d_ccP|CpG	MCF-7	79.6593
chr13	22915615	22915615	+	65.125	d_ccP|CpG	MCF-7	3.87232
chr13	22915751	22915751	-	4.25	d_ccP|CpG	MCF-7	0.056868
chr13	23889399	23889399	-	495.625	d_ccP|CpG	MCF-7	20.1749
chr13	24160758	24160758	+	741.125	d_ccP|CpG	MCF-7	19.2039
chr13	26222309	26222309	-	684.75	d_ccP|CpG	MCF-7	41.2324
chr13	27450563	27450563	-	300.25	d_ccP|CpG	MCF-7	38.2707
chr13	27620528	27620528	-	611.75	d_ccP|CpG	MCF-7	18.0558
chr13	27620742	27620742	+	174.75	d_ccP|CpG	MCF-7	68.0733
chr13	29595635	29595635	-	238.625	d_ccP|CpG	MCF-7	26.5341
chr13	29850612	29850612	-	338.25	d_ccP|CpG	MCF-7	29.0533
chr13	30465932	30465932	-	7409.62	d_ccP|CpG	MCF-7	81.4274
chr13	30617919	30617919	+	377.875	d_ccP|CpG	MCF-7	12.1463
chr13	31162355	31162355	-	14.625	d_ccP|CpG	MCF-7	98.2213
chr13	31199974	31199974	+	224.625	d_ccP|CpG	MCF-7	3.66653
chr13	37000743	37000743	-	4.75	d_ccP|CpG	MCF-7	36.4032
chr13	37000787	37000787	+	210.125	d_ccP|CpG	MCF-7	42.867
chr13	38349858	38349858	+	954.375	d_ccP|CpG	MCF-7	34.0471
chr13	38350218	38350218	-	35.375	d_ccP|CpG	MCF-7	1.04156
chr13	41311266	41311266	+	141.75	d_ccP|CpG	MCF-7	9.77544
chr13	43786905	43786905	-	7	d_ccP|CpG	MCF-7	0.567235
chr13	43879903	43879903	+	145.5	d_ccP|CpG	MCF-7	12.8135
chr13	45341182	45341182	-	40237.4	d_ccP|CpG	MCF-7	436.105
chr13	45464914	45464914	+	656.75	d_ccP|CpG	MCF-7	21.4356
chr13	46387469	46387469	-	8.5	d_ccP|CpG	MCF-7	0.410459
chr13	46553171	46553171	+	228.125	d_ccP|CpG	MCF-7	11.2375
chr13	46797160	46797160	-	311.125	d_ccP|CpG	MCF-7	89.3666
chr13	48037725	48037725	+	739.125	d_ccP|CpG	MCF-7	37.5106
chr13	48037991	48037991	-	165	d_ccP|CpG	MCF-7	29.6396
chr13	48533079	48533079	-	8.625	d_ccP|CpG	MCF-7	0.977497
chr13	48975922	48975922	+	184.25	d_ccP|CpG	MCF-7	12.911
chr13	48976661	48976661	+	35	d_ccP|CpG	MCF-7	12.911
chr13	49792537	49792537	-	203.25	d_ccP|CpG	MCF-7	34.3431
chr13	49997052	49997052	+	132.25	d_ccP|CpG	MCF-7	2.60943
chr13	50125540	50125540	-	378.125	d_ccP|CpG	MCF-7	4.62824
chr13	51453035	51453035	-	1058.75	d_ccP|CpG	MCF-7	4.71029
chr13	51803851	51803851	+	106.375	d_ccP|CpG	MCF-7	2.89658
chr13	51804162	51804162	-	160.875	d_ccP|CpG	MCF-7	2.27569
chr13	52450629	52450629	-	318.625	d_ccP|CpG	MCF-7	13.4905
chr13	52599993	52599993	+	5.875	d_ccP|CpG	MCF-7	0.729868
chr13	60396987	60396987	+	69	d_ccP|CpG	MCF-7	5.33649
chr13	60397222	60397222	+	111.75	d_ccP|CpG	MCF-7	5.33649
chr13	75549790	75549790	+	1423.38	d_ccP|CpG	MCF-7	5.53257
chr13	77026852	77026852	+	6.625	d_ccP|CpG	MCF-7	0.162204
chr13	77027158	77027158	-	296.375	d_ccP|CpG	MCF-7	14.2786
chr13	79406232	79406232	-	153	d_ccP|CpG	MCF-7	13.1988
chr13	95301432	95301432	-	39	d_ccP|CpG	MCF-7	2.53197
chr13	97433947	97433947	-	24.875	d_ccP|CpG	MCF-7	1.44815
chr13	97976677	97976677	+	388	d_ccP|CpG	MCF-7	33.1562
chr13	98577227	98577227	+	20	d_ccP|CpG	MCF-7	0.777497
chr13	102846043	102846043	+	156.375	d_ccP|CpG	MCF-7	1.2355
chr13	110615544	110615544	+	196.375	d_ccP|CpG	MCF-7	41.2195
chr13	110616345	110616345	-	50.125	d_ccP|CpG	MCF-7	2.53761
chr13	110713695	110713695	+	238.5	d_ccP|CpG	MCF-7	7.9999
chr13	111153665	111153665	+	299.75	d_ccP|CpG	MCF-7	15.5358
chr13	112588150	112588150	-	718.625	d_ccP|CpG	MCF-7	16.7066
chr13	113208668	113208668	-	223.625	d_ccP|CpG	MCF-7	23.4507
chr13	113208750	113208750	+	17.875	d_ccP|CpG	MCF-7	21.9152
chr13	113209612	113209612	+	817.5	d_ccP|CpG	MCF-7	21.9152
chr13	113364129	113364129	-	585.375	d_ccP|CpG	MCF-7	25.2413
chr13	113490952	113490952	-	91	d_ccP|CpG	MCF-7	9.73172
chr13	113584752	113584752	+	1396.88	d_ccP|CpG	MCF-7	60.1587
chr13	114281610	114281610	+	338	d_ccP|CpG	MCF-7	22.6953
chr14	20413500	20413500	-	138.75	d_ccP|CpG	MCF-7	11.84
chr14	20454811	20454811	-	270.75	d_ccP|CpG	MCF-7	26.9608
chr14	21098654	21098654	-	277.25	d_ccP|CpG	MCF-7	62.668
chr14	21384018	21384018	-	3002.5	d_ccP|CpG	MCF-7	89.7419
chr14	21476769	21476769	+	6.375	d_ccP|CpG	MCF-7	43.641
chr14	21476886	21476886	-	179.75	d_ccP|CpG	MCF-7	8.73226
chr14	23095127	23095127	-	1595.88	d_ccP|CpG	MCF-7	106.654
chr14	23301573	23301573	-	100.125	d_ccP|CpG	MCF-7	6.02495
chr14	23321456	23321456	+	5576.38	d_ccP|CpG	MCF-7	53.0121
chr14	23322005	23322005	+	88.5	d_ccP|CpG	MCF-7	53.0121
chr14	23567508	23567508	-	32.875	d_ccP|CpG	MCF-7	71.2291
chr14	23567787	23567787	-	710.25	d_ccP|CpG	MCF-7	71.2291
chr14	23953769	23953769	+	1462.38	d_ccP|CpG	MCF-7	67.9016
chr14	24094310	24094310	+	508.875	d_ccP|CpG	MCF-7	39.8033
chr14	24114190	24114190	+	3.25	d_ccP|CpG	MCF-7	44.2991
chr14	24114811	24114811	+	786.25	d_ccP|CpG	MCF-7	44.2991
chr14	24115019	24115019	-	48.5	d_ccP|CpG	MCF-7	1.31565
chr14	24147230	24147230	-	273.25	d_ccP|CpG	MCF-7	129.19
chr14	24188796	24188796	-	1707.12	d_ccP|CpG	MCF-7	1.5926
chr14	24195440	24195440	-	1377.62	d_ccP|CpG	MCF-7	13.4706
chr14	24213487	24213487	-	3107.5	d_ccP|CpG	MCF-7	3.92217
chr14	24232462	24232462	+	102.125	d_ccP|CpG	MCF-7	58.1702
chr14	24232655	24232655	+	131.625	d_ccP|CpG	MCF-7	58.1702
chr14	24242622	24242622	-	277	d_ccP|CpG	MCF-7	42.3765
chr14	24271594	24271594	-	641	d_ccP|CpG	MCF-7	65.6978
chr14	24429953	24429953	+	1414.25	d_ccP|CpG	MCF-7	57.9364
chr14	31025648	31025648	+	57.25	d_ccP|CpG	MCF-7	3.18322
chr14	31026378	31026378	-	732.5	d_ccP|CpG	MCF-7	22.3052
chr14	31207482	31207482	-	187.375	d_ccP|CpG	MCF-7	60.0863
chr14	31207792	31207792	-	1135.75	d_ccP|CpG	MCF-7	60.0863
chr14	32076830	32076830	-	7.5	d_ccP|CpG	MCF-7	0.870658
chr14	34874209	34874209	+	63.25	d_ccP|CpG	MCF-7	4.76252
chr14	34982681	34982681	+	79.875	d_ccP|CpG	MCF-7	112.393
chr14	35046365	35046365	+	3364	d_ccP|CpG	MCF-7	31.3818
chr14	35121952	35121952	+	37.375	d_ccP|CpG	MCF-7	2.17795
chr14	35121969	35121969	-	125.5	d_ccP|CpG	MCF-7	26.4399
chr14	35122297	35122297	-	144.5	d_ccP|CpG	MCF-7	26.4399
chr14	35122520	35122520	-	125.25	d_ccP|CpG	MCF-7	26.4399
chr14	35122551	35122551	+	312.5	d_ccP|CpG	MCF-7	2.17795
chr14	35404748	35404748	-	2087.38	d_ccP|CpG	MCF-7	137.235
[truncated: 16,681 more rows]
