# Supplementary material for: Gene regulation by convergent promoters
Source: Nat Genet. 2025 Jan 6;57(1):206–17. doi: 10.1038/s41588-024-02025-w (PMC11735407; doi:10.1038/s41588-024-02025-w)
Supplement: Supplementary file 10 — Source Data. [file 41588_2024_2025_MOESM10_ESM.xlsx]

## Sheet: Figure7a
included_biotype	celltype	TSS	count
lncRNA	MCF7	first	444
N/A	MCF7	first	727
protein_coding	MCF7	first	4208
others	MCF7	first	77
lncRNA	MCF7	second	237
N/A	MCF7	second	4933
protein_coding	MCF7	second	274
others	MCF7	second	12
lncRNA	U2OS	first	735
N/A	U2OS	first	833
protein_coding	U2OS	first	5064
others	U2OS	first	177
lncRNA	U2OS	second	331
N/A	U2OS	second	6129
protein_coding	U2OS	second	333
others	U2OS	second	16
lncRNA	RPE1	first	405
N/A	RPE1	first	532
protein_coding	RPE1	first	3762
others	RPE1	first	145
lncRNA	RPE1	second	316
N/A	RPE1	second	4204
protein_coding	RPE1	second	305
others	RPE1	second	19

## Sheet: Figure7c
set	width
a_all	7677
a_all	6196
a_all	5448
a_all	4307
a_all	6974
a_all	8731
a_all	7250
a_all	6502
a_all	5361
a_all	8028
a_all	1679
a_all	877
a_all	1264
a_all	941
a_all	4111
a_all	1869
a_all	1671
a_all	2870
a_all	3023
a_all	871
a_all	2070
a_all	2223
a_all	2407
a_all	1798
a_all	3886
a_all	2469
a_all	2153
a_all	2842
a_all	1430
a_all	3299
a_all	13742
a_all	13290
a_all	6298
a_all	2829
a_all	2929
a_all	3936
a_all	16411
a_all	33814
a_all	8856
a_all	34089
a_all	16228
a_all	44413
a_all	30758
a_all	34593
a_all	39514
a_all	6171
a_all	4217
a_all	42545
a_all	39016
a_all	8739
a_all	32482
a_all	50198
a_all	38333
a_all	14288
a_all	45423
a_all	5864
a_all	4779
a_all	46226
a_all	34807
a_all	2667
a_all	34376
a_all	33844
a_all	29112
a_all	29456
a_all	26347
a_all	917
a_all	4739
a_all	4184
a_all	1856
a_all	2121
a_all	29159
a_all	20432
a_all	4102
a_all	28088
a_all	10300
a_all	17235
a_all	28978
a_all	4344
a_all	28806
a_all	26642
a_all	23852
a_all	46264
a_all	14126
a_all	14391
a_all	41429
a_all	32702
a_all	3729
a_all	16372
a_all	3316
a_all	40358
a_all	22570
a_all	29505
a_all	41248
a_all	16614
a_all	41076
a_all	38912
a_all	12105
a_all	36122
a_all	58534
a_all	9400
a_all	1874
a_all	7392
a_all	9101
a_all	6548
a_all	8856
a_all	360
a_all	6981
a_all	6423
a_all	2407
a_all	2855
a_all	7125
a_all	8078
a_all	3220
a_all	4929
a_all	2376
a_all	4684
a_all	2809
a_all	2251
a_all	2953
a_all	3906
a_all	2149
a_all	6302
a_all	1207
a_all	770
a_all	22172
a_all	3187
a_all	8661
a_all	6422
a_all	33377
a_all	15003
a_all	37721
a_all	42325
a_all	3630
a_all	4479
a_all	10933
a_all	16087
a_all	18183
a_all	4916
a_all	1279
a_all	38334
a_all	5248
a_all	2527
a_all	1682
a_all	2579
a_all	4789
a_all	4564
a_all	822
a_all	1816
a_all	1129
a_all	7629
a_all	3760
a_all	7024
a_all	11553
a_all	12547
a_all	11860
a_all	20491
a_all	16622
a_all	19886
a_all	3321
a_all	24415
a_all	4090
a_all	25409
a_all	2948
a_all	24722
a_all	621
a_all	1614
a_all	1908
a_all	92003
a_all	91033
a_all	53840
a_all	93299
a_all	92329
a_all	55136
a_all	1040
a_all	67295
a_all	60216
a_all	17015
a_all	22830
a_all	8236
a_all	6587
a_all	15119
a_all	15649
a_all	10536
a_all	1943
a_all	649
a_all	2840
a_all	1429
a_all	3329
a_all	3024
a_all	2644
a_all	1801
a_all	6313
a_all	3111
a_all	49548
a_all	3273
a_all	456
a_all	1054
a_all	47189
a_all	5980
a_all	2778
a_all	49215
a_all	2940
a_all	123
a_all	721
a_all	46856
a_all	1556
a_all	5030
a_all	16319
a_all	2687
a_all	40978
a_all	49524
a_all	4121
a_all	18813
a_all	33092
a_all	9630
a_all	15548
a_all	61517
a_all	16457
a_all	25180
a_all	22143
a_all	25978
a_all	77870
a_all	27126
a_all	27749
a_all	30066
a_all	2291
a_all	7907
a_all	28910
a_all	1450
a_all	4924
a_all	16213
a_all	2581
a_all	40872
a_all	49418
a_all	4015
a_all	18707
a_all	32986
a_all	9524
a_all	15442
a_all	61411
a_all	16351
a_all	25074
a_all	22037
a_all	25872
a_all	77764
a_all	27020
a_all	27643
a_all	29960
a_all	2185
a_all	7801
a_all	28804
a_all	2337
a_all	26996
a_all	35542
a_all	4831
a_all	19110
a_all	1566
a_all	47535
a_all	2475
a_all	11198
a_all	8161
a_all	11996
a_all	63888
a_all	13144
a_all	13767
a_all	16084
a_all	14928
a_all	75260
a_all	2264
a_all	1812
a_all	2643
a_all	77266
a_all	39880
a_all	2857
a_all	1578
a_all	901
a_all	1618
a_all	681
a_all	572
a_all	2092
a_all	3566
a_all	1070
a_all	1523
a_all	667
a_all	1400
a_all	175
a_all	1842
a_all	666
a_all	2289
a_all	1602
a_all	8918
a_all	6251
a_all	8084
a_all	9164
a_all	7891
a_all	14965
a_all	388
a_all	8591
a_all	17309
a_all	29799
a_all	19909
a_all	39654
a_all	41407
a_all	49844
a_all	18610
a_all	20845
a_all	3779
a_all	6220
a_all	7484
a_all	2874
a_all	4964
a_all	4615
a_all	3081
a_all	2507
a_all	12479
a_all	9662
a_all	1601
a_all	11788
a_all	9067
a_all	2854
a_all	1019
a_all	6408
a_all	1773
a_all	11549
a_all	2677
a_all	30326
a_all	20679
a_all	18896
a_all	25192
a_all	1955
a_all	22327
a_all	3016
a_all	18180
a_all	10662
a_all	3631
a_all	2320
a_all	1112
a_all	581
a_all	2314
a_all	2637
a_all	1645
a_all	1774
a_all	5438
a_all	3311
a_all	222
a_all	441
a_all	884
a_all	25449
a_all	24229
a_all	20644
a_all	12651
a_all	10651
a_all	24910
a_all	10035
a_all	25165
a_all	11103
a_all	478
a_all	3359
a_all	7990
a_all	6752
a_all	571
a_all	6852
a_all	419
a_all	3961
a_all	6640
a_all	2102
a_all	1250
a_all	1732
a_all	1987
a_all	1074
a_all	1279
a_all	592
a_all	797
a_all	4895
a_all	18580
a_all	8492
a_all	16918
a_all	17090
a_all	7173
a_all	20626
a_all	7023
a_all	5957
a_all	25262
a_all	1718
a_all	7372
a_all	23930
a_all	4532
a_all	18779
a_all	38084
a_all	14540
a_all	20194
a_all	36752
a_all	17354
a_all	9004
a_all	6937
a_all	5940
a_all	2677
a_all	9543
a_all	7476
a_all	6479
a_all	3216
a_all	1527
a_all	52517
a_all	8339
a_all	2879
a_all	17809
a_all	3198
a_all	25023
a_all	39209
a_all	55564
a_all	2704
a_all	11929
a_all	29526
a_all	50924
a_all	51437
a_all	54371
a_all	25792
a_all	978
a_all	51968
a_all	7790
a_all	2330
a_all	17260
a_all	2649
a_all	24474
a_all	38660
a_all	55015
a_all	2155
a_all	11380
a_all	28977
a_all	50375
a_all	50888
a_all	53822
a_all	25243
a_all	475
a_all	740
a_all	835
a_all	4396
a_all	4097
a_all	21286
a_all	1262
a_all	9044
a_all	16645
a_all	392
a_all	1734
a_all	861
a_all	2487
a_all	3728
a_all	4834
a_all	4591
a_all	7628
a_all	34950
a_all	19567
a_all	3352
a_all	14578
a_all	42053
a_all	20999
a_all	4153
a_all	12903
a_all	9735
a_all	2529
a_all	3904
a_all	4339
a_all	16214
a_all	10171
a_all	21263
a_all	10549
a_all	4031
a_all	2768
a_all	30303
a_all	2101
a_all	1874
a_all	2455
a_all	1503
a_all	3476
a_all	2317
a_all	1998
a_all	1704
a_all	2630
a_all	2964
a_all	194191
a_all	195930
a_all	191311
a_all	193975
a_all	191828
a_all	104988
a_all	192471
a_all	91436
a_all	193591
a_all	191128
a_all	180946
a_all	119192
a_all	190733
a_all	119736
a_all	72076
a_all	192008
a_all	633
a_all	99096
a_all	100093
a_all	137861
a_all	192830
a_all	6290
a_all	122400
a_all	159454
a_all	98085
a_all	15825
a_all	57418
a_all	6102
a_all	14663
a_all	8877
a_all	16223
a_all	145454
a_all	17303
a_all	191690
a_all	150095
a_all	17564
a_all	61242
a_all	70323
a_all	160844
a_all	175039
a_all	82159
a_all	169790
a_all	181308
a_all	193351
a_all	1411
a_all	2203
a_all	85191
a_all	84622
a_all	2105
a_all	24624
a_all	5629
a_all	13701
a_all	5940
a_all	2204
a_all	2065
a_all	1532
a_all	13734
a_all	27897
a_all	3507
a_all	9870
a_all	26749
a_all	13051
a_all	19723
a_all	11216
a_all	3803
a_all	1974
a_all	17744
a_all	16329
a_all	7674
a_all	4310
a_all	2481
a_all	18251
a_all	16836
a_all	8181
a_all	47554
a_all	47762
a_all	47170
a_all	33608
a_all	51886
a_all	48729
a_all	46392
a_all	47932
a_all	49752
a_all	38113
a_all	30759
a_all	14629
a_all	47376
a_all	44246
a_all	50992
a_all	14193
a_all	50483
a_all	12601
a_all	29025
a_all	2312
a_all	40629
a_all	8184
a_all	53987
a_all	21723
a_all	27274
a_all	13418
a_all	10026
a_all	13029
a_all	9593
a_all	23420
a_all	22607
a_all	12579
a_all	65591
a_all	18420
a_all	10193
a_all	22011
a_all	16220
a_all	136
a_all	686
a_all	6134
a_all	157435
a_all	156112
a_all	156942
a_all	90916
a_all	107877
a_all	133843
a_all	144965
a_all	146582
a_all	5058
a_all	148734
a_all	92672
a_all	69457
a_all	108346
a_all	104053
a_all	3148
a_all	125919
a_all	109572
a_all	103807
a_all	49751
a_all	9737
a_all	89407
a_all	121818
a_all	5236
a_all	106967
a_all	103412
a_all	22372
a_all	20679
a_all	1034
a_all	1285
a_all	1612
a_all	1126
a_all	1305
a_all	2424
a_all	1594
a_all	883
a_all	5041
a_all	1083
a_all	5935
a_all	1498
a_all	1880
a_all	682
a_all	866
a_all	8236
a_all	9717
a_all	8057
a_all	10008
a_all	8407
a_all	8518
a_all	2059
a_all	1916
a_all	8744
a_all	9111
a_all	706
a_all	10322
a_all	2585
a_all	1247
a_all	1276
a_all	1646
a_all	1493
a_all	2768
a_all	2224
a_all	2149
a_all	60977
a_all	60477
a_all	61401
a_all	58233
a_all	59586
a_all	8914
a_all	10489
a_all	16163
a_all	59428
a_all	48806
a_all	1435
a_all	2739
a_all	2128
a_all	3432
a_all	2955
a_all	975
a_all	2609
a_all	5389
a_all	3679
a_all	6480
a_all	4099
a_all	5789
a_all	1472
a_all	3167
a_all	1620
a_all	1804
a_all	1195
a_all	28984
a_all	5026
a_all	5959
a_all	51715
a_all	28059
a_all	62024
a_all	34346
a_all	59454
a_all	35981
a_all	60700
a_all	54553
a_all	84065
a_all	67888
a_all	19000
a_all	10235
a_all	25600
a_all	97347
a_all	51501
a_all	18144
a_all	61297
a_all	67582
a_all	43338
a_all	16749
a_all	7321
a_all	4444
a_all	60205
a_all	44530
a_all	42370
a_all	37505
a_all	44708
a_all	19571
a_all	79330
a_all	72337
a_all	59818
a_all	59223
a_all	48761
a_all	87979
a_all	62278
a_all	45189
a_all	3867
a_all	1412
a_all	35226
a_all	11268
a_all	12201
a_all	57957
a_all	34301
a_all	3939
a_all	2367
a_all	68266
a_all	4133
a_all	40588
a_all	65696
a_all	42223
a_all	66942
a_all	60795
a_all	1139
a_all	90307
a_all	74130
a_all	1633
a_all	25242
a_all	16477
a_all	31842
a_all	4820
a_all	103589
a_all	57743
a_all	24386
a_all	67539
a_all	73824
a_all	49580
a_all	22991
a_all	13563
a_all	10686
a_all	66447
a_all	50772
a_all	48612
a_all	43747
a_all	50950
a_all	25813
a_all	607
a_all	85572
a_all	78579
a_all	66060
a_all	65465
a_all	55003
a_all	94221
a_all	68520
a_all	51431
a_all	10109
a_all	3536
a_all	5329
a_all	39143
a_all	1508
a_all	3147
a_all	15185
a_all	3358
a_all	16118
a_all	61874
a_all	2695
a_all	38218
a_all	2560
a_all	7856
a_all	6284
a_all	72183
a_all	8050
a_all	44505
a_all	69613
a_all	46140
a_all	70859
a_all	64712
a_all	5056
a_all	94224
a_all	78047
a_all	5550
a_all	1814
a_all	29159
a_all	20394
a_all	35759
a_all	8737
a_all	107506
a_all	61660
a_all	28303
a_all	71456
a_all	77741
a_all	53497
a_all	26908
a_all	17480
a_all	14603
a_all	70364
a_all	54689
a_all	52529
a_all	47664
a_all	54867
a_all	29730
a_all	4524
a_all	89489
a_all	82496
a_all	69977
a_all	69382
a_all	58920
a_all	98138
a_all	72437
a_all	55348
a_all	2824
a_all	14026
a_all	6366
a_all	8159
a_all	41973
a_all	4338
a_all	5977
a_all	18015
a_all	6188
a_all	18948
a_all	64704
a_all	5525
a_all	41048
a_all	5390
a_all	10686
a_all	9114
a_all	75013
a_all	10880
a_all	47335
a_all	72443
a_all	48970
a_all	73689
a_all	67542
a_all	7886
a_all	97054
a_all	80877
a_all	8380
a_all	4644
a_all	31989
a_all	23224
a_all	38589
a_all	11567
a_all	110336
a_all	64490
a_all	31133
a_all	74286
a_all	80571
a_all	56327
a_all	29738
a_all	20310
a_all	17433
a_all	73194
a_all	57519
a_all	55359
a_all	50494
a_all	57697
a_all	32560
a_all	7354
a_all	92319
a_all	85326
a_all	72807
a_all	72212
a_all	61750
a_all	100968
a_all	75267
a_all	58178
a_all	5654
a_all	16856
a_all	589
a_all	1311
a_all	392298
a_all	388666
a_all	392927
a_all	393446
a_all	360349
a_all	328830
a_all	163655
a_all	26674
a_all	358564
a_all	380518
a_all	356584
a_all	392441
a_all	286653
a_all	186647
a_all	388419
a_all	392577
a_all	319506
a_all	186888
a_all	333348
a_all	172446
a_all	171066
a_all	391694
a_all	220561
a_all	193124
a_all	57401
a_all	390905
a_all	80924
a_all	7697
a_all	321548
a_all	261188
a_all	199822
a_all	168210
a_all	50169
a_all	221587
a_all	63540
a_all	351313
a_all	251005
a_all	247654
a_all	389901
a_all	58580
a_all	390332
a_all	299920
a_all	265069
a_all	347619
a_all	338574
a_all	299333
a_all	3896
a_all	388923
a_all	323693
a_all	58133
a_all	24781
a_all	4866
a_all	355486
a_all	187189
a_all	153981
a_all	59048
a_all	42133
a_all	14854
a_all	14391
a_all	389481
a_all	359304
a_all	15326
a_all	57970
a_all	18226
a_all	276910
a_all	1066
a_all	3706
a_all	1229
a_all	9413
a_all	7468
a_all	9025
a_all	8681
a_all	15777
a_all	15951
a_all	1776
a_all	8804
a_all	17434
a_all	14980
a_all	12325
a_all	12554
a_all	5950
a_all	9687
a_all	7742
a_all	9299
a_all	8955
a_all	16051
a_all	16225
a_all	2050
a_all	9078
a_all	17708
a_all	15254
a_all	12599
a_all	12828
a_all	6224
a_all	455
a_all	356
a_all	232
a_all	7118
a_all	3559
a_all	49132
a_all	3418
a_all	6833
a_all	3274
a_all	48847
a_all	3133
a_all	6036
a_all	2477
a_all	48050
a_all	2336
a_all	1574
a_all	25847
a_all	26233
a_all	1718
a_all	13440
a_all	13746
a_all	19338
a_all	15610
a_all	21627
a_all	15363
a_all	11387
a_all	14974
a_all	39988
a_all	14486
a_all	19699
a_all	37707
a_all	13274
a_all	3474
a_all	25145
a_all	25531
a_all	1016
a_all	12738
a_all	13044
a_all	18636
a_all	14908
a_all	20925
a_all	14661
a_all	10685
a_all	14272
a_all	39286
a_all	13784
a_all	18997
a_all	37005
a_all	12572
a_all	2772
a_all	13168
a_all	13554
a_all	761
a_all	1067
a_all	6659
a_all	2931
a_all	8948
a_all	2684
a_all	2295
a_all	27309
a_all	1807
a_all	7020
a_all	25028
a_all	595
a_all	1088
a_all	4553
a_all	1509
a_all	17237
a_all	6305
a_all	12270
a_all	2028
a_all	377
a_all	55121
a_all	119084
a_all	84752
a_all	64875
a_all	118076
a_all	117574
a_all	1997
a_all	450
a_all	68935
a_all	3252
a_all	40280
a_all	20141
a_all	62949
a_all	33109
a_all	36409
a_all	46662
a_all	3383
a_all	1655
a_all	2307
a_all	1797
a_all	101
a_all	8605
a_all	1859
a_all	1291
a_all	2482
a_all	1551
a_all	743
a_all	1006
a_all	494
a_all	3377
a_all	506
a_all	5621
a_all	5651
a_all	2898
a_all	5518
a_all	1973
a_all	2096
a_all	2113
a_all	2405
a_all	740
a_all	2430
a_all	4155
a_all	3322
a_all	827
a_all	115
a_all	1078
a_all	1437
a_all	1263
a_all	2422
a_all	732
a_all	1983
a_all	1214
a_all	1441
a_all	3976
a_all	15526
a_all	10315
a_all	8892
a_all	1369
a_all	6626
a_all	13999
a_all	6629
a_all	754
a_all	884
a_all	8021
a_all	1052
a_all	3837
a_all	14571
a_all	15033
a_all	15622
a_all	16614
a_all	2655
a_all	12283
a_all	15222
a_all	8529
a_all	8023
a_all	1618
a_all	4896
a_all	16200
a_all	153
a_all	139
a_all	36535
a_all	2968
a_all	35307
a_all	19887
a_all	9390
a_all	5137
a_all	10566
a_all	7270
a_all	10156
a_all	1772
a_all	11703
a_all	1422
a_all	6827
a_all	6146
a_all	6614
a_all	129
a_all	7299
a_all	824
a_all	6229
a_all	5548
a_all	6016
a_all	6701
a_all	449
a_all	433
a_all	625
a_all	942
a_all	1891
a_all	4669
a_all	1368
a_all	2887
a_all	1524
a_all	1869
a_all	1143
a_all	1469
a_all	2653
a_all	2328
a_all	7448
a_all	1708
a_all	1550
a_all	3922
a_all	5712
a_all	3681
a_all	8265
a_all	2525
a_all	2367
a_all	4739
a_all	6529
a_all	4498
a_all	9496
a_all	3756
a_all	3598
a_all	5970
a_all	7760
a_all	5729
a_all	1363
a_all	3846
a_all	3302
a_all	3462
a_all	1701
a_all	1157
a_all	1317
a_all	1267
a_all	723
a_all	883
a_all	1428
a_all	2776
a_all	3579
a_all	19341
a_all	10766
a_all	1180
a_all	1538
a_all	7185
a_all	2615
a_all	837
a_all	3047
a_all	14593
a_all	26424
a_all	2782
a_all	17259
a_all	20751
a_all	35770
a_all	31145
a_all	45443
a_all	3480
a_all	12593
a_all	1098
a_all	2204
a_all	13671
a_all	532
a_all	953
a_all	15529
a_all	720
a_all	980
a_all	510
a_all	1013
a_all	1571
a_all	52033
a_all	2666
a_all	2855
a_all	51821
a_all	52208
a_all	1274
a_all	9833
a_all	3393
a_all	3951
a_all	54413
a_all	5046
a_all	1290
a_all	5235
a_all	54201
a_all	54588
a_all	3654
a_all	1873
a_all	12213
a_all	1067
a_all	1921
a_all	2274
a_all	4649
a_all	3230
a_all	2523
a_all	2876
a_all	5251
a_all	3832
a_all	1851
a_all	5529
a_all	6257
a_all	27178
a_all	4733
a_all	29740
a_all	10505
a_all	8368
a_all	29061
a_all	16182
a_all	22668
a_all	27954
a_all	14191
a_all	5032
a_all	5760
a_all	26681
a_all	4236
a_all	29243
a_all	10008
a_all	7871
a_all	28564
a_all	15685
a_all	22171
a_all	27457
a_all	13694
a_all	4357
a_all	5085
a_all	26006
a_all	3561
a_all	28568
a_all	9333
a_all	7196
a_all	27889
a_all	15010
a_all	21496
a_all	26782
a_all	13019
a_all	14172
a_all	16734
a_all	16055
a_all	3176
a_all	9662
a_all	14948
a_all	1185
a_all	1801
a_all	445
a_all	4191
a_all	2658
a_all	12418
a_all	11612
a_all	39703
a_all	1183
a_all	15579
a_all	1623
a_all	1278
a_all	6952
a_all	7245
a_all	7609
a_all	2376
a_all	828
a_all	614
a_all	62521
a_all	60194
a_all	2506
a_all	504
a_all	567
a_all	168
a_all	3302
a_all	3810
a_all	2231
a_all	2444
a_all	5054
a_all	550
a_all	9045
a_all	16372
a_all	15309
a_all	1150
a_all	3705
a_all	2709
a_all	2451
a_all	307
a_all	106269
a_all	4638
a_all	12887
a_all	75723
a_all	56523
a_all	40165
a_all	43104
a_all	3370
a_all	25007
a_all	2197
a_all	1447
a_all	3742
a_all	613
a_all	786
a_all	1285
a_all	309
a_all	8350
a_all	2686
a_all	2038
a_all	3527
a_all	1358
a_all	385102
a_all	217591
a_all	8312
a_all	9015
a_all	11657
a_all	282011
a_all	368080
a_all	260880
a_all	356167
a_all	405928
a_all	252439
a_all	376570
a_all	405095
a_all	124455
a_all	307079
a_all	404272
a_all	130415
a_all	132863
a_all	168685
a_all	260477
a_all	7775
a_all	398112
a_all	211390
a_all	335767
a_all	145347
a_all	178568
a_all	11138
a_all	137611
a_all	205202
a_all	190008
a_all	9764
a_all	91616
a_all	127313
a_all	132024
a_all	134764
a_all	255036
a_all	369278
a_all	123261
a_all	325117
a_all	122565
a_all	162477
a_all	209276
a_all	404029
a_all	124649
a_all	240707
a_all	362984
a_all	120040
a_all	142250
a_all	307348
a_all	141347
a_all	383741
a_all	216230
a_all	6951
a_all	7654
a_all	10296
a_all	280650
a_all	366719
a_all	259519
a_all	354806
a_all	404567
a_all	251078
a_all	375209
a_all	403734
a_all	123094
a_all	305718
a_all	402911
a_all	129054
a_all	131502
a_all	167324
a_all	259116
a_all	6414
a_all	396751
a_all	210029
a_all	334406
a_all	143986
a_all	177207
a_all	9777
a_all	136250
a_all	203841
a_all	188647
a_all	8403
a_all	90255
a_all	125952
a_all	130663
a_all	133403
a_all	253675
a_all	367917
a_all	121900
a_all	323756
a_all	121204
a_all	161116
a_all	207915
a_all	402668
a_all	123288
a_all	239346
a_all	361623
a_all	118679
a_all	140889
a_all	305987
a_all	139986
a_all	383525
a_all	216014
a_all	6735
a_all	7438
a_all	10080
a_all	280434
a_all	366503
a_all	259303
a_all	354590
a_all	404351
a_all	250862
a_all	374993
a_all	403518
a_all	122878
a_all	305502
a_all	402695
a_all	128838
a_all	131286
a_all	167108
a_all	258900
a_all	6198
a_all	396535
a_all	209813
a_all	334190
a_all	143770
a_all	176991
a_all	9561
a_all	136034
a_all	203625
a_all	188431
a_all	8187
a_all	90039
a_all	125736
a_all	130447
a_all	133187
a_all	253459
a_all	367701
a_all	121684
a_all	323540
a_all	120988
a_all	160900
a_all	207699
a_all	402452
a_all	123072
a_all	239130
a_all	361407
a_all	118463
a_all	140673
a_all	305771
a_all	139770
a_all	281092
a_all	113581
a_all	178001
a_all	264070
a_all	156870
a_all	252157
a_all	301918
a_all	148429
a_all	272560
a_all	301085
a_all	20445
a_all	203069
a_all	300262
a_all	26405
a_all	28853
a_all	64675
a_all	156467
a_all	294102
a_all	107380
a_all	231757
a_all	41337
a_all	74558
a_all	33601
a_all	101192
a_all	85998
a_all	23303
a_all	28014
a_all	30754
a_all	151026
a_all	265268
a_all	19251
a_all	221107
a_all	18555
a_all	58467
a_all	105266
a_all	300019
a_all	20639
a_all	136697
a_all	258974
a_all	16030
a_all	38240
a_all	203338
a_all	37337
a_all	1281
a_all	1554
a_all	1640
a_all	32190
a_all	10227
a_all	3922
a_all	811
a_all	2955
a_all	4534
a_all	2170
a_all	3749
a_all	864
a_all	8964
a_all	15246
a_all	11760
a_all	15019
a_all	8745
a_all	11508
a_all	9980
a_all	1719
a_all	2175
a_all	11021
a_all	39589
a_all	10123
a_all	489
a_all	1028
a_all	1352
a_all	4523
a_all	1550
a_all	4121
a_all	3810
a_all	1560
a_all	496
a_all	286
a_all	9062
a_all	4007
a_all	1186
a_all	13231
a_all	12400
a_all	893
a_all	7357
a_all	1323
a_all	1748
a_all	1477
a_all	9553
a_all	2371
a_all	1601
a_all	4368
a_all	2589
a_all	13629
a_all	12895
a_all	12703
a_all	10457
a_all	48466
a_all	1145
a_all	20991
a_all	20075
a_all	52392
a_all	1013
a_all	30625
a_all	7989
a_all	3323
a_all	6126
a_all	4196
a_all	7771
a_all	6451
a_all	53304
a_all	8135
a_all	1365
a_all	11035
a_all	360
a_all	1167
a_all	1351
a_all	1312
a_all	964
a_all	1190
a_all	5311
a_all	4179
a_all	2237
a_all	4587
a_all	4347
a_all	1577
a_all	3699
a_all	1706
a_all	1837
a_all	7728
a_all	149816
a_all	11776
a_all	135175
a_all	12744
a_all	14899
a_all	149170
a_all	11130
a_all	134529
a_all	12098
a_all	14253
a_all	740
a_all	15427
a_all	8130
a_all	8665
a_all	23135
a_all	23770
a_all	1664
a_all	18465
a_all	3877
a_all	16674
a_all	3383
a_all	16184
a_all	17358
a_all	15021
a_all	7724
a_all	8259
a_all	22729
a_all	23364
a_all	1258
a_all	18059
a_all	3471
a_all	16268
a_all	2977
a_all	15778
a_all	16952
a_all	1406
a_all	10503
a_all	2556
a_all	1785
a_all	8361
a_all	55603
a_all	10928
a_all	8783
a_all	4375
a_all	58070
a_all	28909
a_all	2218
a_all	30529
a_all	1962
a_all	1855
a_all	2000
a_all	15334
a_all	39333
a_all	5691
a_all	28762
a_all	28347
a_all	21368
a_all	8040
a_all	28184
a_all	5236
a_all	981
a_all	838
a_all	11953
a_all	10889
a_all	17167
a_all	10617
a_all	11373
a_all	4565
a_all	1566
a_all	959
a_all	4570
a_all	9941
a_all	10910
a_all	10142
a_all	9209
a_all	6437
a_all	2115
a_all	9413
a_all	10293
a_all	9748
a_all	3244
a_all	8615
a_all	9584
a_all	8816
a_all	7883
a_all	5111
a_all	789
a_all	8087
a_all	8967
a_all	8422
a_all	1717
a_all	2686
a_all	1918
a_all	985
a_all	1189
a_all	2069
a_all	1524
a_all	1321
a_all	2290
a_all	1522
a_all	589
a_all	793
a_all	1673
a_all	1128
a_all	2438
a_all	3057
a_all	1163
a_all	1816
a_all	2686
a_all	1474
a_all	1929
a_all	19150
a_all	13806
a_all	22398
a_all	32764
a_all	78903
a_all	15712
a_all	13008
a_all	6766
a_all	1493
a_all	732
a_all	37715
a_all	39261
a_all	1657
a_all	1729
a_all	1014
a_all	9298
a_all	14639
a_all	23286
a_all	2119
a_all	4770
a_all	3789
a_all	7905
a_all	12926
a_all	29677
a_all	39585
a_all	3528
a_all	26092
a_all	1816
a_all	2627
a_all	37330
a_all	1661
a_all	18673
a_all	49395
a_all	37081
a_all	26853
a_all	56222
a_all	8316
a_all	8503
a_all	13844
a_all	22491
a_all	1324
a_all	3975
a_all	2994
a_all	7110
a_all	12131
a_all	28882
a_all	38790
a_all	2733
a_all	25297
a_all	1021
a_all	1832
a_all	36535
a_all	866
a_all	17878
a_all	48600
a_all	36286
a_all	26058
a_all	55427
a_all	7521
a_all	2703
a_all	2512
a_all	3428
a_all	2981
a_all	1381
a_all	2049
a_all	1719
a_all	1174
a_all	1437
a_all	1750
a_all	671
a_all	645
a_all	2421
a_all	1978
a_all	1424
a_all	2858
a_all	1732
a_all	2269
a_all	2036
a_all	4628
a_all	1174
a_all	22297
a_all	3179
a_all	42663
a_all	40737
a_all	6926
a_all	10492
a_all	42399
a_all	41431
a_all	50352
a_all	45228
a_all	7776
a_all	30381
a_all	36896
a_all	7626
a_all	3700
a_all	1044
a_all	1734
a_all	17126
a_all	146
a_all	903
a_all	6244
a_all	4300
a_all	6337
a_all	1618
a_all	4886
a_all	167
a_all	304
a_all	8213
a_all	1332
a_all	1369
a_all	4817
a_all	3698
a_all	4203
a_all	3084
a_all	899
a_all	503
a_all	33112
a_all	12765
a_all	98145
a_all	97260
a_all	2164
a_all	79308
a_all	2001
a_all	10688
a_all	8088
a_all	14550
a_all	1074
a_all	1191
a_all	15904
a_all	19859
a_all	8698
a_all	3709
a_all	1109
a_all	7571
a_all	8925
a_all	12880
a_all	1719
a_all	811
a_all	501
a_all	3657
a_all	61484
a_all	2983
a_all	61932
a_all	22458
a_all	1235
a_all	1805
a_all	1484
a_all	2391
a_all	4548
a_all	27103
a_all	27293
a_all	27821
a_all	5849
a_all	29183
a_all	1477
a_all	3634
a_all	26189
a_all	26379
a_all	26907
a_all	4935
a_all	28269
a_all	1339
a_all	3496
a_all	26051
a_all	26241
a_all	26769
a_all	4797
a_all	28131
a_all	7511
a_all	4325
a_all	11772
a_all	10608
a_all	3290
a_all	856
a_all	6254
a_all	10182
a_all	6076
a_all	1653
a_all	726
a_all	3923
a_all	146749
a_all	32728
a_all	34449
a_all	43162
a_all	64530
a_all	31104
a_all	116873
a_all	128265
a_all	209571
a_all	4725
a_all	127741
a_all	44295
a_all	124926
a_all	155222
a_all	42592
a_all	44819
a_all	139697
a_all	7850
a_all	46013
a_all	30825
a_all	65902
a_all	146241
a_all	28792
a_all	73627
a_all	150806
a_all	102221
a_all	161118
a_all	908
a_all	137085
a_all	31762
a_all	4155
a_all	93706
a_all	107932
a_all	122765
a_all	41455
a_all	135598
a_all	23920
a_all	133390
a_all	54646
a_all	31321
a_all	2304
a_all	145130
a_all	31109
a_all	32830
a_all	41543
a_all	62911
a_all	29485
a_all	115254
a_all	126646
a_all	207952
a_all	3106
a_all	126122
a_all	42676
a_all	123307
a_all	153603
a_all	40973
a_all	43200
a_all	138078
a_all	6231
a_all	44394
a_all	29206
a_all	64283
a_all	144622
a_all	27173
a_all	72008
a_all	149187
a_all	100602
a_all	159499
a_all	135466
a_all	30143
a_all	2536
a_all	92087
a_all	106313
a_all	121146
[truncated: 8,208 more rows]

## Sheet: Figure7d
biotype	Freq
N/A	1849
protein_coding	886
lncRNA	442
others	93

## Sheet: Figure7e
hostgene_RNA_lfc	da_RNA_lfc
-0.965285	-0.771835
0.128785	0.558211
0.698652	2.96156
0.480423	-0.779611
-0.38837	-1.7702
0.15959	0.690432
1.46043	-0.156129
0.795433	-0.802253
1.17934	-0.605467
0.514968	1.42586
-0.597576	-0.643762
-2.26674	-3.38421
0.777996	-0.497802
-0.781554	-1.54764
4.48438	2.3139
-0.59422	-1.29757
-0.765811	6.8426
2.61855	1.09512
4.61856	3.87488
0.442045	-0.376382
0.205753	1.87228
0.702989	1.48423
1.01821	3.50416
0.743135	0.467216
2.15006	1.84649
0.810206	3.45679
-0.538249	0.569107
0.333444	2.36027
-0.025165	-0.000885155
3.74876	3.15631
3.42162	3.34437
0.205816	-0.667101
1.99189	3.72784
3.77017	3.86403
-0.58946	-1.76345
0.433968	-0.0426796
0.675321	-0.432269
0.256546	-0.444289
-1.90271	-2.80054
1.675	0.66895
-0.0548902	0.970937
-0.276347	-0.862879
-0.14327	-1.41219
0.953952	1.01128
-0.276677	-3.18086
-0.747444	-2.08504
-1.04452	1.0536
-1.29068	-2.1327
-0.676011	-0.309426
0.260681	-0.573316
1.00394	0.254027
0.744132	-0.341201
-0.610184	-0.899321
2.81478	4.31591
0.81994	-0.622435
0.102447	0.528509
0.0835418	0.868457
-0.555077	-0.940932
0.24444	0.279756
0.272671	-0.41978
-0.166783	-2.1627
0.837443	-1.00696
0.168213	-1.44115
0.972367	-0.540746
0.00328933	-0.375743
-1.42712	-1.37575
1.30661	0.792062
1.05217	1.20922
0.535801	-0.741934
-0.291278	-0.432102
1.52619	1.10153
-1.62001	-1.34914
-0.444042	0.66046
-0.574073	-2.71807
-0.194127	-1.07093
0.652815	1.19252
-0.735864	-2.14308
-0.489647	-2.04947
-1.24493	-0.607116
0.517824	-0.292379
0.572329	0.136074
0.148089	-0.168106
-0.535971	-0.845128
-0.293242	-0.893696
-0.880841	-2.00044
-0.101604	1.51971
0.485696	-1.46893
0.779135	2.57909
3.67276	-0.409247
-0.686027	1.0823
2.37431	0.812977
2.35848	2.76568
-0.0866189	0.405866
0.754396	1.52911
-0.276833	-1.53252
2.51038	1.24939
-0.974255	-3.2349
-0.0341793	1.66675
-0.488498	-2.53241
0.0885968	0.195876
0.366703	-0.626381
2.32061	1.60591
0.194635	1.9166
3.36253	1.94391
1.1324	-1.49437
0.561221	-2.36355
0.588943	0.817338
0.225241	-0.495964
0.190091	0.0539894
-0.51379	-0.0833823
-0.841529	-2.29263
-0.863605	-3.87301
0.739755	1.69352
-0.155899	0.0133954
-0.102943	-0.518616
-0.147369	-0.550895
1.84128	-1.99292
-0.223545	-0.233787
-1.17295	0.321984
0.269653	1.28642
-0.913354	-2.09951
0.284112	3.67196
-0.301729	-0.735967
-0.205178	0.922289
0.935619	-1.25604
-0.178536	-0.3489
0.690878	2.03955
0.653829	4.23919
-0.314276	-0.606934
-0.902346	-2.02049
0.100046	-1.65958
0.953792	-0.204615
-0.43306	-0.317936
-0.322503	0.169896
0.00496752	-1.13876
0.778338	1.71223
0.0723121	0.0513466
0.293456	0.0243452
-0.449341	0.163762
0.651211	-1.74744
0.339691	-1.07004
0.0145057	-0.552307
0.836413	2.2647
0.333315	-0.230572
0.249305	-0.822414
0.320075	-0.803792
0.000230176	-0.892243
0.377707	-0.679057
0.478925	-0.727429
-0.362297	-1.5053
-0.148275	-0.746901
-0.704273	-2.01115
0.141732	-0.864515
-0.235219	-1.02258
-0.847704	-2.14894
0.988893	-0.266933
-0.479193	-1.07754
-1.11939	1.95788
0.638503	0.326725
-2.09275	-2.31142
0.267813	-0.0379122
-0.882044	-0.58508
0.723591	0.50703
-0.247487	-1.81317
2.92987	3.70734
-0.0047691	0.809974
1.14903	-0.426016
-0.718089	-2.61851
-3.24139	-3.03209
-1.39708	-0.118671
-1.27899	-1.2751
0.756854	-0.851842
2.33021	1.67415
0.807818	0.93013
6.79907	4.67967
0.923693	5.15486
-0.418763	-1.23684
0.257109	-2.16506
0.245957	1.36398
0.129169	-0.631671
-0.564785	-0.162232
0.236066	-1.31953
0.06004	-0.423596
-1.78732	-2.10959
-0.08222	-0.372324
0.991277	-0.30902
0.216623	-1.68018
0.142338	-0.0351126
4.9902	6.19233
0.673537	0.764223
-0.746301	-1.10739
0.0162288	-2.72419
-0.319174	2.63126
1.59683	3.01136
0.520927	2.42166
-0.189948	1.05202
0.50106	0.979834
1.0571	1.03036
-0.232056	-0.486295
0.690194	-0.514127
1.77277	2.79629
0.0426394	0.570202
0.301045	-1.51377
-0.179657	-0.313288
-0.245863	-1.82737
1.32138	3.45172
0.479241	0.212084
-0.169859	-0.990604
-0.452441	-1.11906
1.16494	1.70015
-0.364779	-0.327792
-1.34416	-2.93644
-0.754441	-1.21869
-1.00763	-1.55107
-2.36855	-3.74507
-0.168002	0.143336
-0.606486	0.159635
-0.886199	-2.98291
1.76572	0.280431
0.819242	0.861453
-0.356115	0.466661
1.4461	-1.0972
1.55218	2.1022
0.615967	0.788069
0.207895	1.84569
-0.277497	0.263528
1.14852	0.705037
1.59379	0.104367
-0.346167	0.305515
0.0339077	-0.727488
0.0249284	-0.284731
0.300535	0.0952452
0.641847	-0.122483
0.147716	-0.941179
-1.28532	-2.06936
-0.660978	-2.53089
-0.121154	-1.41487
-0.578899	-0.315953
1.26955	0.353709
-1.10823	-2.78499
-0.289175	-0.0122329
-0.537025	0.184566
0.150873	-1.15294
-0.644242	0.133928
-0.557556	1.82307
1.03627	3.27883
-0.392755	-1.23651
-0.386049	-0.865995
0.0877898	0.834227
-0.887759	2.01509
5.17709	6.55435
-1.0579	-2.83977
-0.0356489	-0.771211
0.744503	0.914238
1.46655	-0.464264
-0.208959	-1.36782
0.273463	0.428866
2.6414	-0.434008
-0.560612	-0.908841
0.336198	0.671908
1.47095	1.28906
0.0825101	-1.11449
-0.406511	0.26753
-0.632153	-0.236628
-2.14076	-3.20406
3.26883	2.14027
-0.137756	1.57506
0.872713	2.50273
2.01761	2.65666
0.027102	-2.09866
2.17756	2.89937
1.28381	3.50495
-0.34414	-0.846619
0.357104	5.19377
-0.220985	-1.00992
1.08591	0.853499
0.414563	2.71313
-1.43756	-2.37913
-0.538329	-2.46767
0.58563	0.863563
0.0494525	-0.293082
0.0487288	0.23107
0.379711	-1.12908
-1.46325	-2.05167
-0.383268	-1.67484
-0.379609	-0.894687
-0.163145	-0.837291
-0.311049	0.704428
-0.459054	0.084848
-0.568172	-0.551652
0.0775215	3.57065
-0.595752	1.00598
-1.60098	-3.63939
2.33288	4.04749
-0.934959	-2.29639
1.42373	-0.286658
-0.547742	-0.88928
-0.193147	1.14387
3.36684	4.70724
-0.176447	-1.73234
-0.966155	-0.0385205
-0.202569	-0.100539
-0.298075	-0.524039
-0.31596	-0.895129
-0.633862	-2.11354
0.663632	-0.150484
0.545665	0.687892
0.865051	-1.00128
0.811982	-0.00517027
1.14466	0.717692
-1.83038	-0.850107
-0.112685	-0.541724
-0.170518	0.271193
1.07585	3.3739
-0.0186846	-0.74859
0.97799	0.810605
1.37198	-0.221917
0.244956	0.181887
0.286669	-0.67946
0.143535	0.418908
0.114057	-0.692136
0.868253	1.0778
1.09665	-0.265365
0.132568	-0.549624
-0.180812	-2.17704
-0.978607	-3.05543
-1.76248	-2.02136
0.410886	0.247746
0.428376	-0.848355
-0.178225	-0.891069
-0.30093	-1.77291
1.06438	3.24039
-0.103711	2.18095
0.0848681	-1.9467
-0.181068	-1.4936
0.565076	0.171379
0.0853912	-0.645614
-0.372694	-1.11095
0.518614	0.197383
0.706535	-0.604841
0.0746367	0.496153
0.201984	-0.523891
-0.148313	0.860353
0.861632	-1.04361
-0.0707048	-1.13225
0.000463117	2.59305
0.22375	-0.0565915
-2.73949	-0.979987
0.537319	-1.77575
0.168769	1.22377
-1.63842	-3.19973
0.987183	-1.50928
0.116441	-1.69452
0.0827705	-0.515837
-0.354768	1.17766
-0.251673	-0.499978
0.0623532	-0.395704
-0.500572	-0.7767
0.582843	0.259336
-0.144535	5.41606
2.49953	2.46856
0.0278923	-1.86531
0.191611	1.14383
0.606413	2.56398
0.516704	1.16564
0.126226	1.24316
0.341267	1.25956
0.627993	0.676497
-0.0952861	-0.224548
0.285556	2.28869
0.310802	-0.819837
-1.96761	-2.17168
-0.164575	-1.85687
-1.66155	-1.35265
0.301637	-1.04918
0.523517	0.00754803
2.81444	-1.11468
1.23234	0.372814
0.0445395	1.17925
4.26551	2.32575
-0.297723	-0.543605
0.281832	0.0733418
0.281205	2.24778
1.07276	0.760922
0.252702	0.929875
1.01644	1.29381
4.09406	2.77119
-0.621398	0.629435
0.018404	0.737643
-0.359358	-2.55724
0.118115	1.17295
-0.141372	2.17005
-1.24444	2.96672
-0.277412	0.612048
-0.508466	0.74448
-0.810549	-0.148824
0.950038	4.31543
-0.26964	1.62704
-0.421706	-0.0946953
0.400883	-0.233193
0.49518	-0.407543
1.3996	0.165888
-2.79711	-3.36019
0.177263	0.283555
0.481363	0.533838
-0.31435	1.77949
0.221907	-0.721586
0.00241899	-0.427506
-2.62013	-1.08717
0.189349	1.07858
0.192739	-0.297789
-0.658455	0.571209
0.307877	0.65007
-0.00581066	-1.64046
0.0137936	0.642569
-0.716976	-0.630809
0.82895	1.17695
7.34513	7.23626
0.312116	-0.594257
0.671889	-0.577541
-1.75478	2.19025
-0.980014	0.649546
0.759518	1.02522
0.112481	-0.508629
-0.0553048	-0.557578
0.148875	-1.77058
-0.836577	-1.82231
0.0645882	-2.77596
-0.18729	0.0714237
-0.532203	2.04562
0.0532523	0.638094
-0.178438	0.938497
0.129874	-0.244078
-0.450522	-0.2944
0.402798	-0.670897
0.581667	0.908579
3.99007	3.2729
-1.66367	-2.50702
-0.844412	-2.14606
0.291474	-0.117156
0.722168	-0.734139
-0.643598	-0.593413
-0.65269	-1.16722
-0.556701	0.131176
0.0602988	0.315265
-0.566709	-0.42566
1.14699	0.656558
0.115993	1.06865
0.125006	-0.331357
-0.167395	-1.0666
0.557702	0.136624
-0.0316395	-2.1199
-2.62345	-2.17035
-0.567042	-1.6708
-0.0708727	1.7218
-0.143338	-0.421902
0.190905	0.802618
-0.193244	-1.44282
-0.329743	-0.0186579
-1.43856	-3.03479
-0.997913	-2.30432
-0.585625	-1.03898
-0.991228	0.395344
-0.0710686	0.11941
-0.96636	-1.8544
-0.857626	-1.25613
1.33029	0.415725
-1.58438	-0.421703
-0.863807	-0.90459
0.344435	-1.18688
0.688802	-0.461387
0.026087	2.2954
0.257098	3.33111
-0.158196	0.257578
1.78666	1.25387
1.85997	3.93816
-0.385227	-2.19605
-0.809221	-1.32794
-0.725219	-0.676139
0.957919	4.04291
-0.721098	-1.88407
1.20904	1.47855
0.209211	0.869305
0.427665	-1.10722
1.17896	0.956032
-0.873136	-0.457945
-0.050401	-0.0985786
0.417519	1.60869
0.222389	1.07889
-0.426016	2.12119
0.333566	-0.273888
0.95635	-0.95195
0.0979689	-0.155093
-0.984988	-2.02805
0.195748	-0.726051
1.95985	1.27895
0.461228	0.76046
-0.132119	-0.628271
0.365027	0.0721422
1.63766	2.15427
0.67781	0.777531
-0.245118	-2.59746
0.00900159	0.356352
1.01371	-0.679376
-0.849097	6.75725
-1.03873	-0.705023
1.33593	-0.150408
0.502383	0.436135
2.55434	0.974264
-0.268878	-0.00951975
-0.0381052	-0.916027
0.300865	3.16638
-0.152548	-0.603983
1.99446	1.32711
0.905845	-1.17272
1.65723	1.19826
-0.454694	-1.43602
0.529272	3.04379
0.347414	-0.486355
-0.0991581	-0.927351
2.2836	1.90165
0.151459	-0.795408
-0.032743	-0.692714
-0.382034	0.158122
0.248528	-0.962908
1.36074	5.86185
0.422096	-0.5016
0.715059	0.393781
0.182488	0.044794
0.0130559	1.70948
-0.523923	-2.45791
0.200654	-0.716362
0.945188	-0.252704
0.526731	-0.0589179
0.679804	0.894349
0.397834	0.283242
0.279552	0.157413
0.274341	2.23313
-0.0168647	1.59569
0.179141	0.479753
0.990793	0.355847
0.25557	1.13593
0.171678	0.871325
0.689987	2.67189
1.21339	3.70985
1.95466	0.0680277
2.06888	0.0553705
-0.0414587	-5.35014
-0.468677	-1.60593
-0.832198	-0.30567
-0.386751	1.59377
1.15046	2.23301
0.141099	-0.926957
0.0266107	-0.383467
0.024103	0.0742033
0.0411278	1.35946
0.233878	0.193692
0.0658542	2.44847
0.0519671	1.17692
3.66848	1.45195
-0.568592	4.18375
-0.611008	-1.79609
0.205768	0.705578
0.497791	5.51556
-0.307694	-0.210932
0.0425554	0.275568
0.934185	1.08882
-0.212508	-0.753016
0.514701	-2.89757
-0.524026	-2.42577
0.109247	2.42052
-0.542396	0.162762
-0.652479	-0.0777549
0.108584	0.0281212
0.808018	-1.90604
0.663668	0.0300701
1.10993	3.32413
6.7757	6.97678
0.845381	-0.240201
-0.218452	-0.0165305
-0.274907	0.371081
0.0782477	0.34172
0.0114305	-1.91551
2.05507	0.881093
1.08821	0.584245
0.0460109	-0.583087
-0.10859	0.865765
0.361918	3.44001
1.41538	0.477501
0.300244	0.679183
1.03998	0.378506
0.473028	0.791793
-0.35705	-0.39068
1.05245	6.41082
-1.52136	-2.04815
-0.0980441	-0.515285
-0.241521	-1.51646
0.0869879	-0.345736
1.61184	2.56333
-0.0852423	-0.57989
-0.0444382	0.364007
0.0415946	-1.4487
4.07504	3.38532
0.352704	0.538302
-0.584185	-1.45834
-1.27554	-0.591303
-0.840221	-2.02691
2.36529	3.56672
-1.01631	-0.0207832
-1.24182	-1.41624
0.576697	-0.346356
1.31565	-0.874457
0.243229	1.38251
0.264551	3.38955
-1.03649	0.118704
-0.127272	0.866675
-0.188098	-0.536968
-0.285833	0.823605
-0.603889	-1.88562
0.600089	-0.348205
-0.31329	-0.17908
-0.966853	-4.0614
0.379767	1.97397
-0.444674	0.847693
-4.32598	-4.67526
-0.408586	-1.80923
3.2032	0.979309
-0.430058	-0.354346
-0.102996	-0.564874
0.615493	-0.263795
1.36022	2.41791
0.350965	4.06447
-0.178578	0.702817
-0.145458	-0.673235
2.00196	1.97709
0.40845	1.02108
0.338489	-0.647366
0.365083	2.69313
0.940814	1.89514
3.37434	4.10166
0.268434	0.514398
-0.952356	-1.64927
1.75073	1.43397
-0.164907	-0.195636
-2.02659	-1.19378
0.705663	6.70876
0.720477	3.78711
0.0680571	1.36458
-0.507093	-2.25355
-0.828296	-2.14948
0.0581912	-0.785624
-0.505432	0.770461
0.851982	-1.2689
1.72348	-1.94425
-0.86534	-0.0930357
0.492859	0.323285
-0.745166	-1.40156
2.90849	1.31484
-0.0781601	-0.537643
-0.835781	-2.18338
0.257067	-1.06242
-0.763479	-0.536612
-0.217262	0.501164
1.89529	2.75306
0.695821	1.42808
-0.206094	-0.0159731
-1.20096	-2.73994
-4.54266	-1.17257
0.00625482	-0.908081
0.196038	0.374124
0.271881	-0.488802
-0.737253	-0.912457
-1.06204	-2.48498
0.338918	2.12345
-2.10916	-2.95762
0.826829	-0.58834
-0.235705	-1.64387
1.62178	1.13537
0.690398	0.34975
-0.355756	-0.732536
0.0859218	1.46233
-0.463563	-2.32015
-0.401822	0.791423
0.950042	2.2502
0.578601	0.780032
-2.16447	-1.33467
2.38339	-3.17957
1.23856	1.6411
0.753662	3.75242
1.299	2.21937
0.61209	0.744616
-0.79518	0.223495
-0.529577	-1.89316
-0.345245	-1.8244
-0.529235	-1.21761
0.280836	-1.39776
-0.474909	-0.850844
-1.29079	-2.23914
0.921493	-0.198296
-0.71589	-0.619548
-0.0783955	-0.415343
1.37085	3.43249
-0.773168	0.0243237
0.607305	-0.613117
1.47591	-0.851743
-0.647122	-0.890882
-0.745829	0.474431
1.22992	0.827169
1.62748	2.46159
0.738214	-0.0838871
1.32041	-0.98932
0.0532928	-0.174726
0.288632	-1.12326
-0.681432	-1.21698
-0.077693	-1.82871
-0.266487	0.808537
-0.937853	-0.0375524
-1.75078	-0.111411
-0.408558	-0.511647
0.0557062	-0.0650291
0.167622	1.0874
-0.717332	-3.7628
-0.232912	-0.528628
-0.651043	-1.7964
0.745643	-0.469359
-1.72966	-2.39585
0.115875	-0.534593
-0.186237	-0.572128
2.15918	2.92546
1.08201	-0.431411
2.27742	-3.53195
0.498141	-0.0436775
0.126065	-0.143756
0.101727	-1.75158
0.284462	1.09262
-0.477003	-1.84185
-0.0137589	2.22271
0.190363	-0.367033
2.0936	0.863795
1.0552	-0.361641
-0.50677	0.0452295
0.60337	1.31418
1.36167	1.60337
-0.411256	-1.39128
-0.243065	0.296618
2.09346	0.735728
0.590617	1.34391
-0.141258	-1.69208
0.226197	-0.367441
0.398467	-0.109869
0.319289	-1.4159
0.431915	0.458244
0.470897	-0.384322
0.0896438	-0.860509
-0.285687	-1.18325
-1.15887	2.63385
0.602504	2.58124
-0.66869	-3.30501
0.500168	2.28359
0.319439	0.0743935
0.981444	-0.487859
-0.207926	1.278
0.600766	2.18236
0.816639	0.329627
-0.574592	0.180525
1.47051	1.58634
0.769213	-0.0607376
0.218644	-0.0225089
-0.184561	0.0696722
0.402223	1.07799
0.443452	-0.538218
0.417536	-1.37618
0.965786	-1.33472
-0.449347	-1.23996
-0.150279	-1.693
-0.612546	-1.11308
-0.14754	-0.314362
-0.2226	-1.36879
-1.00005	-0.0947271
1.71313	-2.16856
2.38686	-0.438033
-1.78002	-1.98486
-0.0631561	-0.254891
0.197963	-0.0956861
0.259702	-0.184002
0.261912	0.828544
0.235127	-0.339952
3.57081	1.12146
3.42649	3.42838
-0.576532	-3.33851
-0.86706	-2.57404
-0.0049078	-0.0241274
1.1525	0.0176241
-0.308128	0.210268
-0.259452	-1.56491
-0.140297	0.137938
0.391598	-0.790013
0.550762	-0.331795
-0.331996	-0.2338
-0.0153595	-1.06225
-0.159901	-1.89001
-0.0999427	1.09489
-0.867629	0.315052
0.941513	0.688913
0.85004	-0.209858
-0.46953	-1.53096
-0.398025	1.51975
0.0967156	-1.90496
0.0258746	-0.465763
-0.887017	-2.58002
0.144482	0.122114
2.2113	1.90387
-0.340801	0.311685
-1.01331	-1.07447
0.517395	-0.652402
0.292247	-0.201129
1.0845	-0.284165
-0.286261	-1.70802
0.470691	1.62895
-0.964774	-1.37869
1.61273	3.44784
0.197686	0.613459
0.557609	0.0364918
-0.448156	-0.242131
-1.21103	-1.81652
-1.08087	-0.340843
-0.0293351	4.22114
0.930548	2.09164
0.143018	2.02412
0.123664	-1.62199
-0.52725	0.226297
-0.497293	2.5451
-0.633523	-1.83148
0.000816768	2.35087
-0.371019	0.668661
-0.247655	-2.11576
2.01451	3.88619
-0.110248	-0.713181
0.500562	-0.907353
-0.728865	-2.81269
0.00484483	0.721776
-1.18072	-3.36482
-1.4346	-2.31042
-0.233146	0.703843
-0.299621	-0.99717
-1.65532	-2.1476
0.0713809	-1.42837
2.28951	3.80435
0.509608	2.164
-1.56506	0.062365
0.717139	5.1822
1.64316	2.89772
0.047505	1.09907
3.889	5.84939
-0.374919	-1.55195
0.196659	0.104976
-0.825952	-1.32933
-0.162792	1.54349
2.52365	4.41142
-0.64005	-0.15163
0.132746	-0.345458
-0.717627	-0.267399
-2.95876	-2.52808
-2.74131	-2.90792
-0.423446	-0.0839011
-0.0616088	0.839504
1.16905	-0.859006
-0.190056	-1.67525
-0.56866	0.0126349
1.62453	2.3676
0.0388802	-0.33897
-2.47463	-2.73642
-0.299491	-1.04186
2.61577	2.46085
0.0248547	0.989561
0.52481	5.26907
0.458295	-0.370634
-0.334053	-1.01169
0.0203949	-1.32774
-1.09691	-0.930874
-0.663818	-0.980595
0.983009	4.27986
0.740253	1.62702
1.62692	0.843017
-1.34758	-1.27885
0.231388	1.36941
-0.824784	-1.50634
1.70282	2.89634
-0.2623	0.248484
-0.0237492	-1.28094
2.04973	1.20225
-0.465669	-0.969709
2.28895	0.914825
-1.30484	-1.96599
-1.45136	-2.58407
-1.30343	-0.549804
-0.0510066	0.258287
1.10483	-1.33663
-0.869695	-3.13876
-1.27034	-1.70815
0.403804	-5.37127
0.0545765	-1.145
-1.97878	-0.117369
0.488003	-0.889306
-0.367671	-1.97805
-0.478325	-1.53539
-0.00402803	1.35588
0.123715	-0.761288
-0.189983	-1.26735
-0.776337	-1.31187
1.08619	2.11012
-0.274229	0.330132
2.4983	2.87124
0.860698	0.479778
-0.158543	-0.0526226
0.0468305	-1.68576
0.578332	0.185467
-0.670417	0.199989
-0.628331	-0.715883
-0.406566	-0.295164
-0.401782	-1.86728
-0.0451658	-0.828025
-0.555449	-1.61808
-0.400858	-1.7611
-0.393229	0.0411498
1.91065	0.156223
0.673232	1.16789
-0.378577	-1.43724
0.599977	1.71274
1.63669	0.277048
0.956124	1.04024
-0.591338	-2.0394
0.853769	0.542401
1.2377	-0.291708
-1.29107	-1.41881
-0.540918	0.143921
0.732789	-0.528345
-0.711077	-1.40335
-0.390718	-2.22178
-0.837248	-3.41512
-0.140061	0.611691
1.41174	-2.9396
1.03998	-0.164956
0.0560261	0.544301
0.205631	-2.99217
0.0709012	1.42162
0.460542	-0.709707
3.49626	6.16816
5.5043	7.12933
-0.790442	0.907863
0.600129	0.491727
-0.820272	-1.24533
2.47766	2.00109
0.98185	-0.0929299
1.01325	0.188196
0.429891	0.663452
-1.64815	-2.00981
1.71313	4.44252
-1.62693	-2.98058
0.695143	0.316814
0.132228	0.0362749
0.121078	-3.04057
0.353919	0.657438
-0.785279	0.42503
2.64951	4.1504
-0.47679	-0.840954
1.74837	5.54198
3.32349	3.11106
0.433332	0.29176
0.775921	2.22612
-0.372847	-1.41242
-1.68596	-3.20272
-0.320703	0.765674
0.543014	-0.0366796
-0.177334	-0.578108
0.271761	0.513112
-0.185699	-0.558011
0.143337	0.192929
-1.19263	-1.73396
3.18205	-0.515052
0.999181	0.513626
-0.481517	-0.656052
0.11042	-1.339
-1.41076	0.282543
-1.01047	-0.821642
-1.44771	-4.12517
-0.11418	-1.15512
-1.00581	0.641305
-0.134553	0.384065
0.417888	3.00037
-0.684385	-0.24965
0.499432	0.1084
0.969031	1.79469
1.16173	-0.0774138
2.85234	1.77562
0.854737	1.18182
1.24677	-0.311484
-0.596907	-1.65702
1.95559	0.953505
0.00208544	-1.67571
-0.873372	0.262364
-1.13382	-1.49479
-0.954195	-0.968996
0.123169	-1.67973
0.93072	2.92259
-0.00424539	-0.775431
0.376336	2.56568
0.0676004	-0.490718
2.16295	-0.643717
-1.32695	-3.04744
0.212299	0.962631
0.0147226	2.03202
0.172726	-0.686845
-0.13166	-0.68966
0.507018	0.234176
0.201131	-1.01679
-0.0421156	-1.79052
1.33751	1.6012
-0.599917	-2.17925
-0.547604	0.358459
1.08674	1.62394
-0.760042	0.608143
0.157335	-0.114518
-0.422054	-1.53506
-0.699417	-0.0614295
0.22397	2.5623
-1.40063	-2.2741
0.689852	0.525151
-0.535001	-0.422714
-0.440495	0.566067
-0.0424355	-0.194787
-0.515876	-0.667707
0.129204	-1.10692
-0.953003	-3.03317
-0.439954	-0.366422
-0.0111627	0.595611
1.28068	0.817249
-0.213145	-0.530167
1.02916	2.11151
2.29859	5.18529
-0.962266	-1.52544
0.0690082	0.714637
1.04487	-0.14202
-0.773149	1.17751
0.283052	-0.180334
0.394662	1.26349
1.86233	-1.729
1.54918	3.0662
0.136823	0.201088
-0.137183	-0.492549
-0.156441	-0.538483
3.35132	1.86731
0.99522	0.28443
6.07996	5.10849
-0.623063	-2.478
-0.00439915	-1.22185
10.6779	5.84635
-0.828341	-1.19516
-0.0844366	-0.100571
-0.806167	-1.46316
-1.11173	-0.826169
-0.17048	-1.22552
-0.414112	-0.153527
-0.589921	-0.600763
-0.30466	-1.51396
0.128216	0.545192
-0.705987	-0.472933
-0.667072	-0.804214
2.76312	1.9675
1.54075	2.36489
0.232547	0.458493
0.26855	0.716707
0.918524	1.20197
-0.249974	-1.26398
3.3362	0.951036
0.341387	0.064277
-0.518133	-0.949147
0.958339	0.987234
-0.177279	-0.564917
-0.381017	2.11352
-0.0155628	0.540603
-0.795275	0.149305
-0.434631	-0.661711
0.845317	1.36538
-2.98424	-3.74849
-0.357194	-2.31913
-1.70708	-2.2687
0.33786	-1.55606
-0.232351	-0.757281
-0.950467	1.76976
1.65039	-1.46865
1.44617	1.06864
-1.27715	-0.79838
0.273719	-0.251304
4.69093	3.70509
1.23741	3.07116
0.25213	-1.27276
-0.505409	-2.49034
0.365486	0.20781
0.681862	0.595245
-1.43455	1.49544
0.713487	-0.467901
2.13446	2.82578
1.32611	4.32369
-0.596032	-0.0749364
0.383805	1.35004
0.0519882	0.551929
-0.601705	-0.92983
0.119072	0.181646
0.777511	0.712475
-0.79914	0.0671704
0.795712	-0.577511
1.56736	2.0171
0.627321	3.18403
0.318334	-1.55363
-0.54877	0.326719
0.128287	-0.698636
-0.305211	1.14383
-0.56796	-2.38499
1.34374	0.0726663
0.863897	1.96497
0.429024	-1.68928
-0.423858	-0.119751
0.135442	0.0460604
0.683626	-0.928488
0.194491	0.516691
1.96118	0.852553
-1.10549	-1.48149
-2.3361	0.659233
0.822336	-1.30469
1.39069	1.91149
2.59688	-0.204974
-0.096858	-0.565931
-0.0815987	0.803183
1.04898	-0.424902
0.746063	1.52538
0.404618	1.63056
-0.44489	-1.49206
-3.47411	-3.49177
0.817645	-0.77609
2.93707	4.55046
2.12309	-1.01612
-0.265069	-1.45003
-0.022287	0.175303
-0.67258	-0.911981
0.982793	5.09065
-0.181312	3.34181
-0.368703	-2.50887
0.111769	0.371814
3.75276	-0.286891
1.20981	1.43643
0.710613	-0.376456
0.587277	0.879225
-0.265071	-0.982574
0.828673	2.2254
-1.57187	-2.29123
4.53687	3.65597
0.400208	2.80767
-0.870641	0.495771
0.408001	0.106939
1.52126	2.03751
0.492817	0.906985
2.34951	-0.60319
0.565279	-0.494026
0.860907	1.15178
-1.00498	-1.13726
1.35909	-0.447323
-0.0549229	-0.404427
0.187692	-0.406505
-0.547102	-0.49301
0.444942	-0.687511
0.732947	-0.787868
0.98172	-0.900995
0.135232	-0.822075
0.164476	-0.181211
-0.0333974	-0.239493
-0.860347	-1.08357
1.39659	1.95829
0.0634639	0.716485
-0.581512	0.412564
0.0716865	-0.318417
-0.0701474	-0.974678
0.343847	-0.260571
-0.427599	-0.872243
-0.0884566	-0.677344
6.65319	5.65073
-1.49506	-2.25704
1.01824	2.93936
0.783752	2.75723
-0.0624049	-0.741957
0.157881	-1.51662
0.949001	0.854399
-0.134281	1.60233
-1.66797	0.138704
1.97312	-2.0809
0.153871	3.24572
1.4813	1.08159
-0.22307	-1.32627
0.0325019	0.635878
0.393553	0.0488178
0.212274	0.865894
2.67846	1.4982
4.82526	5.41265
1.27734	1.00286
-0.263456	1.71212
1.59193	0.429234
2.91067	-0.150035
1.07806	0.852729
2.12485	1.13648
-0.403095	-0.176063
-0.885336	0.954399
-0.703886	-0.81365
0.857671	0.184612
0.745135	-1.01027
-0.590022	-0.190166
-0.119689	-0.12034
-0.95938	0.220234
-1.40905	-0.997857
1.77505	-0.301313
0.465112	2.05264
0.398765	-0.799287
0.158701	-0.741013
0.039533	1.37149
0.644621	0.15952
-0.10967	0.00827034
1.37375	-0.621652
-0.382123	-0.801415
-0.610658	-0.0676252
-1.88636	-2.67808
0.69068	-1.97322
2.49363	2.51731
-0.200544	-1.37044
-0.539053	-0.86024
1.33522	3.60963
0.201863	0.688261
1.28363	1.94317
-1.56839	-0.460824
-0.307824	0.953379
0.152759	0.416417
0.523486	2.66189
0.10965	-0.117376
-0.958403	0.221784
0.66024	0.632892
0.37275	-0.573669
-0.198076	-1.82527
0.146138	0.640434
-0.0542635	-0.313385
1.5065	-0.129237
0.136413	0.612447
-0.881092	0.479095
0.0525611	0.521365
-0.552934	-0.242418
0.456769	-0.393576
2.01118	3.9391
-1.89533	-1.95628
0.457986	0.144077
1.89473	-0.637472
1.96741	0.0510761
1.25959	0.45821
1.49288	-1.75428
-0.145458	0.6963
-0.242978	-1.65895
2.07574	1.91854
0.0324215	0.344521
-0.339362	0.551859
1.55573	1.3418
-1.61156	-1.03447
0.40325	-0.447709
-0.885933	-0.26545
0.318255	0.218203
-4.04542	-2.31994
-1.90422	-2.06099
-1.27386	-1.1907
0.860089	-1.01096
-1.28231	-0.222799
-0.395477	-0.433062
0.703481	0.0547004
-1.09865	-1.25504
-0.846721	-1.7634
4.87002	0.780305
-2.04514	-1.67363
-0.379795	-1.48817
-0.442649	0.406796
-0.440516	-0.119414
0.00145003	0.146719
-3.12956	-1.53054
0.206151	0.928268
-0.118017	-0.176307
-1.0806	-1.4325
3.57695	1.89329
-0.689329	-2.32052
-0.10786	0.306355
-0.677057	-1.68792
-0.521179	-1.06249
0.250099	-0.326525
-0.102232	-0.489639
-0.253352	-1.71088
0.0120204	-0.646622
-0.527659	-0.612308
-0.562745	-1.27084
1.21284	-2.16074
0.48503	-0.592151
1.32639	-0.889224
-0.162162	-0.687669
-0.504571	-0.569896
-1.00314	0.342414
0.276501	1.24705
-0.0147933	-0.927734
0.9559	1.09539
0.566094	0.800811
-0.704246	-0.735725
-0.588013	-1.59413
3.2767	1.27344
1.24701	0.679608
-0.538202	0.841898
-0.813839	-0.898777
2.42423	1.33322
1.68909	0.396841
-0.822845	-1.97679
1.60229	2.26692
0.445508	0.225702
-0.196337	-0.770105
-0.664211	-1.51483
-1.89499	-1.68899
-0.731887	1.24182
-0.408999	0.0417683
-2.18308	-1.1424
-0.87262	-0.772667
0.79121	-0.625262
-0.301559	0.47939
-1.30515	-1.98179
0.540069	4.15212
2.50686	1.03076
0.0318852	0.274337
-0.659094	-0.373231
0.327405	-1.23098
-0.306699	-0.641201
-0.172079	0.348318
0.937875	2.36742
0.465088	1.4613
-1.17806	-1.63144
0.527976	0.64096
-1.75809	0.087922
-0.433532	0.10222
-0.0521039	0.757296
-0.220091	-0.48186
-0.454258	0.332921
-0.326868	0.302084
0.0148151	-0.977998
0.106733	1.58164
-0.0173752	0.172678
0.485429	1.69062
-1.39561	-1.05275
1.31019	0.408666
-0.829672	-1.25604
-2.10334	-0.028394
0.603971	2.53396
1.26202	-0.467989
0.777257	1.6209
-0.580473	0.0962923
-0.732591	1.14278
-0.615809	-1.20092
0.816995	0.963081
-1.21542	0.259365
-1.22398	-0.367868
-0.640417	-0.379734
-1.24373	-2.38404
-0.870047	-0.595564
0.0917146	-0.762974
0.57469	-1.18128
0.0404382	2.71082
-0.269235	0.780715
-0.172562	0.172051
-0.0383341	-0.398651
0.472214	0.468258
-0.180149	-0.924624
-0.047722	1.27347
-0.757941	0.352443
0.680818	-0.557904
-0.785732	-1.99502
0.145504	0.272138
-0.713338	2.09261
-3.17221	-2.11948
1.41591	3.71021
2.01393	2.26822
0.126752	0.218152
-1.82087	-0.194573
-2.52532	0.222527
1.29503	1.04086
-0.414639	-0.858293
-0.503767	-0.445557
-0.900695	-1.09305
0.0507046	-0.467247
-1.17599	0.591076
0.273598	0.443424
0.407463	0.659868
-0.00294056	0.225755
0.736912	3.50306
0.46314	-0.000736809
0.344048	0.446288
0.374465	0.0235738
-0.0729568	0.160191
0.924792	-0.107849
0.377175	-1.85558
-1.16174	-1.57384
-1.03549	-0.350188
0.082314	-2.06203
-0.255197	-0.312843
-0.790015	-0.44487
-0.242036	0.839314
-0.493792	-0.56422
0.0236851	0.267534
0.493578	-1.24971
3.66314	0.568324
-0.0213701	0.204926
0.779973	1.84278
-0.317335	0.74337
0.195577	2.31436
-0.68105	-0.195042
-0.86784	0.817209
-0.425398	-1.09418
1.34001	1.84155
0.29918	0.705295
3.34147	0.108724
-0.259174	1.36432
1.14122	3.8008
2.7283	7.61114
-0.697484	-0.419003
0.523291	-0.314929
-0.730614	1.0809
0.483445	-0.366877
-0.0896946	-0.489423
0.510959	1.14765
0.616126	0.727186
-0.825734	-2.77699
0.216331	0.261727
-0.568978	-1.73852
0.315631	0.765565
0.846439	-0.649688
0.534251	1.63893
-0.674073	0.0801194
0.39841	2.27883
-1.33365	-1.86192
-1.03431	-0.264803
3.14928	1.06199
-0.732742	-1.80443
-0.154081	2.47249
-0.177888	0.221855
-0.756363	-0.786586
0.480738	2.38056
-1.34437	-0.711885
-0.52316	-1.06875
-0.981502	-2.35816
-0.772385	-1.9259
0.282656	-0.232273
0.219097	-1.44484
-0.498718	-0.051075
-0.0262641	0.317769
0.289738	-0.844457
0.022863	0.323273
-0.604416	-0.319845
0.37428	-0.693794
-0.658094	-0.552806
0.431889	2.30026
-2.34386	-0.0279977
-0.326574	-1.3713
0.663354	-0.385566
2.14456	1.39317
-0.392339	-0.517891
-0.773111	-1.27467
-0.561824	-0.749249
-0.217117	-0.171419
-0.390034	1.22571
0.0789702	-0.61942
-0.109693	3.13653
-0.0150867	-0.0238778
0.0287584	1.44286
0.0120749	1.15414
0.645184	0.939328
0.985688	-0.888816
-1.22395	-0.168199
0.0649331	0.166141
-0.199717	0.988572
-2.95503	-0.502143
-0.689807	0.254842
3.72828	-0.543965
1.12411	0.000878315
-0.400142	-1.42839
-0.799929	-1.20988
0.0282117	0.713
1.19931	1.03778
4.78352	2.47213
-0.83047	-0.235395
-1.65969	1.06927
-0.725584	-1.10273
-0.369112	-0.497871
-0.0745044	-0.426802
-0.761689	-1.09579
-0.0544824	0.939899
-0.65806	-0.962151
-0.072867	-1.79778
-0.236577	-0.157147
0.13658	0.494481
0.289634	-0.698702
-0.683188	0.0914926
2.49151	-0.0428852
0.188823	0.0615808
0.810324	1.91799
-0.0388162	-0.924948
0.99202	-1.09273
-0.319701	0.183474
-0.0538718	-0.4874
0.300478	-0.2369
0.193468	-0.917738
-0.283676	-1.76035
-0.657415	2.8962
0.689719	-0.809599
0.302104	1.75106
-0.575443	-0.584925
-0.0628725	-1.45642
1.16223	-0.169694
3.99981	0.941096
0.707352	1.16897
-0.246911	-0.264744
-0.277123	0.394766
0.5662	0.0145123
-0.203217	-0.619103
2.29508	-0.34417
-0.644048	-0.158501
-0.157051	0.43582
-0.171229	-0.726585
1.02102	-0.231537
-1.15623	-0.096997
-0.900312	-1.277
-0.895959	-0.137887
0.70477	-0.833373
-2.50238	-1.96293
-0.513285	-1.23123
3.18428	2.48905
1.57878	-1.46862
-0.680397	0.0922254
-0.517411	-0.00381115
0.354728	0.0904436
1.82475	1.0421
0.0316121	1.64146
-0.117058	-0.527397
-0.0473081	-0.128452
0.400815	-0.30469
0.413646	2.55237
1.65273	2.61977
-0.411857	-0.355158
-1.46056	-3.52388
-0.036405	0.649934
0.887233	4.64833
0.485405	4.81337
-0.484547	-0.878144
0.526356	0.436677
1.87979	1.23158
1.40483	1.24616
4.09141	1.23213
0.798866	-1.57333
1.33863	0.802543
0.13762	-2.21284
0.803781	1.03636
1.39076	6.83313
-0.982154	-0.323429
-0.22863	0.318459
-0.305597	-0.39421
-0.131692	-0.00923322
2.1163	2.43815
-1.43887	-1.29015
0.69105	-0.644537
0.610576	0.494497
0.129643	0.0953266
-0.635834	0.144842
0.177847	0.160155
-0.881097	-0.907271
-0.337923	-1.74969
0.440669	0.0831473
1.44007	0.718338
0.314568	0.401014
1.06032	0.992142
-0.217454	-0.60417
0.734437	1.46214
-0.126941	0.705634
0.448146	-1.44236
1.60564	0.193341
0.697968	-0.918481
-1.31771	-0.54146
0.697403	1.52677
-0.0285165	-0.234529
0.0541777	1.07534
4.4231	4.01427
-0.237154	-0.488783
-0.721071	0.694213
1.39296	1.57825
-0.0564845	0.849543
2.05513	0.29844
-1.48118	-1.60229
0.387647	-0.188032
0.219409	0.369118
-0.0432923	-0.52672
-0.0962358	-0.244913
-0.213128	-0.950371
-0.822175	-1.08591
0.0805837	0.775157
-0.777536	0.809111
2.65508	2.61697
-0.649332	0.121353
-0.116119	0.689913
0.235776	0.978265
0.135916	0.172667
0.35322	0.439227
-0.221588	-0.465208
-0.117215	1.10818
0.055781	-0.121576
-0.1913	0.42685
-0.561921	1.28164
0.271935	0.400059
0.20824	-1.71689
1.63521	0.961499
0.864584	0.20141
0.222124	0.490576
-0.439594	1.07099
3.6298	-0.51893
0.197719	1.35289
0.818277	-1.12476
0.221908	-0.836104
-0.502001	-0.6008
-0.431524	-1.18768
-0.595527	-0.776819
-4.54238	-2.76329
1.46043	1.01487
-0.02689	0.361404
0.154627	2.03611
3.32189	4.48438
-0.411215	-1.93407
0.378494	-1.91996
-0.479134	0.299177
1.62511	2.336
0.891216	1.57529
0.63429	-0.944444
0.0370229	-0.564112
-0.146173	-0.149475
1.22919	0.853357
0.00273313	0.48494
-0.986758	-0.283433
1.30213	0.0157507
-1.28498	-0.253352
-0.0548902	0.696077
-0.403998	-0.457733
0.250152	1.67784
-0.500965	-1.34873
-4.87847	-3.34394
-0.121282	0.753067
-0.877018	-0.862248
0.904643	-0.885336
0.0113632	-0.271793
1.72839	0.102447
-0.249049	-0.45485
-1.65167	-0.903013
-0.502158	-0.46618
0.473508	1.18592
-1.11502	-0.262898
-0.0214811	-0.307824
0.30256	-0.733953
0.0588795	-0.10455
-0.24968	-0.675404
-0.348619	-1.67254
-2.30977	-1.89533
-0.686027	2.54195
-0.626448	-0.521853
-0.139234	-1.151
3.73169	0.754396
-0.29238	-0.276833
-0.0938198	-0.679425
0.00542364	-1.75863
0.168713	0.420174
-0.147369	0.723853
-0.250901	-0.987041
-0.258474	2.1462
0.956524	0.953792
-2.24118	-0.452112
0.631101	2.28122
2.15914	-0.21145
0.463744	4.12614
0.421252	-0.387866
0.0145057	0.75586
-0.410183	-0.592221
-0.396146	-0.592221
-0.486354	1.11518
0.321634	0.353764
-0.00436468	0.41212
-0.837624	1.21021
-0.25798	0.00240978
-0.754426	-2.10082
0.478925	0.807246
5.21738	4.82526
-1.58732	-1.17595
-0.293721	-0.839598
0.747196	1.03998
1.54915	1.97728
0.21802	-1.01365
-2.09275	-2.0495
-0.279986	-1.12214
1.18757	-0.439147
-0.47008	-1.48256
0.37355	-0.112638
-0.857814	-0.487781
-1.5999	-1.04057
0.299459	0.54536
-0.373998	-0.204929
1.13634	1.18346
0.412428	-0.190375
-0.875194	3.43398
-0.43728	-1.46703
1.36573	-0.564785
0.231642	-0.00457351
0.520927	-0.642429
-0.693474	0.532463
-0.693474	0.532463
-0.100492	3.0137
-0.530338	-1.28369
0.235621	-0.588737
1.30459	1.43185
-0.169953	-0.46464
-0.483628	0.700222
0.385185	-0.309965
0.857671	-0.728268
0.0412388	-0.77378
0.575764	1.34843
-0.182029	-1.34416
1.13762	-0.0568053
-1.11529	-0.880225
-0.346139	-1.93528
0.0589073	0.541292
-0.759535	0.359687
-0.797266	-1.61323
-0.886199	-1.81935
-0.392522	-0.425147
-2.14175	-2.19554
-0.331548	0.849247
0.748059	2.48797
0.363505	2.2297
-1.14359	-1.28231
-3.0709	-2.53479
1.82188	0.797854
-0.320704	0.147716
-0.99482	-0.244719
1.03061	-0.0147645
-0.289175	2.47253
-1.43183	0.315709
-0.563417	-0.542537
-3.40439	-1.86559
0.330148	2.05595
0.446881	-0.0356489
-0.621311	-0.384182
-0.411723	-0.836315
-0.0346306	0.658027
-0.560612	0.658027
0.0825101	0.202607
0.202607	0.0825101
0.202607	0.0825101
-2.64456	-3.55654
-3.22714	2.31121
-0.738116	-1.26344
-0.00578416	-0.326607
-0.974356	-1.36848
0.28038	1.43549
0.688606	1.70812
-3.84487	-1.53346
0.186206	0.971211
0.37261	1.05242
-0.0850153	-0.0426243
0.299582	0.78077
-0.63698	-0.724159
0.378627	3.02767
-0.895724	0.269443
0.0215977	-0.508072
-0.182737	-0.237034
-0.134838	-0.178377
1.72208	2.01522
-0.496275	-1.63802
0.501259	0.196852
-0.126199	-0.521179
0.654273	-0.364895
-0.906504	0.250099
0.471024	2.91991
0.877487	1.85521
-0.27725	0.190867
0.190867	-0.27725
0.190867	-0.27725
-0.393918	-0.74045
0.922875	-0.063281
0.427596	1.13536
-1.08952	-1.3921
-0.178225	1.46797
2.12932	4.97726
-0.235266	-1.59918
0.417556	-0.0707048
-1.34037	-0.647456
0.987183	-0.315643
-1.78738	-2.12174
0.134965	0.847617
-1.34703	-1.43983
-0.145654	1.26076
-0.961276	-1.31554
-3.96882	0.206494
0.627993	1.68909
1.54992	1.17781
0.950621	0.583779
-0.603013	-0.388486
-1.17806	-1.57735
-0.944504	0.445508
-0.325034	0.736628
-1.82251	-2.79711
-0.709873	-0.0982585
0.285307	0.740658
0.275117	0.198154
-0.196337	-0.163553
-0.632114	-0.352905
0.990283	0.153515
0.352498	0.944678
0.871807	-0.664211
-1.89499	-1.06905
-0.373732	0.892394
0.820757	1.41598
0.402798	0.467524
-1.66367	-1.3481
-2.50887	-0.976784
0.504731	1.26963
-0.751651	2.46132
0.19255	-0.272233
1.30958	1.7336
-0.379475	1.17307
0.166934	0.055275
-0.156374	-0.2084
0.172603	-0.680452
3.07441	2.71854
1.85377	5.54089
-1.21428	-1.75809
0.800388	0.0876621
-0.326868	-0.417298
1.5924	2.82271
-1.05023	-0.997913
-0.774085	-0.516437
-0.863807	0.284972
-0.863926	-1.05426
-0.887096	-1.76124
-1.12997	0.91144
-0.64786	-0.533497
0.183791	0.485429
0.183791	0.0198043
0.213583	-0.620084
0.229158	1.44573
-0.159189	0.254726
-0.384955	0.792755
-0.447023	-1.39561
0.566368	0.697606
0.292481	0.991688
-0.0819091	-0.215836
0.417519	2.5718
0.068927	1.1617
3.19082	-1.51948
-0.319249	-0.083076
-1.63222	-2.19517
0.132383	0.559086
0.0849068	0.765261
-0.870047	-1.39932
-0.0698116	-0.172562
0.529272	3.97
-0.402644	-0.254782
-0.647257	0.145504
0.582328	0.825175
0.715059	2.01393
-0.188319	1.19483
1.19483	-0.188319
0.273452	-0.629153
1.44674	0.798337
3.24542	-0.49146
-1.67351	-0.793832
-0.409582	0.735446
0.771909	-0.350358
0.317923	0.708365
0.382292	1.17697
-0.00951291	0.183489
-0.276019	1.08868
-1.23265	0.960433
0.249353	0.813062
0.736912	3.52183
-0.460088	0.7141
0.365574	0.738611
-0.642374	-0.180748
-0.856275	0.0131703
-1.43812	-1.74712
-1.06072	-1.37705
0.370133	-1.19302
0.144658	-0.207266
1.02198	-0.271264
0.705932	0.499812
-1.68759	-0.36412
0.319778	-1.12832
1.08858	0.298097
-0.0852423	0.732557
-0.0444382	-0.296851
-0.377211	-0.49559
0.662753	0.770143
1.4379	2.8552
-0.0921307	-0.745777
0.732205	0.199941
0.199941	0.732205
-1.21042	-1.50426
4.57747	6.17223
-0.354077	-0.450291
0.590637	1.47133
0.0279042	0.130227
-0.45915	-0.0214335
0.41361	1.86316
0.245727	-0.357722
-0.160402	0.0494937
-0.554315	-0.677435
-0.316139	-0.0765807
1.36022	4.75422
0.846251	2.14456
0.99049	-0.217117
1.35003	0.194169
0.194169	1.35003
-0.718745	0.826502
0.0575646	0.720477
0.851982	-0.099738
-3.24969	-3.6606
-0.534204	-0.578601
-0.451324	0.0299144
0.776591	-0.0652853
-0.483686	1.24433
0.14038	-0.34412
-0.480887	-0.235705
0.690398	1.55743
0.0286676	0.0905688
-0.600708	-0.145143
-0.360809	-1.40824
2.6741	0.414692
1.13055	1.20734
-0.690646	0.574938
-0.756699	-1.02741
-0.605303	0.206068
0.725323	1.09981
-0.0471654	0.855722
0.239335	1.32041
0.393276	-0.0256985
-0.163625	-0.0256985
-0.209098	-1.65374
0.288632	-0.19323
-0.302643	0.625334
0.732362	1.39392
-0.346546	0.911952
1.53409	1.75308
0.106162	-0.0449954
-0.214708	-0.107752
-2.7363	-1.99647
0.277135	0.660449
-0.460847	0.700308
-0.182536	2.72877
0.616126	1.40982
0.308411	0.738996
1.93087	2.09346
-1.25193	-1.57879
-0.13639	0.534251
0.276551	2.78974
-0.715071	0.648542
0.0508989	0.939173
-2.04943	0.234
-0.420447	-0.488052
-0.660655	-0.104388
-1.31152	-0.0804846
0.0344501	0.431889
0.119084	-0.896211
-0.470217	0.723884
0.0433293	0.607085
0.527365	-0.886007
-0.527633	-0.58002
-0.671457	1.36934
-0.331996	0.561703
-0.375651	-1.217
0.078361	-0.072867
0.93041	-0.217576
-0.275504	-0.364592
-0.983234	-0.683188
0.351987	-0.231673
-0.0507675	-1.09226
-0.250311	-0.411948
-0.833931	0.0967156
2.3402	3.29991
0.144482	3.07943
0.48325	-0.0627277
-0.452168	-0.292097
-0.132298	0.0929435
0.998267	1.0248
-0.970878	-0.400142
[truncated: 152 more rows]

## Sheet: Figure7f
gene_RNA_lfc	da_RNA_lfc	comparison
-0.940651	-0.935967	EtOH vs E2 3h
-0.813568	-1.28857	EtOH vs E2 3h
-0.00263367	-0.682976	EtOH vs E2 3h
-0.333213	-0.360917	EtOH vs E2 3h
0.512392	0.356956	EtOH vs E2 3h
0.182897	0.0147133	EtOH vs E2 3h
0.193121	0.301843	EtOH vs E2 3h
0.177597	1.35108	EtOH vs E2 3h
-0.177693	-0.262877	EtOH vs E2 3h
0.616192	-1.1606	EtOH vs E2 3h
-0.780602	-0.0770294	EtOH vs E2 3h
0.387248	0.384925	EtOH vs E2 3h
-0.405958	0.135242	EtOH vs E2 3h
0.075574	-0.242905	EtOH vs E2 3h
1.20876	0.464899	EtOH vs E2 3h
0.120042	0.324031	EtOH vs E2 3h
0.0201618	0.126017	EtOH vs E2 3h
0.495843	0.558445	EtOH vs E2 3h
-1.68935	-0.0404219	EtOH vs E2 3h
0.0559072	-0.296411	EtOH vs E2 3h
0.139069	0.13689	EtOH vs E2 3h
0.749719	0.50465	EtOH vs E2 3h
0.26675	-0.0956453	EtOH vs E2 3h
1.71697	1.888	EtOH vs E2 3h
0.251237	0.394086	EtOH vs E2 3h
-0.366676	-1.31744	EtOH vs E2 3h
1.49371	0.388667	EtOH vs E2 3h
-1.58474	-1.55133	EtOH vs E2 3h
-0.0473059	0.904574	EtOH vs E2 3h
-0.127432	0.193194	EtOH vs E2 3h
-0.357485	-0.114242	EtOH vs E2 3h
-0.0741792	-0.0859391	EtOH vs E2 3h
-1.31122	-1.34665	EtOH vs E2 3h
-0.493337	-0.724822	EtOH vs E2 3h
0.300098	0.225382	EtOH vs E2 3h
-0.163518	-0.769983	EtOH vs E2 3h
0.582251	0.756111	EtOH vs E2 3h
0.107975	0.15314	EtOH vs E2 3h
-0.262029	0.234826	EtOH vs E2 3h
-0.107078	-0.0360953	EtOH vs E2 3h
0.02532	-0.600237	EtOH vs E2 3h
0.754794	0.879243	EtOH vs E2 3h
0.451238	0.774397	EtOH vs E2 3h
-0.0125962	-0.233629	EtOH vs E2 3h
-1.51936	-0.616877	EtOH vs E2 3h
0.739068	1.28752	EtOH vs E2 3h
-0.177652	-3.48331	EtOH vs E2 3h
-0.364717	-0.248698	EtOH vs E2 3h
1.63245	0.469335	EtOH vs E2 3h
-0.00681457	-1.94138	EtOH vs E2 3h
0.253462	0.0839	EtOH vs E2 3h
0.114184	0.00485287	EtOH vs E2 3h
-0.569237	-0.257245	EtOH vs E2 3h
-0.280335	-0.88912	EtOH vs E2 3h
0.337962	0.275777	EtOH vs E2 3h
1.77066	1.82239	EtOH vs E2 3h
0.0366076	0.786604	EtOH vs E2 3h
-0.15917	-2.04764	EtOH vs E2 3h
0.511125	0.364639	EtOH vs E2 3h
1.71774	2.56009	EtOH vs E2 3h
0.157655	0.0389616	EtOH vs E2 3h
0.354775	0.605426	EtOH vs E2 3h
1.10557	1.41868	EtOH vs E2 3h
-0.0296785	-0.457734	EtOH vs E2 3h
0.049716	-0.346839	EtOH vs E2 3h
0.187431	0.0993791	EtOH vs E2 3h
0.323388	0.311221	EtOH vs E2 3h
0.211988	0.0801163	EtOH vs E2 3h
-0.119855	0.0139745	EtOH vs E2 3h
0.170212	-0.771598	EtOH vs E2 3h
-0.0524991	-0.203985	EtOH vs E2 3h
0.381784	0.815269	EtOH vs E2 3h
-1.21091	-0.657532	EtOH vs E2 3h
-0.940328	-1.13899	EtOH vs E2 3h
0.0206108	0.0427109	EtOH vs E2 3h
-0.01616	0.115637	EtOH vs E2 3h
0.164622	-0.550085	EtOH vs E2 3h
0.0421914	-0.220699	EtOH vs E2 3h
-0.358638	-0.415524	EtOH vs E2 3h
-0.0342647	-0.0871483	EtOH vs E2 3h
-0.241363	-0.079305	EtOH vs E2 3h
-0.222482	-0.276867	EtOH vs E2 3h
-0.501054	-0.196118	EtOH vs E2 3h
-1.63083	-0.825875	EtOH vs E2 3h
-0.233635	0.072225	EtOH vs E2 3h
-0.0714507	-0.245202	EtOH vs E2 3h
-0.208749	-1.93046	EtOH vs E2 3h
-0.0176225	0.000545678	EtOH vs E2 3h
-0.155042	-0.0662843	EtOH vs E2 3h
-0.486506	1.8001	EtOH vs E2 3h
-0.378836	-0.369921	EtOH vs E2 3h
-0.0760184	-0.00787527	EtOH vs E2 3h
0.264831	0.103945	EtOH vs E2 3h
-0.878904	-0.0286346	EtOH vs E2 3h
0.313606	0.377586	EtOH vs E2 3h
-0.23589	-0.0396163	EtOH vs E2 3h
-0.5945	-1.51787	EtOH vs E2 3h
-0.0541801	0.774287	EtOH vs E2 3h
-0.524299	-0.279323	EtOH vs E2 3h
0.137164	-0.356392	EtOH vs E2 3h
-0.731462	0.180875	EtOH vs E2 3h
-0.249473	0.0633652	EtOH vs E2 3h
0.0969987	-0.134525	EtOH vs E2 3h
-0.289042	0.799466	EtOH vs E2 3h
0.161076	0.715291	EtOH vs E2 3h
0.372169	0.147556	EtOH vs E2 3h
-0.230196	-1.05953	EtOH vs E2 3h
0.0927031	0.203085	EtOH vs E2 3h
0.0873325	0.181065	EtOH vs E2 3h
-0.240742	-0.758351	EtOH vs E2 3h
0.0383345	-0.0691619	EtOH vs E2 3h
0.33576	0.251851	EtOH vs E2 3h
-0.571612	0.337902	EtOH vs E2 3h
-0.51687	0.496461	EtOH vs E2 3h
0.902639	1.02977	EtOH vs E2 3h
0.352344	0.961256	EtOH vs E2 3h
0.202575	0.222176	EtOH vs E2 3h
-0.342231	-0.333212	EtOH vs E2 3h
0.292857	0.70339	EtOH vs E2 3h
0.317576	0.376419	EtOH vs E2 3h
0.110487	0.219221	EtOH vs E2 3h
-0.368055	-0.622477	EtOH vs E2 3h
0.156416	-0.106979	EtOH vs E2 3h
-0.815615	-0.852336	EtOH vs E2 3h
-0.321197	-0.971537	EtOH vs E2 3h
-0.720261	2.8179	EtOH vs E2 3h
-0.178481	0.0431809	EtOH vs E2 3h
-0.0508993	0.543335	EtOH vs E2 3h
0.18018	0.012431	EtOH vs E2 3h
-0.52485	-0.135577	EtOH vs E2 3h
-1.14242	0.316614	EtOH vs E2 3h
-0.395391	-0.289311	EtOH vs E2 3h
-3.56898	-3.54896	EtOH vs E2 3h
0.41865	-0.340506	EtOH vs E2 3h
0.319501	0.321157	EtOH vs E2 3h
-1.85723	-1.22275	EtOH vs E2 3h
0.271094	0.739931	EtOH vs E2 3h
-1.19444	-0.323623	EtOH vs E2 3h
-2.4966	-2.90561	EtOH vs E2 3h
0.246249	-0.446413	EtOH vs E2 3h
-1.23908	-0.0334815	EtOH vs E2 3h
0.0944982	-0.00775849	EtOH vs E2 3h
1.2967	1.6734	EtOH vs E2 3h
0.367191	-0.371123	EtOH vs E2 3h
-0.553256	-1.75362	EtOH vs E2 3h
-0.81596	-2.22567	EtOH vs E2 3h
1.22059	0.107292	EtOH vs E2 3h
0.310474	0.244111	EtOH vs E2 3h
-0.0668479	1.76985	EtOH vs E2 3h
-0.213138	-0.16786	EtOH vs E2 3h
0.232722	0.243777	EtOH vs E2 3h
-0.213287	-0.775853	EtOH vs E2 3h
-0.0482942	-0.198225	EtOH vs E2 3h
0.490057	0.37606	EtOH vs E2 3h
0.0249848	0.0130877	EtOH vs E2 3h
-0.174396	-0.2703	EtOH vs E2 3h
0.217486	0.420903	EtOH vs E2 3h
-0.291458	-0.0752751	EtOH vs E2 3h
-0.854061	-0.93356	EtOH vs E2 3h
-0.0809574	-1.17134	EtOH vs E2 3h
0.803014	-0.326232	EtOH vs E2 3h
1.64771	2.23632	EtOH vs E2 3h
-2.11025	-0.213977	EtOH vs E2 3h
-0.0865716	0.257564	EtOH vs E2 3h
0.303045	-0.204606	EtOH vs E2 3h
-0.281089	0.243745	EtOH vs E2 3h
-0.0087468	-0.284921	EtOH vs E2 3h
-0.827261	-0.317653	EtOH vs E2 3h
-0.0519809	-0.520075	EtOH vs E2 3h
0.22788	0.167181	EtOH vs E2 3h
-0.37387	-0.152811	EtOH vs E2 3h
-0.36623	0.779856	EtOH vs E2 3h
-0.592994	-0.435289	EtOH vs E2 3h
-2.25067	-2.81562	EtOH vs E2 3h
-0.63536	-0.303752	EtOH vs E2 3h
-0.224899	-2.35377	EtOH vs E2 3h
-0.0390378	-0.24799	EtOH vs E2 3h
0.792074	0.802179	EtOH vs E2 3h
0.381904	0.11741	EtOH vs E2 3h
0.2769	-0.142767	EtOH vs E2 3h
0.91515	1.59424	EtOH vs E2 3h
0.0986807	-0.885512	EtOH vs E2 3h
-0.108397	-0.127538	EtOH vs E2 3h
-0.470689	-1.13899	EtOH vs E2 3h
1.27228	1.3058	EtOH vs E2 3h
-0.123764	-0.0404219	EtOH vs E2 3h
-0.0097587	0.671718	EtOH vs E2 3h
0.478913	0.630226	EtOH vs E2 3h
2.01176	1.56432	EtOH vs E2 3h
0.235284	0.0688875	EtOH vs E2 3h
-0.0780809	-0.148633	EtOH vs E2 3h
-0.750151	-0.902643	EtOH vs E2 3h
0.113214	0.0268746	EtOH vs E2 3h
0.14698	-0.0459015	EtOH vs E2 3h
0.165869	0.188293	EtOH vs E2 3h
-0.167492	-0.106501	EtOH vs E2 3h
0.110478	0.59186	EtOH vs E2 3h
0.38133	0.626338	EtOH vs E2 3h
-0.768331	-1.43234	EtOH vs E2 3h
-0.515551	-0.489307	EtOH vs E2 3h
0.138297	-1.67892	EtOH vs E2 3h
0.392783	0.336976	EtOH vs E2 3h
-0.0866986	-0.262128	EtOH vs E2 3h
-0.325007	0.240746	EtOH vs E2 3h
-0.453796	-0.380598	EtOH vs E2 3h
-0.00218615	0.364595	EtOH vs E2 3h
1.80323	2.85091	EtOH vs E2 3h
-0.173452	-0.299455	EtOH vs E2 3h
0.0634196	0.0617192	EtOH vs E2 3h
0.111274	0.60733	EtOH vs E2 3h
-0.471698	0.758341	EtOH vs E2 3h
0.685482	-1.13787	EtOH vs E2 3h
-0.400331	-0.0506445	EtOH vs E2 3h
-0.0290099	0.0299837	EtOH vs E2 3h
-0.728359	-2.00007	EtOH vs E2 3h
-0.115203	0.143323	EtOH vs E2 3h
0.633559	0.569625	EtOH vs E2 3h
0.564154	-0.395657	EtOH vs E2 3h
-2.00883	-5.00637	EtOH vs E2 3h
0.200619	0.224575	EtOH vs E2 3h
1.29502	1.61381	EtOH vs E2 3h
0.286977	-0.0800387	EtOH vs E2 3h
-0.131222	-0.441055	EtOH vs E2 3h
0.0201947	-1.08412	EtOH vs E2 3h
-0.491238	2.01123	EtOH vs E2 3h
-0.0206032	0.0459566	EtOH vs E2 3h
-0.3186	-0.474999	EtOH vs E2 3h
0.0803338	0.231792	EtOH vs E2 3h
0.222376	0.265028	EtOH vs E2 3h
0.161915	0.127094	EtOH vs E2 3h
-0.173484	-1.29298	EtOH vs E2 3h
-0.222017	-0.368069	EtOH vs E2 3h
-0.968663	0.205031	EtOH vs E2 3h
-0.0748929	-0.327919	EtOH vs E2 3h
0.117771	2.5884	EtOH vs E2 3h
-0.128986	-0.0828306	EtOH vs E2 3h
0.208611	0.212534	EtOH vs E2 3h
-0.141389	-1.27509	EtOH vs E2 3h
0.266296	0.983957	EtOH vs E2 3h
0.464061	1.51772	EtOH vs E2 3h
0.0252255	0.0996302	EtOH vs E2 3h
0.236886	0.207858	EtOH vs E2 3h
-0.558334	-0.534197	EtOH vs E2 3h
0.27287	0.441838	EtOH vs E2 3h
-0.036098	0.121946	EtOH vs E2 3h
-0.168023	-0.29966	EtOH vs E2 3h
0.249743	1.42214	EtOH vs E2 3h
-0.150332	-0.437406	EtOH vs E2 3h
-0.690463	-1.26205	EtOH vs E2 3h
-0.0227259	-0.0290796	EtOH vs E2 3h
-0.0285971	0.0145138	EtOH vs E2 3h
-0.348128	-0.233236	EtOH vs E2 3h
0.133993	-2.18771	EtOH vs E2 3h
0.0664831	-0.0913005	EtOH vs E2 3h
-0.0908984	0.178536	EtOH vs E2 3h
0.0686327	0.306851	EtOH vs E2 3h
-0.0169195	-0.443787	EtOH vs E2 3h
-0.00383247	1.50023	EtOH vs E2 3h
1.06559	1.27809	EtOH vs E2 3h
0.0526394	-2.06708	EtOH vs E2 3h
-0.158439	-0.198611	EtOH vs E2 3h
-0.299136	-1.61849	EtOH vs E2 3h
0.238315	0.0240457	EtOH vs E2 3h
1.20093	1.1834	EtOH vs E2 3h
0.269421	0.418785	EtOH vs E2 3h
0.146415	0.0813584	EtOH vs E2 3h
-0.0653411	1.75192	EtOH vs E2 3h
0.714415	-0.470181	EtOH vs E2 3h
-0.0260843	-0.0972908	EtOH vs E2 3h
0.0433689	0.228434	EtOH vs E2 3h
0.0896894	0.0901973	EtOH vs E2 3h
0.490855	0.543842	EtOH vs E2 3h
-1.64684	-1.26453	EtOH vs E2 3h
0.196424	0.0889729	EtOH vs E2 3h
0.129052	-0.0964187	EtOH vs E2 3h
-1.20456	-0.659887	EtOH vs E2 3h
-0.00120262	-0.24779	EtOH vs E2 3h
-0.165852	-0.216125	EtOH vs E2 3h
-0.121721	0.20091	EtOH vs E2 3h
0.00518876	0.0903586	EtOH vs E2 3h
0.135442	0.336791	EtOH vs E2 3h
-0.473375	-0.405977	EtOH vs E2 3h
-0.154101	-0.595277	EtOH vs E2 3h
1.37696	1.25216	EtOH vs E2 3h
-0.187223	-0.563899	EtOH vs E2 3h
0.203492	0.170998	EtOH vs E2 3h
0.294216	0.306944	EtOH vs E2 3h
0.598141	2.24097	EtOH vs E2 3h
-0.0266795	0.110557	EtOH vs E2 3h
0.052192	-0.139035	EtOH vs E2 3h
0.161518	-0.384021	EtOH vs E2 3h
-0.807869	-1.69846	EtOH vs E2 3h
0.482165	0.401398	EtOH vs E2 3h
-0.304938	3.25482	EtOH vs E2 3h
-0.273112	0.178058	EtOH vs E2 3h
-2.25962	-1.08804	EtOH vs E2 3h
-0.653483	-0.517954	EtOH vs E2 3h
-0.0773951	0.0903005	EtOH vs E2 3h
0.0659746	-0.426887	EtOH vs E2 3h
0.396037	-1.32824	EtOH vs E2 3h
-0.564497	-0.144175	EtOH vs E2 3h
-0.182172	-0.289626	EtOH vs E2 3h
-0.344701	-0.885569	EtOH vs E2 3h
-0.366694	-2.00007	EtOH vs E2 3h
-0.0143546	-0.974758	EtOH vs E2 3h
-0.676249	-0.124058	EtOH vs E2 3h
-0.565038	-0.24779	EtOH vs E2 3h
-1.47378	-1.77741	EtOH vs E2 3h
-1.3088	-1.23226	EtOH vs E2 3h
2.51735	-0.33665	EtOH vs E2 3h
-1.31122	-0.136441	EtOH vs E2 3h
0.357127	0.437934	EtOH vs E2 3h
-1.37561	-0.262143	EtOH vs E2 3h
-0.178282	-1.31377	EtOH vs E2 3h
0.0456269	2.29059	EtOH vs E2 3h
-0.219453	-1.2297	EtOH vs E2 3h
-0.149038	-0.0642094	EtOH vs E2 3h
0.390636	0.163074	EtOH vs E2 3h
-0.195767	0.486494	EtOH vs E2 3h
-0.371047	-0.940338	EtOH vs E2 3h
-0.219646	-0.215839	EtOH vs E2 3h
0.107034	0.116699	EtOH vs E2 3h
-0.0842771	-0.112865	EtOH vs E2 3h
-1.43615	0.178949	EtOH vs E2 3h
0.770238	1.14469	EtOH vs E2 3h
-0.226031	-0.296967	EtOH vs E2 3h
0.181314	0.308148	EtOH vs E2 3h
0.481848	0.281629	EtOH vs E2 3h
0.13938	0.203455	EtOH vs E2 3h
0.267723	0.323341	EtOH vs E2 3h
0.911547	1.31715	EtOH vs E2 3h
-0.0394337	0.411689	EtOH vs E2 3h
-0.0026127	0.143664	EtOH vs E2 3h
-0.671227	-0.410209	EtOH vs E2 3h
-0.024109	0.0664845	EtOH vs E2 3h
-0.829765	-0.388974	EtOH vs E2 3h
1.63184	-0.650364	EtOH vs E2 3h
-1.55657	-0.160572	EtOH vs E2 3h
0.634411	0.470874	EtOH vs E2 3h
-0.931174	-1.13667	EtOH vs E2 3h
-0.810415	-0.901501	EtOH vs E2 3h
-0.362711	0.0958841	EtOH vs E2 3h
0.569424	0.625548	EtOH vs E2 3h
-0.22216	-0.597002	EtOH vs E2 3h
-0.0563723	-0.0378232	EtOH vs E2 3h
0.487264	1.2636	EtOH vs E2 3h
-0.665471	-1.29298	EtOH vs E2 3h
0.19635	0.280404	EtOH vs E2 3h
-0.0822351	-0.152667	EtOH vs E2 3h
0.0545964	0.0235001	EtOH vs E2 3h
-1.7494	-0.686712	EtOH vs E2 3h
-0.659431	-0.938463	EtOH vs E2 3h
-0.223286	-0.239182	EtOH vs E2 3h
0.225936	0.772664	EtOH vs E2 3h
-0.678119	-1.77157	EtOH vs E2 3h
0.0986016	0.0979239	EtOH vs E2 3h
-0.259214	-3.42869	EtOH vs E2 3h
0.0166541	-0.00404502	EtOH vs E2 3h
-0.46254	-3.12076	EtOH vs E2 3h
0.0303344	0.421048	EtOH vs E2 3h
0.807405	0.811226	EtOH vs E2 3h
0.378797	0.221057	EtOH vs E2 3h
-0.27402	-0.285974	EtOH vs E2 3h
-0.0817515	-1.27198	EtOH vs E2 3h
0.540174	0.678705	EtOH vs E2 3h
-0.0630299	-0.410522	EtOH vs E2 3h
0.143815	0.270709	EtOH vs E2 3h
0.634503	0.228633	EtOH vs E2 3h
0.168194	0.00575455	EtOH vs E2 3h
-0.0336553	-0.19312	EtOH vs E2 3h
-0.286807	-0.626838	EtOH vs E2 3h
0.205887	-1.12265	EtOH vs E2 3h
-0.160161	0.0917206	EtOH vs E2 3h
0.147358	0.270262	EtOH vs E2 3h
0.312349	0.229665	EtOH vs E2 3h
-0.0820615	-0.0907987	EtOH vs E2 3h
-0.345441	-0.133786	EtOH vs E2 3h
0.0297642	-0.430744	EtOH vs E2 3h
0.185711	-0.845788	EtOH vs E2 3h
-0.0310102	0.340149	EtOH vs E2 3h
0.133229	0.364347	EtOH vs E2 3h
-1.16257	-0.682976	EtOH vs E2 3h
-0.341099	-1.29298	EtOH vs E2 3h
-0.0918771	2.0249	EtOH vs E2 3h
0.99032	-0.46029	EtOH vs E2 3h
0.315887	-0.670178	EtOH vs E2 3h
0.231892	-1.23517	EtOH vs E2 3h
0.0489317	0.710816	EtOH vs E2 3h
0.095368	0.159199	EtOH vs E2 3h
0.420871	0.144296	EtOH vs E2 3h
0.0143908	0.0300668	EtOH vs E2 3h
-0.0248052	-0.0957717	EtOH vs E2 3h
-0.24204	-0.683995	EtOH vs E2 3h
-0.171812	-0.168124	EtOH vs E2 3h
2.06597	0.897903	EtOH vs E2 3h
-2.85087	-0.389198	EtOH vs E2 3h
0.518846	0.261656	EtOH vs E2 3h
0.399759	0.057004	EtOH vs E2 3h
0.41956	0.307316	EtOH vs E2 3h
0.0393386	1.19223	EtOH vs E2 3h
-0.299722	-0.626221	EtOH vs E2 3h
-0.367604	-0.361156	EtOH vs E2 3h
0.0571791	0.84695	EtOH vs E2 3h
-0.182748	-0.0475725	EtOH vs E2 3h
-0.0662802	0.218504	EtOH vs E2 3h
0.0463506	-0.107442	EtOH vs E2 3h
-0.349518	-0.2383	EtOH vs E2 3h
-0.186493	-0.133653	EtOH vs E2 3h
0.134919	0.101904	EtOH vs E2 3h
0.149244	0.491066	EtOH vs E2 3h
0.336141	0.378738	EtOH vs E2 3h
-0.0248028	-1.53368	EtOH vs E2 3h
0.354404	0.488348	EtOH vs E2 3h
-0.0961314	0.207798	EtOH vs E2 3h
-0.343074	-0.286541	EtOH vs E2 3h
-0.493422	-0.34021	EtOH vs E2 3h
-0.0403783	-0.119508	EtOH vs E2 3h
-0.328586	-0.176278	EtOH vs E2 3h
-0.685646	-0.0447678	EtOH vs E2 3h
-0.758639	2.5884	EtOH vs E2 3h
-0.0300031	0.339248	EtOH vs E2 3h
-0.981058	-1.53506	EtOH vs E2 3h
0.116891	-0.0588358	EtOH vs E2 3h
0.425668	0.494143	EtOH vs E2 3h
-0.00829923	0.471616	EtOH vs E2 3h
-0.196572	0.40483	EtOH vs E2 3h
-2.28051e-05	-0.592355	EtOH vs E2 3h
-0.278401	-1.75045	EtOH vs E2 3h
0.401537	0.331828	EtOH vs E2 3h
1.09098	-0.859419	EtOH vs E2 3h
0.625726	0.355817	EtOH vs E2 3h
1.27328	0.584539	EtOH vs E2 3h
0.929336	-0.193827	EtOH vs E2 3h
0.425982	-1.03547	EtOH vs E2 3h
-0.448187	-0.248639	EtOH vs E2 3h
-0.319614	0.0656725	EtOH vs E2 3h
0.201992	0.558788	EtOH vs E2 3h
-0.122099	4.04327e-05	EtOH vs E2 3h
-0.250936	-2.72851	EtOH vs E2 3h
0.032554	-0.178264	EtOH vs E2 3h
0.212967	0.0413847	EtOH vs E2 3h
-0.603388	-0.771223	EtOH vs E2 3h
-0.0610767	-0.329512	EtOH vs E2 3h
-0.0272593	0.204256	EtOH vs E2 3h
0.0236624	0.678018	EtOH vs E2 3h
-1.80576	-0.127953	EtOH vs E2 3h
-0.160122	-0.535055	EtOH vs E2 3h
0.0769288	0.0390561	EtOH vs E2 3h
-0.228571	0.99842	EtOH vs E2 3h
0.0192601	0.24947	EtOH vs E2 3h
0.172411	0.313084	EtOH vs E2 3h
0.186427	1.58273	EtOH vs E2 3h
-0.158033	-0.0748808	EtOH vs E2 3h
0.21673	0.0873978	EtOH vs E2 3h
-0.00876622	-0.190422	EtOH vs E2 3h
-0.801658	-0.964632	EtOH vs E2 3h
0.111298	-0.414401	EtOH vs E2 3h
0.309586	0.157519	EtOH vs E2 3h
-0.56971	-1.12022	EtOH vs E2 3h
0.444744	1.09058	EtOH vs E2 3h
0.0624797	1.35956	EtOH vs E2 3h
3.34122	2.8908	EtOH vs E2 3h
0.147253	-0.724879	EtOH vs E2 3h
-0.410475	-0.142344	EtOH vs E2 3h
-0.190897	-0.361007	EtOH vs E2 3h
0.2933	0.470412	EtOH vs E2 3h
0.0505816	0.0350768	EtOH vs E2 3h
0.000765625	-0.77507	EtOH vs E2 3h
-0.00542026	-0.0735446	EtOH vs E2 3h
0.087703	0.330578	EtOH vs E2 3h
-0.838581	-0.617589	EtOH vs E2 3h
0.0348776	-0.109633	EtOH vs E2 3h
-1.60894	-1.40667	EtOH vs E2 3h
0.065183	-0.458445	EtOH vs E2 3h
0.116153	0.100666	EtOH vs E2 3h
0.991393	0.398752	EtOH vs E2 3h
-0.0487024	0.495404	EtOH vs E2 3h
-0.610723	1.19223	EtOH vs E2 3h
0.0590017	-0.526812	EtOH vs E2 3h
0.100664	-0.0164101	EtOH vs E2 3h
-0.173075	-1.48141	EtOH vs E2 3h
0.0349149	-2.05041	EtOH vs E2 3h
-0.0366006	-0.0288128	EtOH vs E2 3h
-0.179827	-0.0626208	EtOH vs E2 3h
-0.541082	-0.611249	EtOH vs E2 3h
-0.0299474	0.1122	EtOH vs E2 3h
0.337986	-0.0978911	EtOH vs E2 3h
-0.700071	-1.29298	EtOH vs E2 3h
0.291235	-0.647538	EtOH vs E2 3h
-0.530044	-1.39245	EtOH vs E2 3h
0.853728	1.66056	EtOH vs E2 3h
0.548008	0.492441	EtOH vs E2 3h
0.0559136	-0.19687	EtOH vs E2 3h
-1.19165	-0.657532	EtOH vs E2 3h
0.132171	0.01967	EtOH vs E2 3h
0.0632864	0.0298924	EtOH vs E2 3h
0.240818	-0.431475	EtOH vs E2 3h
0.241053	0.281977	EtOH vs E2 3h
-0.316602	-0.0707256	EtOH vs E2 3h
0.404975	0.690167	EtOH vs E2 3h
0.4172	0.296207	EtOH vs E2 3h
0.722131	0.902105	EtOH vs E2 3h
0.5033	-1.13899	EtOH vs E2 3h
0.833351	-0.18755	EtOH vs E2 3h
0.337973	0.353648	EtOH vs E2 3h
-0.744606	-0.924332	EtOH vs E2 3h
0.145104	0.296887	EtOH vs E2 3h
-0.00177174	-0.126354	EtOH vs E2 3h
0.754293	-0.162689	EtOH vs E2 3h
-0.13516	-0.177316	EtOH vs E2 3h
-0.818565	-0.166494	EtOH vs E2 3h
-0.0605924	0.0492884	EtOH vs E2 3h
-0.101987	-0.106268	EtOH vs E2 3h
0.3132	0.330761	EtOH vs E2 3h
-0.0140796	-0.0139879	EtOH vs E2 3h
-0.950549	-1.23517	EtOH vs E2 3h
0.441514	0.649196	EtOH vs E2 3h
0.100158	0.21903	EtOH vs E2 3h
0.250965	-0.547409	EtOH vs E2 3h
-0.206928	0.711981	EtOH vs E2 3h
0.341079	0.396568	EtOH vs E2 3h
0.282388	0.234817	EtOH vs E2 3h
-0.254947	-0.26077	EtOH vs E2 3h
-2.34158	-0.472369	EtOH vs E2 3h
0.172324	0.155162	EtOH vs E2 3h
0.0455256	-0.302178	EtOH vs E2 3h
0.859931	0.770374	EtOH vs E2 3h
0.266387	-0.328877	EtOH vs E2 3h
0.623577	0.571324	EtOH vs E2 3h
-0.340758	0.128368	EtOH vs E2 3h
0.32773	0.372945	EtOH vs E2 3h
0.0500036	-0.182958	EtOH vs E2 3h
0.285318	0.357742	EtOH vs E2 3h
0.129894	0.528387	EtOH vs E2 3h
1.0995	0.905638	EtOH vs E2 3h
0.331897	0.608783	EtOH vs E2 3h
-0.131408	0.496585	EtOH vs E2 3h
0.673334	0.711275	EtOH vs E2 3h
0.0870336	-0.163945	EtOH vs E2 3h
-0.330808	0.188629	EtOH vs E2 3h
0.356799	-0.449429	EtOH vs E2 3h
-0.0796827	-0.472802	EtOH vs E2 3h
-0.190639	-0.0988299	EtOH vs E2 3h
0.261699	-0.609226	EtOH vs E2 3h
-0.138034	-0.189937	EtOH vs E2 3h
0.326859	-0.286461	EtOH vs E2 3h
0.018007	0.0706872	EtOH vs E2 3h
0.165709	-1.11569	EtOH vs E2 3h
0.204535	0.0737446	EtOH vs E2 3h
-0.798431	-0.231742	EtOH vs E2 3h
0.359963	-0.513464	EtOH vs E2 3h
0.582995	-0.657532	EtOH vs E2 3h
-3.85098	-0.791612	EtOH vs E2 3h
0.148808	0.629213	EtOH vs E2 3h
-0.0956657	-0.309383	EtOH vs E2 3h
0.947377	0.424041	EtOH vs E2 3h
0.590636	-0.239151	EtOH vs E2 3h
-0.200675	-0.470244	EtOH vs E2 3h
0.344833	1.07463	EtOH vs E2 3h
0.00357912	0.525539	EtOH vs E2 3h
-0.315608	-0.574286	EtOH vs E2 3h
0.0465433	0.129831	EtOH vs E2 3h
-0.233984	-0.420852	EtOH vs E2 3h
-0.0589727	0.168481	EtOH vs E2 3h
-0.0638158	0.0146168	EtOH vs E2 3h
-0.328337	-0.293021	EtOH vs E2 3h
-1.24748	-1.10846	EtOH vs E2 3h
0.454234	0.378837	EtOH vs E2 3h
-0.725322	0.243938	EtOH vs E2 3h
0.131395	0.0993006	EtOH vs E2 3h
-0.29826	-0.071046	EtOH vs E2 3h
-0.160581	-0.022318	EtOH vs E2 3h
-0.197258	0.174381	EtOH vs E2 3h
-0.684162	-0.242212	EtOH vs E2 3h
0.269494	-0.233235	EtOH vs E2 3h
-0.0372115	-0.898251	EtOH vs E2 3h
0.249273	0.366741	EtOH vs E2 3h
0.0430826	-3.04686	EtOH vs E2 3h
0.212044	0.461851	EtOH vs E2 3h
0.117531	-0.054337	EtOH vs E2 3h
-0.454748	-0.653231	EtOH vs E2 3h
-0.0146294	0.193198	EtOH vs E2 3h
0.203342	0.522978	EtOH vs E2 3h
0.211969	-0.04048	EtOH vs E2 3h
0.253153	0.340487	EtOH vs E2 3h
-0.170179	-0.90098	EtOH vs E2 3h
0.0844578	0.478741	EtOH vs E2 3h
-0.16424	0.0693223	EtOH vs E2 3h
0.256051	-0.116772	EtOH vs E2 3h
0.478584	0.72146	EtOH vs E2 3h
0.050178	-0.371628	EtOH vs E2 3h
0.990982	1.12034	EtOH vs E2 3h
0.123729	-0.0257977	EtOH vs E2 3h
0.100367	0.0319715	EtOH vs E2 3h
1.92551	1.97301	EtOH vs E2 3h
-0.0423434	-0.153302	EtOH vs E2 3h
-0.114027	0.212648	EtOH vs E2 3h
-0.15854	0.0196149	EtOH vs E2 3h
-0.313073	0.724115	EtOH vs E2 3h
-0.0778884	-0.0990941	EtOH vs E2 3h
-0.279923	-0.526889	EtOH vs E2 3h
0.60097	-0.903118	EtOH vs E2 3h
2.65815	-0.377464	EtOH vs E2 3h
0.638352	0.516268	EtOH vs E2 3h
-0.0435954	0.0189809	EtOH vs E2 3h
-0.198824	-0.423452	EtOH vs E2 3h
0.222767	-0.0045005	EtOH vs E2 3h
0.729893	-0.0904466	EtOH vs E2 3h
-0.174228	0.236828	EtOH vs E2 3h
0.0751858	-0.123283	EtOH vs E2 3h
0.00964123	-0.515938	EtOH vs E2 3h
0.0411005	-0.40521	EtOH vs E2 3h
-0.600161	-1.87273	EtOH vs E2 3h
0.109108	-0.0210333	EtOH vs E2 3h
-0.0863469	-0.179558	EtOH vs E2 3h
0.334562	0.489619	EtOH vs E2 3h
-0.162656	-0.169224	EtOH vs E2 3h
0.0402953	-0.106587	EtOH vs E2 3h
0.0684057	-0.215285	EtOH vs E2 3h
0.534845	0.922782	EtOH vs E2 3h
0.378076	-0.251083	EtOH vs E2 3h
0.387022	0.565568	EtOH vs E2 3h
0.520658	0.774662	EtOH vs E2 3h
0.0740307	-0.314972	EtOH vs E2 3h
-0.135866	-0.01264	EtOH vs E2 3h
0.0437275	0.54344	EtOH vs E2 3h
-0.612519	-0.613741	EtOH vs E2 3h
-0.321536	-0.653738	EtOH vs E2 3h
-0.90166	-0.304071	EtOH vs E2 3h
-0.301213	-1.23517	EtOH vs E2 3h
-0.250715	-0.115854	EtOH vs E2 3h
0.293051	0.812617	EtOH vs E2 3h
0.203734	-0.269687	EtOH vs E2 3h
-0.546125	-1.23517	EtOH vs E2 3h
-0.42123	-0.150495	EtOH vs E2 3h
-0.663627	-0.467093	EtOH vs E2 3h
-0.568791	-0.829857	EtOH vs E2 3h
0.177084	0.159852	EtOH vs E2 3h
0.238786	1.60871	EtOH vs E2 3h
-0.562036	-4.05229	EtOH vs E2 3h
0.316432	-0.000452962	EtOH vs E2 3h
-0.596231	-0.619856	EtOH vs E2 3h
0.00441098	0.0784441	EtOH vs E2 3h
3.47272	3.3304	EtOH vs E2 3h
0.16038	0.241059	EtOH vs E2 3h
-0.30553	-0.451015	EtOH vs E2 3h
0.209789	-0.10681	EtOH vs E2 3h
-0.275793	-1.03016	EtOH vs E2 3h
-0.1358	-0.735443	EtOH vs E2 3h
-0.541982	-0.392741	EtOH vs E2 3h
-0.557932	-0.567187	EtOH vs E2 3h
-0.217446	-0.887748	EtOH vs E2 3h
-1.25292	-0.132825	EtOH vs E2 3h
-0.290862	0.020281	EtOH vs E2 3h
-0.00188062	0.66777	EtOH vs E2 3h
-0.10965	-0.146107	EtOH vs E2 3h
-0.214242	0.115629	EtOH vs E2 3h
-0.81092	2.70744	EtOH vs E2 3h
0.101767	-0.724571	EtOH vs E2 3h
0.472229	0.209518	EtOH vs E2 3h
0.289059	0.126745	EtOH vs E2 3h
-0.139338	0.109804	EtOH vs E2 3h
0.176947	0.324432	EtOH vs E2 3h
1.73064	3.64448	EtOH vs E2 3h
0.240508	0.663765	EtOH vs E2 3h
0.720702	0.554505	EtOH vs E2 3h
-0.380344	-0.0749949	EtOH vs E2 3h
-0.0628096	0.160538	EtOH vs E2 3h
0.0320076	-0.280967	EtOH vs E2 3h
0.451204	0.442605	EtOH vs E2 3h
-0.347162	-0.23602	EtOH vs E2 3h
0.303121	1.00344	EtOH vs E2 3h
0.566457	-0.921263	EtOH vs E2 3h
-0.0784185	-0.166011	EtOH vs E2 3h
0.1809	0.0249485	EtOH vs E2 3h
0.122073	0.131887	EtOH vs E2 3h
1.78373	1.02433	EtOH vs E2 3h
0.611139	0.111733	EtOH vs E2 3h
0.0127502	-0.189758	EtOH vs E2 3h
-0.992958	-2.04764	EtOH vs E2 3h
0.137343	-0.448194	EtOH vs E2 3h
0.247309	0.371114	EtOH vs E2 3h
0.187851	0.24273	EtOH vs E2 3h
0.065768	-0.0778701	EtOH vs E2 3h
0.0447353	-0.690919	EtOH vs E2 3h
1.29677	1.02741	EtOH vs E2 3h
0.0106045	-0.808659	EtOH vs E2 3h
-0.243622	0.241661	EtOH vs E2 3h
-0.167504	-0.183362	EtOH vs E2 3h
4.08124	2.5884	EtOH vs E2 3h
1.88375	1.95441	EtOH vs E2 3h
0.201257	-0.375525	EtOH vs E2 3h
-0.0128729	0.172806	EtOH vs E2 3h
-0.108392	0.234261	EtOH vs E2 3h
0.205951	-0.543114	EtOH vs E2 3h
0.318536	0.384124	EtOH vs E2 3h
0.321061	0.343893	EtOH vs E2 3h
-0.302443	-0.167193	EtOH vs E2 3h
0.994404	3.70749	EtOH vs E2 3h
-0.0136744	-0.129763	EtOH vs E2 3h
-0.0375996	1.68001	EtOH vs E2 3h
0.342759	0.975906	EtOH vs E2 3h
-0.106992	-0.710043	EtOH vs E2 3h
-1.13174	-0.367096	EtOH vs E2 3h
0.261103	0.30245	EtOH vs E2 3h
0.0509695	-2.72851	EtOH vs E2 3h
-0.414872	-0.653716	EtOH vs E2 3h
-0.202092	-0.304066	EtOH vs E2 3h
-0.0707147	-0.474559	EtOH vs E2 3h
-0.367183	-0.33513	EtOH vs E2 3h
-0.0319227	-0.489659	EtOH vs E2 3h
-0.165123	-0.13206	EtOH vs E2 3h
0.0550442	-0.124992	EtOH vs E2 3h
-0.0617661	-0.72151	EtOH vs E2 3h
-0.708247	-1.11249	EtOH vs E2 3h
0.0184248	-0.207212	EtOH vs E2 3h
-0.00344923	-1.20282	EtOH vs E2 3h
0.436149	0.577486	EtOH vs E2 3h
0.189446	0.802764	EtOH vs E2 3h
-1.10932	-1.60697	EtOH vs E2 3h
-0.524869	-0.468437	EtOH vs E2 3h
-0.346842	-0.287159	EtOH vs E2 3h
-0.217573	-0.115536	EtOH vs E2 3h
0.25283	-0.0151948	EtOH vs E2 3h
0.499761	0.615918	EtOH vs E2 3h
0.451744	0.453527	EtOH vs E2 3h
0.316008	0.545558	EtOH vs E2 3h
-0.0275388	0.313484	EtOH vs E2 3h
-0.24135	0.544413	EtOH vs E2 3h
-0.010744	-0.152244	EtOH vs E2 3h
-0.25926	-0.144069	EtOH vs E2 3h
0.00697231	-0.372787	EtOH vs E2 3h
0.286312	-0.0511634	EtOH vs E2 3h
0.0367208	-0.134222	EtOH vs E2 3h
0.144601	0.121255	EtOH vs E2 3h
0.00995424	0.0883961	EtOH vs E2 3h
-0.327107	0.364199	EtOH vs E2 3h
0.0519345	-0.0300877	EtOH vs E2 3h
0.0825029	0.178695	EtOH vs E2 3h
0.658754	1.26215	EtOH vs E2 3h
-0.0677684	1.19679	EtOH vs E2 3h
0.209015	0.196861	EtOH vs E2 3h
0.212076	1.29915	EtOH vs E2 3h
0.161105	-0.716051	EtOH vs E2 3h
-1.54106	-0.473054	EtOH vs E2 3h
-0.155568	-0.268227	EtOH vs E2 3h
-0.303479	-1.23517	EtOH vs E2 3h
0.311769	0.103323	EtOH vs E2 3h
0.238766	0.202362	EtOH vs E2 3h
-0.120807	-1.11305	EtOH vs E2 3h
-0.171339	-0.557593	EtOH vs E2 3h
-0.16361	-0.224482	EtOH vs E2 3h
0.122853	-0.0088074	EtOH vs E2 3h
-0.579877	0.0110279	EtOH vs E2 3h
-0.154458	-0.370137	EtOH vs E2 3h
-0.0491922	0.218276	EtOH vs E2 3h
0.364841	0.0867266	EtOH vs E2 3h
0.0142051	-0.364126	EtOH vs E2 3h
0.00218079	-0.183997	EtOH vs E2 3h
-0.20857	0.739831	EtOH vs E2 3h
-1.08123	-0.434719	EtOH vs E2 3h
-0.0645729	0.0737161	EtOH vs E2 3h
-0.18954	0.316315	EtOH vs E2 3h
-1.328	-1.36378	EtOH vs E2 3h
-0.211037	0.160154	EtOH vs E2 3h
0.0176934	0.313031	EtOH vs E2 3h
-0.143712	-0.130884	EtOH vs E2 3h
-0.149575	-0.100889	EtOH vs E2 3h
-0.284276	-0.111911	EtOH vs E2 3h
0.978576	1.04907	EtOH vs E2 3h
-0.0786234	-0.45847	EtOH vs E2 3h
0.151243	0.100916	EtOH vs E2 3h
0.0282176	-0.261385	EtOH vs E2 3h
0.0268748	-0.147857	EtOH vs E2 3h
-0.122372	-0.0875489	EtOH vs E2 3h
-0.0919055	-0.128882	EtOH vs E2 3h
-0.651003	0.379107	EtOH vs E2 3h
-0.873699	1.08322	EtOH vs E2 3h
0.292907	0.316021	EtOH vs E2 3h
0.0334919	0.177754	EtOH vs E2 3h
0.668998	-0.406656	EtOH vs E2 3h
0.0752208	-0.225974	EtOH vs E2 3h
0.0342171	0.120053	EtOH vs E2 3h
3.02996	3.03316	EtOH vs E2 3h
-0.0636678	0.0807557	EtOH vs E2 3h
0.401644	-0.522485	EtOH vs E2 3h
-0.263765	-0.31348	EtOH vs E2 3h
-0.112786	-0.482326	EtOH vs E2 3h
0.489405	-1.13899	EtOH vs E2 3h
-0.298107	-0.31848	EtOH vs E2 3h
-0.0319234	0.0765243	EtOH vs E2 3h
0.824598	0.360676	EtOH vs E2 3h
0.163482	-0.103316	EtOH vs E2 3h
-0.706241	-1.15324	EtOH vs E2 3h
-0.0200539	-0.490336	EtOH vs E2 3h
-0.0898584	-0.0766267	EtOH vs E2 3h
0.532281	1.4437	EtOH vs E2 3h
0.453531	0.488899	EtOH vs E2 3h
-0.0536606	0.0525595	EtOH vs E2 3h
-0.30737	-0.374989	EtOH vs E2 3h
-1.08998	-0.129694	EtOH vs E2 3h
0.082994	0.146397	EtOH vs E2 3h
0.339501	0.387529	EtOH vs E2 3h
-0.945149	0.00106985	EtOH vs E2 3h
-0.428546	-0.137626	EtOH vs E2 3h
2.55224	1.19629	EtOH vs E2 3h
-0.0362558	0.458757	EtOH vs E2 3h
-0.019777	-0.0498423	EtOH vs E2 3h
0.363578	1.97267	EtOH vs E2 3h
-0.045335	-0.181508	EtOH vs E2 3h
-0.0471514	0.21155	EtOH vs E2 3h
-0.355586	0.0689467	EtOH vs E2 3h
-1.22399	-1.62249	EtOH vs E2 3h
0.14891	0.642307	EtOH vs E2 3h
-0.115477	-0.768172	EtOH vs E2 3h
-0.383557	-0.46551	EtOH vs E2 3h
-0.256841	-0.150072	EtOH vs E2 3h
0.0780355	0.32508	EtOH vs E2 3h
-0.184491	-0.543813	EtOH vs E2 3h
-0.0875676	-0.243541	EtOH vs E2 3h
0.0474452	-0.858714	EtOH vs E2 3h
-0.00752587	-0.843937	EtOH vs E2 3h
-0.254673	-0.398169	EtOH vs E2 3h
0.187303	0.0541334	EtOH vs E2 3h
0.503685	-0.0576319	EtOH vs E2 3h
-0.390018	-0.516294	EtOH vs E2 3h
0.040197	0.0215793	EtOH vs E2 3h
-0.00957721	0.138819	EtOH vs E2 3h
0.213875	-0.218333	EtOH vs E2 3h
0.176623	-0.127953	EtOH vs E2 3h
-1.20697	-0.369117	EtOH vs E2 3h
0.0820041	-0.045791	EtOH vs E2 3h
0.03964	0.292639	EtOH vs E2 3h
0.15959	-0.0452991	EtOH vs E2 3h
0.00813065	-0.21292	EtOH vs E2 3h
3.37961	2.73009	EtOH vs E2 3h
0.293239	0.53124	EtOH vs E2 3h
-0.0255136	-0.191177	EtOH vs E2 3h
0.120121	0.111301	EtOH vs E2 3h
0.0304718	0.12108	EtOH vs E2 3h
-0.474276	-1.02477	EtOH vs E2 3h
-0.14189	0.135242	EtOH vs E2 3h
1.17186	1.21737	EtOH vs E2 3h
0.0295541	0.441001	EtOH vs E2 3h
0.0833103	-0.0501778	EtOH vs E2 3h
-0.0508587	0.0940027	EtOH vs E2 3h
0.190926	0.709846	EtOH vs E2 3h
0.539426	0.157842	EtOH vs E2 3h
0.442569	1.21107	EtOH vs E2 3h
0.678586	0.488035	EtOH vs E2 3h
-0.510442	1.31004	EtOH vs E2 3h
0.706624	0.479762	EtOH vs E2 3h
-0.621667	-1.13899	EtOH vs E2 3h
0.0819702	3.17295	EtOH vs E2 3h
0.124523	1.19629	EtOH vs E2 3h
0.0347648	-0.412614	EtOH vs E2 3h
-0.0514877	-0.00210374	EtOH vs E2 3h
-0.00564487	1.66551	EtOH vs E2 3h
-0.00310806	-0.31419	EtOH vs E2 3h
-0.126306	-0.643835	EtOH vs E2 3h
0.0785851	0.634243	EtOH vs E2 3h
-0.342709	-0.473529	EtOH vs E2 3h
-0.544339	1.8001	EtOH vs E2 3h
-0.393587	-0.207616	EtOH vs E2 3h
-0.0518027	-0.837121	EtOH vs E2 3h
0.187887	-0.17388	EtOH vs E2 3h
-0.557131	0.0587949	EtOH vs E2 3h
0.615581	0.786923	EtOH vs E2 3h
-0.217276	-0.0547414	EtOH vs E2 3h
0.836175	-0.0274386	EtOH vs E2 3h
0.289731	0.296166	EtOH vs E2 3h
0.52786	0.62478	EtOH vs E2 3h
0.873982	0.955855	EtOH vs E2 3h
-0.131928	-0.473922	EtOH vs E2 3h
0.0622669	0.17255	EtOH vs E2 3h
0.590291	0.667134	EtOH vs E2 3h
0.0810814	-0.0299563	EtOH vs E2 3h
-0.0759273	0.418975	EtOH vs E2 3h
0.084861	-0.21927	EtOH vs E2 3h
0.0775923	-0.0169024	EtOH vs E2 3h
0.075116	0.818216	EtOH vs E2 3h
-0.241147	0.0655402	EtOH vs E2 3h
-0.2619	0.194483	EtOH vs E2 3h
-0.946101	-1.73313	EtOH vs E2 3h
-0.499289	-0.614321	EtOH vs E2 3h
1.51444	1.15341	EtOH vs E2 3h
2.54471	0.135242	EtOH vs E2 3h
-0.0283822	2.5884	EtOH vs E2 3h
-0.289118	-0.382236	EtOH vs E2 3h
0.0463685	0.222829	EtOH vs E2 3h
0.0185499	-0.0813262	EtOH vs E2 3h
-0.147994	-0.311986	EtOH vs E2 3h
-0.278365	0.114348	EtOH vs E2 3h
-0.0959005	-0.0391796	EtOH vs E2 3h
-0.232153	-0.260323	EtOH vs E2 3h
0.0247284	-0.511934	EtOH vs E2 3h
0.0103031	-0.158959	EtOH vs E2 3h
-0.104937	0.0526835	EtOH vs E2 3h
-0.0847693	0.356816	EtOH vs E2 3h
-0.278116	-0.322673	EtOH vs E2 3h
0.228178	-0.0590119	EtOH vs E2 3h
-2.65767	-1.70168	EtOH vs E2 3h
0.838345	-0.854863	EtOH vs E2 3h
0.0954985	0.481215	EtOH vs E2 3h
-0.943255	-1.03325	EtOH vs E2 3h
-1.02084	-0.253953	EtOH vs E2 3h
-1.32154	1.25742	EtOH vs E2 3h
0.128044	-0.0264668	EtOH vs E2 3h
0.508593	-0.146931	EtOH vs E2 3h
-0.14286	0.767773	EtOH vs E2 3h
0.152123	0.120785	EtOH vs E2 3h
0.263909	0.176799	EtOH vs E2 3h
-0.745982	-0.721865	EtOH vs E2 3h
-0.156359	1.30949	EtOH vs E2 3h
0.574381	-0.316402	EtOH vs E2 3h
-0.943245	0.152745	EtOH vs E2 3h
0.217313	0.393952	EtOH vs E2 3h
0.0833424	-0.125317	EtOH vs E2 3h
0.26583	0.30087	EtOH vs E2 3h
1.95629	1.15367	EtOH vs E2 3h
0.374849	0.197354	EtOH vs E2 3h
-0.304484	0.236026	EtOH vs E2 3h
-0.596975	0.342941	EtOH vs E2 3h
-0.276256	-0.142428	EtOH vs E2 3h
-0.071551	-0.041268	EtOH vs E2 3h
-0.12956	-0.71169	EtOH vs E2 3h
-0.698191	-0.147753	EtOH vs E2 3h
0.0821468	-0.938305	EtOH vs E2 3h
0.0488328	0.21061	EtOH vs E2 3h
-0.375541	0.424544	EtOH vs E2 3h
-0.683651	-2.02841	EtOH vs E2 3h
-0.207596	0.0121463	EtOH vs E2 3h
0.418476	0.39744	EtOH vs E2 3h
-0.263481	-0.361477	EtOH vs E2 3h
0.205756	-2.24947	EtOH vs E2 3h
0.0814014	1.14326	EtOH vs E2 3h
-0.200056	-0.886094	EtOH vs E2 3h
0.727175	0.823291	EtOH vs E2 3h
0.349908	1.05172	EtOH vs E2 3h
0.169273	-0.925433	EtOH vs E2 3h
0.450942	0.901152	EtOH vs E2 3h
0.0686916	0.00128499	EtOH vs E2 3h
0.216504	-4.18778	EtOH vs E2 3h
0.0193065	1.47095	EtOH vs E2 3h
0.803041	-0.613699	EtOH vs E2 3h
0.173779	0.124618	EtOH vs E2 3h
0.0593553	0.0518774	EtOH vs E2 3h
0.0229708	0.263065	EtOH vs E2 3h
-0.471377	-0.115795	EtOH vs E2 3h
0.0730094	0.202279	EtOH vs E2 3h
-0.903682	-0.10107	EtOH vs E2 3h
-1.24915	-0.609775	EtOH vs E2 3h
-0.903292	-0.861716	EtOH vs E2 3h
0.370861	-0.233548	EtOH vs E2 3h
0.108509	0.296207	EtOH vs E2 3h
0.0337623	0.752673	EtOH vs E2 3h
0.0252895	0.0481661	EtOH vs E2 3h
0.256957	0.159328	EtOH vs E2 3h
0.380079	0.369371	EtOH vs E2 3h
-0.0520365	-0.432065	EtOH vs E2 3h
0.279723	0.434485	EtOH vs E2 3h
0.179795	-0.605142	EtOH vs E2 3h
0.246017	0.464982	EtOH vs E2 3h
0.912559	1.16992	EtOH vs E2 3h
-0.0859865	0.0320354	EtOH vs E2 3h
0.530116	-1.03216	EtOH vs E2 3h
0.492896	1.21107	EtOH vs E2 3h
-0.660459	2.5884	EtOH vs E2 3h
0.72558	-1.27175	EtOH vs E2 3h
-0.533449	-0.0861912	EtOH vs E2 3h
0.0677147	0.00542527	EtOH vs E2 3h
0.0347494	-0.0480841	EtOH vs E2 3h
0.185554	0.957585	EtOH vs E2 3h
0.989495	1.92833	EtOH vs E2 3h
-0.152225	-0.753176	EtOH vs E2 3h
-0.284076	-0.476217	EtOH vs E2 3h
-0.0648393	-0.143225	EtOH vs E2 3h
0.465221	0.0965248	EtOH vs E2 3h
0.216352	-0.117629	EtOH vs E2 3h
0.298186	0.196166	EtOH vs E2 3h
0.228305	0.381047	EtOH vs E2 3h
0.259104	0.0750146	EtOH vs E2 3h
0.695746	1.19737	EtOH vs E2 3h
1.19765	1.12518	EtOH vs E2 3h
0.820289	-0.228289	EtOH vs E2 3h
0.0594495	0.832403	EtOH vs E2 3h
-0.157287	0.205881	EtOH vs E2 3h
-0.0075469	-0.0401433	EtOH vs E2 3h
-0.269994	-0.11317	EtOH vs E2 3h
-0.038821	0.109861	EtOH vs E2 3h
-0.681584	-1.29298	EtOH vs E2 3h
0.0963943	1.0049	EtOH vs E2 3h
0.108789	0.0409052	EtOH vs E2 3h
0.108624	1.54185	EtOH vs E2 3h
-0.0586904	-0.457218	EtOH vs E2 3h
-0.0239751	-0.0506071	EtOH vs E2 3h
-0.159418	-0.206379	EtOH vs E2 3h
-0.304459	0.195789	EtOH vs E2 3h
-0.0756603	-0.77507	EtOH vs E2 3h
-0.441038	0.255377	EtOH vs E2 3h
0.565555	-0.290042	EtOH vs E2 3h
0.136939	1.5264	EtOH vs E2 3h
-0.170787	-0.613699	EtOH vs E2 3h
2.22235	1.05258	EtOH vs E2 3h
1.38296	-0.0415839	EtOH vs E2 3h
0.0451193	0.178024	EtOH vs E2 3h
-0.167332	-0.868591	EtOH vs E2 3h
0.416294	-0.815518	EtOH vs E2 3h
0.0753198	0.112373	EtOH vs E2 3h
-0.74356	0.330703	EtOH vs E2 3h
-0.361701	-0.0802054	EtOH vs E2 3h
0.00336172	0.156328	EtOH vs E2 3h
0.287732	-0.534949	EtOH vs E2 3h
0.702985	0.931432	EtOH vs E2 3h
3.29152	2.29439	EtOH vs E2 3h
0.827368	0.642237	EtOH vs E2 3h
0.0178495	1.01071	EtOH vs E2 3h
-0.00468846	-0.0448396	EtOH vs E2 3h
0.698329	-1.37443	EtOH vs E2 3h
0.453468	1.69269	EtOH vs E2 3h
-0.119918	0.0446961	EtOH vs E2 3h
0.0141566	-0.0818112	EtOH vs E2 3h
-0.357162	-0.796417	EtOH vs E2 3h
-2.33232	-1.29298	EtOH vs E2 3h
0.0349649	0.0517748	EtOH vs E2 3h
-0.0817183	-0.0793864	EtOH vs E2 3h
-0.218881	-0.186436	EtOH vs E2 3h
0.706557	0.626855	EtOH vs E2 3h
1.15529	0.186936	EtOH vs E2 3h
-0.00146945	0.106841	EtOH vs E2 3h
0.572333	0.107432	EtOH vs E2 3h
0.387416	0.3926	EtOH vs E2 3h
1.69395	1.60285	EtOH vs E2 3h
0.847701	0.953725	EtOH vs E2 3h
0.216646	0.436404	EtOH vs E2 3h
-1.81112	-0.586439	EtOH vs E2 3h
-0.570967	-0.940447	EtOH vs E2 3h
0.201452	-0.205575	EtOH vs E2 3h
0.145389	1.29915	EtOH vs E2 3h
0.0390204	-0.77507	EtOH vs E2 3h
-0.528152	-0.704679	EtOH vs E2 3h
0.00970182	-0.107967	EtOH vs E2 3h
0.912569	1.70284	EtOH vs E2 3h
-0.0125879	0.348851	EtOH vs E2 3h
0.0897233	-0.468728	EtOH vs E2 3h
-0.528718	-0.266378	EtOH vs E2 3h
-0.350786	0.0827179	EtOH vs E2 3h
-0.173758	0.265565	EtOH vs E2 3h
0.407672	0.484621	EtOH vs E2 3h
0.441335	0.481515	EtOH vs E2 3h
0.160506	0.0958038	EtOH vs E2 3h
-0.0447145	0.27951	EtOH vs E2 3h
-1.30318	-2.53659	EtOH vs E2 3h
-0.0542314	-0.388607	EtOH vs E2 3h
-0.492363	-0.844916	EtOH vs E2 3h
-0.0185483	-0.0433095	EtOH vs E2 3h
-0.146782	-0.694027	EtOH vs E2 3h
0.301424	1.1058	EtOH vs E2 3h
0.14385	0.295848	EtOH vs E2 3h
-0.0497449	0.0429003	EtOH vs E2 3h
0.301799	0.151385	EtOH vs E2 3h
0.020561	0.574619	EtOH vs E2 3h
-0.0738878	0.414756	EtOH vs E2 3h
0.00610669	-0.075514	EtOH vs E2 3h
0.100555	0.312723	EtOH vs E2 3h
0.882164	0.415252	EtOH vs E2 3h
0.0385151	-0.450178	EtOH vs E2 3h
0.70963	0.201311	EtOH vs E2 3h
0.23423	-0.128951	EtOH vs E2 3h
-0.0237359	-2.04764	EtOH vs E2 3h
-0.285484	-0.131952	EtOH vs E2 3h
-0.0904871	0.391932	EtOH vs E2 3h
0.917067	0.949837	EtOH vs E2 3h
0.122801	-0.192577	EtOH vs E2 3h
0.152246	0.278025	EtOH vs E2 3h
0.156606	0.195427	EtOH vs E2 3h
-0.249149	-0.605101	EtOH vs E2 3h
-0.240919	-1.83898	EtOH vs E2 3h
0.0574137	0.324325	EtOH vs E2 3h
0.309307	0.168243	EtOH vs E2 3h
-0.230842	0.200219	EtOH vs E2 3h
0.056098	0.434088	EtOH vs E2 3h
-0.667706	-0.484365	EtOH vs E2 3h
-0.0597094	1.79641	EtOH vs E2 3h
-0.300048	0.107054	EtOH vs E2 3h
0.0111287	1.84662	EtOH vs E2 3h
-0.0122633	0.326447	EtOH vs E2 3h
-0.517011	-0.813954	EtOH vs E2 3h
1.85689	1.84662	EtOH vs E2 3h
0.335652	0.296207	EtOH vs E2 3h
0.185705	-1.33463	EtOH vs E2 3h
0.067352	0.19558	EtOH vs E2 3h
-0.271235	-0.176861	EtOH vs E2 3h
-0.155699	-0.416059	EtOH vs E2 3h
-0.248033	-0.25425	EtOH vs E2 3h
0.17727	0.457063	EtOH vs E2 3h
0.0996062	0.122944	EtOH vs E2 3h
-1.47195	-2.9015	EtOH vs E2 3h
-0.582269	-0.0691619	EtOH vs E2 3h
0.118697	0.365545	EtOH vs E2 3h
1.59733	1.45006	EtOH vs E2 3h
0.878131	1.61666	EtOH vs E2 3h
-0.537682	0.711981	EtOH vs E2 3h
0.324696	0.305425	EtOH vs E2 3h
-0.0635519	-0.367077	EtOH vs E2 3h
0.33994	-0.0805063	EtOH vs E2 3h
-0.216757	0.936684	EtOH vs E2 3h
0.0722749	0.501019	EtOH vs E2 3h
0.683153	0.929926	EtOH vs E2 3h
-0.401621	-1.41016	EtOH vs E2 3h
0.157758	0.697767	EtOH vs E2 3h
0.418755	-0.103985	EtOH vs E2 3h
-1.34425	1.66551	EtOH vs E2 3h
0.31396	0.656868	EtOH vs E2 3h
0.16657	-0.1957	EtOH vs E2 3h
0.106037	-0.876169	EtOH vs E2 3h
-0.075528	-0.866316	EtOH vs E2 3h
-0.781087	-0.357121	EtOH vs E2 3h
-0.561147	-0.646471	EtOH vs E2 3h
-0.492862	0.528783	EtOH vs E2 3h
0.690857	0.279968	EtOH vs E2 3h
0.215332	0.463767	EtOH vs E2 3h
0.422267	-1.13899	EtOH vs E2 3h
-0.064571	1.06447	EtOH vs E2 3h
0.366288	0.251591	EtOH vs E2 3h
-0.389634	-0.447312	EtOH vs E2 3h
0.0340672	0.340156	EtOH vs E2 3h
-0.0155361	-0.321655	EtOH vs E2 3h
-0.39834	-0.100163	EtOH vs E2 3h
-0.63818	-0.229854	EtOH vs E2 3h
0.711719	0.93583	EtOH vs E2 3h
2.95734	0.923643	EtOH vs E2 3h
0.118572	-0.638677	EtOH vs E2 3h
-0.937903	-0.858777	EtOH vs E2 3h
-0.233148	-1.07646	EtOH vs E2 3h
-0.0808739	0.0764367	EtOH vs E2 3h
0.452668	0.134557	EtOH vs E2 3h
4.26794	1.66551	EtOH vs E2 3h
0.361455	0.520514	EtOH vs E2 3h
0.0295472	0.0645806	EtOH vs E2 3h
-0.100553	-2.18771	EtOH vs E2 3h
-1.36352	-0.828167	EtOH vs E2 3h
-0.131944	-0.360972	EtOH vs E2 3h
-2.21209	-2.41846	EtOH vs E2 3h
0.116895	0.150555	EtOH vs E2 3h
0.126935	0.192797	EtOH vs E2 3h
-0.239359	1.66551	EtOH vs E2 3h
0.0375399	0.219563	EtOH vs E2 3h
0.0977752	0.0284517	EtOH vs E2 3h
0.0423368	1.32165	EtOH vs E2 3h
0.126838	0.0455948	EtOH vs E2 3h
-1.72679	-0.983908	EtOH vs E2 3h
-0.143654	0.280643	EtOH vs E2 3h
0.342885	-0.0299125	EtOH vs E2 3h
-0.721458	-0.710228	EtOH vs E2 3h
-0.643483	-0.360159	EtOH vs E2 3h
-0.0681608	0.0403544	EtOH vs E2 3h
-0.616096	-0.720711	EtOH vs E2 3h
-0.16489	-0.299819	EtOH vs E2 3h
-0.190001	-0.240232	EtOH vs E2 3h
-0.476316	-0.580373	EtOH vs E2 3h
0.315837	-0.0453327	EtOH vs E2 3h
-1.00811	-0.168993	EtOH vs E2 3h
-0.78377	-0.402721	EtOH vs E2 3h
-0.336139	-0.0351716	EtOH vs E2 3h
-0.0333136	0.179503	EtOH vs E2 3h
-0.431704	-0.107816	EtOH vs E2 3h
0.645731	1.8001	EtOH vs E2 3h
0.118941	0.153829	EtOH vs E2 3h
0.760212	0.0312631	EtOH vs E2 3h
0.324327	0.647718	EtOH vs E2 3h
0.0722881	0.862049	EtOH vs E2 3h
-0.288726	-0.360113	EtOH vs E2 3h
-0.182951	0.3273	EtOH vs E2 3h
0.374666	-0.332577	EtOH vs E2 3h
0.37562	-0.0958131	EtOH vs E2 3h
-0.0447953	0.12202	EtOH vs E2 3h
0.0463426	0.812391	EtOH vs E2 3h
-0.0466702	-0.10081	EtOH vs E2 3h
-0.193028	0.0480965	EtOH vs E2 3h
-0.422558	0.601712	EtOH vs E2 3h
-0.669013	-0.762256	EtOH vs E2 3h
-0.160163	0.459414	EtOH vs E2 3h
-0.35597	-0.376834	EtOH vs E2 3h
0.163668	-0.632789	EtOH vs E2 3h
-0.459253	-0.129071	EtOH vs E2 3h
1.85025	1.74303	EtOH vs E2 3h
-0.345215	-0.296699	EtOH vs E2 3h
-0.542049	-0.853331	EtOH vs E2 3h
-0.270128	-0.385979	EtOH vs E2 3h
-0.186438	-0.0858372	EtOH vs E2 3h
1.24373	1.29915	EtOH vs E2 3h
-0.4953	-1.00819	EtOH vs E2 3h
-1.07921	-1.203	EtOH vs E2 3h
-0.234438	-0.303321	EtOH vs E2 3h
-0.643845	-0.643172	EtOH vs E2 3h
0.0654771	0.159816	EtOH vs E2 3h
-1.19511	-0.104609	EtOH vs E2 3h
0.856982	0.446862	EtOH vs E2 3h
-0.312194	-0.320131	EtOH vs E2 3h
-0.92078	-0.877402	EtOH vs E2 3h
-0.659982	-1.27061	EtOH vs E2 3h
0.751752	0.643371	EtOH vs E2 3h
-0.572199	-0.448426	EtOH vs E2 3h
2.64015	0.709846	EtOH vs E2 3h
0.137006	-0.0577993	EtOH vs E2 3h
-0.925626	-1.65812	EtOH vs E2 3h
-0.261038	-1.11305	EtOH vs E2 3h
-0.26436	0.0299881	EtOH vs E2 3h
-0.657491	-0.477056	EtOH vs E2 3h
0.148125	0.21301	EtOH vs E2 3h
2.63537	2.37218	EtOH vs E2 3h
-0.0347777	-0.068302	EtOH vs E2 3h
-0.667641	-0.149147	EtOH vs E2 3h
-0.425162	-0.702356	EtOH vs E2 3h
-0.577432	-0.515675	EtOH vs E2 3h
0.0893821	0.338166	EtOH vs E2 3h
-0.615155	0.326683	EtOH vs E2 3h
0.128458	0.23744	EtOH vs E2 3h
0.0840838	0.142274	EtOH vs E2 3h
-0.256303	-0.695924	EtOH vs E2 3h
0.337117	1.89129	EtOH vs E2 3h
-0.0147389	0.041354	EtOH vs E2 3h
0.314683	0.829695	EtOH vs E2 3h
-0.0166208	-0.103718	EtOH vs E2 3h
-0.146963	-0.0556944	EtOH vs E2 3h
0.293565	-0.43204	EtOH vs E2 3h
0.456496	0.481494	EtOH vs E2 3h
0.109966	-0.412276	EtOH vs E2 3h
0.515522	0.147785	EtOH vs E2 3h
-0.258653	-0.762948	EtOH vs E2 3h
-0.327988	0.446211	EtOH vs E2 3h
0.329466	-0.706788	EtOH vs E2 3h
-0.0671926	0.207463	EtOH vs E2 3h
-0.139896	-0.112161	EtOH vs E2 3h
-0.0745825	-0.568779	EtOH vs E2 3h
-0.0735229	0.24158	EtOH vs E2 3h
-1.31122	-0.77507	EtOH vs E2 3h
0.465392	0.518176	EtOH vs E2 3h
-0.411196	-0.290013	EtOH vs E2 3h
-0.0946774	-1.73417	EtOH vs E2 3h
-0.883623	-0.992262	EtOH vs E2 3h
0.643142	0.49263	EtOH vs E2 3h
1.60781	-0.237041	EtOH vs E2 3h
-1.08394	-1.6612	EtOH vs E2 3h
-1.57022	-2.18951	EtOH vs E2 3h
0.774831	0.54609	EtOH vs E2 3h
-0.752504	-0.672772	EtOH vs E2 3h
-0.218433	-0.191065	EtOH vs E2 3h
-2.49756	-1.32244	EtOH vs E2 3h
0.241876	1.19223	EtOH vs E2 3h
0.614773	0.0530645	EtOH vs E2 3h
-0.508564	-0.90707	EtOH vs E2 3h
-0.0681875	-1.77157	EtOH vs E2 3h
-0.111705	-0.49859	EtOH vs E2 3h
-1.20415	-1.53969	EtOH vs E2 3h
-2.54187	-1.57868	EtOH vs E2 3h
0.0328546	0.653338	EtOH vs E2 3h
-0.585028	1.52674	EtOH vs E2 3h
-0.246589	-0.508665	EtOH vs E2 3h
0.0229867	-0.540772	EtOH vs E2 3h
-1.19669	-0.544628	EtOH vs E2 3h
-0.102142	-0.544628	EtOH vs E2 3h
0.698951	0.697178	EtOH vs E2 3h
0.0108057	-0.302943	EtOH vs E2 3h
-1.35007	-0.692012	EtOH vs E2 3h
-0.0300996	-0.0736549	EtOH vs E2 3h
-0.0549374	0.415486	EtOH vs E2 3h
-0.532463	0.789267	EtOH vs E2 3h
0.333604	0.131002	EtOH vs E2 3h
-1.2047	-0.256897	EtOH vs E2 3h
0.0556452	-1.27609	EtOH vs E2 3h
-0.140005	-1.74675	EtOH vs E2 3h
-0.550867	-0.0981778	EtOH vs E2 3h
-0.0931782	-0.164031	EtOH vs E2 3h
-0.19536	0.852054	EtOH vs E2 3h
-0.205281	-0.168602	EtOH vs E2 3h
1.02792	2.46981	EtOH vs E2 3h
2.40857	3.76243	EtOH vs E2 3h
-0.15692	0.0963311	EtOH vs E2 3h
0.614798	-0.27005	EtOH vs E2 3h
-2.85087	-0.965191	EtOH vs E2 3h
0.106507	0.404907	EtOH vs E2 3h
-0.3253	-1.43708	EtOH vs E2 3h
-0.0747014	-0.129456	EtOH vs E2 3h
-0.429267	0.0139756	EtOH vs E2 3h
0.995189	1.74431	EtOH vs E2 3h
0.439116	1.30863	EtOH vs E2 3h
-1.47247	-1.40178	EtOH vs E2 3h
0.229025	1.04712	EtOH vs E2 3h
-0.558713	-0.760991	EtOH vs E2 3h
-1.36245	-1.88913	EtOH vs E2 3h
0.0287145	-0.0282257	EtOH vs E2 3h
-0.259874	-0.325173	EtOH vs E2 3h
0.0113439	0.510821	EtOH vs E2 3h
0.301935	1.8001	EtOH vs E2 3h
-0.217234	-0.0807708	EtOH vs E2 3h
2.264	1.60871	EtOH vs E2 3h
-0.277299	-0.387757	EtOH vs E2 3h
0.88994	0.0326576	EtOH vs E2 3h
-0.471291	-0.298507	EtOH vs E2 3h
1.2312	-0.375711	EtOH vs E2 3h
-1.19466	-1.05898	EtOH vs E2 3h
0.122824	-0.102638	EtOH vs E2 3h
-0.386782	-0.306793	EtOH vs E2 3h
-0.879625	2.8179	EtOH vs E2 3h
-0.105772	-0.633553	EtOH vs E2 3h
-0.646469	-1.35755	EtOH vs E2 3h
-1.30464	-1.33394	EtOH vs E2 3h
-1.10986	-2.04297	EtOH vs E2 3h
-1.43193	-1.54977	EtOH vs E2 3h
-0.876179	-0.538937	EtOH vs E2 3h
-1.414	-1.08705	EtOH vs E2 3h
0.630226	0.217586	EtOH vs E2 3h
-0.379999	-1.10084	EtOH vs E2 3h
0.0989068	-0.455181	EtOH vs E2 3h
3.12766	3.76243	EtOH vs E2 3h
0.197786	0.0908013	EtOH vs E2 3h
-0.612514	-0.686075	EtOH vs E2 3h
0.285138	-0.374497	EtOH vs E2 3h
-1.57141	-1.15765	EtOH vs E2 3h
-1.99102	-1.67103	EtOH vs E2 3h
-3.28245	0.879422	EtOH vs E2 3h
-0.233959	-2.31601	EtOH vs E2 3h
-0.438027	-0.759006	EtOH vs E2 3h
-0.101382	0.0273649	EtOH vs E2 3h
0.644194	-0.224574	EtOH vs E2 3h
0.452461	0.22916	EtOH vs E2 3h
1.17648	1.44056	EtOH vs E2 3h
-0.289365	-0.711528	EtOH vs E2 3h
0.894109	0.00292954	EtOH vs E2 3h
-0.261313	-0.248981	EtOH vs E2 3h
-0.597539	-0.477098	EtOH vs E2 3h
-0.846532	0.29877	EtOH vs E2 3h
-0.475614	-0.0747789	EtOH vs E2 3h
0.180867	0.174091	EtOH vs E2 3h
-0.0771604	-0.119015	EtOH vs E2 3h
0.113063	0.0873235	EtOH vs E2 3h
-0.0353357	0.709846	EtOH vs E2 3h
-1.63672	0.265349	EtOH vs E2 3h
2.25422	3.77345	EtOH vs E2 3h
0.11047	-0.572647	EtOH vs E2 3h
0.242551	-0.18592	EtOH vs E2 3h
0.000483821	0.057357	EtOH vs E2 3h
0.00350013	-0.527144	EtOH vs E2 3h
-0.635734	-0.59892	EtOH vs E2 3h
-0.647735	-0.564642	EtOH vs E2 3h
0.397187	-0.143639	EtOH vs E2 3h
-0.469268	0.514531	EtOH vs E2 3h
-2.16941	-0.326232	EtOH vs E2 3h
3.218	0.275277	EtOH vs E2 3h
-0.64826	1.07945	EtOH vs E2 3h
0.0708985	-0.77507	EtOH vs E2 3h
0.0864293	-0.132463	EtOH vs E2 3h
-0.145511	0.152744	EtOH vs E2 3h
0.182612	1.20872	EtOH vs E2 3h
-0.284285	0.710616	EtOH vs E2 3h
-0.28098	0.116483	EtOH vs E2 3h
0.698435	0.580951	EtOH vs E2 3h
0.0939656	0.115972	EtOH vs E2 3h
-0.594023	-0.543103	EtOH vs E2 3h
-0.209806	-0.175197	EtOH vs E2 3h
-0.439414	0.253188	EtOH vs E2 3h
0.560415	0.534027	EtOH vs E2 3h
0.123315	-0.178456	EtOH vs E2 3h
0.0256145	0.281849	EtOH vs E2 3h
0.175149	1.10142	EtOH vs E2 3h
-0.0117429	-0.742098	EtOH vs E2 3h
0.844564	1.11389	EtOH vs E2 3h
0.159593	-0.00369971	EtOH vs E2 3h
-0.1309	0.0146213	EtOH vs E2 3h
-0.677755	0.262013	EtOH vs E2 3h
0.536671	-2.60602	EtOH vs E2 3h
-0.613367	0.569266	EtOH vs E2 3h
-0.0302858	-1.16114	EtOH vs E2 3h
0.0589002	1.88828	EtOH vs E2 3h
0.279072	-1.13899	EtOH vs E2 3h
-0.0980964	-0.3914	EtOH vs E2 3h
-0.20656	-0.232377	EtOH vs E2 3h
0.0892336	0.197818	EtOH vs E2 3h
0.0430555	0.105148	EtOH vs E2 3h
-0.227747	-0.417602	EtOH vs E2 3h
0.0446525	0.175699	EtOH vs E2 3h
0.996672	1.02848	EtOH vs E2 3h
0.146397	0.306978	EtOH vs E2 3h
-0.89332	-0.905216	EtOH vs E2 3h
0.115606	0.51651	EtOH vs E2 3h
-0.497915	0.87832	EtOH vs E2 3h
0.0429818	0.108855	EtOH vs E2 3h
-0.198215	-0.0755445	EtOH vs E2 3h
-0.340742	-0.26208	EtOH vs E2 3h
-0.220876	-0.257356	EtOH vs E2 3h
0.322889	1.21018	EtOH vs E2 3h
0.633836	0.579095	EtOH vs E2 3h
-0.165817	-0.00333223	EtOH vs E2 3h
0.314052	3.25482	EtOH vs E2 3h
0.964974	0.603103	EtOH vs E2 3h
0.36906	0.317135	EtOH vs E2 3h
-0.896247	-0.762251	EtOH vs E2 3h
-0.0140081	-0.117701	EtOH vs E2 3h
0.176968	1.69953	EtOH vs E2 3h
1.4259	1.50193	EtOH vs E2 3h
0.0286223	0.224223	EtOH vs E2 3h
-0.523054	-1.31744	EtOH vs E2 3h
-0.0584469	-1.3982	EtOH vs E2 3h
0.0613956	-0.857647	EtOH vs E2 3h
0.220146	0.0672983	EtOH vs E2 3h
1.96423	1.84536	EtOH vs E2 3h
0.531335	0.620457	EtOH vs E2 3h
0.385742	3.25482	EtOH vs E2 3h
0.0967748	-0.352624	EtOH vs E2 3h
0.515984	0.567488	EtOH vs E2 3h
-0.259221	-0.436713	EtOH vs E2 3h
-0.274737	-0.828349	EtOH vs E2 3h
0.609051	0.145004	EtOH vs E2 3h
1.60376	1.56286	EtOH vs E2 3h
0.615268	0.379107	EtOH vs E2 3h
-0.953013	1.52182	EtOH vs E2 3h
-0.527196	-0.771639	EtOH vs E2 3h
-1.08702	-0.97377	EtOH vs E2 3h
-3.81751	-0.707759	EtOH vs E2 3h
0.0214394	-0.000468961	EtOH vs E2 3h
-0.389987	0.488777	EtOH vs E2 3h
0.0519056	1.71313	EtOH vs E2 3h
0.166064	0.0240718	EtOH vs E2 3h
0.432598	0.548387	EtOH vs E2 3h
1.41518	1.04917	EtOH vs E2 3h
-0.16105	-0.0618207	EtOH vs E2 3h
0.551811	-0.399846	EtOH vs E2 3h
0.114417	0.0873284	EtOH vs E2 3h
-0.229336	0.042644	EtOH vs E2 3h
0.0906483	-0.282001	EtOH vs E2 3h
0.678098	0.454911	EtOH vs E2 3h
0.15543	1.8001	EtOH vs E2 3h
-1.75249	-1.13899	EtOH vs E2 3h
-0.186126	-0.00808274	EtOH vs E2 3h
0.978151	-0.18592	EtOH vs E2 3h
0.184756	0.554181	EtOH vs E2 3h
-2.07623	-1.50558	EtOH vs E2 3h
-0.744004	-1.34374	EtOH vs E2 3h
0.22049	-0.169259	EtOH vs E2 3h
-0.190055	0.0426359	EtOH vs E2 3h
1.30305	1.41007	EtOH vs E2 3h
1.3589	1.12368	EtOH vs E2 3h
-0.58575	-0.639082	EtOH vs E2 3h
-0.0158809	-0.100265	EtOH vs E2 3h
-0.360389	-0.433763	EtOH vs E2 3h
-0.222566	1.00329	EtOH vs E2 3h
-1.19669	-2.18771	EtOH vs E2 3h
-0.0736129	0.113808	EtOH vs E2 3h
0.380899	-0.0627247	EtOH vs E2 3h
-0.0798302	-0.0769935	EtOH vs E2 3h
0.0412056	0.940814	EtOH vs E2 3h
0.28251	0.585134	EtOH vs E2 3h
-0.240946	0.275774	EtOH vs E2 3h
-0.122139	-1.06975	EtOH vs E2 3h
-0.410283	-0.728722	EtOH vs E2 3h
-0.72661	-0.165798	EtOH vs E2 3h
-0.121814	-0.490783	EtOH vs E2 3h
-0.838884	0.152034	EtOH vs E2 3h
0.0179007	0.212019	EtOH vs E2 3h
0.172122	0.116109	EtOH vs E2 3h
-0.719301	-0.355607	EtOH vs E2 3h
0.57536	0.705988	EtOH vs E2 3h
0.162684	0.148808	EtOH vs E2 3h
-0.123793	-0.288484	EtOH vs E2 3h
0.0359526	-0.0681321	EtOH vs E2 3h
0.313731	0.349263	EtOH vs E2 3h
1.58804	0.828842	EtOH vs E2 3h
0.0235645	0.163659	EtOH vs E2 3h
-0.346506	-0.163112	EtOH vs E2 3h
-0.0536332	0.0481651	EtOH vs E2 3h
-0.0787154	-0.111059	EtOH vs E2 3h
-0.311289	-0.387106	EtOH vs E2 3h
0.0616026	0.33868	EtOH vs E2 3h
1.71757	-0.100594	EtOH vs E2 3h
0.0587951	-0.210689	EtOH vs E2 3h
-0.12989	0.248595	EtOH vs E2 3h
-0.00826497	-1.13899	EtOH vs E2 3h
0.280402	0.112632	EtOH vs E2 3h
0.265656	0.463506	EtOH vs E2 3h
0.651627	0.10641	EtOH vs E2 3h
-0.203434	-0.502852	EtOH vs E2 3h
-0.225367	-0.404439	EtOH vs E2 3h
0.127826	-0.413463	EtOH vs E2 3h
0.239715	0.295391	EtOH vs E2 3h
-0.0523932	-0.357258	EtOH vs E2 3h
1.39948	-0.129417	EtOH vs E2 3h
0.785204	0.0942363	EtOH vs E2 3h
-0.636825	-0.305602	EtOH vs E2 3h
-0.0762085	-0.106607	EtOH vs E2 3h
0.146463	0.130124	EtOH vs E2 3h
-0.0462957	-0.146764	EtOH vs E2 3h
1.04141	0.9514	EtOH vs E2 3h
0.0133965	-0.347751	EtOH vs E2 3h
0.259834	-0.168739	EtOH vs E2 3h
0.0391545	0.687906	EtOH vs E2 3h
-0.291132	0.324134	EtOH vs E2 3h
0.561516	0.620673	EtOH vs E2 3h
-0.834915	-0.776267	EtOH vs E2 3h
0.158017	0.112733	EtOH vs E2 3h
1.57169	2.12095	EtOH vs E2 3h
-0.31129	1.66551	EtOH vs E2 3h
0.970726	0.0539154	EtOH vs E2 3h
-0.12618	-0.307024	EtOH vs E2 3h
0.361736	0.903422	EtOH vs E2 3h
-0.244429	-0.56681	EtOH vs E2 3h
-0.20073	-0.44184	EtOH vs E2 3h
-0.0152817	0.00561861	EtOH vs E2 3h
0.487349	-1.81618	EtOH vs E2 3h
-0.708653	-1.17502	EtOH vs E2 3h
-0.0707034	-0.515401	EtOH vs E2 3h
0.343533	0.308082	EtOH vs E2 3h
0.360863	0.581667	EtOH vs E2 3h
0.172791	2.70744	EtOH vs E2 3h
0.124313	0.00820011	EtOH vs E2 3h
0.0519621	0.275358	EtOH vs E2 3h
0.348465	0.145325	EtOH vs E2 3h
-0.142296	-0.421471	EtOH vs E2 3h
-0.0586886	-1.11223	EtOH vs E2 3h
-0.159108	-0.590959	EtOH vs E2 3h
-0.794953	-0.927417	EtOH vs E2 3h
0.248134	1.15619	EtOH vs E2 3h
0.163084	0.243001	EtOH vs E2 3h
0.764349	0.76752	EtOH vs E2 3h
0.402793	-0.145133	EtOH vs E2 3h
-0.642644	0.483415	EtOH vs E2 3h
-0.267197	-0.644063	EtOH vs E2 3h
0.553083	0.527564	EtOH vs E2 3h
-0.314263	-0.46376	EtOH vs E2 3h
-0.136658	0.102792	EtOH vs E2 3h
1.32611	0.102202	EtOH vs E2 3h
-0.0387006	0.373363	EtOH vs E2 3h
-1.61575	0.152745	EtOH vs E2 3h
-0.0544494	0.122477	EtOH vs E2 3h
0.0237847	-0.409793	EtOH vs E2 3h
0.0929275	0.449655	EtOH vs E2 3h
-0.831294	-0.0863191	EtOH vs E2 3h
-0.397576	-0.189311	EtOH vs E2 3h
0.105407	0.0397046	EtOH vs E2 3h
-0.293783	-0.279962	EtOH vs E2 3h
-0.344416	-0.343237	EtOH vs E2 3h
0.959514	0.232241	EtOH vs E2 3h
-0.113068	0.00334124	EtOH vs E2 3h
0.199666	-0.0293204	EtOH vs E2 3h
-0.0152437	-0.029238	EtOH vs E2 3h
-0.0632027	-0.0165885	EtOH vs E2 3h
-0.173663	-0.0150402	EtOH vs E2 3h
-0.129184	-0.032546	EtOH vs E2 3h
0.0236392	0.00189931	EtOH vs E2 3h
0.870767	0.534659	EtOH vs E2 3h
-0.0381506	-0.0469197	EtOH vs E2 3h
0.227394	0.442876	EtOH vs E2 3h
-1.44744	-1.00994	EtOH vs E2 3h
0.0238132	0.445861	EtOH vs E2 3h
0.0830571	0.215693	EtOH vs E2 3h
-0.10845	-0.267566	EtOH vs E2 3h
0.0477705	0.0617492	EtOH vs E2 3h
-0.222212	-0.179707	EtOH vs E2 3h
0.132139	-0.402018	EtOH vs E2 3h
0.0615361	-0.068157	EtOH vs E2 3h
-0.403714	-0.438956	EtOH vs E2 3h
0.0104398	0.272903	EtOH vs E2 3h
-0.0379465	2.18171	EtOH vs E2 3h
-0.26676	-0.108248	EtOH vs E2 3h
-0.282568	0.363434	EtOH vs E2 3h
0.341443	0.140507	EtOH vs E2 3h
-0.595069	-0.112867	EtOH vs E2 3h
-0.531495	-0.379152	EtOH vs E2 3h
-1.15018	1.66551	EtOH vs E2 3h
0.437357	1.24424	EtOH vs E2 3h
0.0701766	-1.17134	EtOH vs E2 3h
0.910003	-0.288511	EtOH vs E2 3h
-0.445563	-0.193407	EtOH vs E2 3h
0.0367247	-0.0843545	EtOH vs E2 3h
-0.133737	0.085006	EtOH vs E2 3h
-0.455781	-1.31755	EtOH vs E2 3h
-0.0410395	-0.886094	EtOH vs E2 3h
0.109668	-0.166576	EtOH vs E2 3h
0.0369674	0.202241	EtOH vs E2 3h
0.381826	-0.472802	EtOH vs E2 3h
-0.77916	-0.615228	DMSO vs E2 24h
-0.436224	-0.338084	DMSO vs E2 24h
-0.280748	-0.473316	DMSO vs E2 24h
-0.141253	-0.606925	DMSO vs E2 24h
0.11982	0.170464	DMSO vs E2 24h
-0.0692262	0.103207	DMSO vs E2 24h
0.162592	0.153267	DMSO vs E2 24h
0.0688338	-0.0661818	DMSO vs E2 24h
-0.270301	-0.11396	DMSO vs E2 24h
0.0498304	0.0181023	DMSO vs E2 24h
-0.202558	-0.694789	DMSO vs E2 24h
0.0186638	0.114824	DMSO vs E2 24h
-0.436123	0.40023	DMSO vs E2 24h
0.217282	0.0901641	DMSO vs E2 24h
-0.75117	-0.530196	DMSO vs E2 24h
-0.14661	0.208265	DMSO vs E2 24h
0.300896	0.380514	DMSO vs E2 24h
0.163719	-0.121542	DMSO vs E2 24h
-0.494576	0.030484	DMSO vs E2 24h
0.119525	-0.0293008	DMSO vs E2 24h
0.43317	-0.598314	DMSO vs E2 24h
-1.09382	-0.553992	DMSO vs E2 24h
-0.0608713	-0.0165992	DMSO vs E2 24h
0.49225	0.815196	DMSO vs E2 24h
0.00715069	-0.0261378	DMSO vs E2 24h
-0.0401673	-0.232838	DMSO vs E2 24h
-0.24454	-0.414834	DMSO vs E2 24h
-0.793307	-0.669558	DMSO vs E2 24h
-0.00326966	-0.773473	DMSO vs E2 24h
-0.139546	0.423548	DMSO vs E2 24h
-0.0499474	-0.256443	DMSO vs E2 24h
0.0392027	0.162483	DMSO vs E2 24h
-1.43598	-1.3168	DMSO vs E2 24h
-0.25704	-0.781435	DMSO vs E2 24h
0.0777409	0.211775	DMSO vs E2 24h
-0.493806	-0.67309	DMSO vs E2 24h
-1.84811	-0.800101	DMSO vs E2 24h
0.234364	0.144361	DMSO vs E2 24h
-0.126169	0.307458	DMSO vs E2 24h
0.233246	0.373027	DMSO vs E2 24h
-0.137768	-0.714143	DMSO vs E2 24h
0.137409	0.188194	DMSO vs E2 24h
0.487081	0.761881	DMSO vs E2 24h
-0.051229	-0.21697	DMSO vs E2 24h
-0.72344	-0.00784216	DMSO vs E2 24h
0.311189	0.368817	DMSO vs E2 24h
0.0727045	0.998357	DMSO vs E2 24h
0.040953	-0.0987953	DMSO vs E2 24h
-1.4213	-0.910591	DMSO vs E2 24h
-0.169213	0.461663	DMSO vs E2 24h
0.0289058	-0.372499	DMSO vs E2 24h
0.545893	0.535796	DMSO vs E2 24h
0.121973	0.0411365	DMSO vs E2 24h
0.107966	0.188495	DMSO vs E2 24h
0.108405	0.126481	DMSO vs E2 24h
0.44913	0.405014	DMSO vs E2 24h
0.263844	-0.18524	DMSO vs E2 24h
-0.0315419	-2.20382	DMSO vs E2 24h
0.37691	0.422779	DMSO vs E2 24h
1.45921	1.2734	DMSO vs E2 24h
0.096028	0.230385	DMSO vs E2 24h
1.51898	1.98856	DMSO vs E2 24h
-0.414147	-0.438925	DMSO vs E2 24h
0.128247	-0.00198739	DMSO vs E2 24h
0.0751201	-0.131565	DMSO vs E2 24h
0.317875	-0.0523051	DMSO vs E2 24h
0.460889	0.777858	DMSO vs E2 24h
0.0250877	-0.0376221	DMSO vs E2 24h
-0.0670183	-0.240025	DMSO vs E2 24h
-0.060102	-0.0517154	DMSO vs E2 24h
0.0756022	-0.0398155	DMSO vs E2 24h
0.359817	0.231244	DMSO vs E2 24h
-0.0624537	-0.461022	DMSO vs E2 24h
-0.0510382	-0.352837	DMSO vs E2 24h
-0.087149	-0.230573	DMSO vs E2 24h
-0.0196489	-0.103746	DMSO vs E2 24h
-0.547449	-0.230064	DMSO vs E2 24h
-0.118224	0.168924	DMSO vs E2 24h
0.122318	-0.296203	DMSO vs E2 24h
0.0343179	0.164512	DMSO vs E2 24h
-0.210883	0.144389	DMSO vs E2 24h
-0.0912716	-0.138386	DMSO vs E2 24h
-0.915048	-1.71418	DMSO vs E2 24h
-1.06832	-0.390517	DMSO vs E2 24h
-0.0545188	0.803612	DMSO vs E2 24h
-0.171056	-0.179495	DMSO vs E2 24h
0.0711855	0.0285182	DMSO vs E2 24h
-0.25812	-0.167474	DMSO vs E2 24h
0.010053	-0.141324	DMSO vs E2 24h
-0.0233008	0.447523	DMSO vs E2 24h
0.0648564	0.0748731	DMSO vs E2 24h
0.0557101	0.0721626	DMSO vs E2 24h
0.428299	0.310166	DMSO vs E2 24h
0.317213	-0.153117	DMSO vs E2 24h
0.159425	0.179566	DMSO vs E2 24h
-0.119077	0.188319	DMSO vs E2 24h
-0.178261	-0.49892	DMSO vs E2 24h
0.0110212	0.219499	DMSO vs E2 24h
-0.11982	-0.128747	DMSO vs E2 24h
0.31977	0.107865	DMSO vs E2 24h
-0.375495	0.441563	DMSO vs E2 24h
-0.0385011	0.63063	DMSO vs E2 24h
-0.12119	-0.42007	DMSO vs E2 24h
-0.239817	0.0417039	DMSO vs E2 24h
0.221275	0.279784	DMSO vs E2 24h
-0.267036	-0.248274	DMSO vs E2 24h
0.0719363	-0.0289095	DMSO vs E2 24h
0.162478	0.15975	DMSO vs E2 24h
0.0536456	0.266849	DMSO vs E2 24h
0.0150784	0.263909	DMSO vs E2 24h
0.196022	-0.394991	DMSO vs E2 24h
0.590484	0.556863	DMSO vs E2 24h
-0.50054	0.420162	DMSO vs E2 24h
0.110403	-0.102655	DMSO vs E2 24h
0.0716345	0.017436	DMSO vs E2 24h
-0.552919	0.208678	DMSO vs E2 24h
0.021524	-0.119137	DMSO vs E2 24h
-0.186496	-0.118744	DMSO vs E2 24h
0.00233423	0.256618	DMSO vs E2 24h
0.136097	-0.160137	DMSO vs E2 24h
-0.0456075	0.0911361	DMSO vs E2 24h
-0.124837	-0.311739	DMSO vs E2 24h
0.0918213	-0.338945	DMSO vs E2 24h
-0.196494	-0.225752	DMSO vs E2 24h
-0.602547	-0.79049	DMSO vs E2 24h
-0.130202	-0.478878	DMSO vs E2 24h
0.982434	0.478363	DMSO vs E2 24h
0.0331818	0.349403	DMSO vs E2 24h
-0.468969	0.223631	DMSO vs E2 24h
-0.45829	-0.674517	DMSO vs E2 24h
-0.429596	-0.379293	DMSO vs E2 24h
-0.559617	1.37801	DMSO vs E2 24h
-0.0850683	0.235081	DMSO vs E2 24h
-1.54027	-1.47721	DMSO vs E2 24h
1.0471	-0.198815	DMSO vs E2 24h
-0.0957422	-0.297006	DMSO vs E2 24h
-0.706535	-0.73235	DMSO vs E2 24h
-1.71247e-05	-0.194611	DMSO vs E2 24h
0.205329	0.0205971	DMSO vs E2 24h
-1.22375	-1.35699	DMSO vs E2 24h
0.180357	0.810611	DMSO vs E2 24h
-0.493123	0.230161	DMSO vs E2 24h
-0.0438635	-0.167482	DMSO vs E2 24h
0.057924	0.450704	DMSO vs E2 24h
0.0695323	0.10324	DMSO vs E2 24h
-0.294133	-0.915833	DMSO vs E2 24h
-0.203704	-0.5762	DMSO vs E2 24h
-1.87991	0.469461	DMSO vs E2 24h
0.234068	0.139023	DMSO vs E2 24h
0.0766487	-0.00837168	DMSO vs E2 24h
-0.357945	-0.512315	DMSO vs E2 24h
-0.156281	0.619299	DMSO vs E2 24h
0.0841357	0.048238	DMSO vs E2 24h
0.169314	-0.037228	DMSO vs E2 24h
0.0356926	0.0564204	DMSO vs E2 24h
-0.539017	-0.356256	DMSO vs E2 24h
0.445034	0.0934452	DMSO vs E2 24h
-0.202348	-0.0325277	DMSO vs E2 24h
0.220551	0.252742	DMSO vs E2 24h
0.107841	0.142107	DMSO vs E2 24h
-0.263207	-0.298524	DMSO vs E2 24h
-0.536779	-0.534408	DMSO vs E2 24h
0.244128	-0.288595	DMSO vs E2 24h
0.343166	0.353947	DMSO vs E2 24h
-0.213423	0.944471	DMSO vs E2 24h
-1.03133	-0.496937	DMSO vs E2 24h
-1.48553	0.245031	DMSO vs E2 24h
0.157339	0.26141	DMSO vs E2 24h
0.0139202	-0.173136	DMSO vs E2 24h
-0.250386	-0.736011	DMSO vs E2 24h
-0.124149	0.242485	DMSO vs E2 24h
0.00131429	-0.276026	DMSO vs E2 24h
-0.198227	-0.365195	DMSO vs E2 24h
0.147662	0.194858	DMSO vs E2 24h
0.00818206	0.19356	DMSO vs E2 24h
0.0205914	0.20612	DMSO vs E2 24h
-0.696146	-0.72836	DMSO vs E2 24h
-0.12338	-0.269811	DMSO vs E2 24h
-0.703936	-0.471523	DMSO vs E2 24h
-0.147362	0.212639	DMSO vs E2 24h
-0.038675	-0.261622	DMSO vs E2 24h
0.590032	0.247083	DMSO vs E2 24h
0.0235551	-0.0929393	DMSO vs E2 24h
0.0667275	-2.38308	DMSO vs E2 24h
-0.262788	0.527874	DMSO vs E2 24h
0.278194	0.230506	DMSO vs E2 24h
0.336361	-0.409637	DMSO vs E2 24h
0.212064	0.333157	DMSO vs E2 24h
0.356299	0.228934	DMSO vs E2 24h
0.0141977	0.901451	DMSO vs E2 24h
0.125108	-0.114818	DMSO vs E2 24h
-0.147662	-0.048281	DMSO vs E2 24h
-0.0429351	-0.498428	DMSO vs E2 24h
0.626698	-0.498428	DMSO vs E2 24h
0.506293	0.32832	DMSO vs E2 24h
0.208111	0.374725	DMSO vs E2 24h
-0.21042	0.147373	DMSO vs E2 24h
-0.436125	-0.24166	DMSO vs E2 24h
-0.552358	0.120487	DMSO vs E2 24h
0.309336	0.19915	DMSO vs E2 24h
0.0185348	0.176468	DMSO vs E2 24h
0.523534	0.732583	DMSO vs E2 24h
0.424273	0.382096	DMSO vs E2 24h
-0.620545	-0.74115	DMSO vs E2 24h
0.411637	0.560083	DMSO vs E2 24h
-0.00131542	-2.22198	DMSO vs E2 24h
0.0340832	-0.0766656	DMSO vs E2 24h
-0.123558	0.0469601	DMSO vs E2 24h
0.00305201	-0.743598	DMSO vs E2 24h
0.208005	0.0375015	DMSO vs E2 24h
-0.0026218	-0.384338	DMSO vs E2 24h
2.5112	0.310458	DMSO vs E2 24h
0.0263989	0.0407246	DMSO vs E2 24h
0.179236	-0.125314	DMSO vs E2 24h
-0.0529654	-0.229833	DMSO vs E2 24h
-0.353134	-0.22337	DMSO vs E2 24h
0.292244	0.118403	DMSO vs E2 24h
-0.140124	-0.345704	DMSO vs E2 24h
0.00824	-0.420262	DMSO vs E2 24h
-0.645295	-1.34352	DMSO vs E2 24h
-0.484221	-0.888866	DMSO vs E2 24h
1.9828	1.8183	DMSO vs E2 24h
0.289563	-0.0240001	DMSO vs E2 24h
-1.10327	-0.978155	DMSO vs E2 24h
-0.180959	0.307359	DMSO vs E2 24h
-0.472262	-0.224125	DMSO vs E2 24h
-0.0391204	-0.260112	DMSO vs E2 24h
0.622793	0.668079	DMSO vs E2 24h
-0.458079	-0.674514	DMSO vs E2 24h
-0.798243	-0.0487166	DMSO vs E2 24h
-0.221129	0.0729566	DMSO vs E2 24h
-0.0429908	-0.1673	DMSO vs E2 24h
0.106136	-0.0105219	DMSO vs E2 24h
0.27645	0.135717	DMSO vs E2 24h
-0.0778114	-0.360168	DMSO vs E2 24h
-0.302475	1.69917	DMSO vs E2 24h
-0.281675	-0.359827	DMSO vs E2 24h
1.11724	0.304556	DMSO vs E2 24h
-0.038604	-0.321961	DMSO vs E2 24h
0.244286	1.19066	DMSO vs E2 24h
-0.136455	0.000653272	DMSO vs E2 24h
0.110694	-0.0745906	DMSO vs E2 24h
0.0530407	0.0238383	DMSO vs E2 24h
0.0734753	0.580816	DMSO vs E2 24h
-0.218169	-0.592452	DMSO vs E2 24h
-0.0116723	0.364389	DMSO vs E2 24h
0.22746	0.174191	DMSO vs E2 24h
-0.323145	0.16377	DMSO vs E2 24h
0.14434	0.109643	DMSO vs E2 24h
0.379209	0.147517	DMSO vs E2 24h
-0.0477081	-0.0784571	DMSO vs E2 24h
0.236728	0.367942	DMSO vs E2 24h
-0.265154	-0.357468	DMSO vs E2 24h
-0.078143	-0.0355701	DMSO vs E2 24h
-0.103429	-0.267277	DMSO vs E2 24h
0.2334	0.301517	DMSO vs E2 24h
-0.0226852	0.026304	DMSO vs E2 24h
0.735717	0.543688	DMSO vs E2 24h
0.112581	0.174489	DMSO vs E2 24h
-0.399961	0.18189	DMSO vs E2 24h
-0.0578211	-0.72749	DMSO vs E2 24h
-0.104673	-0.216065	DMSO vs E2 24h
-0.083595	0.0518459	DMSO vs E2 24h
0.631119	0.660082	DMSO vs E2 24h
-0.434292	-0.210941	DMSO vs E2 24h
-0.0569637	0.0567228	DMSO vs E2 24h
0.127657	0.174983	DMSO vs E2 24h
-0.502267	0.355979	DMSO vs E2 24h
0.631089	0.619196	DMSO vs E2 24h
0.15457	0.289347	DMSO vs E2 24h
0.184773	0.21698	DMSO vs E2 24h
-0.75307	-0.960132	DMSO vs E2 24h
0.117605	-0.196969	DMSO vs E2 24h
-0.208198	-0.183173	DMSO vs E2 24h
0.353908	0.454198	DMSO vs E2 24h
0.00385499	0.399998	DMSO vs E2 24h
0.444261	0.3897	DMSO vs E2 24h
-0.654665	-0.61981	DMSO vs E2 24h
0.228351	0.126247	DMSO vs E2 24h
-0.0477565	-0.288668	DMSO vs E2 24h
-0.232971	-0.212828	DMSO vs E2 24h
-0.139407	0.79102	DMSO vs E2 24h
-0.52144	-0.142615	DMSO vs E2 24h
-0.113866	-0.0290744	DMSO vs E2 24h
-0.427065	-0.085247	DMSO vs E2 24h
0.446902	0.455131	DMSO vs E2 24h
0.155906	-0.358466	DMSO vs E2 24h
0.0198434	1.11927	DMSO vs E2 24h
1.02774	0.906413	DMSO vs E2 24h
0.469429	0.315545	DMSO vs E2 24h
0.179913	0.141858	DMSO vs E2 24h
-0.279334	-0.303047	DMSO vs E2 24h
0.124325	-0.120642	DMSO vs E2 24h
0.254073	0.272671	DMSO vs E2 24h
-0.0498639	0.0269401	DMSO vs E2 24h
-0.631911	-0.358792	DMSO vs E2 24h
1.01241	1.26704	DMSO vs E2 24h
0.361069	0.399993	DMSO vs E2 24h
-0.0687577	1.57326	DMSO vs E2 24h
0.556593	0.402668	DMSO vs E2 24h
-0.460716	-0.587545	DMSO vs E2 24h
0.364749	-0.524265	DMSO vs E2 24h
3.71122e-05	0.198563	DMSO vs E2 24h
-0.0752613	0.510341	DMSO vs E2 24h
-0.0126334	1.7621	DMSO vs E2 24h
-0.303699	0.464246	DMSO vs E2 24h
0.348619	0.111411	DMSO vs E2 24h
-0.235763	0.218486	DMSO vs E2 24h
-0.0274645	0.0159	DMSO vs E2 24h
0.136421	0.283347	DMSO vs E2 24h
-0.543191	-0.939828	DMSO vs E2 24h
0.130151	-0.549682	DMSO vs E2 24h
-0.276965	-0.280225	DMSO vs E2 24h
-1.41302	-0.181861	DMSO vs E2 24h
-0.725291	-1.02209	DMSO vs E2 24h
-0.604474	-1.18496	DMSO vs E2 24h
-0.264278	-0.0543323	DMSO vs E2 24h
-0.734139	-0.265888	DMSO vs E2 24h
-0.414842	-0.625206	DMSO vs E2 24h
-0.301255	0.051845	DMSO vs E2 24h
-0.128883	-0.0849484	DMSO vs E2 24h
-0.0411223	0.245439	DMSO vs E2 24h
-0.854678	-0.507255	DMSO vs E2 24h
-0.58909	-0.355355	DMSO vs E2 24h
0.0868754	0.529356	DMSO vs E2 24h
0.225451	0.162195	DMSO vs E2 24h
0.113759	0.222896	DMSO vs E2 24h
-0.0494803	0.248394	DMSO vs E2 24h
0.477041	0.136621	DMSO vs E2 24h
0.700411	0.516485	DMSO vs E2 24h
-0.178007	-0.279142	DMSO vs E2 24h
0.293445	0.521044	DMSO vs E2 24h
-0.00674788	0.204967	DMSO vs E2 24h
-0.111166	-0.200076	DMSO vs E2 24h
-0.0854072	0.0898329	DMSO vs E2 24h
0.0480724	-0.161214	DMSO vs E2 24h
0.439173	0.285808	DMSO vs E2 24h
-0.12175	-0.285982	DMSO vs E2 24h
-0.17017	-0.249618	DMSO vs E2 24h
0.166739	0.226982	DMSO vs E2 24h
-0.468004	0.000355531	DMSO vs E2 24h
-1.09731	-0.586393	DMSO vs E2 24h
0.925838	0.512964	DMSO vs E2 24h
0.473036	0.315005	DMSO vs E2 24h
-0.428836	-0.526561	DMSO vs E2 24h
-0.558539	-0.634173	DMSO vs E2 24h
-0.47939	-0.651851	DMSO vs E2 24h
-0.273179	-0.445396	DMSO vs E2 24h
0.243124	-0.062486	DMSO vs E2 24h
0.124283	0.104594	DMSO vs E2 24h
0.558283	0.919595	DMSO vs E2 24h
-0.284623	0.990669	DMSO vs E2 24h
0.194442	0.175859	DMSO vs E2 24h
-0.0518808	-0.270256	DMSO vs E2 24h
-0.00733763	-0.0405051	DMSO vs E2 24h
0.000538768	0.17424	DMSO vs E2 24h
-0.181608	-0.545769	DMSO vs E2 24h
-0.119122	-0.403059	DMSO vs E2 24h
-0.126635	-0.0401748	DMSO vs E2 24h
-0.308221	-0.449317	DMSO vs E2 24h
-0.236028	-0.183128	DMSO vs E2 24h
0.215519	0.687285	DMSO vs E2 24h
0.217615	-0.0686306	DMSO vs E2 24h
-0.322719	-0.861271	DMSO vs E2 24h
0.00251062	-0.0316706	DMSO vs E2 24h
0.14859	-0.336583	DMSO vs E2 24h
0.910624	0.345642	DMSO vs E2 24h
0.00732696	0.0452522	DMSO vs E2 24h
-0.148358	-0.0656609	DMSO vs E2 24h
0.267591	0.326155	DMSO vs E2 24h
0.255143	0.377079	DMSO vs E2 24h
0.661831	0.556648	DMSO vs E2 24h
-0.138673	0.112927	DMSO vs E2 24h
0.129008	-0.0330178	DMSO vs E2 24h
-0.109196	0.562782	DMSO vs E2 24h
0.0199381	-0.230761	DMSO vs E2 24h
-0.0175256	-0.137108	DMSO vs E2 24h
-0.230703	0.0880839	DMSO vs E2 24h
0.386389	-0.00709291	DMSO vs E2 24h
0.246764	0.645675	DMSO vs E2 24h
0.175261	0.320182	DMSO vs E2 24h
0.0754259	-0.130376	DMSO vs E2 24h
-0.14583	0.135821	DMSO vs E2 24h
0.488913	-0.508261	DMSO vs E2 24h
-0.0152053	0.115163	DMSO vs E2 24h
0.0551671	0.407427	DMSO vs E2 24h
-0.558794	-0.961967	DMSO vs E2 24h
-0.258958	0.131242	DMSO vs E2 24h
0.28299	0.198068	DMSO vs E2 24h
-0.313135	-0.533675	DMSO vs E2 24h
0.156722	0.688583	DMSO vs E2 24h
0.0786425	0.146193	DMSO vs E2 24h
-0.012785	0.0894485	DMSO vs E2 24h
-0.000509788	0.878202	DMSO vs E2 24h
0.347803	0.284476	DMSO vs E2 24h
-0.359805	-0.447093	DMSO vs E2 24h
-0.0158252	-0.15567	DMSO vs E2 24h
-0.0695825	0.181973	DMSO vs E2 24h
-0.0977456	-0.256406	DMSO vs E2 24h
0.993158	0.256347	DMSO vs E2 24h
-0.644122	0.356998	DMSO vs E2 24h
0.684767	0.176831	DMSO vs E2 24h
-0.186768	-0.13353	DMSO vs E2 24h
0.00797057	0.225724	DMSO vs E2 24h
-0.0911207	0.0109747	DMSO vs E2 24h
0.0317019	0.121362	DMSO vs E2 24h
0.101831	0.033362	DMSO vs E2 24h
-0.00427254	0.249529	DMSO vs E2 24h
-0.408739	-0.427465	DMSO vs E2 24h
-0.152133	0.119638	DMSO vs E2 24h
-0.169227	0.10798	DMSO vs E2 24h
-0.247413	0.0128408	DMSO vs E2 24h
-0.663075	-0.554689	DMSO vs E2 24h
0.260291	-0.0737247	DMSO vs E2 24h
0.0200401	0.209789	DMSO vs E2 24h
0.385663	0.29262	DMSO vs E2 24h
-0.190965	-0.170925	DMSO vs E2 24h
0.258284	0.409317	DMSO vs E2 24h
[truncated: 1,202 more rows]
