# Supplementary material for: Gene regulation by convergent promoters
Source: Nat Genet. 2025 Jan 6;57(1):206–17. doi: 10.1038/s41588-024-02025-w (PMC11735407; doi:10.1038/s41588-024-02025-w)
Supplement: Supplementary file 11 — Source Data. [file 41588_2024_2025_MOESM11_ESM.xlsx]

## Sheet: ExtDataFig1b_MCF7
chr	start	end	strand	peakpair_distance
chr1	778564	778668	-	171
chr1	827392	827539	-	147
chr1	904613	904715	-	131
chr1	924501	924554	-	158
chr1	924805	924903	-	64
chr1	925556	925622	-	136
chr1	941630	941690	-	117
chr1	941779	941837	-	106
chr1	958088	958136	-	108
chr1	959204	959291	-	138
chr1	965941	965988	-	287
chr1	998960	999012	-	179
chr1	999957	1000128	-	201
chr1	1013303	1013387	-	113
chr1	1021188	1021240	-	100
chr1	1059542	1059599	-	137
chr1	1068683	1068816	-	494
chr1	1069222	1069300	-	209
chr1	1074140	1074311	-	176
chr1	1079930	1079986	-	137
chr1	1116004	1116094	-	382
chr1	1136510	1136565	-	443
chr1	1231902	1232073	-	242
chr1	1272458	1272535	-	262
chr1	1273774	1273862	-	203
chr1	1307503	1307577	-	240
chr1	1307852	1308134	-	80
chr1	1309756	1309853	-	125
chr1	1324588	1324689	-	142
chr1	1349247	1349436	-	203
chr1	1375127	1375335	-	398
chr1	1399260	1399343	-	224
chr1	1406396	1406449	-	127
chr1	1407166	1407265	-	126
chr1	1407774	1407844	-	16
chr1	1435557	1435608	-	90
chr1	1471483	1471691	-	116
chr1	1472107	1472132	-	29
chr1	1511879	1512035	-	153
chr1	1574549	1574648	-	137
chr1	1574789	1574891	-	84
chr1	1599682	1599765	-	85
chr1	1599971	1600172	-	53
chr1	1615144	1615294	-	320
chr1	1615723	1615808	-	68
chr1	1616078	1616176	-	92
chr1	1658917	1658996	-	117
chr1	1724251	1724561	-	171
chr1	1758592	1758670	-	125
chr1	1778370	1778542	-	47
chr1	1778768	1778850	-	156
chr1	1890989	1891110	-	127
chr1	1909032	1909145	-	179
chr1	1968948	1969176	-	492
chr1	2050062	2050211	-	323
chr1	2194694	2194785	-	58
chr1	2199192	2199321	-	284
chr1	2227577	2227714	-	189
chr1	2391504	2391701	-	288
chr1	2412488	2412579	-	248
chr1	2546017	2546067	-	336
chr1	2546910	2546991	-	51
chr1	2586317	2586400	-	140
chr1	3624699	3624786	-	284
chr1	3652381	3652435	-	89
chr1	3772385	3772444	-	335
chr1	3796433	3796514	-	134
chr1	3857138	3857235	-	250
chr1	3900184	3900285	-	148
chr1	5992370	5992460	-	269
chr1	6205878	6206039	-	190
chr1	6234900	6234949	-	535
chr1	6235879	6236032	-	224
chr1	6393306	6393384	-	185
chr1	6393630	6393770	-	147
chr1	6490527	6490605	-	70
chr1	6497372	6497449	-	201
chr1	6613324	6613455	-	344
chr1	6784932	6784999	-	472
chr1	7704495	7704582	-	186
chr1	7954042	7954211	-	135
chr1	7961398	7961481	-	253
chr1	8026255	8026318	-	182
chr1	8817570	8817740	-	248
chr1	8878632	8878694	-	203
chr1	9165027	9165150	-	85
chr1	9180244	9180300	-	230
chr1	9182050	9182116	-	111
chr1	9182226	9182399	-	121
chr1	9428820	9428902	-	274
chr1	9823907	9823978	-	276
chr1	9943152	9943427	-	148
chr1	10210291	10210348	-	229
chr1	10398820	10398905	-	195
chr1	10430619	10430688	-	83
chr1	10630148	10630206	-	69
chr1	11059961	11060051	-	176
chr1	11099784	11099875	-	88
chr1	11262467	11262557	-	277
chr1	11273385	11273436	-	65
chr1	11654615	11654789	-	246
chr1	11691473	11691630	-	134
chr1	11805859	11805969	-	304
chr1	11926350	11926444	-	139
chr1	11981713	11981797	-	164
chr1	12019188	12019250	-	257
chr1	12478020	12478070	-	483
chr1	12617925	12618006	-	84
chr1	12618068	12618338	-	230
chr1	12619056	12619175	-	93
chr1	13749204	13749260	-	159
chr1	15153566	15153640	-	151
chr1	15603495	15603563	-	186
chr1	15684214	15684262	-	60
chr1	15834257	15834309	-	197
chr1	15834812	15835037	-	306
chr1	15835686	15835975	-	294
chr1	15847448	15847595	-	310
chr1	16155002	16155155	-	164
chr1	16155993	16156081	-	106
chr1	16181862	16182005	-	276
chr1	16184733	16184806	-	111
chr1	16206446	16206555	-	243
chr1	16206947	16207047	-	142
chr1	16352399	16352489	-	94
chr1	16499095	16499272	-	103
chr1	16513969	16514143	-	571
chr1	16559728	16559800	-	114
chr1	16608255	16608306	-	321
chr1	16613482	16613579	-	112
chr1	16644630	16644720	-	64
chr1	16707650	16707748	-	155
chr1	16904777	16904844	-	369
chr1	17053980	17054147	-	339
chr1	17439619	17439679	-	178
chr1	17441427	17441569	-	187
chr1	17520066	17520120	-	83
chr1	18902712	18902773	-	233
chr1	18998339	18998425	-	201
chr1	19210207	19210290	-	134
chr1	19251471	19251555	-	59
chr1	19312051	19312146	-	223
chr1	19485457	19485556	-	203
chr1	19485936	19485985	-	48
chr1	20485754	20485836	-	96
chr1	20486162	20486230	-	159
chr1	20508066	20508157	-	85
chr1	20650309	20650356	-	128
chr1	20661315	20661473	-	318
chr1	20786587	20786795	-	264
chr1	21345432	21345519	-	161
chr1	21622490	21622584	-	124
chr1	21783022	21783188	-	172
chr1	23344251	23344348	-	230
chr1	23424664	23424763	-	118
chr1	23554772	23554951	-	152
chr1	23558298	23558362	-	25
chr1	23559448	23559508	-	145
chr1	23559601	23559652	-	112
chr1	23585625	23585680	-	184
chr1	23743344	23743401	-	75
chr1	23778225	23778321	-	128
chr1	23800703	23800773	-	178
chr1	23959593	23959678	-	185
chr1	23980274	23980361	-	183
chr1	24018842	24018893	-	185
chr1	24642922	24642989	-	313
chr1	24724543	24724594	-	124
chr1	25232432	25232508	-	87
chr1	25247405	25247458	-	184
chr1	25430114	25430205	-	134
chr1	25430567	25430635	-	279
chr1	25819834	25819918	-	74
chr1	25859348	25859436	-	163
chr1	26111603	26111757	-	4
chr1	26279907	26279966	-	163
chr1	26306520	26306654	-	212
chr1	26432046	26432227	-	231
chr1	26472257	26472308	-	240
chr1	26472827	26472883	-	355
chr1	26500895	26500984	-	166
chr1	26620864	26620913	-	28
chr1	26621336	26621512	-	57
chr1	26695867	26695961	-	97
chr1	26696660	26696723	-	50
chr1	26696871	26696937	-	59
chr1	26697095	26697162	-	102
chr1	26787824	26787897	-	93
chr1	26861466	26861521	-	139
chr1	26865014	26865117	-	296
chr1	26865838	26865895	-	126
chr1	26890216	26890316	-	73
chr1	26900014	26900096	-	136
chr1	26900404	26900470	-	73
chr1	26960333	26960487	-	136
chr1	27342945	27343010	-	261
chr1	27349913	27349961	-	121
chr1	27392351	27392500	-	138
chr1	27489991	27490186	-	450
chr1	27540177	27540223	-	371
chr1	27601750	27601802	-	264
chr1	27959843	27959898	-	124
chr1	28088565	28088717	-	192
chr1	28235920	28235968	-	188
chr1	28236384	28236515	-	63
chr1	28260225	28260299	-	74
chr1	28328847	28328914	-	125
chr1	28505770	28505863	-	227
chr1	28581823	28581876	-	183
chr1	28643017	28643110	-	99
chr1	28648216	28648274	-	331
chr1	28736640	28736693	-	277
chr1	28737602	28737696	-	85
chr1	29181718	29182017	-	331
chr1	29237462	29237510	-	96
chr1	29239334	29239391	-	156
chr1	30824429	30824484	-	196
chr1	31065615	31065700	-	240
chr1	31154810	31154969	-	159
chr1	31296703	31296790	-	250
chr1	31413707	31413760	-	61
chr1	31644837	31644888	-	181
chr1	31937754	31937824	-	66
chr1	32222229	32222364	-	61
chr1	32291907	32291955	-	150
chr1	32351360	32351415	-	203
chr1	32394221	32394455	-	209
chr1	32650880	32651021	-	278
chr1	32753804	32753858	-	143
chr1	32760924	32760989	-	143
chr1	32817276	32817386	-	295
chr1	32817993	32818186	-	94
chr1	33080948	33080998	-	159
chr1	33127199	33127297	-	273
chr1	33256857	33256937	-	121
chr1	33349856	33349919	-	174
chr1	34985256	34985348	-	67
chr1	35031622	35031721	-	101
chr1	35193092	35193151	-	295
chr1	35557332	35557423	-	39
chr1	35557584	35557669	-	159
chr1	35718809	35718980	-	41
chr1	35931019	35931089	-	205
chr1	36155994	36156049	-	123
chr1	36224048	36224106	-	330
chr1	36385842	36385939	-	276
chr1	36397836	36397926	-	127
chr1	36450371	36450460	-	176
chr1	36464293	36464397	-	89
chr1	37474336	37474432	-	173
chr1	37690469	37690546	-	242
chr1	37692165	37692277	-	282
chr1	37793998	37794056	-	42
chr1	37807584	37807658	-	163
chr1	37808113	37808217	-	118
chr1	37859539	37859613	-	172
chr1	38046745	38046808	-	171
chr1	38859575	38859776	-	144
chr1	38873295	38873385	-	215
chr1	39026196	39026249	-	104
chr1	39026720	39026777	-	71
chr1	39575798	39575849	-	99
chr1	39738705	39738764	-	130
chr1	39788791	39788871	-	100
chr1	40039840	40039892	-	141
chr1	40040399	40040483	-	293
chr1	40161210	40161286	-	130
chr1	40257865	40257954	-	262
chr1	40449993	40450049	-	43
chr1	40508598	40508671	-	108
chr1	40531462	40531540	-	158
chr1	40691984	40692080	-	137
chr1	40979814	40979867	-	191
chr1	42035858	42035958	-	213
chr1	42335152	42335251	-	154
chr1	42456398	42456480	-	106
chr1	42682099	42682180	-	249
chr1	42682530	42682586	-	408
chr1	42696204	42696253	-	439
chr1	42766963	42767045	-	257
chr1	42846355	42846425	-	192
chr1	42924220	42924312	-	178
chr1	42937789	42937844	-	356
chr1	42958816	42958874	-	236
chr1	43172207	43172308	-	80
chr1	43348967	43349038	-	212
chr1	43358621	43358773	-	331
chr1	43367942	43368039	-	201
chr1	43389753	43389819	-	99
chr1	43452202	43452251	-	244
chr1	43453751	43454005	-	8
chr1	43531617	43531669	-	126
chr1	43532048	43532166	-	302
chr1	43536112	43536234	-	519
chr1	43549951	43550014	-	130
chr1	43550249	43550309	-	115
chr1	43649786	43649882	-	291
chr1	43707292	43707379	-	171
chr1	43946442	43946633	-	104
chr1	43991455	43991506	-	132
chr1	44029972	44030019	-	396
chr1	44674362	44674594	-	263
chr1	44739618	44739678	-	195
chr1	44775411	44775513	-	77
chr1	44800112	44800192	-	192
chr1	44986522	44986613	-	221
chr1	45205813	45205865	-	172
chr1	45303516	45303571	-	263
chr1	45339841	45340132	-	253
chr1	45499894	45500077	-	292
chr1	45550689	45550746	-	158
chr1	45550936	45550990	-	108
chr1	45583883	45583938	-	112
chr1	45584533	45584684	-	114
chr1	45686456	45686551	-	122
chr1	45687030	45687130	-	251
chr1	45688039	45688113	-	86
chr1	45750576	45750767	-	214
chr1	46132576	46132639	-	126
chr1	46132985	46133047	-	52
chr1	46181398	46181445	-	192
chr1	46198366	46198470	-	72
chr1	46303565	46303622	-	82
chr1	46340599	46340686	-	163
chr1	47314076	47314220	-	332
chr1	47333748	47333801	-	109
chr1	47437617	47437695	-	393
chr1	50968494	50968557	-	232
chr1	51329239	51329296	-	237
chr1	51329458	51329607	-	150
chr1	51330119	51330331	-	331
chr1	51330484	51330829	-	76
chr1	51331165	51331483	-	113
chr1	51518062	51518118	-	159
chr1	51878674	51878756	-	224
chr1	52033296	52033374	-	71
chr1	52055115	52055212	-	68
chr1	52056100	52056190	-	128
chr1	52404352	52404496	-	196
chr1	53220266	53220321	-	45
chr1	53238442	53238541	-	74
chr1	53327985	53328077	-	153
chr1	53945549	53945723	-	378
chr1	53946233	53946320	-	42
chr1	53946501	53946551	-	87
chr1	54053351	54053449	-	196
chr1	54199972	54200043	-	153
chr1	54406341	54406415	-	147
chr1	54887128	54887207	-	255
chr1	55215311	55215481	-	51
chr1	58577201	58577268	-	241
chr1	58784261	58784312	-	74
chr1	58784566	58784627	-	556
chr1	59296463	59296533	-	300
chr1	61742261	61742341	-	167
chr1	62436206	62436275	-	137
chr1	63322366	63322479	-	99
chr1	63323690	63323769	-	75
chr1	63523138	63523358	-	300
chr1	66924759	66924962	-	134
chr1	66925130	66925231	-	127
chr1	67430280	67430424	-	232
chr1	67686664	67686803	-	215
chr1	67832063	67832139	-	89
chr1	70205501	70205655	-	145
chr1	70221255	70221308	-	75
chr1	70354662	70354730	-	89
chr1	71080966	71081042	-	314
chr1	74198101	74198178	-	93
chr1	74732981	74733066	-	104
chr1	75786028	75786106	-	154
chr1	77683346	77683550	-	20
chr1	77979018	77979092	-	105
chr1	77979454	77979504	-	35
chr1	78004508	78004554	-	385
chr1	84077903	84077958	-	176
chr1	84506050	84506218	-	65
chr1	84690409	84690590	-	202
chr1	84997035	84997144	-	116
chr1	85200739	85201033	-	155
chr1	85201336	85201419	-	43
chr1	85464539	85464605	-	165
chr1	85465110	85465172	-	168
chr1	86704664	86704743	-	118
chr1	86914278	86914351	-	346
chr1	87328276	87328325	-	157
chr1	88684062	88684112	-	165
chr1	88801754	88801804	-	323
chr1	88992891	88992939	-	264
chr1	89820860	89820915	-	126
chr1	89821857	89821917	-	34
chr1	89994933	89994993	-	136
chr1	92298872	92299007	-	72
chr1	92961394	92961490	-	130
chr1	93180258	93180420	-	311
chr1	93345690	93345861	-	117
chr1	93614588	93614639	-	219
chr1	93847167	93847239	-	60
chr1	93879126	93879210	-	68
chr1	94418168	94418220	-	198
chr1	95233912	95233960	-	268
chr1	98661541	98661615	-	134
chr1	99969889	99969968	-	61
chr1	100037957	100038010	-	87
chr1	100132856	100133093	-	237
chr1	100266069	100266147	-	100
chr1	100895936	100896009	-	143
chr1	101025725	101025798	-	73
chr1	107056473	107056640	-	85
chr1	107057427	107057516	-	136
chr1	107057671	107057886	-	66
chr1	107688376	107688536	-	159
chr1	107964546	107964596	-	94
chr1	108199200	108199257	-	277
chr1	108200101	108200349	-	69
chr1	108200816	108200903	-	123
chr1	108421390	108421439	-	46
chr1	108559826	108559877	-	225
chr1	108661022	108661100	-	116
chr1	108661202	108661289	-	57
chr1	108692139	108692204	-	136
chr1	108876816	108876867	-	118
chr1	109075917	109076021	-	109
chr1	109090594	109090678	-	125
chr1	109091116	109091169	-	55
chr1	109113754	109113833	-	74
chr1	109214264	109214379	-	51
chr1	109240037	109240101	-	391
chr1	109246270	109246357	-	180
chr1	109249950	109250008	-	345
chr1	109253468	109253538	-	200
chr1	109263270	109263394	-	115
chr1	109274776	109274855	-	454
chr1	109283059	109283141	-	192
chr1	109426363	109426454	-	376
chr1	109548457	109548526	-	106
chr1	109620994	109621068	-	101
chr1	110338332	110338488	-	72
chr1	110338992	110339178	-	391
chr1	110407607	110407700	-	124
chr1	111139705	111139768	-	81
chr1	111140033	111140179	-	88
chr1	111208575	111208649	-	557
chr1	111346483	111346539	-	91
chr1	111449186	111449282	-	209
chr1	111755471	111755547	-	180
chr1	111989883	111989950	-	53
chr1	112396007	112396064	-	202
chr1	112619070	112619145	-	62
chr1	112619588	112619756	-	76
chr1	112701335	112701710	-	18
chr1	112702181	112702228	-	418
chr1	112702553	112702666	-	340
chr1	112705226	112705294	-	21
chr1	112707074	112707133	-	91
chr1	113390152	113390213	-	312
chr1	113812358	113812466	-	188
chr1	113904749	113904914	-	87
chr1	113904978	113905239	-	389
chr1	113929450	113929557	-	136
chr1	114510551	114510671	-	46
chr1	114510877	114510976	-	6
chr1	114511034	114511216	-	89
chr1	114581570	114581629	-	224
chr1	114780578	114780674	-	152
chr1	115839205	115839441	-	99
chr1	116373898	116373956	-	89
chr1	116418521	116418627	-	83
chr1	116666591	116666637	-	428
chr1	116879272	116879320	-	44
chr1	116879774	116879825	-	199
chr1	117059991	117060069	-	288
chr1	117366745	117366893	-	13
chr1	117367248	117367338	-	160
chr1	117605724	117605773	-	278
chr1	117929552	117929638	-	164
chr1	119140598	119140674	-	118
chr1	119648099	119648284	-	84
chr1	144546660	144546759	-	213
chr1	144552099	144552162	-	62
chr1	145280688	145280751	-	369
chr1	145823907	145824101	-	124
chr1	145858959	145859090	-	94
chr1	145885784	145885845	-	183
chr1	145918825	145918876	-	139
chr1	145919465	145919527	-	140
chr1	145927405	145927502	-	143
chr1	145964466	145964613	-	141
chr1	145995205	145995241	-	185
chr1	145996526	145996584	-	169
chr1	146052193	146052248	-	294
chr1	146376358	146376431	-	598
chr1	146386988	146387051	-	189
chr1	147084707	147084760	-	284
chr1	147172154	147172358	-	349
chr1	147172420	147172662	-	218
chr1	147172753	147172803	-	374
chr1	147599582	147599632	-	167
chr1	147670394	147670543	-	248
chr1	148334935	148334989	-	82
chr1	148388808	148388862	-	69
chr1	148522182	148522303	-	302
chr1	149812321	149812382	-	190
chr1	149832370	149832500	-	168
chr1	149841153	149841212	-	206
chr1	149845225	149845266	-	168
chr1	149845878	149845926	-	113
chr1	149850799	149850853	-	218
chr1	149852355	149852410	-	202
chr1	149861111	149861165	-	144
chr1	149885605	149885660	-	74
chr1	149886630	149886688	-	236
chr1	149887910	149887970	-	253
chr1	149899788	149899880	-	96
chr1	149927728	149927822	-	97
chr1	149937403	149937462	-	137
chr1	149939019	149939180	-	132
chr1	150067556	150067727	-	82
chr1	150149742	150149800	-	137
chr1	150235796	150236149	-	254
chr1	150268078	150268126	-	309
chr1	150268945	150269030	-	241
chr1	150282117	150282333	-	253
chr1	150321354	150321445	-	135
chr1	150363884	150363975	-	217
chr1	150364534	150364592	-	135
chr1	150561274	150561364	-	139
chr1	150579549	150579616	-	220
chr1	150629081	150629248	-	181
chr1	150629524	150629604	-	276
chr1	150876535	150876743	-	268
chr1	150926096	150926151	-	213
chr1	150971437	150971495	-	414
chr1	150974773	150974864	-	107
chr1	150977377	150977433	-	100
chr1	150981251	150981307	-	114
chr1	150982138	150982198	-	130
chr1	151054935	151054982	-	89
chr1	151055395	151055448	-	355
chr1	151058620	151058749	-	198
chr1	151059520	151059605	-	107
chr1	151070426	151070525	-	122
chr1	151070723	151070789	-	25
chr1	151165803	151166005	-	284
chr1	151166506	151166559	-	130
chr1	151190106	151190203	-	113
chr1	151195337	151195388	-	98
chr1	151254486	151254657	-	132
chr1	151281196	151281298	-	356
chr1	151281625	151281711	-	103
chr1	151281874	151281969	-	402
chr1	151282316	151282403	-	145
chr1	151282884	151282936	-	165
chr1	151326998	151327048	-	59
chr1	151327346	151327442	-	37
chr1	151327594	151327681	-	161
chr1	151458223	151458277	-	143
chr1	151458593	151458651	-	105
chr1	151513150	151513214	-	108
chr1	151762378	151762454	-	558
chr1	151763432	151763504	-	82
chr1	151790435	151790508	-	368
chr1	151839516	151839823	-	104
chr1	151909376	151909517	-	79
chr1	151989533	151989582	-	200
chr1	151992527	151992656	-	187
chr1	152032508	152032554	-	49
chr1	152048117	152048170	-	18
chr1	152109563	152109741	-	227
chr1	152109868	152110470	-	91
chr1	153566541	153566619	-	196
chr1	153609201	153609371	-	112
chr1	153614510	153614752	-	161
chr1	153628199	153628253	-	189
chr1	153633836	153633889	-	181
chr1	153658817	153658907	-	133
chr1	153727678	153727767	-	325
chr1	153922796	153922987	-	415
chr1	153958132	153958245	-	75
chr1	153963488	153963565	-	201
chr1	153964032	153964113	-	132
chr1	153967253	153967460	-	176
chr1	153967576	153967751	-	178
chr1	153968099	153968156	-	99
chr1	153977579	153977683	-	86
chr1	154183139	154183208	-	111
chr1	154220496	154220697	-	386
chr1	154329693	154329739	-	173
chr1	154558580	154558803	-	184
chr1	154558861	154558948	-	93
chr1	154627897	154627984	-	71
chr1	154936794	154936991	-	483
chr1	154961714	154961797	-	48
chr1	154961938	154962025	-	25
chr1	154973671	154973718	-	200
chr1	154974322	154974411	-	305
chr1	154983050	154983114	-	115
chr1	155000516	155000572	-	158
chr1	155001062	155001117	-	342
chr1	155001692	155001743	-	10
chr1	155002059	155002114	-	249
chr1	155002438	155002496	-	278
chr1	155003743	155003948	-	129
chr1	155004082	155004153	-	221
chr1	155015163	155015219	-	559
chr1	155051099	155051189	-	164
chr1	155063917	155063991	-	333
chr1	155085354	155085410	-	103
chr1	155127216	155127269	-	206
chr1	155127644	155127695	-	183
chr1	155129890	155129960	-	250
chr1	155135657	155135753	-	143
chr1	155136332	155136382	-	486
chr1	155192859	155192913	-	142
chr1	155193577	155193637	-	167
chr1	155194657	155194730	-	366
chr1	155209093	155209186	-	71
chr1	155227380	155227555	-	210
chr1	155244587	155244693	-	241
chr1	155261807	155261898	-	180
chr1	155273312	155273517	-	99
chr1	155308531	155308617	-	285
chr1	155323071	155323137	-	214
chr1	155323750	155323839	-	124
chr1	155324288	155324387	-	179
chr1	155324933	155324981	-	182
chr1	155562363	155562423	-	5
chr1	155562536	155562923	-	194
chr1	155563027	155563163	-	109
chr1	155688930	155689021	-	95
chr1	155934332	155934416	-	231
chr1	156053715	156053817	-	137
chr1	156054565	156054662	-	139
chr1	156061001	156061098	-	91
chr1	156082415	156082507	-	90
chr1	156135957	156135998	-	217
chr1	156193769	156193839	-	283
chr1	156212832	156212892	-	125
chr1	156213163	156213258	-	97
chr1	156282754	156282853	-	110
chr1	156338188	156338282	-	285
chr1	156369101	156369156	-	55
chr1	156456480	156456557	-	119
chr1	156500707	156500801	-	250
chr1	156505012	156505071	-	479
chr1	156591659	156591716	-	78
chr1	156693357	156693413	-	117
chr1	156694148	156694206	-	165
chr1	156704997	156705054	-	120
chr1	156728367	156728469	-	63
chr1	156728639	156728742	-	176
chr1	156750236	156750296	-	156
chr1	156751518	156751708	-	257
chr1	156767104	156767183	-	87
chr1	156767332	156767407	-	131
chr1	157138316	157138401	-	110
chr1	157138458	157138631	-	96
chr1	159945561	159945647	-	147
chr1	160343196	160343292	-	113
chr1	161021072	161021158	-	172
chr1	161038014	161038075	-	383
chr1	161045897	161045992	-	60
chr1	161083293	161083346	-	308
chr1	161117985	161118063	-	92
chr1	161132387	161132468	-	138
chr1	161132535	161132806	-	33
chr1	161153879	161153935	-	51
chr1	161177441	161177519	-	82
chr1	161314220	161314270	-	113
chr1	161726950	161727031	-	204
chr1	162069530	162069607	-	137
chr1	162561303	162561357	-	178
chr1	163321679	163321787	-	253
chr1	164558749	164558802	-	385
chr1	164613249	164613297	-	120
chr1	165630733	165630793	-	83
chr1	165768805	165768894	-	151
chr1	166839274	166839324	-	202
chr1	167220487	167220555	-	350
chr1	167935946	167936130	-	266
chr1	167936512	167936565	-	134
chr1	168225848	168225938	-	81
chr1	169106112	169106197	-	161
chr1	169367896	169367948	-	22
chr1	169485667	169485963	-	197
chr1	169794643	169794718	-	71
chr1	169794843	169795024	-	138
chr1	169893576	169893676	-	86
chr1	169894217	169894287	-	93
chr1	170531989	170532040	-	96
chr1	171741910	171742085	-	91
chr1	172532364	172532429	-	184
chr1	173477120	173477177	-	164
chr1	173714801	173714857	-	130
chr1	173824075	173824280	-	41
chr1	173824340	173824412	-	269
chr1	173867937	173868003	-	391
chr1	173868674	173868740	-	12
chr1	174022273	174022383	-	129
chr1	174159279	174159391	-	199
chr1	174999577	174999742	-	349
chr1	175023364	175023441	-	188
chr1	176207016	176207269	-	109
chr1	176207407	176207492	-	186
chr1	178725751	178725840	-	92
chr1	179026136	179026178	-	179
chr1	179081844	179081933	-	156
chr1	179082468	179082526	-	425
chr1	179365647	179365728	-	250
chr1	179882432	179882706	-	107
chr1	180154654	180154706	-	164
chr1	180229832	180229884	-	403
chr1	180502244	180502416	-	112
chr1	180502475	180502647	-	140
chr1	180585568	180585658	-	110
chr1	181088450	181088528	-	204
chr1	181105167	181105336	-	321
chr1	181135051	181135104	-	110
chr1	181136120	181136220	-	192
chr1	182029577	182029666	-	209
chr1	182391259	182391416	-	139
chr1	182391741	182391796	-	257
chr1	182839522	182839589	-	105
chr1	183022996	183023085	-	165
chr1	183471960	183472008	-	110
chr1	183472212	183472272	-	242
chr1	183472990	183473039	-	43
chr1	183635670	183635789	-	326
chr1	184386836	184386912	-	152
chr1	185157022	185157079	-	97
chr1	185734188	185734240	-	157
chr1	186137329	186137376	-	141
chr1	186152831	186152992	-	437
chr1	186374426	186374479	-	107
chr1	186375074	186375290	-	214
chr1	186375562	186375764	-	230
chr1	187630713	187630770	-	307
chr1	190477814	190477868	-	438
chr1	193059293	193059387	-	115
chr1	193060005	193060097	-	77
chr1	197201218	197201428	-	211
chr1	197902816	197902896	-	148
chr1	198156885	198156945	-	91
chr1	198157535	198157596	-	161
chr1	200039390	200039441	-	181
chr1	200409957	200410062	-	211
chr1	200669815	200669987	-	240
chr1	200739350	200739398	-	176
chr1	200891193	200891255	-	313
chr1	201399300	201399384	-	167
chr1	201399492	201399583	-	101
chr1	201469068	201469259	-	234
chr1	201507072	201507127	-	90
chr1	201714695	201714770	-	93
chr1	201739650	201739817	-	99
chr1	201740918	201741006	-	102
chr1	201741495	201741568	-	115
chr1	201955302	201955373	-	139
chr1	201983265	201983323	-	83
chr1	202008203	202008286	-	240
chr1	202010337	202010529	-	206
chr1	202018741	202018899	-	80
chr1	202022999	202023113	-	312
chr1	202034711	202034851	-	259
chr1	202047185	202047234	-	167
chr1	202057061	202057126	-	235
chr1	202085015	202085066	-	352
chr1	202085910	202086150	-	246
chr1	202086935	202086984	-	226
chr1	202105816	202105907	-	164
chr1	202108452	202108509	-	258
chr1	202113482	202113533	-	86
chr1	202113774	202113832	-	382
chr1	202341886	202341950	-	257
chr1	202808027	202808105	-	30
chr1	202810770	202810821	-	134
chr1	202811930	202811982	-	187
chr1	202860446	202860497	-	510
chr1	202861477	202861646	-	209
chr1	202861705	202861755	-	204
chr1	202888648	202888774	-	137
chr1	202927144	202927234	-	147
chr1	203007187	203007270	-	131
chr1	203305255	203305326	-	210
chr1	203306603	203306671	-	89
chr1	203327338	203327425	-	204
chr1	203795938	203795997	-	213
chr1	204411765	204411901	-	276
chr1	204493883	204493962	-	152
chr1	204516218	204516292	-	140
chr1	204516562	204516615	-	72
chr1	205631428	205631498	-	92
chr1	205631931	205632018	-	99
chr1	205668322	205668403	-	216
chr1	205812984	205813192	-	187
chr1	206635336	206635385	-	152
chr1	206685866	206685969	-	91
chr1	207052912	207052988	-	60
chr1	207321256	207321377	-	370
chr1	207822666	207822706	-	205
chr1	210329229	210329280	-	28
chr1	211259031	211259090	-	487
chr1	211259685	211259749	-	93
chr1	212035469	212035561	-	226
chr1	212284979	212285031	-	384
chr1	212791725	212791797	-	137
chr1	212858046	212858141	-	145
chr1	213015653	213015873	-	34
chr1	217630986	217631098	-	306
chr1	218285134	218285192	-	106
chr1	218345151	218345249	-	106
chr1	218345751	218345806	-	77
chr1	218345940	218345995	-	135
chr1	218346101	218346158	-	119
chr1	221742037	221742125	-	324
chr1	221742875	221742934	-	145
chr1	222589727	222589940	-	52
chr1	222644080	222644179	-	184
chr1	222712407	222712508	-	90
chr1	222713210	222713259	-	62
chr1	223364058	223364457	-	361
chr1	223845812	223845987	-	175
chr1	223992526	223992626	-	159
chr1	224183050	224183103	-	140
chr1	224330311	224330489	-	55
chr1	224434241	224434292	-	393
chr1	224434728	224434821	-	136
chr1	225428006	225428106	-	204
chr1	225653037	225653127	-	193
chr1	225653269	225653337	-	110
chr1	225777647	225777746	-	128
chr1	225882297	225882401	-	91
chr1	225924098	225924299	-	184
chr1	225999271	225999371	-	273
chr1	226062442	226062506	-	230
chr1	226083455	226083533	-	82
chr1	226127884	226127935	-	190
chr1	226186631	226186726	-	60
chr1	226309100	226309305	-	52
chr1	226703465	226703561	-	103
chr1	226939873	226939920	-	378
chr1	227411109	227411183	-	57
chr1	227735155	227735417	-	132
chr1	227947882	227947944	-	155
chr1	228082440	228082526	-	222
chr1	228102477	228102542	-	416
chr1	228103252	228103467	-	164
chr1	228109229	228109328	-	142
chr1	228139810	228139881	-	404
chr1	228165374	228165422	-	386
chr1	228406957	228407046	-	160
chr1	228457819	228457880	-	235
chr1	228486999	228487083	-	311
chr1	229270984	229271163	-	64
chr1	229508259	229508347	-	147
chr1	229558958	229559080	-	54
chr1	229625916	229626179	-	191
chr1	230753680	230753762	-	143
chr1	230868475	230868560	-	118
chr1	230978783	230978887	-	245
chr1	231241046	231241201	-	35
chr1	231337783	231337867	-	197
chr1	231422172	231422310	-	128
chr1	231528474	231528658	-	119
chr1	232630049	232630145	-	165
chr1	232805295	232805344	-	85
chr1	233179730	233179780	-	60
chr1	234356876	234356924	-	56
chr1	234373284	234373383	-	112
chr1	234600016	234600158	-	145
chr1	234607937	234608227	-	97
chr1	234608286	234608528	-	54
chr1	234609267	234609608	-	102
chr1	234610101	234610197	-	135
chr1	234610828	234610892	-	104
chr1	234610960	234611035	-	106
chr1	234959060	234959122	-	195
chr1	234962098	234962164	-	119
chr1	234975084	234975135	-	397
chr1	235073017	235073077	-	222
chr1	235073425	235073613	-	208
chr1	235074162	235074222	-	39
chr1	235075439	235075494	-	134
chr1	235161178	235161265	-	83
chr1	235328401	235328468	-	120
chr1	235367216	235367292	-	197
chr1	235504374	235504484	-	292
chr1	236523824	236523951	-	34
chr1	236524462	236524556	-	68
chr1	241640201	241640385	-	192
chr1	241848048	241848138	-	79
chr1	243255181	243255357	-	68
chr1	243255748	243255830	-	240
chr1	244835103	244835311	-	40
chr1	244835507	244835585	-	118
chr1	244862413	244862461	-	226
chr1	244862949	244863106	-	173
chr1	244864385	244864551	-	208
chr1	244970562	244970661	-	216
chr1	244970938	244971110	-	26
chr1	246566116	246566270	-	77
chr1	246699156	246699207	-	186
chr1	246724681	246724798	-	151
chr1	247331625	247331726	-	116
chr1	247331792	247331895	-	187
chr1	248825833	248825926	-	421
chr1	248837972	248838048	-	236
chr1	248838711	248838771	-	27
chr1	248857780	248857829	-	339
chr1	248858854	248859100	-	69
chr10	135277	135330	-	135
chr10	930740	930797	-	133
chr10	931617	931788	-	301
chr10	988265	988362	-	108
chr10	1048860	1048959	-	209
chr10	1049069	1049125	-	174
chr10	1049274	1049362	-	126
chr10	1056636	1056740	-	142
chr10	3068930	3068991	-	94
chr10	3785151	3785238	-	345
chr10	4826558	4826627	-	95
chr10	5488465	5488680	-	125
chr10	5488767	5488957	-	225
chr10	5493508	5493842	-	383
chr10	5496722	5496775	-	148
chr10	5684548	5684593	-	252
chr10	5813381	5813454	-	226
chr10	5889788	5889997	-	413
chr10	6163591	6163646	-	211
chr10	7787917	7788011	-	186
chr10	7818315	7818400	-	138
chr10	8047669	8047722	-	463
chr10	8048815	8048869	-	134
chr10	8048981	8049153	-	4
chr10	8049605	8049813	-	229
chr10	8050684	8050773	-	138
chr10	8050939	8051126	-	134
chr10	8051810	8051916	-	236
chr10	8053401	8053492	-	194
chr10	8054314	8054372	-	323
chr10	8058470	8058667	-	135
chr10	8058976	8059034	-	336
chr10	8060301	8060354	-	105
chr10	8061285	8061359	-	57
chr10	8061977	8062035	-	29
chr10	8062102	8062153	-	487
chr10	8063124	8063203	-	101
chr10	8366192	8366270	-	256
chr10	8861691	8861770	-	298
chr10	8865523	8865600	-	136
chr10	8867148	8867200	-	155
chr10	8868298	8868338	-	107
chr10	8868425	8868482	-	200
chr10	8868658	8868709	-	237
chr10	8868916	8868969	-	87
chr10	8869066	8869140	-	159
chr10	8869541	8869670	-	361
chr10	9038480	9038534	-	125
chr10	11611524	11611805	-	176
chr10	12043126	12043209	-	242
chr10	12129389	12129487	-	233
chr10	12195739	12195912	-	54
chr10	12196066	12196153	-	69
chr10	13347987	13348072	-	40
chr10	13348162	13348318	-	205
chr10	14837957	14838066	-	291
chr10	14878544	14878706	-	180
chr10	14954012	14954114	-	128
chr10	14959892	14959942	-	125
chr10	15097255	15097332	-	52
chr10	15860440	15860540	-	82
chr10	17453714	17453763	-	423
chr10	17643835	17643909	-	279
chr10	18659186	18659258	-	193
chr10	21174035	21174127	-	188
chr10	21174266	21174351	-	161
chr10	21427884	21427956	-	205
chr10	21495676	21495833	-	93
chr10	21516871	21516941	-	174
chr10	21525941	21525993	-	58
chr10	21526332	21526399	-	190
chr10	21527192	21527239	-	115
chr10	21533902	21533970	-	90
chr10	21534957	21535033	-	232
chr10	22316285	22316334	-	77
chr10	22320971	22321021	-	451
chr10	22321773	22321908	-	132
chr10	23439937	23439987	-	335
chr10	25016922	25017006	-	132
chr10	26697533	26697612	-	123
chr10	27100414	27100508	-	135
chr10	27154295	27154387	-	106
chr10	27155097	27155298	-	194
chr10	27155931	27155986	-	122
chr10	27240356	27240615	-	67
chr10	27240739	27240847	-	143
chr10	27242034	27242133	-	100
chr10	27243007	27243087	-	83
chr10	27252522	27252579	-	41
chr10	28302646	28302676	-	37
chr10	28302962	28303051	-	298
chr10	28532597	28532762	-	143
chr10	28532939	28533038	-	117
chr10	28533239	28533290	-	428
chr10	28677287	28677355	-	187
chr10	29102720	29102771	-	151
chr10	29735254	29735420	-	119
chr10	29735774	29735951	-	157
chr10	30433756	30433878	-	346
chr10	31031875	31031957	-	114
chr10	31318992	31319076	-	153
chr10	31928728	31928826	-	132
chr10	32346385	32346442	-	277
chr10	32446006	32446080	-	104
chr10	32958167	32958255	-	292
chr10	33237916	33237963	-	224
chr10	33273391	33273438	-	122
chr10	33334471	33334670	-	131
chr10	33334819	33334974	-	202
chr10	33335059	33335146	-	133
chr10	33335205	33335288	-	596
chr10	35126616	35126675	-	182
chr10	35127015	35127162	-	68
chr10	35336287	35336428	-	89
chr10	35642245	35642314	-	146
chr10	37857550	37857683	-	139
chr10	38010478	38010532	-	165
chr10	38010959	38011027	-	179
chr10	38402696	38402879	-	386
chr10	41859917	41859982	-	300
chr10	42638490	42638592	-	40
chr10	42782549	42782723	-	99
chr10	43076844	43076915	-	158
chr10	43138306	43138400	-	56
chr10	43362155	43362240	-	265
chr10	43396685	43396851	-	204
chr10	43397181	43397362	-	161
chr10	43407724	43407804	-	182
chr10	43408765	43408869	-	90
chr10	43409127	43409201	-	114
chr10	43409852	43409925	-	34
chr10	43420412	43420462	-	124
chr10	43436695	43436786	-	97
chr10	43436994	43437088	-	60
chr10	44959511	44959606	-	226
chr10	45727118	45727182	-	70
chr10	45972314	45972457	-	46
chr10	46786734	46786819	-	55
chr10	47384221	47384372	-	180
chr10	47384471	47384549	-	193
chr10	47396294	47396378	-	336
chr10	47406306	47406385	-	144
chr10	47406771	47406866	-	274
chr10	47553427	47553521	-	66
chr10	49941875	49942030	-	94
chr10	50067808	50067870	-	88
chr10	50623342	50623396	-	116
chr10	50623849	50624037	-	161
chr10	50624500	50624575	-	186
chr10	50739826	50739891	-	47
chr10	51074336	51074410	-	83
chr10	51074654	51074709	-	67
chr10	52313995	52314081	-	16
chr10	52314458	52314533	-	156
chr10	56361195	56361274	-	259
chr10	59906441	59906585	-	152
chr10	60139692	60139746	-	215
chr10	60944275	60944335	-	52
chr10	61901151	61901200	-	55
chr10	63630141	63630201	-	477
chr10	67885044	67885123	-	171
chr10	68331555	68331604	-	114
chr10	68331842	68331935	-	182
chr10	68407136	68407292	-	88
chr10	68527333	68527507	-	163
chr10	68900796	68900851	-	16
chr10	68901004	68901061	-	262
chr10	68956023	68956102	-	75
chr10	69123901	69123956	-	237
chr10	69179868	69179942	-	325
chr10	69451261	69451314	-	151
chr10	69451912	69451967	-	104
chr10	70145665	70145721	-	103
chr10	70170438	70170536	-	247
chr10	70233341	70233414	-	37
chr10	72215857	72215998	-	102
chr10	72272538	72272588	-	521
chr10	72273553	72273712	-	213
chr10	72298031	72298110	-	189
chr10	72332034	72332087	-	178
chr10	72354528	72354605	-	125
chr10	73167938	73168048	-	111
chr10	73247195	73247286	-	156
chr10	73252558	73252651	-	152
chr10	73495555	73495663	-	122
chr10	73625933	73626015	-	119
chr10	73730415	73730517	-	90
chr10	73744212	73744304	-	107
chr10	73772399	73772454	-	42
chr10	73772820	73772992	-	60
chr10	73781903	73781982	-	97
chr10	73874481	73874588	-	206
chr10	73911076	73911099	-	33
chr10	74150989	74151063	-	183
chr10	74176364	74176417	-	137
chr10	74825265	74825314	-	235
chr10	74825951	74826141	-	354
chr10	75210385	75210440	-	391
chr10	75401336	75401413	-	133
chr10	75401717	75401792	-	105
chr10	75402304	75402365	-	569
chr10	77842008	77842199	-	4
chr10	77926267	77926326	-	119
chr10	77926681	77926779	-	180
chr10	78973577	78973631	-	263
chr10	79070744	79070813	-	579
chr10	79240223	79240282	-	109
chr10	79242432	79242496	-	420
chr10	79242702	79242947	-	113
chr10	79243296	79243348	-	107
chr10	79243766	79243837	-	70
chr10	79826491	79826578	-	132
chr10	80078567	80078620	-	55
chr10	80078836	80078965	-	64
chr10	80205484	80205579	-	114
chr10	80408410	80408471	-	140
chr10	80453876	80453959	-	239
chr10	80535958	80536017	-	105
chr10	81874590	81874637	-	129
chr10	81875065	81875116	-	79
chr10	86521694	86521799	-	189
chr10	86756363	86756450	-	181
chr10	86971142	86971229	-	255
chr10	87094035	87094094	-	89
chr10	87094930	87095041	-	198
chr10	87342535	87342622	-	333
chr10	87504759	87504826	-	83
chr10	87659722	87659741	-	138
chr10	87659998	87660068	-	137
chr10	87660859	87660936	-	20
chr10	87818113	87818276	-	193
chr10	87843174	87843233	-	101
chr10	87862201	87862324	-	96
chr10	87863220	87863381	-	24
chr10	87863480	87863548	-	77
chr10	88991251	88991349	-	116
chr10	89643868	89643916	-	202
chr10	89645140	89645248	-	132
chr10	89701337	89701391	-	224
chr10	91410202	91410263	-	87
chr10	91798275	91798362	-	90
chr10	91908318	91908374	-	134
chr10	91908601	91908672	-	65
chr10	91923691	91923745	-	25
chr10	92290972	92291108	-	125
chr10	92574015	92574101	-	107
chr10	92591589	92591642	-	185
chr10	92592907	92592969	-	171
chr10	92689710	92689763	-	192
chr10	93445597	93445674	-	202
chr10	93465609	93465694	-	127
chr10	93465763	93465927	-	78
chr10	93466459	93466511	-	156
chr10	93468432	93468688	-	332
chr10	93482164	93482462	-	21
chr10	93959277	93959327	-	175
chr10	94362883	94362968	-	98
chr10	95290949	95291028	-	183
chr10	95907801	95907912	-	43
chr10	96043408	96043466	-	124
chr10	96090148	96090238	-	71
chr10	96129925	96130003	-	54
chr10	96586950	96587039	-	97
chr10	96832038	96832229	-	131
chr10	96832466	96832526	-	242
chr10	97333306	97333358	-	514
chr10	97426024	97426081	-	117
chr10	97445947	97446020	-	171
chr10	97498341	97498422	-	147
chr10	97687092	97687277	-	348
chr10	97849784	97849830	-	52
chr10	99430573	99430665	-	312
chr10	99620359	99620462	-	537
chr10	99621228	99621289	-	157
chr10	99659169	99659274	-	280
chr10	99732057	99732143	-	164
chr10	100009838	100010077	-	64
chr10	100185954	100186059	-	158
chr10	100229514	100229603	-	95
chr10	100285798	100285846	-	281
chr10	100286138	100286234	-	72
chr10	100346509	100346559	-	104
chr10	100346859	100346953	-	169
chr10	100373179	100373401	-	309
chr10	100912724	100912781	-	189
chr10	100987211	100987304	-	80
chr10	100987396	100987512	-	69
chr10	100997624	100997686	-	78
chr10	100997777	100997825	-	473
chr10	100999612	100999699	-	167
chr10	101031080	101031138	-	105
chr10	101060650	101060737	-	109
chr10	101060942	101061023	-	237
chr10	101067619	101067681	-	82
chr10	101221639	101221692	-	113
chr10	101588077	101588267	-	72
chr10	102056075	102056270	-	217
chr10	102120217	102120487	-	221
chr10	102394269	102394355	-	200
chr10	102395504	102395565	-	149
chr10	102420954	102421107	-	12
chr10	102421426	102421500	-	111
chr10	102450502	102450581	-	72
chr10	102642763	102642813	-	123
chr10	102643139	102643205	-	220
chr10	102643460	102643526	-	142
chr10	102643788	102643936	-	90
chr10	102644347	102644423	-	76
chr10	102644908	102644994	-	89
chr10	102714270	102714443	-	172
chr10	102917873	102917921	-	203
chr10	103192235	103192286	-	422
chr10	103367818	103367880	-	101
chr10	103368552	103368645	-	115
chr10	103396401	103396491	-	213
chr10	103966974	103967045	-	144
chr10	104268918	104269021	-	208
chr10	110304862	110304954	-	134
chr10	110497678	110497757	-	165
chr10	110567267	110567313	-	390
chr10	110871574	110871754	-	181
chr10	110918116	110918163	-	450
chr10	110919111	110919370	-	413
chr10	112446862	112446942	-	85
chr10	112951624	112951683	-	149
chr10	113854277	113854411	-	257
chr10	114043647	114043694	-	173
chr10	114821518	114821678	-	91
chr10	116270817	116270873	-	9
chr10	116271191	116271240	-	122
chr10	116272110	116272308	-	255
chr10	116273144	116273218	-	165
chr10	116273956	116274151	-	275
chr10	116274245	116274438	-	240
chr10	116274625	116274784	-	196
chr10	116742514	116742574	-	107
chr10	116849652	116849804	-	100
chr10	118046557	118046719	-	131
chr10	118046818	118046922	-	101
chr10	118754892	118754999	-	378
chr10	119080755	119080834	-	106
chr10	119207407	119207462	-	96
chr10	119542644	119542735	-	119
chr10	119595958	119596006	-	85
chr10	119596596	119596684	-	86
chr10	119596910	119596987	-	352
chr10	119651194	119651273	-	171
chr10	119654663	119654720	-	118
chr10	119658366	119658424	-	103
chr10	119725743	119725819	-	293
chr10	119892490	119892583	-	167
chr10	120504195	120504247	-	317
chr10	121927968	121928047	-	155
chr10	121974744	121974830	-	87
chr10	122879492	122879586	-	193
chr10	122954287	122954345	-	179
chr10	123008655	123008827	-	211
chr10	123994625	123994751	-	218
chr10	124092323	124092434	-	200
chr10	124092991	124093061	-	190
chr10	124791766	124791877	-	86
chr10	124916647	124916707	-	216
chr10	125158671	125158779	-	137
chr10	125159003	125159265	-	105
chr10	125160824	125160882	-	112
chr10	125160950	125161070	-	153
chr10	125719396	125719486	-	246
chr10	125823194	125823288	-	161
chr10	125896414	125896516	-	92
chr10	126905255	126905359	-	118
chr10	129466949	129467000	-	246
chr10	130110417	130110509	-	106
chr10	130110750	130110844	-	463
chr10	131094704	131094760	-	127
chr10	131777351	131777407	-	168
chr10	131981870	131981951	-	257
chr10	132065812	132065873	-	100
chr10	132186703	132186755	-	200
chr10	132331772	132331863	-	338
chr10	132397053	132397133	-	105
chr10	132407974	132408054	-	169
chr10	132408419	132408469	-	227
chr10	132537277	132537342	-	504
chr10	132538051	132538076	-	29
chr10	132591070	132591122	-	274
chr10	133308815	133308890	-	69
chr10	133309044	133309195	-	262
chr10	133373287	133373365	-	143
chr10	133378964	133379018	-	255
chr11	207333	207429	-	100
chr11	208620	208762	-	115
chr11	288954	289039	-	94
chr11	393303	393355	-	96
chr11	393916	393958	-	254
chr11	395895	395965	-	216
chr11	417291	417460	-	134
chr11	450102	450185	-	97
chr11	506706	506811	-	229
chr11	507123	507290	-	310
chr11	534455	534800	-	41
chr11	535368	535614	-	251
chr11	537220	537389	-	227
chr11	560670	560738	-	258
chr11	561449	561607	-	207
chr11	568347	568456	-	369
chr11	575777	575887	-	410
chr11	576384	576443	-	53
chr11	642730	642786	-	7
chr11	695170	695239	-	189
chr11	695567	695603	-	81
chr11	695708	695759	-	61
chr11	706469	706523	-	97
chr11	707220	707302	-	142
chr11	747233	747321	-	172
chr11	777422	777504	-	95
chr11	803329	803378	-	23
chr11	804181	804411	-	64
chr11	804966	805237	-	398
chr11	809452	809531	-	149
chr11	809750	809804	-	167
chr11	832805	832893	-	99
chr11	833339	833397	-	85
chr11	842476	842535	-	323
chr11	910751	910849	-	89
chr11	1060768	1060814	-	487
chr11	1073396	1073484	-	102
chr11	1199658	1199741	-	119
chr11	1224352	1224432	-	313
chr11	1309538	1309647	-	116
chr11	1382943	1382998	-	68
chr11	1572167	1572274	-	263
chr11	1572998	1573062	-	253
chr11	1573680	1573730	-	31
chr11	1573995	1574055	-	435
chr11	1742436	1742857	-	315
chr11	1753121	1753679	-	235
chr11	1760937	1760995	-	140
chr11	1763829	1763984	-	217
chr11	1781465	1781515	-	100
chr11	1830704	1830766	-	161
chr11	1834049	1834100	-	90
chr11	1834204	1834259	-	171
chr11	2268824	2269035	-	198
chr11	2269318	2269454	-	237
chr11	2270915	2271044	-	173
chr11	2335723	2335787	-	357
chr11	2400235	2400304	-	280
chr11	2699946	2700005	-	202
chr11	2902005	2902058	-	251
chr11	2928620	2928673	-	247
chr11	2929372	2929429	-	126
chr11	2929557	2929614	-	156
chr11	2992250	2992418	-	193
chr11	3057340	3057426	-	132
chr11	3422490	3422522	-	212
chr11	3797489	3797562	-	362
chr11	3855507	3855592	-	109
chr11	6473835	6473938	-	314
chr11	6481259	6481350	-	178
chr11	6603536	6603636	-	166
chr11	6612137	6612235	-	117
chr11	8682593	8682674	-	127
chr11	8688919	8688986	-	166
chr11	8910989	8911040	-	150
chr11	8964074	8964131	-	104
chr11	8964353	8964461	-	72
chr11	8964805	8964956	-	79
chr11	9097278	9097331	-	241
chr11	9314554	9314651	-	323
chr11	9364439	9364537	-	175
chr11	9460574	9460643	-	387
chr11	9461284	9461336	-	112
chr11	9573046	9573121	-	126
chr11	9573298	9573404	-	319
chr11	9758099	9758167	-	135
chr11	10541124	10541218	-	158
chr11	10751123	10751199	-	135
chr11	10808873	10808941	-	280
chr11	10858000	10858073	-	172
chr11	13463105	13463300	-	77
chr11	14643583	14643670	-	157
chr11	16738408	16738471	-	190
chr11	17012938	17012989	-	161
chr11	17013293	17013342	-	147
chr11	17013782	17013884	-	131
chr11	17014148	17014231	-	112
chr11	17014353	17014439	-	112
chr11	17077614	17077675	-	201
chr11	17207911	17208003	-	138
chr11	17389281	17389366	-	151
chr11	18322082	18322224	-	105
chr11	18322444	18322507	-	76
chr11	18394384	18394439	-	133
chr11	18526842	18526948	-	43
chr11	18588627	18588781	-	116
chr11	18634291	18634492	-	246
chr11	19240816	19240989	-	364
chr11	20387372	20387433	-	329
chr11	22625471	22625552	-	50
chr11	22829309	22829362	-	54
chr11	27506717	27506783	-	82
chr11	28108081	28108164	-	202
chr11	30585903	30585949	-	121
chr11	31509553	31509632	-	164
chr11	32892721	32892783	-	66
chr11	33039842	33039907	-	103
chr11	33161418	33161498	-	177
chr11	33258428	33258476	-	66
chr11	34052075	34052135	-	217
chr11	34916312	34916516	-	271
chr11	35138905	35138956	-	217
chr11	35389735	35389788	-	392
chr11	39161525	39161582	-	137
chr11	43358746	43358806	-	146
chr11	44978922	44978979	-	375
chr11	45147110	45147199	-	157
chr11	45804237	45804296	-	123
chr11	45804906	45804999	-	214
chr11	45847201	45847258	-	224
chr11	45917970	45918040	-	125
chr11	46120934	46120989	-	44
chr11	46121041	46121249	-	119
chr11	46121382	46121492	-	154
chr11	46347176	46347229	-	319
chr11	46617116	46617220	-	111
chr11	46700543	46700627	-	226
chr11	46845751	46845804	-	93
chr11	46846218	46846317	-	134
chr11	47185327	47185380	-	285
chr11	47214259	47214344	-	133
chr11	47214787	47214863	-	203
chr11	47215348	47215425	-	311
chr11	47248752	47248821	-	98
chr11	47269496	47269576	-	124
chr11	47269934	47270023	-	139
chr11	47408441	47408467	-	134
chr11	47565337	47565547	-	65
chr11	47578897	47579011	-	105
chr11	47642425	47642594	-	232
chr11	47767244	47767467	-	391
chr11	47848276	47848361	-	56
chr11	57325112	57325161	-	104
chr11	57712291	57712356	-	8
chr11	58577966	58578136	-	3
chr11	58578310	58578367	-	130
chr11	58578841	58578914	-	240
chr11	59106657	59106743	-	544
chr11	59142709	59142786	-	81
chr11	59142961	59143032	-	146
chr11	61161066	61161156	-	235
chr11	61161607	61161691	-	134
chr11	61293576	61293628	-	326
chr11	61294786	61295070	-	99
chr11	61333030	61333201	-	173
chr11	61361831	61361887	-	150
chr11	61362120	61362303	-	83
chr11	61392485	61392545	-	97
chr11	61429824	61430026	-	130
chr11	61626802	61626856	-	119
chr11	61792548	61792618	-	77
chr11	61792784	61792838	-	77
chr11	61814601	61814650	-	178
chr11	61815209	61815258	-	176
chr11	61816102	61816184	-	314
chr11	61816782	61817022	-	130
chr11	61967097	61967190	-	128
chr11	61967580	61967638	-	152
chr11	62545562	62545811	-	324
chr11	62573969	62574027	-	186
chr11	62591448	62591554	-	314
chr11	62599124	62599189	-	302
chr11	62599878	62600036	-	244
chr11	62600160	62600238	-	369
chr11	62600643	62600697	-	64
chr11	62601195	62601305	-	60
chr11	62611300	62611351	-	440
chr11	62612692	62612782	-	390
chr11	62665122	62665217	-	126
chr11	62671512	62671619	-	58
chr11	62671705	62671866	-	112
chr11	62679029	62679098	-	101
chr11	62706239	62706319	-	130
chr11	62723586	62723637	-	32
chr11	62723911	62723959	-	381
chr11	62727121	62727226	-	6
chr11	62727406	62727598	-	224
chr11	62727808	62727860	-	284
chr11	62728370	62728446	-	78
chr11	62754095	62754177	-	254
chr11	62787241	62787331	-	82
chr11	62805389	62805537	-	175
chr11	62831971	62832081	-	193
chr11	62839451	62839608	-	75
chr11	62841762	62841812	-	272
chr11	62855834	62855889	-	224
chr11	62881517	62881590	-	132
chr11	63671521	63671722	-	197
chr11	63813243	63813330	-	163
chr11	63839778	63839828	-	39
chr11	63986242	63986336	-	130
chr11	63986704	63986775	-	84
chr11	63997339	63997398	-	109
chr11	64165914	64166147	-	226
chr11	64185326	64185428	-	91
chr11	64185624	64185695	-	527
chr11	64226047	64226230	-	112
chr11	64226753	64226807	-	132
chr11	64230330	64230378	-	198
chr11	64240841	64240908	-	204
chr11	64241205	64241256	-	369
chr11	64245699	64245927	-	237
chr11	64246093	64246246	-	78
chr11	64246798	64246966	-	244
chr11	64270184	64270236	-	8
chr11	64284513	64284711	-	174
chr11	64285343	64285423	-	90
chr11	64285657	64285776	-	72
chr11	64317905	64318101	-	212
chr11	64359034	64359090	-	81
chr11	64777709	64777764	-	111
chr11	64778716	64778784	-	436
chr11	64844552	64844742	-	246
chr11	64878490	64878634	-	245
chr11	64917157	64917225	-	364
chr11	65013968	65014053	-	137
chr11	65041320	65041371	-	129
chr11	65084001	65084100	-	204
chr11	65084313	65084372	-	339
chr11	65108821	65108909	-	165
chr11	65111612	65111697	-	210
chr11	65116878	65116961	-	76
chr11	65117354	65117693	-	413
chr11	65122082	65122201	-	133
chr11	65132989	65133038	-	430
chr11	65134446	65134546	-	105
chr11	65134991	65135047	-	186
chr11	65181801	65181849	-	88
chr11	65182348	65182398	-	61
chr11	65211504	65211551	-	27
chr11	65261707	65261762	-	203
chr11	65333570	65333789	-	97
chr11	65382588	65382648	-	119
chr11	65386433	65386541	-	148
chr11	65418128	65418176	-	301
chr11	65418658	65418794	-	186
chr11	65418962	65419044	-	204
chr11	65419980	65420140	-	118
chr11	65421097	65421172	-	94
chr11	65421242	65421329	-	112
chr11	65422063	65422354	-	25
chr11	65422922	65422999	-	67
chr11	65455105	65455187	-	116
chr11	65477412	65477514	-	202
chr11	65487452	65487515	-	363
chr11	65491695	65491778	-	189
chr11	65493899	65493976	-	106
chr11	65498860	65498994	-	54
chr11	65539811	65539885	-	155
chr11	65540565	65540656	-	158
chr11	65569965	65570036	-	43
chr11	65570275	65570430	-	35
chr11	65572401	65572454	-	120
chr11	65575802	65575975	-	165
chr11	65614149	65614354	-	229
chr11	65615196	65615353	-	411
chr11	65615982	65616069	-	135
chr11	65652912	65652994	-	113
chr11	65662862	65662951	-	90
chr11	65711824	65711899	-	163
chr11	65712383	65712475	-	173
chr11	65779751	65779802	-	387
chr11	65857164	65857222	-	131
chr11	65857576	65857643	-	116
chr11	65859286	65859479	-	214
chr11	65860252	65860429	-	250
chr11	65861109	65861395	-	162
chr11	65888417	65888507	-	205
chr11	65899123	65899203	-	109
chr11	65899323	65899375	-	108
chr11	65900336	65900426	-	72
chr11	65918982	65919078	-	241
chr11	65920884	65920933	-	398
chr11	65961454	65961639	-	96
chr11	65961990	65962091	-	598
chr11	66002058	66002223	-	199
chr11	66002658	66002744	-	47
chr11	66052117	66052169	-	210
chr11	66069984	66070031	-	124
chr11	66257549	66257626	-	116
chr11	66258343	66258423	-	108
chr11	66267565	66267615	-	128
chr11	66288996	66289159	-	254
chr11	66336702	66336778	-	293
chr11	66345004	66345093	-	147
chr11	66347566	66347743	-	171
chr11	66371559	66371884	-	348
chr11	66480180	66480258	-	171
chr11	66592998	66593078	-	122
chr11	66616313	66616423	-	208
chr11	66638349	66638398	-	311
chr11	66677802	66677892	-	155
chr11	66744582	66744686	-	127
chr11	66843269	66843369	-	108
chr11	66856173	66856224	-	333
chr11	67056693	67056795	-	82
chr11	67071664	67071722	-	55
chr11	67288886	67288985	-	172
chr11	67289148	67289216	-	152
chr11	67303248	67303323	-	261
chr11	67303943	67304023	-	158
chr11	67312646	67312707	-	154
chr11	67317162	67317220	-	76
chr11	67317388	67317476	-	121
chr11	67317588	67317771	-	212
chr11	67353224	67353332	-	87
chr11	67353468	67353560	-	315
chr11	67372472	67372530	-	174
chr11	67372913	67373015	-	76
chr11	67373546	67373779	-	318
chr11	67374034	67374271	-	164
chr11	67391692	67391870	-	168
chr11	67401769	67401887	-	217
chr11	67421102	67421200	-	218
chr11	67443413	67443503	-	108
chr11	67464586	67464657	-	172
chr11	67469162	67469278	-	180
chr11	67482857	67482949	-	218
chr11	67505896	67506117	-	268
chr11	67508027	67508180	-	255
chr11	67508589	67508675	-	104
chr11	67629860	67629958	-	555
chr11	68030358	68030460	-	258
chr11	68038871	68038926	-	133
chr11	68121335	68121452	-	260
chr11	68213569	68213869	-	125
chr11	68271868	68271980	-	58
chr11	68342761	68342819	-	183
chr11	68460494	68460547	-	212
chr11	68839288	68839358	-	143
chr11	68903762	68903848	-	75
chr11	69114900	69114981	-	269
chr11	69122680	69122750	-	297
chr11	69123055	69123104	-	197
chr11	69134990	69135045	-	197
chr11	69297473	69297527	-	146
chr11	69298521	69298574	-	236
chr11	69301666	69301719	-	476
chr11	69479750	69480099	-	336
chr11	69480629	69480701	-	142
chr11	69481497	69481553	-	125
chr11	69485355	69485405	-	160
chr11	69510534	69510628	-	165
chr11	69515069	69515127	-	465
chr11	69638366	69638445	-	24
chr11	69638988	69639060	-	148
chr11	69639317	69639366	-	24
chr11	69640745	69641001	-	202
chr11	69643054	69643102	-	74
chr11	69643171	69643463	-	173
chr11	69643675	69643921	-	99
chr11	69644208	69644429	-	57
chr11	69675272	69675361	-	181
chr11	70203066	70203166	-	172
chr11	70269889	70269940	-	83
chr11	70270312	70270510	-	259
chr11	70271070	70271120	-	103
chr11	70271638	70271719	-	508
chr11	70398243	70398486	-	112
chr11	70525181	70525249	-	69
chr11	71251462	71251525	-	115
chr11	71251807	71251935	-	84
chr11	71448294	71448442	-	276
chr11	71481376	71481437	-	442
chr11	71787263	71787316	-	208
chr11	71928521	71928667	-	462
chr11	72080646	72080709	-	157
chr11	72103213	72103424	-	224
chr11	72112185	72112272	-	277
chr11	72112640	72112793	-	99
chr11	72223713	72223792	-	118
chr11	72225069	72225143	-	219
chr11	72752334	72752429	-	181
chr11	72779894	72779945	-	11
chr11	72780666	72780807	-	104
chr11	72781164	72781283	-	75
chr11	72781833	72781919	-	159
chr11	72785916	72785967	-	144
chr11	72793575	72793621	-	211
chr11	72814255	72814313	-	123
chr11	72814597	72814651	-	351
chr11	73218106	73218197	-	119
chr11	73218467	73218515	-	51
chr11	73308096	73308166	-	145
chr11	73309179	73309472	-	115
chr11	73598038	73598206	-	159
chr11	73598531	73598578	-	57
chr11	73788047	73788118	-	178
chr11	73876759	73876872	-	165
chr11	73982796	73982851	-	119
chr11	73983173	73983347	-	271
chr11	74171161	74171217	-	78
chr11	74398370	74398498	-	135
chr11	74493005	74493086	-	306
chr11	74493635	74493743	-	156
chr11	74949013	74949196	-	180
chr11	75351608	75351865	-	94
chr11	75404046	75404094	-	17
chr11	75430134	75430211	-	104
chr11	75562147	75562202	-	57
chr11	75562683	75562749	-	93
chr11	75814637	75814758	-	462
chr11	76380972	76381231	-	191
chr11	76444534	76444689	-	130
chr11	76782993	76783085	-	304
chr11	76783973	76784027	-	168
chr11	77589487	77589557	-	47
chr11	77637719	77637816	-	69
chr11	77820797	77821020	-	156
chr11	78139556	78139642	-	130
chr11	78188545	78188635	-	198
chr11	80699933	80699997	-	329
chr11	80726947	80726999	-	293
chr11	80727621	80727709	-	440
chr11	82901592	82901650	-	90
chr11	83071753	83071927	-	277
chr11	83193585	83193670	-	105
chr11	83285926	83286015	-	132
chr11	85484063	85484115	-	36
chr11	85628280	85628378	-	248
chr11	85647830	85647895	-	93
chr11	85737780	85737928	-	204
chr11	85748268	85748428	-	334
chr11	85810034	85810085	-	524
chr11	85811061	85811161	-	172
chr11	86068916	86069109	-	282
chr11	86244922	86245187	-	241
chr11	86800290	86800365	-	181
chr11	86955319	86955467	-	228
chr11	87037694	87037791	-	170
chr11	90222991	90223076	-	81
chr11	93741443	93741510	-	192
chr11	93784139	93784184	-	108
chr11	94493754	94493848	-	169
chr11	94544216	94544287	-	123
chr11	94973504	94973586	-	177
chr11	95067389	95067475	-	14
chr11	95790326	95790411	-	136
chr11	95923933	95924115	-	57
chr11	96389840	96389919	-	113
chr11	101128188	101128277	-	112
chr11	102110184	102110301	-	37
chr11	102347052	102347137	-	100
chr11	103092022	103092196	-	102
chr11	106077309	106077413	-	303
chr11	108009241	108009326	-	34
chr11	108222543	108222644	-	439
chr11	110296533	110296714	-	266
chr11	111879113	111879182	-	64
chr11	112086685	112086760	-	129
chr11	113875497	113875590	-	206
chr11	114399652	114399699	-	396
chr11	114400325	114400558	-	194
chr11	116772932	116773002	-	82
chr11	117232476	117232646	-	16
chr11	118076770	118076828	-	255
chr11	118264219	118264324	-	155
chr11	118264390	118264468	-	129
chr11	118359389	118359470	-	178
chr11	118401282	118401360	-	273
chr11	118436070	118436163	-	377
chr11	118530841	118530972	-	109
chr11	118531069	118531165	-	51
chr11	118790874	118790977	-	83
chr11	118791096	118791190	-	91
chr11	118910480	118910562	-	132
chr11	118910987	118911144	-	192
chr11	118911858	118911941	-	254
chr11	118912350	118912451	-	158
chr11	118916780	118916835	-	101
chr11	118917803	118917876	-	141
chr11	118918342	118918460	-	254
chr11	118921285	118921344	-	204
chr11	118921681	118921732	-	523
chr11	118922906	118922977	-	131
chr11	118923666	118923714	-	167
chr11	118924292	118924348	-	104
chr11	118924581	118924659	-	111
chr11	118924724	118924781	-	190
chr11	118924985	118925032	-	134
chr11	118925347	118925627	-	124
chr11	118929514	118929590	-	187
chr11	118997932	118998017	-	136
chr11	119018284	119018368	-	131
chr11	119018576	119018663	-	124
chr11	119057059	119057232	-	235
chr11	119067578	119067774	-	180
chr11	119084747	119084810	-	120
chr11	119085057	119085131	-	140
chr11	119101696	119101879	-	396
chr11	119102310	119102362	-	30
chr11	119121235	119121312	-	276
chr11	119206188	119206268	-	154
chr11	119381561	119381696	-	155
chr11	119729120	119729208	-	151
chr11	119729395	119729486	-	127
chr11	120336263	120336331	-	100
chr11	121292523	121292579	-	196
chr11	123062399	123062506	-	160
chr11	124170847	124170902	-	163
chr11	124622749	124622796	-	79
chr11	124673670	124673761	-	165
chr11	124762244	124762302	-	111
chr11	124800336	124800420	-	38
chr11	124953931	124954019	-	211
chr11	125111667	125111741	-	278
chr11	125592430	125592603	-	253
chr11	125625765	125625898	-	68
chr11	125887442	125887524	-	176
chr11	126211594	126211669	-	123
chr11	126268814	126268925	-	276
chr11	126282975	126283032	-	78
chr11	126303910	126303988	-	81
chr11	126355450	126355573	-	165
chr11	129279287	129279619	-	235
chr11	129375437	129375486	-	155
chr11	129861761	129861928	-	279
chr11	129895501	129895584	-	109
chr11	130002773	130002865	-	138
chr11	130069603	130069681	-	239
chr11	130314375	130314454	-	61
chr11	134223885	134223988	-	136
chr11	134224482	134224563	-	124
chr11	134253291	134253393	-	204
chr12	389207	389310	-	63
chr12	389405	389601	-	102
chr12	991069	991194	-	142
chr12	1594143	1594212	-	117
chr12	1690827	1690877	-	189
chr12	2004390	2004610	-	211
chr12	2794818	2794885	-	149
chr12	2795836	2795904	-	174
chr12	2876986	2877176	-	101
chr12	2890654	2890706	-	190
chr12	2959810	2959886	-	109
chr12	3077220	3077297	-	134
chr12	4031172	4031306	-	315
chr12	4538667	4538717	-	190
chr12	4648949	4649022	-	99
chr12	6336581	6336638	-	161
chr12	6339943	6339991	-	404
chr12	6371188	6371259	-	373
chr12	6372501	6372635	-	125
chr12	6375386	6375578	-	108
chr12	6383837	6384113	-	174
chr12	6384858	6384908	-	167
chr12	6451432	6451612	-	170
chr12	6493080	6493273	-	117
chr12	6493748	6493817	-	303
chr12	6533448	6533508	-	91
chr12	6534231	6534364	-	160
chr12	6535273	6535327	-	58
chr12	6537760	6537819	-	71
chr12	6538265	6538315	-	10
chr12	6568211	6568299	-	80
chr12	6601408	6601460	-	587
chr12	6663064	6663139	-	312
chr12	6688861	6688951	-	164
chr12	6689222	6689604	-	238
chr12	6723924	6723974	-	74
chr12	6752927	6753120	-	114
chr12	6769925	6770000	-	544
chr12	6851219	6851300	-	215
chr12	6851852	6851928	-	208
chr12	6873232	6873343	-	363
chr12	6890979	6891134	-	301
chr12	6927322	6927371	-	192
chr12	6927716	6927783	-	36
chr12	6928379	6928428	-	79
chr12	6946285	6946447	-	228
chr12	6962975	6963053	-	183
chr12	6970789	6970844	-	72
chr12	7130204	7130255	-	119
chr12	7439967	7440059	-	142
chr12	8026560	8026608	-	221
chr12	8082082	8082156	-	144
chr12	8697473	8697528	-	100
chr12	9065019	9065119	-	185
chr12	9447793	9447866	-	137
chr12	9448140	9448238	-	101
chr12	9647847	9647995	-	229
chr12	9648194	9648243	-	531
chr12	10723272	10723391	-	150
chr12	11649036	11649097	-	285
chr12	12560995	12561118	-	43
chr12	12562220	12562306	-	82
chr12	12611721	12611820	-	124
chr12	12696080	12696231	-	106
chr12	12696637	12696686	-	79
chr12	12716921	12717115	-	161
chr12	12717198	12717257	-	124
chr12	12725236	12725308	-	113
chr12	12725598	12725659	-	276
chr12	12786927	12787006	-	92
chr12	12890810	12890859	-	177
chr12	12891089	12891392	-	246
chr12	13000169	13000267	-	168
chr12	14365440	14365494	-	190
chr12	14771080	14771138	-	139
chr12	14774142	14774191	-	219
chr12	14803350	14803507	-	211
chr12	15882262	15882330	-	100
chr12	21501528	21501619	-	194
chr12	21775026	21775085	-	27
chr12	22544122	22544223	-	102
chr12	25386082	25386221	-	175
chr12	25958631	25958666	-	19
chr12	26938206	26938298	-	195
chr12	27022364	27022422	-	135
chr12	27523946	27524016	-	204
chr12	27710684	27710740	-	125
chr12	27780668	27780722	-	347
chr12	28190321	28190399	-	72
chr12	31073100	31073175	-	87
chr12	31073655	31073795	-	151
chr12	31324100	31324247	-	100
chr12	31728776	31728834	-	168
chr12	31728975	31729068	-	244
chr12	31749159	31749209	-	335
chr12	31959249	31959310	-	154
chr12	32399746	32399824	-	67
chr12	32896730	32896946	-	192
chr12	33438976	33439159	-	61
chr12	42238167	42238372	-	197
chr12	42326037	42326135	-	73
chr12	43758708	43758792	-	232
chr12	43806263	43806331	-	69
chr12	45215877	45216035	-	71
chr12	45727443	45727610	-	289
chr12	45728908	45728979	-	88
chr12	45729132	45729277	-	150
chr12	45729484	45729573	-	147
chr12	45729662	45729715	-	238
chr12	45990496	45990734	-	395
chr12	45990921	45990967	-	124
chr12	46179605	46179651	-	440
chr12	46201262	46201407	-	513
chr12	46267325	46267399	-	100
chr12	46267885	46267934	-	25
chr12	46268549	46269125	-	37
chr12	46371404	46371481	-	20
chr12	46372720	46372786	-	230
chr12	46383243	46383354	-	131
chr12	46383899	46383987	-	56
chr12	47079471	47079574	-	97
chr12	47079872	47079963	-	140
chr12	47080359	47080455	-	54
chr12	47705950	47706035	-	119
chr12	47758804	47758884	-	105
chr12	47759027	47759114	-	121
chr12	47819831	47819986	-	152
chr12	47904955	47905050	-	157
chr12	48105790	48105877	-	68
chr12	48105944	48106134	-	91
chr12	48106243	48106317	-	109
chr12	48716635	48716852	-	301
chr12	48815325	48815490	-	165
chr12	48818361	48818449	-	95
chr12	48818522	48818634	-	135
chr12	48852090	48852170	-	261
chr12	48937851	48938018	-	241
chr12	48938765	48939023	-	111
chr12	48956389	48956541	-	203
chr12	48957381	48957494	-	94
chr12	49018726	49018814	-	119
chr12	49060188	49060370	-	74
chr12	49130691	49130741	-	148
chr12	49131344	49131400	-	211
chr12	49188481	49188530	-	71
chr12	49264642	49264811	-	299
chr12	49322915	49323002	-	273
chr12	49367180	49367273	-	137
chr12	49568063	49568147	-	91
chr12	49623205	49623276	-	168
chr12	49828360	49828419	-	130
chr12	49843054	49843119	-	94
chr12	50085031	50085085	-	259
chr12	50085438	50085582	-	119
chr12	50167288	50167481	-	320
chr12	50283430	50283561	-	165
[truncated: 8,086 more rows]

## Sheet: ExtDataFig1b_U2OS
chr	start	end	strand	peakpair_distance
chr1	778525	778672	-	211
chr1	827378	827539	-	159
chr1	904476	904748	-	86
chr1	924792	924930	-	212
chr1	925517	925664	-	409
chr1	959183	959303	-	95
chr1	960445	960544	-	96
chr1	960717	960815	-	79
chr1	1013283	1013413	-	96
chr1	1020523	1020625	-	276
chr1	1021145	1021242	-	103
chr1	1059505	1059599	-	144
chr1	1064162	1064289	-	198
chr1	1115966	1116129	-	350
chr1	1231887	1232058	-	248
chr1	1245369	1245516	-	212
chr1	1273734	1273866	-	203
chr1	1324567	1324687	-	142
chr1	1349061	1349431	-	174
chr1	1375049	1375423	-	423
chr1	1399226	1399345	-	224
chr1	1407122	1407307	-	126
chr1	1471540	1471705	-	111
chr1	1511859	1512015	-	203
chr1	1574746	1574876	-	104
chr1	1615677	1615827	-	68
chr1	1658905	1659014	-	32
chr1	1724207	1724567	-	164
chr1	1778330	1778482	-	22
chr1	1890944	1891126	-	128
chr1	1891300	1891421	-	155
chr1	1908973	1909150	-	178
chr1	1919184	1919343	-	454
chr1	2050023	2050178	-	326
chr1	2194677	2194782	-	58
chr1	2227531	2227658	-	394
chr1	2314727	2314934	-	35
chr1	2391457	2391721	-	288
chr1	2412438	2412584	-	227
chr1	2545994	2546163	-	336
chr1	2586254	2586431	-	56
chr1	3069009	3069094	-	112
chr1	3624660	3624786	-	255
chr1	3772346	3772472	-	219
chr1	3796396	3796515	-	136
chr1	3857091	3857396	-	75
chr1	3900161	3900308	-	148
chr1	3901207	3901361	-	140
chr1	5991849	5991947	-	319
chr1	5992328	5992468	-	282
chr1	6026049	6026204	-	172
chr1	6199499	6199822	-	185
chr1	6205919	6206039	-	82
chr1	6235860	6236018	-	192
chr1	6393261	6393426	-	165
chr1	6490450	6490604	-	70
chr1	6554417	6554549	-	123
chr1	6579738	6579832	-	211
chr1	6602774	6602903	-	224
chr1	6613291	6613419	-	368
chr1	6701719	6701829	-	146
chr1	6784859	6785024	-	471
chr1	7680367	7680457	-	54
chr1	7704476	7704625	-	163
chr1	7771056	7771156	-	127
chr1	7953969	7954231	-	167
chr1	7961362	7961484	-	253
chr1	8026216	8026320	-	148
chr1	8047704	8047819	-	268
chr1	8078208	8078305	-	137
chr1	8154605	8154746	-	298
chr1	8211908	8212069	-	232
chr1	8817555	8817709	-	248
chr1	8817913	8818002	-	86
chr1	8861006	8861161	-	119
chr1	8877888	8878040	-	120
chr1	8878590	8878727	-	141
chr1	8879138	8879303	-	66
chr1	8890512	8890601	-	81
chr1	8903860	8904003	-	184
chr1	9181333	9181427	-	132
chr1	9182011	9182151	-	65
chr1	9182828	9183180	-	103
chr1	9234491	9234587	-	194
chr1	9292668	9292792	-	118
chr1	9398069	9398191	-	150
chr1	9413169	9413289	-	209
chr1	9428757	9428913	-	274
chr1	9539168	9539266	-	223
chr1	9687290	9687594	-	113
chr1	9689291	9689429	-	132
chr1	9910141	9910275	-	448
chr1	9943235	9943391	-	136
chr1	10032470	10032616	-	400
chr1	10210219	10210362	-	239
chr1	10398782	10398904	-	161
chr1	10430571	10430712	-	67
chr1	10474731	10474877	-	15
chr1	10475036	10475151	-	37
chr1	10824966	10825118	-	116
chr1	11012149	11012304	-	355
chr1	11022619	11022809	-	234
chr1	11056010	11056095	-	564
chr1	11059932	11060080	-	162
chr1	11099751	11099880	-	88
chr1	11262441	11262554	-	294
chr1	11272799	11272897	-	309
chr1	11653263	11653525	-	85
chr1	11654557	11654854	-	187
chr1	11680841	11681190	-	170
chr1	11691477	11691677	-	78
chr1	11803318	11803588	-	260
chr1	11805260	11805541	-	192
chr1	11805635	11805946	-	304
chr1	11806263	11806373	-	100
chr1	11908865	11908990	-	96
chr1	11926310	11926432	-	149
chr1	11927883	11928036	-	229
chr1	11934468	11934623	-	134
chr1	12019139	12019251	-	235
chr1	12617905	12618049	-	84
chr1	12618128	12618409	-	253
chr1	12619011	12619116	-	118
chr1	12773428	12773525	-	221
chr1	13410159	13410259	-	205
chr1	13749181	13749299	-	181
chr1	13778588	13778704	-	232
chr1	14598305	14598428	-	292
chr1	14742240	14742329	-	241
chr1	15152380	15152481	-	91
chr1	15153492	15153642	-	187
chr1	15409705	15409832	-	128
chr1	15428592	15428691	-	110
chr1	15524694	15524830	-	453
chr1	15603491	15603617	-	116
chr1	15617175	15617273	-	190
chr1	15684198	15684291	-	4
chr1	15795064	15795152	-	499
chr1	15800138	15800308	-	187
chr1	15833288	15833521	-	187
chr1	15834245	15834409	-	130
chr1	15834771	15835084	-	214
chr1	15835474	15835874	-	308
chr1	15847383	15847553	-	310
chr1	15975986	15976134	-	115
chr1	16145161	16145300	-	572
chr1	16146220	16146439	-	141
chr1	16154894	16155155	-	198
chr1	16155950	16156079	-	105
chr1	16156889	16156987	-	128
chr1	16206423	16206554	-	243
chr1	16206940	16207073	-	128
chr1	16207516	16207655	-	132
chr1	16352338	16352491	-	123
chr1	16366869	16366998	-	236
chr1	16440485	16440587	-	164
chr1	16499157	16499304	-	95
chr1	16559695	16559798	-	114
chr1	16613441	16613577	-	112
chr1	16644553	16644710	-	97
chr1	16700455	16700613	-	259
chr1	16701301	16701451	-	118
chr1	16904695	16904844	-	190
chr1	16913800	16913939	-	294
chr1	16981016	16981201	-	41
chr1	17053937	17054196	-	336
chr1	17128315	17128420	-	368
chr1	17189924	17190056	-	199
chr1	17232966	17233115	-	207
chr1	17408717	17408989	-	294
chr1	17425454	17425541	-	46
chr1	17439575	17439725	-	178
chr1	17441456	17441553	-	151
chr1	17441676	17441800	-	421
chr1	17443472	17443567	-	58
chr1	18902669	18902802	-	193
chr1	18956537	18956685	-	333
chr1	19009895	19009995	-	234
chr1	19033926	19034068	-	470
chr1	19210166	19210475	-	134
chr1	19251426	19251556	-	59
chr1	19311986	19312146	-	223
chr1	19485414	19485567	-	203
chr1	19596796	19596902	-	92
chr1	19644089	19644191	-	158
chr1	19657499	19657603	-	439
chr1	19882124	19882225	-	187
chr1	20110776	20110896	-	142
chr1	20483055	20483253	-	234
chr1	20485282	20485450	-	404
chr1	20485532	20485867	-	96
chr1	20486121	20486353	-	159
chr1	20508009	20508157	-	96
chr1	20552012	20552158	-	483
chr1	20604144	20604375	-	270
chr1	20612281	20612380	-	434
chr1	20613920	20614022	-	95
chr1	20661275	20661539	-	318
chr1	20732024	20732210	-	329
chr1	20732969	20733145	-	260
chr1	20786524	20786828	-	264
chr1	20787208	20787335	-	138
chr1	21176198	21176418	-	153
chr1	21176763	21176921	-	169
chr1	21289865	21289964	-	93
chr1	21345391	21345546	-	161
chr1	21439945	21440049	-	96
chr1	21622432	21622616	-	90
chr1	21783020	21783221	-	133
chr1	21783524	21783631	-	156
chr1	21937188	21937349	-	121
chr1	22024960	22025193	-	145
chr1	22025766	22025905	-	116
chr1	22052457	22052564	-	156
chr1	22451687	22451798	-	68
chr1	22710433	22710524	-	317
chr1	22739668	22739807	-	170
chr1	22745979	22746074	-	484
chr1	23010831	23010935	-	144
chr1	23019195	23019349	-	165
chr1	23193390	23193683	-	212
chr1	23193834	23194024	-	119
chr1	23194252	23194404	-	331
chr1	23194739	23194859	-	102
chr1	23196607	23196921	-	324
chr1	23344201	23344364	-	230
chr1	23368072	23368371	-	184
chr1	23368759	23368891	-	133
chr1	23530750	23531356	-	264
chr1	23554822	23554956	-	186
chr1	23559406	23559538	-	143
chr1	23562345	23562480	-	145
chr1	23591683	23591783	-	110
chr1	23592651	23592752	-	64
chr1	23695796	23695892	-	496
chr1	23743317	23743429	-	91
chr1	23778195	23778328	-	128
chr1	23790977	23791108	-	100
chr1	23799450	23799579	-	94
chr1	23800446	23800829	-	178
chr1	23825336	23825449	-	102
chr1	23958995	23959146	-	178
chr1	23959524	23959683	-	185
chr1	23980194	23980382	-	183
chr1	24108341	24108502	-	99
chr1	24321810	24321918	-	40
chr1	24413645	24413789	-	105
chr1	24419256	24419394	-	160
chr1	24502734	24502835	-	123
chr1	24642780	24642937	-	381
chr1	24683596	24683694	-	283
chr1	24704490	24704733	-	343
chr1	24705238	24705371	-	268
chr1	24744862	24744980	-	467
chr1	24949236	24949338	-	165
chr1	25232388	25232583	-	140
chr1	25246942	25247116	-	43
chr1	25247365	25247463	-	179
chr1	25337755	25337858	-	483
chr1	25430084	25430208	-	137
chr1	25616279	25616395	-	403
chr1	25799974	25800126	-	153
chr1	25819762	25819930	-	74
chr1	25859286	25859467	-	163
chr1	25875431	25875970	-	59
chr1	25892467	25892639	-	97
chr1	25906330	25906478	-	169
chr1	25997938	25998087	-	345
chr1	26035295	26035445	-	129
chr1	26111013	26111102	-	64
chr1	26111577	26111734	-	159
chr1	26164254	26164357	-	93
chr1	26279855	26279966	-	99
chr1	26306492	26306673	-	212
chr1	26432006	26432166	-	278
chr1	26468886	26468973	-	426
chr1	26472183	26472307	-	231
chr1	26472780	26473070	-	176
chr1	26500868	26501016	-	125
chr1	26620289	26620427	-	255
chr1	26620820	26620912	-	93
chr1	26621105	26621234	-	90
chr1	26621338	26621519	-	107
chr1	26695484	26695617	-	115
chr1	26695836	26695963	-	97
chr1	26696180	26696210	-	147
chr1	26696951	26697208	-	134
chr1	26787784	26787911	-	93
chr1	26861946	26862048	-	300
chr1	26864975	26865098	-	320
chr1	26865771	26865903	-	126
chr1	26890159	26890326	-	85
chr1	26899983	26900135	-	99
chr1	26900359	26900471	-	69
chr1	26921447	26921581	-	180
chr1	26942944	26943043	-	55
chr1	26993450	26993559	-	151
chr1	26999465	26999563	-	441
chr1	27012750	27012885	-	293
chr1	27200872	27200966	-	117
chr1	27321987	27322085	-	244
chr1	27365800	27365908	-	110
chr1	27366463	27366600	-	68
chr1	27366834	27366992	-	114
chr1	27392306	27392412	-	222
chr1	27490059	27490174	-	459
chr1	27725676	27725766	-	224
chr1	27773010	27773115	-	198
chr1	27830563	27830708	-	157
chr1	28088515	28088652	-	191
chr1	28232916	28233039	-	42
chr1	28235847	28235969	-	188
chr1	28247100	28247247	-	254
chr1	28328806	28328926	-	107
chr1	28351586	28351717	-	53
chr1	28369537	28369638	-	108
chr1	28437907	28438005	-	155
chr1	28505708	28505875	-	219
chr1	28509212	28509338	-	47
chr1	28509401	28509492	-	432
chr1	28536751	28536838	-	79
chr1	28552784	28552891	-	221
chr1	28581783	28581882	-	183
chr1	28592142	28592166	-	101
chr1	28642971	28643115	-	99
chr1	28648174	28648316	-	331
chr1	28668578	28668730	-	92
chr1	28736596	28736700	-	120
chr1	29124815	29124926	-	91
chr1	29181752	29181942	-	282
chr1	29230805	29230964	-	102
chr1	29239258	29239391	-	93
chr1	29709609	29709710	-	399
chr1	30824391	30824499	-	175
chr1	30908610	30908795	-	75
chr1	31065599	31065728	-	218
chr1	31154817	31154969	-	112
chr1	31155361	31155495	-	181
chr1	31170893	31170978	-	104
chr1	31296667	31296795	-	216
chr1	31431616	31431724	-	77
chr1	31645129	31645222	-	45
chr1	31701013	31701134	-	205
chr1	31715130	31715227	-	186
chr1	31760875	31761040	-	83
chr1	31937756	31937854	-	45
chr1	31938214	31938386	-	192
chr1	32013408	32013550	-	360
chr1	32072739	32072853	-	137
chr1	32179476	32179585	-	92
chr1	32201502	32201604	-	74
chr1	32221911	32222036	-	102
chr1	32222119	32222377	-	61
chr1	32240350	32240452	-	86
chr1	32291736	32291982	-	231
chr1	32334241	32334644	-	102
chr1	32334958	32335105	-	335
chr1	32351271	32351421	-	223
chr1	32394317	32394462	-	209
chr1	32500665	32500867	-	195
chr1	32612136	32612262	-	164
chr1	32650445	32650561	-	58
chr1	32650839	32651015	-	278
chr1	32680565	32680655	-	354
chr1	32725103	32725307	-	218
chr1	32753780	32753870	-	141
chr1	32754758	32754849	-	128
chr1	32760060	32760178	-	255
chr1	32770891	32770969	-	101
chr1	32817230	32817394	-	257
chr1	32901266	32901434	-	120
chr1	32964719	32964850	-	175
chr1	33036748	33036894	-	260
chr1	33080909	33081002	-	159
chr1	33099427	33099541	-	146
chr1	33127149	33127312	-	255
chr1	33346895	33347061	-	125
chr1	33349676	33349932	-	176
chr1	33472266	33472384	-	300
chr1	34763493	34763604	-	194
chr1	34984772	34984864	-	106
chr1	34985208	34985356	-	67
chr1	35031599	35031752	-	62
chr1	35079201	35079356	-	67
chr1	35184180	35184318	-	221
chr1	35191209	35191341	-	133
chr1	35193050	35193152	-	295
chr1	35268474	35268612	-	146
chr1	35557293	35557418	-	48
chr1	35557545	35557669	-	138
chr1	35641416	35641553	-	112
chr1	35718743	35718921	-	40
chr1	35769373	35769529	-	64
chr1	35769851	35770010	-	156
chr1	35869505	35869680	-	118
chr1	35930919	35931193	-	10
chr1	36088677	36088780	-	112
chr1	36149384	36149504	-	367
chr1	36150804	36150985	-	161
chr1	36155764	36155892	-	303
chr1	36223962	36224122	-	307
chr1	36385801	36385930	-	276
chr1	36386436	36386606	-	171
chr1	36397795	36397923	-	148
chr1	36400979	36401102	-	178
chr1	36450354	36450482	-	176
chr1	36464238	36464387	-	97
chr1	37471725	37471834	-	105
chr1	37474274	37474446	-	173
chr1	37479635	37479759	-	265
chr1	37514665	37514814	-	112
chr1	37690429	37690545	-	202
chr1	37692100	37692274	-	254
chr1	37808064	37808217	-	112
chr1	37859503	37859630	-	172
chr1	37999358	37999442	-	327
chr1	38012336	38012566	-	208
chr1	38859611	38859780	-	221
chr1	38873279	38873389	-	195
chr1	38990966	38991069	-	228
chr1	39026140	39026285	-	72
chr1	39105167	39105277	-	103
chr1	39178467	39178568	-	269
chr1	39183710	39183857	-	280
chr1	39185595	39185728	-	94
chr1	39192022	39192405	-	127
chr1	39194563	39194660	-	63
chr1	39392035	39392143	-	130
chr1	39395563	39395665	-	147
chr1	39408500	39408776	-	471
chr1	39738655	39738764	-	130
chr1	39883407	39883516	-	71
chr1	39954889	39955011	-	167
chr1	39976696	39976803	-	161
chr1	40040354	40040510	-	213
chr1	40161144	40161291	-	130
chr1	40257822	40257977	-	288
chr1	40315272	40315455	-	148
chr1	40316554	40316735	-	88
chr1	40449849	40450055	-	89
chr1	40450197	40450300	-	93
chr1	40450861	40451027	-	32
chr1	40477118	40477229	-	103
chr1	40508562	40508718	-	72
chr1	40531390	40531554	-	158
chr1	40665567	40665734	-	100
chr1	40691410	40691530	-	198
chr1	40691973	40692104	-	248
chr1	40711394	40711592	-	126
chr1	40872216	40872336	-	211
chr1	40875669	40875767	-	264
chr1	40877664	40877795	-	113
chr1	40979271	40979645	-	160
chr1	40979777	40979893	-	191
chr1	41242027	41242323	-	189
chr1	41360228	41360361	-	144
chr1	41360893	41360997	-	455
chr1	41496232	41496339	-	95
chr1	41662132	41662423	-	208
chr1	41713976	41714069	-	205
chr1	41739064	41739201	-	93
chr1	41862883	41862978	-	229
chr1	41900698	41900792	-	117
chr1	42035849	42035990	-	213
chr1	42335112	42335249	-	146
chr1	42455944	42456022	-	85
chr1	42456357	42456531	-	68
chr1	42459772	42459884	-	193
chr1	42658182	42658334	-	105
chr1	42682034	42682223	-	271
chr1	42682470	42682624	-	557
chr1	42683402	42683453	-	125
chr1	42696197	42696292	-	408
chr1	42766895	42767073	-	257
chr1	42816909	42817076	-	87
chr1	42846309	42846434	-	198
chr1	42924181	42924315	-	178
chr1	42940968	42941128	-	101
chr1	42941789	42941932	-	197
chr1	42958773	42958880	-	236
chr1	42959045	42959179	-	329
chr1	42967058	42967199	-	188
chr1	42973266	42973427	-	265
chr1	43120415	43120533	-	1
chr1	43172160	43172329	-	65
chr1	43172431	43172585	-	174
chr1	43206767	43206903	-	282
chr1	43348920	43349054	-	221
chr1	43358577	43358819	-	331
chr1	43366256	43366379	-	515
chr1	43367359	43367789	-	118
chr1	43367899	43368063	-	201
chr1	43389662	43389833	-	99
chr1	43472489	43472612	-	191
chr1	43525890	43525997	-	46
chr1	43530682	43530787	-	100
chr1	43649734	43649910	-	265
chr1	43707252	43707405	-	176
chr1	43946449	43946660	-	367
chr1	43974684	43974826	-	144
chr1	43979788	43979893	-	54
chr1	43991623	43991734	-	114
chr1	44029929	44030061	-	90
chr1	44030112	44030226	-	217
chr1	44031298	44031746	-	62
chr1	44213231	44213388	-	93
chr1	44355118	44355277	-	231
chr1	44631793	44631954	-	31
chr1	44632103	44632398	-	123
chr1	44650834	44650930	-	137
chr1	44673992	44674156	-	244
chr1	44674335	44674496	-	263
chr1	44739539	44739693	-	170
chr1	44775354	44775516	-	92
chr1	44778579	44778678	-	8
chr1	44799705	44799825	-	121
chr1	44800046	44800216	-	211
chr1	44807259	44807509	-	177
chr1	44986486	44986608	-	168
chr1	45205766	45205880	-	82
chr1	45303446	45303603	-	277
chr1	45303978	45304077	-	115
chr1	45339874	45340157	-	253
chr1	45340302	45340455	-	56
chr1	45499905	45500087	-	292
chr1	45521794	45521922	-	185
chr1	45550596	45550769	-	101
chr1	45550890	45550995	-	70
chr1	45566585	45566697	-	237
chr1	45583843	45583973	-	112
chr1	45686429	45686575	-	122
chr1	45686978	45687137	-	251
chr1	45687971	45688119	-	86
chr1	45750530	45750806	-	65
chr1	45803369	45803479	-	145
chr1	45892399	45892496	-	171
chr1	46132781	46132917	-	67
chr1	46132970	46133071	-	102
chr1	46133257	46133399	-	45
chr1	46198338	46198455	-	85
chr1	46247179	46247359	-	448
chr1	46303510	46303628	-	90
chr1	46340550	46340697	-	125
chr1	46520084	46520175	-	103
chr1	47314026	47314155	-	355
chr1	47314745	47314979	-	163
chr1	47334101	47334230	-	82
chr1	47437547	47437707	-	84
chr1	48048100	48048234	-	251
chr1	48471711	48471836	-	189
chr1	48471946	48472238	-	244
chr1	48492357	48492496	-	211
chr1	48494330	48494431	-	247
chr1	50603622	50603750	-	110
chr1	50960116	50960288	-	137
chr1	50968450	50968592	-	232
chr1	50970011	50970099	-	317
chr1	51236109	51236220	-	78
chr1	51331234	51331466	-	133
chr1	51558435	51558536	-	356
chr1	51729424	51729560	-	317
chr1	51877991	51878087	-	273
chr1	51878629	51878787	-	282
chr1	52055072	52055238	-	81
chr1	52055385	52055483	-	51
chr1	52056037	52056189	-	139
chr1	52404348	52404490	-	133
chr1	52552994	52553211	-	54
chr1	52553359	52553802	-	93
chr1	52697979	52698134	-	97
chr1	53014783	53014887	-	62
chr1	53196597	53196688	-	136
chr1	53220142	53220288	-	96
chr1	53220482	53220656	-	87
chr1	53238400	53238548	-	74
chr1	53326039	53326265	-	210
chr1	53327946	53328120	-	153
chr1	53945572	53945746	-	378
chr1	53946227	53946324	-	39
chr1	54053106	54053455	-	407
chr1	54199888	54200061	-	153
chr1	54406264	54406437	-	147
chr1	54411689	54411812	-	201
chr1	54488245	54488351	-	179
chr1	54715637	54715735	-	140
chr1	54764400	54764564	-	299
chr1	54887098	54887236	-	173
chr1	55215273	55215388	-	51
chr1	56064835	56064944	-	255
chr1	56065774	56065897	-	160
chr1	56332144	56332293	-	260
chr1	56579213	56579602	-	95
chr1	56958552	56958658	-	229
chr1	58397594	58397691	-	24
chr1	58409928	58410017	-	91
chr1	58411993	58412096	-	121
chr1	58412290	58412390	-	93
chr1	58546577	58546758	-	76
chr1	58755567	58755677	-	119
chr1	58784219	58784314	-	74
chr1	58784521	58784641	-	85
chr1	58816226	58816369	-	151
chr1	58848722	58848825	-	284
chr1	59015823	59015937	-	97
chr1	59020241	59020345	-	135
chr1	59151010	59151108	-	326
chr1	59296414	59296582	-	251
chr1	59427172	59427265	-	52
chr1	61056920	61057044	-	91
chr1	61076872	61077030	-	210
chr1	61725042	61725171	-	91
chr1	61742223	61742405	-	59
chr1	61742679	61742844	-	109
chr1	62436168	62436383	-	441
chr1	62688247	62688420	-	117
chr1	62783974	62784083	-	61
chr1	63367387	63367527	-	122
chr1	63523116	63523270	-	327
chr1	63773835	63773904	-	116
chr1	63864222	63864327	-	249
chr1	65003033	65003128	-	79
chr1	65066626	65066908	-	216
chr1	65067030	65067140	-	85
chr1	65067628	65067765	-	82
chr1	65147961	65148065	-	150
chr1	65148841	65148944	-	60
chr1	65420078	65420228	-	470
chr1	66924725	66924913	-	134
chr1	66925046	66925235	-	127
chr1	67430288	67430424	-	241
chr1	67430718	67430836	-	86
chr1	67684820	67684977	-	270
chr1	67686501	67686775	-	215
chr1	67687934	67688173	-	130
chr1	67831877	67832278	-	140
chr1	67832700	67832838	-	93
chr1	67832998	67833135	-	124
chr1	67833341	67833477	-	82
chr1	67978990	67979089	-	477
chr1	68232430	68232582	-	110
chr1	68384325	68384489	-	163
chr1	68385945	68386101	-	513
chr1	68386679	68386772	-	40
chr1	68387299	68387436	-	98
chr1	68387559	68387657	-	354
chr1	68387940	68388092	-	314
chr1	68388653	68388813	-	597
chr1	68390245	68390351	-	245
chr1	68392191	68392318	-	239
chr1	68392393	68392671	-	395
chr1	68395093	68395183	-	81
chr1	69055280	69055413	-	155
chr1	69058206	69058307	-	540
chr1	70205455	70205596	-	110
chr1	70221195	70221335	-	172
chr1	70354624	70354755	-	89
chr1	70410973	70411074	-	199
chr1	71081187	71081321	-	101
chr1	72282405	72282999	-	434
chr1	72283587	72283746	-	93
chr1	72284650	72284809	-	535
chr1	74198014	74198181	-	93
chr1	74732954	74733085	-	104
chr1	75724496	75724679	-	81
chr1	75785982	75786146	-	154
chr1	76074479	76074585	-	174
chr1	77219317	77219440	-	94
chr1	77511349	77511444	-	218
chr1	77531998	77532042	-	75
chr1	77536773	77536885	-	202
chr1	77539231	77539335	-	102
chr1	77682569	77682682	-	55
chr1	77683275	77683453	-	62
chr1	77888671	77888781	-	71
chr1	77978975	77979118	-	100
chr1	77979382	77979530	-	35
chr1	78004467	78004560	-	385
chr1	78715073	78715199	-	484
chr1	78831685	78831825	-	162
chr1	81702928	81703030	-	139
chr1	82359636	82359721	-	105
chr1	84077617	84077967	-	176
chr1	84174171	84174302	-	234
chr1	84479095	84479218	-	57
chr1	84479426	84479522	-	28
chr1	84506027	84506240	-	182
chr1	84506483	84506614	-	120
chr1	84574323	84574482	-	153
chr1	84619400	84619513	-	149
chr1	84690355	84690519	-	245
chr1	84996987	84997162	-	116
chr1	85062056	85062184	-	165
chr1	85200880	85201085	-	128
chr1	85201308	85201420	-	71
chr1	85201605	85201755	-	57
chr1	85276383	85276713	-	36
chr1	85320683	85320788	-	81
chr1	85328940	85329081	-	261
chr1	85330401	85330514	-	122
chr1	85464518	85464614	-	158
chr1	85465063	85465171	-	105
chr1	85495507	85495614	-	217
chr1	85576577	85576709	-	114
chr1	85576850	85577012	-	134
chr1	85578049	85578499	-	564
chr1	85579790	85579886	-	270
chr1	85580129	85580233	-	540
chr1	85581286	85581576	-	46
chr1	85581926	85582010	-	211
chr1	85583156	85583259	-	112
chr1	85607081	85607197	-	500
chr1	85611900	85612003	-	165
chr1	85707869	85708232	-	20
chr1	85708289	85708468	-	105
chr1	86395907	86396065	-	80
chr1	86396186	86396356	-	109
chr1	86704377	86704487	-	92
chr1	86704594	86704747	-	94
chr1	86914239	86914396	-	346
chr1	87328204	87328360	-	174
chr1	87328920	87329011	-	151
chr1	87331454	87331559	-	181
chr1	87334882	87334967	-	362
chr1	87345182	87345283	-	69
chr1	88683879	88684033	-	309
chr1	88684844	88685004	-	265
chr1	88892441	88892537	-	200
chr1	88992850	88992941	-	226
chr1	89524613	89524770	-	126
chr1	89632811	89632968	-	153
chr1	89821653	89821815	-	149
chr1	89994890	89995026	-	133
chr1	91020797	91020907	-	488
chr1	91021376	91021647	-	172
chr1	91021706	91022303	-	183
chr1	91387221	91387596	-	8
chr1	91404325	91404432	-	138
chr1	91500641	91500804	-	79
chr1	91501274	91501428	-	99
chr1	91886056	91886230	-	141
chr1	92298889	92299016	-	50
chr1	92485790	92485952	-	77
chr1	92831788	92831885	-	164
chr1	92961368	92961515	-	129
chr1	93078970	93079132	-	187
chr1	93180292	93180455	-	311
chr1	93345553	93345872	-	65
chr1	93447913	93448014	-	120
chr1	93692964	93693053	-	154
chr1	93701630	93701781	-	166
chr1	93846235	93846343	-	95
chr1	93846531	93846638	-	109
chr1	93847091	93847256	-	60
chr1	93847366	93847543	-	402
chr1	93879082	93879217	-	68
chr1	94237488	94237627	-	160
chr1	94246790	94246884	-	179
chr1	94247471	94247785	-	154
chr1	94270713	94270803	-	223
chr1	94322712	94322842	-	179
chr1	94325608	94325713	-	551
chr1	94418096	94418230	-	198
chr1	94541665	94541802	-	215
chr1	94820100	94820288	-	119
chr1	94820384	94820490	-	124
chr1	94925653	94925800	-	233
chr1	94926374	94926483	-	411
chr1	94926984	94927150	-	286
chr1	95072800	95072968	-	91
chr1	95087247	95087345	-	101
chr1	95167461	95167553	-	162
chr1	95169648	95169743	-	67
chr1	95233890	95234039	-	146
chr1	96721517	96721614	-	176
chr1	97920904	97921034	-	151
chr1	98209956	98210045	-	300
chr1	98323830	98323920	-	222
chr1	98661468	98661615	-	123
chr1	99849911	99850029	-	75
chr1	99969803	99969966	-	71
chr1	100037888	100038044	-	87
chr1	100132810	100133108	-	239
chr1	100266020	100266157	-	100
chr1	100351526	100351660	-	71
chr1	100352123	100352216	-	299
chr1	100894701	100894861	-	83
chr1	100895637	100896022	-	111
chr1	101025690	101025824	-	110
chr1	101236538	101236637	-	403
chr1	103108475	103108643	-	222
chr1	103525817	103525927	-	42
chr1	105892974	105893062	-	369
chr1	107056495	107056637	-	89
chr1	107057392	107057531	-	420
chr1	107140845	107140941	-	232
chr1	108200149	108200306	-	134
chr1	108559716	108559811	-	296
chr1	108660947	108661108	-	54
chr1	108661170	108661530	-	84
chr1	108692101	108692235	-	136
chr1	108721268	108721393	-	193
chr1	108876734	108876869	-	118
chr1	108963357	108963510	-	139
chr1	109075908	109076015	-	109
chr1	109090555	109090696	-	80
chr1	109213692	109213818	-	113
chr1	109214216	109214375	-	82
chr1	109283017	109283182	-	160
chr1	109397807	109397957	-	287
chr1	109426345	109426481	-	365
chr1	109466367	109466505	-	56
chr1	109484084	109484229	-	69
chr1	109494205	109494297	-	65
chr1	109548414	109548537	-	106
chr1	109619692	109619781	-	73
chr1	109620934	109621078	-	97
chr1	109656120	109656289	-	84
chr1	110034343	110034435	-	195
chr1	110209960	110210066	-	258
chr1	110211028	110211166	-	62
chr1	110211321	110211425	-	12
chr1	110338145	110338245	-	75
chr1	110338347	110338507	-	83
chr1	110338611	110338806	-	221
chr1	110339009	110339186	-	284
chr1	110407578	110407706	-	124
chr1	110606268	110606564	-	176
chr1	110674730	110675030	-	53
chr1	111139986	111140193	-	64
chr1	111214509	111214644	-	122
chr1	111346440	111346543	-	23
chr1	111364805	111364916	-	55
chr1	111449132	111449301	-	236
chr1	111619519	111619665	-	220
chr1	111726960	111727058	-	235
chr1	111739274	111739427	-	441
chr1	111755401	111755582	-	160
chr1	111755739	111755851	-	53
chr1	111765864	111765971	-	319
chr1	111989835	111990131	-	143
chr1	112394085	112394207	-	146
chr1	112395891	112396070	-	202
chr1	112619026	112619152	-	51
chr1	112619616	112619801	-	76
chr1	112701184	112701721	-	32
chr1	112702134	112702232	-	380
chr1	112705042	112705200	-	161
chr1	112707032	112707170	-	111
chr1	112715087	112715347	-	303
chr1	112849676	112849841	-	138
chr1	112866207	112866332	-	112
chr1	112956102	112956365	-	236
chr1	113072965	113073115	-	75
chr1	113390110	113390218	-	312
chr1	113758828	113758951	-	7
chr1	113759352	113759542	-	75
chr1	113812184	113812507	-	319
chr1	113905134	113905242	-	101
chr1	113929391	113929567	-	136
chr1	114473270	114473397	-	335
chr1	114511049	114511236	-	89
chr1	114536500	114536630	-	195
chr1	114536804	114536895	-	333
chr1	114581519	114581656	-	235
chr1	114669949	114670101	-	167
chr1	114716650	114716800	-	123
chr1	114780548	114780697	-	152
chr1	115062537	115062707	-	209
chr1	115135242	115135334	-	117
chr1	115168785	115168885	-	400
chr1	116147846	116147941	-	288
chr1	116418479	116418632	-	54
chr1	116433536	116433645	-	176
chr1	116489326	116489464	-	230
chr1	116570897	116571065	-	109
chr1	116879170	116879332	-	74
chr1	117059796	117060084	-	287
chr1	117121616	117121792	-	498
chr1	117366677	117366794	-	52
chr1	117367209	117367352	-	163
chr1	117605689	117605808	-	281
chr1	117814179	117814273	-	165
chr1	117826509	117826610	-	474
chr1	117929484	117929656	-	159
chr1	118866390	118866492	-	239
chr1	119140192	119140337	-	127
chr1	119140557	119140685	-	121
chr1	119648074	119648279	-	135
chr1	119712550	119712769	-	179
chr1	120176363	120176546	-	81
chr1	120340879	120340991	-	79
chr1	120558443	120558586	-	160
chr1	120723687	120723782	-	207
chr1	120914021	120914128	-	66
chr1	121396350	121396444	-	503
chr1	121544035	121544147	-	106
chr1	143496993	143497103	-	54
chr1	143720782	143720892	-	166
chr1	144552059	144552214	-	71
chr1	145215859	145216226	-	81
chr1	145823828	145824142	-	124
chr1	145858959	145859090	-	103
chr1	145891883	145892011	-	348
chr1	145918617	145918732	-	296
chr1	145927360	145927510	-	143
chr1	145957886	145958059	-	204
chr1	145964380	145964631	-	88
chr1	145979337	145979444	-	260
chr1	146052386	146052478	-	150
chr1	146386949	146387085	-	189
chr1	147167365	147167493	-	196
chr1	147172052	147172244	-	349
chr1	147172304	147172600	-	218
chr1	147173023	147173160	-	72
chr1	147203606	147204061	-	245
chr1	147599547	147599638	-	526
chr1	147670356	147670533	-	172
chr1	148334881	148334997	-	66
chr1	149607161	149607266	-	72
chr1	149850818	149850913	-	152
chr1	149852316	149852412	-	202
chr1	149886588	149886692	-	236
chr1	149887871	149887976	-	252
chr1	149888268	149888366	-	114
chr1	149888425	149888541	-	86
chr1	149927708	149927816	-	97
chr1	149936760	149936925	-	45
chr1	149937365	149937475	-	129
chr1	149939057	149939215	-	104
chr1	150010607	150010768	-	141
chr1	150067036	150067220	-	186
chr1	150067563	150067725	-	142
chr1	150149676	150149805	-	143
chr1	150186757	150186852	-	69
chr1	150193936	150194044	-	165
chr1	150213505	150213670	-	203
chr1	150234566	150234695	-	67
chr1	150235903	150236167	-	254
chr1	150268878	150269056	-	278
chr1	150293752	150293847	-	37
chr1	150321298	150321465	-	55
chr1	150363542	150363644	-	54
chr1	150363854	150363973	-	194
chr1	150364478	150364716	-	27
chr1	150487178	150487278	-	144
chr1	150515490	150515600	-	227
chr1	150561239	150561368	-	151
chr1	150576992	150577124	-	284
chr1	150578151	150578256	-	595
chr1	150579510	150579624	-	244
chr1	150604720	150604845	-	173
chr1	150625191	150625287	-	391
chr1	150629044	150629175	-	175
chr1	150629482	150629629	-	276
chr1	150876492	150876748	-	154
chr1	150926268	150926360	-	19
chr1	150974605	150975026	-	79
chr1	150977338	150977468	-	102
chr1	151008265	151008370	-	100
chr1	151059476	151059661	-	102
chr1	151060210	151060313	-	107
chr1	151070354	151070551	-	302
chr1	151070975	151071137	-	114
chr1	151165761	151165932	-	242
chr1	151190058	151190207	-	113
chr1	151195273	151195407	-	35
chr1	151196344	151196457	-	151
chr1	151198297	151198435	-	163
chr1	151198856	151198988	-	143
chr1	151254531	151254685	-	108
chr1	151281142	151281282	-	356
chr1	151281828	151281989	-	352
chr1	151282295	151282397	-	145
chr1	151327529	151327713	-	161
chr1	151346766	151346914	-	135
chr1	151347162	151347357	-	179
chr1	151399366	151399511	-	81
chr1	151458482	151458574	-	179
chr1	151473244	151473334	-	101
chr1	151511055	151511196	-	235
chr1	151598998	151599095	-	493
chr1	151762364	151762490	-	459
chr1	151763398	151763509	-	82
chr1	151790389	151790534	-	346
chr1	151909360	151909523	-	194
chr1	151988368	151988457	-	311
chr1	151989506	151989612	-	180
chr1	151992320	151992650	-	310
chr1	151993732	151993892	-	178
chr1	152036904	152037023	-	75
chr1	152048169	152048276	-	96
chr1	152110351	152110444	-	91
chr1	152167825	152167935	-	265
chr1	152189153	152189250	-	64
chr1	152905949	152906048	-	507
chr1	153526068	153526193	-	231
chr1	153533685	153533783	-	282
chr1	153535275	153535443	-	94
chr1	153536137	153536272	-	46
chr1	153544956	153545145	-	214
chr1	153561303	153561599	-	269
chr1	153561993	153562192	-	36
chr1	153563412	153563593	-	239
chr1	153563752	153564139	-	198
chr1	153564925	153565286	-	166
chr1	153565706	153565886	-	139
chr1	153566182	153566628	-	329
chr1	153567740	153567849	-	110
chr1	153568514	153568710	-	279
chr1	153606915	153607636	-	76
chr1	153608883	153609047	-	134
chr1	153609238	153609399	-	112
chr1	153628154	153628277	-	161
chr1	153658479	153658621	-	108
chr1	153658778	153658912	-	112
chr1	153662266	153662367	-	66
chr1	153708969	153709081	-	114
chr1	153727635	153727779	-	325
chr1	153783632	153783783	-	101
chr1	153922736	153922987	-	414
chr1	153959512	153959775	-	361
chr1	153963187	153963551	-	416
chr1	153964047	153964157	-	56
chr1	153967214	153967450	-	176
chr1	153967626	153967753	-	177
chr1	153977558	153977710	-	85
chr1	153985300	153985393	-	293
chr1	153986218	153986388	-	113
chr1	153990539	153990710	-	88
chr1	154156662	154157110	-	546
chr1	154183087	154183216	-	106
chr1	154220451	154220635	-	386
chr1	154272370	154272516	-	178
chr1	154325325	154325425	-	138
chr1	154558316	154558716	-	182
chr1	154558795	154558951	-	122
chr1	154627853	154627999	-	29
chr1	154936821	154937011	-	439
chr1	154946144	154946298	-	253
chr1	154956008	154956165	-	95
chr1	154961641	154961795	-	48
chr1	154961902	154962007	-	25
chr1	154968871	154968984	-	92
chr1	154970650	154970776	-	514
chr1	154971713	154971904	-	149
chr1	154972516	154972708	-	186
chr1	154973631	154973766	-	188
chr1	154974243	154974420	-	304
chr1	154974835	154974940	-	599
chr1	154982990	154983141	-	288
chr1	155001019	155001151	-	120
chr1	155002013	155002141	-	192
chr1	155003761	155003996	-	80
chr1	155004051	155004184	-	221
chr1	155051058	155051229	-	129
chr1	155085045	155085139	-	82
chr1	155085315	155085410	-	70
chr1	155127665	155127776	-	120
chr1	155135588	155135761	-	143
chr1	155140414	155140586	-	82
chr1	155173213	155173336	-	111
chr1	155173661	155173838	-	66
chr1	155193529	155193660	-	55
chr1	155194618	155194762	-	280
chr1	155209027	155209214	-	57
chr1	155224754	155224845	-	59
chr1	155227414	155227551	-	196
chr1	155244495	155244672	-	265
chr1	155262148	155262318	-	246
chr1	155273358	155273542	-	78
chr1	155308485	155308625	-	285
chr1	155323040	155323149	-	354
chr1	155323707	155323854	-	106
chr1	155324071	155324412	-	128
chr1	155562321	155562949	-	194
chr1	155563065	155563217	-	109
chr1	155687615	155687702	-	248
chr1	155688615	155688782	-	48
chr1	155688917	155689056	-	59
chr1	155859244	155859406	-	206
chr1	155934316	155934437	-	166
chr1	155978468	155978780	-	97
chr1	156020849	156020985	-	75
chr1	156053672	156053830	-	137
chr1	156054526	156054677	-	185
chr1	156082350	156082511	-	106
chr1	156106355	156106498	-	233
chr1	156114424	156114571	-	143
chr1	156123699	156123862	-	186
chr1	156126117	156126371	-	329
chr1	156130225	156130334	-	313
chr1	156134405	156134539	-	353
chr1	156134850	156134967	-	266
chr1	156135901	156136008	-	215
chr1	156193730	156193846	-	298
chr1	156212765	156212896	-	125
chr1	156282712	156282856	-	110
chr1	156338155	156338312	-	296
chr1	156456434	156456595	-	237
chr1	156500682	156500840	-	249
chr1	156501088	156501502	-	165
chr1	156502818	156502962	-	120
chr1	156503274	156503376	-	218
chr1	156504950	156505136	-	470
chr1	156591590	156591732	-	78
chr1	156601354	156601498	-	40
chr1	156657913	156658010	-	156
chr1	156661876	156661980	-	253
chr1	156663245	156663341	-	160
chr1	156670035	156670142	-	187
chr1	156672557	156672740	-	280
chr1	156728309	156728468	-	71
chr1	156728616	156728768	-	223
chr1	156729119	156729227	-	149
chr1	156743766	156743890	-	289
chr1	156746582	156746685	-	133
chr1	156747032	156747188	-	199
chr1	156748276	156748409	-	491
chr1	156751393	156751729	-	257
chr1	156767022	156767189	-	379
chr1	156896611	156896716	-	248
chr1	157044904	157045110	-	73
chr1	157045645	157045831	-	201
chr1	157138301	157138585	-	112
chr1	157993430	157993546	-	107
chr1	158010738	158010890	-	195
chr1	158019493	158019634	-	153
chr1	159015505	159015613	-	134
chr1	159598070	159598189	-	365
chr1	159923212	159923371	-	115
chr1	159923646	159923772	-	179
chr1	159924467	159924651	-	190
chr1	159925427	159925564	-	113
chr1	160031763	160032020	-	93
chr1	160206032	160206138	-	421
chr1	160262355	160262631	-	168
chr1	160343131	160343291	-	139
chr1	160343465	160343587	-	95
chr1	160400275	160400417	-	218
chr1	160400934	160401033	-	164
chr1	161038868	161039004	-	122
chr1	161045846	161045990	-	60
chr1	161117938	161118069	-	92
chr1	161153833	161154196	-	98
chr1	161166176	161166281	-	156
chr1	161177415	161177532	-	75
chr1	161202095	161202236	-	146
chr1	161314179	161314325	-	112
chr1	161389795	161389969	-	351
chr1	161399194	161399358	-	45
chr1	161399513	161399628	-	166
chr1	161726941	161727081	-	204
chr1	161750145	161750303	-	258
chr1	161766057	161766207	-	173
chr1	162069510	162069632	-	136
chr1	162497669	162497766	-	83
chr1	162541725	162541867	-	132
chr1	162561234	162561393	-	369
chr1	162790366	162790556	-	256
chr1	163035709	163035808	-	171
chr1	163202821	163202916	-	334
chr1	163321618	163321792	-	213
chr1	164558710	164558801	-	386
chr1	164772690	164772832	-	155
chr1	165598174	165598272	-	102
chr1	165630688	165630837	-	83
chr1	165698417	165698607	-	166
chr1	165768772	165768900	-	151
chr1	165898757	165898875	-	302
chr1	166166690	166167027	-	418
chr1	166276119	166276212	-	288
chr1	166839202	166839368	-	133
chr1	166840966	166841033	-	3
chr1	166975301	166975604	-	129
chr1	167220052	167220170	-	73
chr1	167220407	167220568	-	347
chr1	167416073	167416110	-	228
chr1	167716330	167716414	-	363
chr1	167721726	167721832	-	159
chr1	167820178	167820318	-	106
chr1	167935897	167936060	-	237
chr1	167936443	167936573	-	134
chr1	167936956	167937084	-	130
chr1	168136702	168137032	-	266
chr1	168178600	168178844	-	271
chr1	168179890	168179982	-	82
chr1	168225802	168225952	-	81
chr1	169106058	169106199	-	161
chr1	169365011	169365153	-	174
chr1	169367699	169367823	-	194
chr1	169427323	169427479	-	117
chr1	169485628	169486007	-	197
chr1	169794599	169794722	-	92
chr1	169794806	169795036	-	138
chr1	169894184	169894285	-	85
chr1	170531939	170532077	-	94
chr1	171485275	171485444	-	145
chr1	171741961	171742087	-	91
chr1	171742252	171742361	-	76
chr1	171743118	171743215	-	103
chr1	171781072	171781442	-	386
chr1	171841271	171841410	-	130
chr1	172255263	172255373	-	84
chr1	172322699	172322807	-	168
chr1	172343798	172343887	-	119
chr1	172358528	172358635	-	71
chr1	172358790	172358903	-	110
chr1	172476241	172476356	-	103
chr1	172933888	172934046	-	70
chr1	173476896	173477207	-	286
chr1	173637343	173637436	-	283
chr1	173714762	173714880	-	130
chr1	173824261	173824419	-	269
chr1	173824740	173824925	-	96
chr1	173867897	173868003	-	391
chr1	173868450	173868587	-	168
chr1	174022238	174022410	-	129
chr1	174999561	174999842	-	274
chr1	175023328	175023464	-	187
chr1	176206971	176207300	-	97
chr1	176207397	176207550	-	155
chr1	177032448	177032589	-	82
chr1	178037884	178037987	-	130
chr1	178093497	178093634	-	141
chr1	178093896	178094019	-	94
chr1	178094139	178094232	-	99
chr1	178341245	178341354	-	181
chr1	178542168	178542268	-	14
chr1	178725018	178725144	-	106
chr1	179025658	179025760	-	145
chr1	179081822	179081921	-	156
chr1	179142979	179143112	-	164
chr1	179229579	179229706	-	169
chr1	179365576	179365729	-	80
chr1	179877682	179877813	-	95
chr1	179882066	179882179	-	133
chr1	179882396	179882706	-	210
chr1	179882924	179883064	-	127
chr1	179954577	179954710	-	105
chr1	180154617	180154743	-	179
chr1	180229794	180229899	-	156
chr1	180502254	180502605	-	83
chr1	180912392	180912483	-	127
chr1	180912778	180912893	-	5
chr1	180913011	180913115	-	81
chr1	181088410	181088550	-	199
chr1	181090000	181090093	-	211
chr1	181099567	181099660	-	168
chr1	181104957	181105087	-	105
chr1	181105154	181105340	-	321
chr1	181135009	181135151	-	100
chr1	181768221	181768309	-	164
chr1	182029520	182029674	-	199
chr1	182391698	182391980	-	200
chr1	182600180	182600263	-	91
chr1	182604298	182604398	-	180
chr1	182789529	182789696	-	149
chr1	182839111	182839212	-	142
chr1	182839484	182839595	-	80
chr1	183022298	183022426	-	178
chr1	183022931	183023122	-	386
chr1	183472170	183472275	-	65
chr1	183567542	183567644	-	122
chr1	183569136	183569280	-	204
chr1	183635624	183635816	-	364
chr1	184051521	184051642	-	114
chr1	184386650	184386755	-	314
chr1	184754527	184754886	-	386
chr1	185156846	185156984	-	257
chr1	185316126	185316232	-	137
chr1	185317154	185317289	-	411
chr1	185734149	185734239	-	157
chr1	186375046	186375290	-	188
chr1	186375600	186375748	-	127
chr1	186680467	186680563	-	69
chr1	192247268	192247355	-	264
chr1	192808842	192808943	-	134
chr1	193059244	193059543	-	296
chr1	193059979	193060126	-	50
chr1	193121676	193121775	-	410
chr1	196933588	196933728	-	67
chr1	197146320	197146702	-	232
chr1	197201173	197201461	-	201
chr1	197902469	197902634	-	65
chr1	197902749	197902928	-	97
chr1	198121026	198121117	-	218
chr1	198156815	198156973	-	94
chr1	198159046	198159120	-	132
chr1	198657513	198657605	-	393
chr1	198672159	198672260	-	241
chr1	198935453	198935545	-	264
chr1	200372177	200372276	-	66
chr1	200409933	200410070	-	211
chr1	200669355	200669437	-	229
chr1	200669760	200670022	-	251
chr1	200738632	200738719	-	223
chr1	200891154	200891254	-	312
chr1	201154344	201154481	-	172
chr1	201170674	201170768	-	157
chr1	201469015	201469203	-	234
chr1	201507031	201507188	-	90
chr1	201739615	201739747	-	191
chr1	201955171	201955362	-	224
chr1	201983212	201983322	-	41
chr1	202144606	202144776	-	57
chr1	202247777	202247866	-	225
chr1	202341819	202341983	-	240
chr1	202810657	202810791	-	196
chr1	202861438	202861603	-	209
chr1	202888725	202888828	-	72
chr1	202927113	202927247	-	116
chr1	202958193	202958354	-	162
chr1	202967156	202967298	-	181
chr1	203007148	203007302	-	131
chr1	203128121	203128225	-	92
chr1	203305173	203305318	-	210
chr1	203306600	203306698	-	91
chr1	203327261	203327464	-	216
chr1	203487750	203487850	-	126
chr1	203512799	203512900	-	123
chr1	203795384	203795503	-	163
chr1	204072916	204073023	-	92
chr1	204151761	204152205	-	207
chr1	204410879	204410976	-	407
chr1	204411724	204411863	-	276
chr1	204494690	204494839	-	118
chr1	204507689	204507796	-	143
chr1	204516171	204516316	-	140
chr1	205121880	205122018	-	425
chr1	205284669	205284818	-	308
chr1	205298469	205298577	-	204
chr1	205447450	205447546	-	176
chr1	205450122	205450239	-	167
chr1	205504343	205504446	-	160
chr1	205631363	205631495	-	77
chr1	205631730	205632024	-	97
chr1	205749952	205750219	-	195
chr1	205812907	205813213	-	190
chr1	205834774	205834883	-	237
chr1	205889779	205889876	-	129
chr1	206612367	206612476	-	178
chr1	206633745	206633862	-	83
chr1	206635291	206635426	-	169
chr1	206684692	206684824	-	120
chr1	206685237	206685331	-	87
chr1	207007348	207007506	-	180
chr1	207050891	207051034	-	107
chr1	207052852	207053167	-	60
chr1	207393642	207393781	-	278
chr1	207751831	207751960	-	138
chr1	207890153	207890284	-	145
chr1	207963484	207963618	-	167
chr1	208220947	208221049	-	248
chr1	208244191	208244499	-	205
chr1	209039311	209039423	-	358
chr1	209095989	209096073	-	237
chr1	209364690	209364856	-	70
chr1	209369152	209369286	-	181
chr1	209375079	209375181	-	234
chr1	209404143	209404231	-	68
chr1	209404537	209404675	-	177
chr1	209405132	209405238	-	190
chr1	209415949	209416128	-	388
chr1	209652377	209652532	-	114
chr1	209784430	209784579	-	149
chr1	209827746	209827887	-	134
chr1	209883280	209883411	-	152
chr1	209884623	209884741	-	233
chr1	210052174	210052287	-	47
chr1	210052463	210052581	-	46
chr1	210188203	210188316	-	129
chr1	210232074	210232171	-	99
chr1	210232405	210232546	-	83
chr1	210233737	210233945	-	170
chr1	210234055	210234208	-	116
chr1	210251163	210251358	-	309
chr1	210251675	210251770	-	45
chr1	210262524	210262621	-	269
chr1	210292531	210292649	-	81
chr1	210328745	210328987	-	99
chr1	210329154	210329287	-	54
chr1	210393568	210393753	-	255
chr1	210439067	210439171	-	428
chr1	210440168	210440265	-	82
chr1	211258322	211258437	-	56
chr1	211258761	211259100	-	441
chr1	211259616	211259773	-	210
chr1	211260799	211260920	-	140
chr1	211382549	211382725	-	187
chr1	211577713	211577830	-	92
chr1	211578948	211579233	-	257
chr1	211675501	211675656	-	112
chr1	212035428	212035571	-	229
chr1	212284941	212285031	-	392
chr1	212285757	212285850	-	78
chr1	212432683	212432830	-	113
chr1	212529177	212529274	-	465
chr1	212558699	212559025	-	180
chr1	212596195	212596283	-	301
chr1	212608207	212608487	-	464
chr1	212700196	212700327	-	128
chr1	212791685	212791806	-	137
chr1	212857981	212858150	-	106
chr1	213015378	213015522	-	121
chr1	213015658	213015822	-	130
chr1	213051094	213051222	-	79
chr1	213327331	213327443	-	132
chr1	213987740	213987836	-	116
chr1	214280879	214281012	-	224
chr1	214439354	214439593	-	209
chr1	214446719	214447093	-	181
chr1	214551486	214551781	-	335
chr1	214552322	214552524	-	80
chr1	214602828	214603049	-	196
chr1	217630936	217631105	-	294
chr1	218285094	218285226	-	106
chr1	218345138	218345268	-	106
chr1	218345953	218346180	-	135
chr1	218346238	218346347	-	583
chr1	218347308	218347408	-	197
chr1	218347797	218347907	-	407
chr1	218454373	218454470	-	72
chr1	218487676	218487789	-	248
chr1	218488937	218489067	-	187
chr1	219173661	219173802	-	90
chr1	220046368	220046684	-	243
chr1	220272302	220272486	-	142
chr1	220300445	220300540	-	143
chr1	221741911	221742127	-	324
chr1	221742770	221742961	-	206
chr1	221829655	221829744	-	183
chr1	221961697	221961809	-	158
chr1	221965874	221966090	-	169
chr1	221971169	221971275	-	264
chr1	222167071	222167291	-	205
chr1	222589792	222589942	-	52
chr1	222644009	222644190	-	184
chr1	222712370	222712518	-	90
chr1	222713108	222713360	-	43
chr1	223230578	223230723	-	192
chr1	223701282	223701375	-	222
chr1	223707561	223707650	-	91
chr1	223707717	223707857	-	198
chr1	223712344	223712437	-	110
chr1	223715274	223715408	-	126
chr1	223845819	223846005	-	175
chr1	223992481	223992626	-	184
chr1	224113921	224114025	-	133
chr1	224183011	224183165	-	115
chr1	224330321	224330429	-	25
chr1	224434101	224434331	-	39
chr1	224434681	224434835	-	107
chr1	224542810	224542918	-	297
chr1	224592976	224593082	-	368
chr1	224616084	224616229	-	90
chr1	224616299	224616411	-	76
chr1	224623787	224623932	-	281
chr1	224632947	224633085	-	190
chr1	224637436	224637582	-	345
chr1	224726511	224726722	-	329
chr1	224929489	224929622	-	69
chr1	225427942	225428127	-	209
chr1	225495852	225495970	-	375
chr1	225653254	225653372	-	110
chr1	225653638	225653778	-	85
chr1	225701071	225701160	-	197
chr1	225777509	225777622	-	226
chr1	225882246	225882412	-	80
chr1	225924151	225924328	-	159
chr1	225999226	225999377	-	273
chr1	226061966	226062234	-	210
chr1	226062408	226062552	-	226
chr1	226083387	226083547	-	76
chr1	226186605	226186754	-	15
chr1	226309050	226309203	-	41
chr1	226703412	226703568	-	78
chr1	226870406	226870542	-	66
chr1	226939834	226940003	-	348
chr1	227317483	227317613	-	150
chr1	227542594	227542707	-	143
chr1	227563697	227563801	-	135
chr1	227735150	227735315	-	132
chr1	227737675	227737696	-	208
chr1	227787930	227788058	-	516
chr1	227915716	227915823	-	160
chr1	227917367	227917493	-	101
chr1	227947844	227947939	-	151
chr1	228082373	228082532	-	222
chr1	228101387	228101481	-	597
chr1	228103207	228103365	-	166
chr1	228109162	228109330	-	142
chr1	228139773	228139912	-	180
chr1	228165323	228165464	-	386
chr1	228165901	228166067	-	253
chr1	228213271	228213376	-	69
chr1	228213533	228213713	-	96
chr1	228406935	228407041	-	142
chr1	228487194	228487291	-	114
chr1	229270955	229271074	-	62
chr1	229342407	229342566	-	237
chr1	229508208	229508373	-	147
chr1	229558574	229558918	-	423
chr1	229625590	229625756	-	186
chr1	229625964	229626129	-	171
chr1	230084615	230084719	-	183
chr1	230868429	230868557	-	94
chr1	230978750	230978890	-	245
chr1	231241045	231241191	-	66
chr1	231337737	231337884	-	197
chr1	231422195	231422313	-	143
chr1	231528458	231528599	-	119
chr1	232805250	232805345	-	74
chr1	232950370	232950515	-	138
chr1	233327240	233327479	-	285
chr1	233613770	233613876	-	231
chr1	233707228	233707575	-	155
chr1	233708112	233708205	-	449
chr1	234373246	234373409	-	172
chr1	234373558	234373692	-	113
chr1	234600016	234600182	-	121
chr1	234608084	234608266	-	95
chr1	234609777	234609927	-	63
chr1	234610066	234610214	-	133
chr1	234610790	234611061	-	260
chr1	234611269	234611373	-	65
chr1	234611471	234611587	-	161
chr1	234612522	234612654	-	329
chr1	234618425	234618519	-	120
chr1	234724015	234724136	-	549
chr1	234772322	234772447	-	216
chr1	235161166	235161294	-	85
chr1	235328067	235328211	-	402
chr1	235328703	235328831	-	161
chr1	235367164	235367292	-	147
chr1	235504190	235504486	-	265
chr1	235866833	235866972	-	192
chr1	235910601	235910732	-	170
chr1	235917371	235917521	-	269
chr1	236064993	236065148	-	252
chr1	236281861	236282032	-	291
chr1	236483335	236483474	-	338
chr1	236523755	236523975	-	66
chr1	236524429	236524537	-	56
chr1	236550815	236550928	-	249
chr1	236604416	236604531	-	135
chr1	236794998	236795090	-	204
chr1	238647912	238648011	-	200
chr1	239361373	239361479	-	315
chr1	241357054	241357219	-	78
chr1	241519624	241519792	-	227
chr1	241612657	241612766	-	167
chr1	241640230	241640414	-	181
chr1	241847985	241848138	-	124
chr1	241944867	241944998	-	91
chr1	242524602	242524748	-	121
chr1	243101593	243101774	-	173
chr1	243255118	243255290	-	157
chr1	243255658	243255828	-	285
chr1	243850121	243850341	-	81
chr1	243850507	243850796	-	76
chr1	244048108	244048250	-	459
chr1	244341739	244341835	-	277
chr1	244451790	244452068	-	423
chr1	244461143	244461375	-	153
chr1	244652620	244652729	-	352
chr1	244705820	244705925	-	55
chr1	244736205	244736318	-	74
chr1	244740059	244740172	-	237
chr1	244833441	244833533	-	35
chr1	244833700	244833811	-	172
chr1	244834894	244835313	-	50
chr1	244835468	244835591	-	81
chr1	244862418	244862461	-	159
chr1	244862910	244863030	-	153
chr1	244864386	244864530	-	203
chr1	244969890	244969990	-	158
chr1	244970509	244970663	-	206
chr1	244970864	244971110	-	135
chr1	245091947	245092063	-	92
chr1	245585282	245585379	-	106
chr1	245590783	245590876	-	156
chr1	245788249	245788371	-	134
chr1	245874949	245875093	-	386
chr1	245997806	245997941	-	159
chr1	246507148	246507321	-	87
chr1	246566133	246566297	-	241
chr1	246724255	246724356	-	62
chr1	246931805	246931962	-	433
chr1	247104231	247104428	-	203
chr1	247331113	247331223	-	112
chr1	247331564	247331924	-	187
chr1	247639357	247639448	-	148
chr1	248730965	248731155	-	103
chr1	248826173	248826298	-	73
chr1	248837923	248838045	-	236
chr1	248838544	248838686	-	468
chr1	248858803	248859123	-	93
chr1	248872202	248872300	-	123
chr1	248906040	248906125	-	181
chr1	248906380	248906476	-	312
chr10	931584	931737	-	290
chr10	988191	988346	-	132
chr10	1048791	1048961	-	167
chr10	1049231	1049395	-	147
chr10	1056581	1056746	-	142
chr10	2314977	2315125	-	209
chr10	2501325	2501462	-	137
chr10	2501577	2501705	-	71
chr10	3067338	3067430	-	121
chr10	3467364	3467457	-	204
chr10	3468123	3468232	-	280
chr10	3785111	3785247	-	345
chr10	3805844	3805944	-	315
chr10	3852287	3852389	-	367
chr10	4242485	4242599	-	224
chr10	4316467	4316594	-	198
chr10	4663100	4663271	-	169
chr10	4686592	4686761	-	239
chr10	4704170	4704270	-	517
chr10	4813003	4813091	-	134
chr10	4826501	4826633	-	95
chr10	5524766	5524864	-	98
chr10	5546860	5546959	-	273
chr10	5684493	5684592	-	252
chr10	5813338	5813459	-	206
chr10	5889767	5889934	-	370
chr10	6144712	6144821	-	133
chr10	6275244	6275409	-	179
chr10	6580180	6580358	-	124
chr10	7787872	7788031	-	186
chr10	7818270	7818406	-	156
chr10	10792613	10792783	-	214
chr10	11894604	11894713	-	111
chr10	12043052	12043242	-	180
chr10	12068652	12068754	-	267
chr10	12129303	12129493	-	233
chr10	12195764	12195918	-	54
chr10	12196003	12196161	-	66
chr10	13099633	13099785	-	29
chr10	13099855	13099998	-	174
chr10	13299969	13300117	-	125
chr10	13301990	13302088	-	89
chr10	13347573	13347759	-	394
chr10	13347934	13348307	-	205
chr10	13528858	13529030	-	151
chr10	14837914	14838048	-	279
chr10	14878533	14878702	-	180
chr10	14953951	14954114	-	107
chr10	14959165	14959306	-	110
chr10	14959474	14959604	-	78
chr10	14959845	14959942	-	126
chr10	15097216	15097354	-	62
chr10	15168536	15168710	-	439
chr10	15860369	15860534	-	76
chr10	16817307	16817465	-	424
chr10	16966051	16966163	-	312
chr10	17023561	17023651	-	30
chr10	17062494	17062635	-	162
chr10	17063093	17063200	-	218
chr10	17215165	17215263	-	82
chr10	17216218	17216355	-	182
chr10	17228376	17228474	-	124
chr10	17229003	17229158	-	147
chr10	17233593	17233692	-	137
chr10	17235165	17235299	-	36
chr10	17512483	17512585	-	131
chr10	17617212	17617388	-	114
chr10	17643759	17643912	-	325
chr10	18140524	18140668	-	79
chr10	18651495	18651640	-	154
chr10	18659121	18659285	-	193
chr10	19816016	19816125	-	94
chr10	19816180	19816292	-	162
chr10	21173987	21174394	-	188
chr10	21315360	21315519	-	547
chr10	21334975	21335084	-	253
chr10	21366072	21366175	-	105
chr10	21372862	21373010	-	101
chr10	21495663	21495833	-	64
chr10	21525846	21526005	-	58
chr10	21526291	21526429	-	191
chr10	21527039	21527375	-	115
chr10	21533859	21534016	-	282
chr10	22003433	22003766	-	114
chr10	22245593	22245719	-	154
chr10	22251734	22251838	-	47
chr10	22251917	22252048	-	27
chr10	22278161	22278259	-	144
chr10	22316131	22316382	-	56
chr10	22320821	22321041	-	342
chr10	22340239	22340334	-	118
chr10	22436318	22436405	-	216
chr10	22436848	22436965	-	138
chr10	22714473	22714636	-	75
chr10	23193096	23193266	-	94
chr10	23438658	23438816	-	388
chr10	24383585	24383713	-	330
chr10	24466313	24466425	-	110
chr10	24722607	24722777	-	92
chr10	24722863	24723013	-	106
chr10	24723155	24723304	-	50
chr10	24724543	24724692	-	199
chr10	24866562	24866648	-	161
chr10	25016886	25017050	-	121
chr10	25068157	25068267	-	376
chr10	26697310	26697407	-	24
chr10	26697484	26697632	-	91
chr10	27100366	27100505	-	95
chr10	27154252	27154420	-	105
chr10	27155015	27155300	-	87
chr10	27240683	27240842	-	143
chr10	27241973	27242142	-	100
chr10	27242940	27243089	-	81
chr10	27998526	27998640	-	68
chr10	28077725	28077864	-	499
chr10	28079921	28080058	-	77
chr10	28215936	28216032	-	119
chr10	28217865	28218013	-	160
chr10	28302926	28303101	-	284
chr10	28532605	28532757	-	29
chr10	28532892	28533070	-	88
chr10	28533515	28533609	-	184
chr10	29409378	29409512	-	47
chr10	29633309	29633413	-	128
chr10	29735301	29735440	-	112
chr10	29735785	29735974	-	112
chr10	29784379	29784482	-	201
chr10	29862853	29863040	-	383
chr10	29949350	29949457	-	580
chr10	30349185	30349364	-	141
chr10	30433741	30433924	-	346
chr10	31031829	31031966	-	127
chr10	31032263	31032434	-	124
chr10	31133685	31133813	-	121
chr10	31318810	31319082	-	153
chr10	31319945	31320042	-	59
chr10	31603280	31603569	-	326
chr10	31759988	31760136	-	376
chr10	31928713	31928853	-	116
chr10	32056294	32056438	-	151
chr10	32347023	32347208	-	112
chr10	32378649	32378810	-	121
chr10	32445931	32446081	-	104
chr10	32446828	32446927	-	63
chr10	32911551	32911681	-	296
chr10	32957863	32957991	-	108
chr10	32958132	32958284	-	282
chr10	32980514	32980659	-	51
chr10	32982250	32982342	-	214
chr10	33133973	33134194	-	261
chr10	33136202	33136353	-	344
chr10	33217850	33218001	-	143
chr10	33237956	33238041	-	153
chr10	33258982	33259136	-	218
chr10	33273294	33273446	-	122
chr10	33334775	33334901	-	126
chr10	33335083	33335243	-	133
chr10	33365708	33365858	-	457
chr10	34526791	34526894	-	143
chr10	34815544	34815657	-	87
chr10	35090497	35090649	-	108
chr10	35126537	35126703	-	337
chr10	35127050	35127184	-	68
chr10	35336279	35336437	-	89
chr10	35639421	35639506	-	73
chr10	35642056	35642308	-	146
chr10	37857517	37857658	-	139
chr10	37976161	37976658	-	187
chr10	38010433	38010539	-	165
chr10	38010907	38011037	-	179
chr10	38094101	38094195	-	160
chr10	38356087	38356226	-	173
chr10	38402716	38402902	-	372
chr10	41859681	41859769	-	139
chr10	42475227	42475387	-	229
chr10	42552679	42552837	-	219
chr10	42638032	42638194	-	152
chr10	42638460	42638611	-	58
chr10	42691623	42691767	-	194
chr10	42692245	42692330	-	22
chr10	42782363	42782463	-	47
chr10	42782554	42782747	-	108
chr10	43138249	43138418	-	56
chr10	43387047	43387196	-	190
chr10	43387283	43387438	-	194
chr10	43407100	43407199	-	88
chr10	43407680	43407836	-	158
chr10	43408719	43408895	-	83
chr10	43409087	43409221	-	250
chr10	43409796	43409947	-	34
chr10	43420371	43420468	-	164
chr10	43436650	43436819	-	97
chr10	43436924	43437098	-	50
chr10	43455388	43455668	-	372
chr10	43574485	43574651	-	61
chr10	43606120	43606293	-	226
chr10	43648785	43648904	-	90
chr10	44180161	44180269	-	349
chr10	44959457	44959611	-	195
chr10	44974945	44975073	-	88
chr10	44981243	44981339	-	373
chr10	45000689	45000832	-	119
chr10	45000939	45001144	-	136
chr10	45438437	45438528	-	96
chr10	45594714	45594919	-	152
chr10	45672501	45672801	-	249
chr10	45727079	45727192	-	60
chr10	45972278	45972423	-	103
chr10	46022416	46022543	-	56
chr10	46030510	46030634	-	132
chr10	46786685	46786853	-	72
chr10	47137425	47137569	-	254
chr10	47384196	47384366	-	106
chr10	47402933	47403028	-	154
chr10	47406763	47406864	-	274
chr10	47461297	47461420	-	132
chr10	47553387	47553521	-	66
chr10	47991729	47991916	-	87
chr10	48306481	48306581	-	105
chr10	49538941	49539103	-	176
chr10	49610043	49610158	-	195
chr10	49703046	49703094	-	231
chr10	49941848	49941997	-	83
chr10	50067768	50067879	-	60
chr10	50418266	50418454	-	168
chr10	50623308	50623423	-	72
chr10	50623825	50624017	-	161
chr10	50624437	50624605	-	134
chr10	50739769	50739949	-	47
chr10	51074307	51074413	-	83
chr10	51699767	51699881	-	109
chr10	56155009	56155192	-	141
chr10	56155476	56155596	-	487
chr10	56361175	56361298	-	192
chr10	57692328	57692422	-	89
chr10	58267784	58267969	-	175
chr10	58268812	58268959	-	261
chr10	58385184	58385318	-	133
chr10	58512650	58512737	-	135
chr10	59337297	59337399	-	94
chr10	59906419	59906589	-	152
chr10	59906744	59907051	-	54
chr10	60778160	60778267	-	224
chr10	60944042	60944251	-	196
chr10	60964201	60964317	-	411
chr10	60978663	60978875	-	234
chr10	61000886	61001037	-	145
chr10	61001165	61001665	-	120
chr10	61028691	61028977	-	568
chr10	61901102	61901212	-	491
chr10	62049157	62049259	-	107
chr10	62093914	62094006	-	261
chr10	62268559	62268860	-	64
chr10	62380042	62380178	-	123
chr10	62426040	62426147	-	185
chr10	62433189	62433285	-	369
chr10	62804328	62804501	-	263
chr10	62816265	62816407	-	162
chr10	62816566	62816709	-	133
chr10	63106273	63106361	-	154
chr10	63132989	63133120	-	207
chr10	63269105	63269260	-	174
chr10	63521121	63521231	-	179
chr10	63629425	63629521	-	178
chr10	63629966	63630229	-	148
chr10	64196984	64197105	-	70
chr10	65234290	65234393	-	194
chr10	65342109	65342197	-	342
chr10	67763504	67763630	-	75
chr10	67884400	67884535	-	169
chr10	67884997	67885124	-	90
chr10	68074968	68075329	-	191
chr10	68331510	68331647	-	90
chr10	68331792	68331955	-	144
chr10	68338576	68338662	-	521
chr10	68406866	68407016	-	82
chr10	68407181	68407316	-	88
chr10	68471800	68471991	-	102
chr10	68527336	68527536	-	163
chr10	68600365	68600486	-	13
chr10	68721058	68721189	-	57
chr10	68827321	68827449	-	90
chr10	68900706	68900847	-	105
chr10	68900929	68901084	-	265
chr10	68956002	68956125	-	68
chr10	69123796	69123984	-	237
chr10	69179824	69179953	-	334
chr10	69217203	69217315	-	288
chr10	69222220	69222321	-	115
chr10	69222641	69222733	-	162
chr10	69232376	69232501	-	102
chr10	69318531	69318703	-	233
chr10	69408612	69408723	-	327
chr10	69801679	69801786	-	140
chr10	70132717	70132886	-	97
chr10	70146563	70146730	-	203
chr10	70170403	70170532	-	247
chr10	70233303	70233440	-	162
chr10	70255713	70255900	-	389
chr10	70376718	70377099	-	337
chr10	70382530	70382659	-	218
chr10	70403883	70403999	-	172
chr10	70478588	70478696	-	100
chr10	70656463	70656581	-	169
chr10	70664586	70664845	-	458
chr10	70887788	70887885	-	136
chr10	70888154	70888276	-	145
chr10	71377358	71377492	-	143
chr10	71819477	71819604	-	254
chr10	71851163	71851322	-	148
chr10	71860354	71860472	-	269
chr10	71868263	71868365	-	187
chr10	71871314	71871450	-	121
chr10	71964821	71964936	-	60
chr10	72215831	72215991	-	96
chr10	72260814	72260934	-	107
chr10	72272771	72272992	-	222
chr10	72273456	72273748	-	258
chr10	72275142	72275240	-	89
chr10	72297201	72297328	-	195
chr10	72297940	72298114	-	131
chr10	72308572	72308676	-	107
chr10	72319629	72319790	-	171
chr10	72320671	72320833	-	133
chr10	72322497	72322598	-	112
chr10	72354481	72354643	-	112
chr10	72354819	72354966	-	280
chr10	72625990	72626139	-	165
chr10	72691887	72691985	-	161
chr10	73096771	73096995	-	321
chr10	73110904	73111055	-	212
chr10	73167880	73168084	-	99
chr10	73246694	73246965	-	24
chr10	73247155	73247296	-	156
chr10	73249303	73249746	-	322
chr10	73252477	73252657	-	158
chr10	73358647	73358754	-	152
chr10	73413934	73414109	-	118
chr10	73495512	73495678	-	90
chr10	73495924	73496035	-	126
chr10	73625859	73626057	-	119
chr10	73730373	73730522	-	88
chr10	73743911	73744040	-	65
chr10	73744167	73744530	-	57
chr10	73781863	73782021	-	97
chr10	73874422	73874588	-	180
chr10	73889370	73889486	-	185
chr10	73910962	73911054	-	80
chr10	73999075	73999236	-	47
chr10	74150946	74151100	-	183
chr10	74176332	74176425	-	137
chr10	74176526	74176619	-	152
chr10	74825223	74825316	-	186
chr10	74825743	74826147	-	24
chr10	74826730	74826835	-	350
chr10	75111308	75111450	-	266
chr10	75209974	75210075	-	133
chr10	75210299	75210497	-	389
chr10	75234102	75234222	-	220
chr10	75235286	75235457	-	247
chr10	75235611	75235779	-	141
chr10	75294954	75295077	-	52
chr10	75295248	75295361	-	267
chr10	75401291	75401445	-	128
chr10	75401668	75401934	-	156
chr10	75402254	75402429	-	420
chr10	75431483	75431628	-	21
chr10	75498327	75498487	-	422
chr10	75508393	75508487	-	231
chr10	75530259	75530382	-	309
chr10	75749773	75749867	-	27
chr10	75749952	75750236	-	137
chr10	75750334	75750446	-	177
chr10	76291158	76291245	-	338
chr10	76302918	76303019	-	243
chr10	76492082	76492185	-	222
chr10	77290748	77290882	-	272
chr10	77841949	77842101	-	4
chr10	77926656	77926766	-	180
chr10	77926987	77927149	-	84
chr10	77949110	77949262	-	228
chr10	78029417	78029549	-	128
chr10	78033490	78033643	-	281
chr10	78965051	78965143	-	237
chr10	78973103	78973221	-	120
chr10	78973498	78973678	-	177
chr10	78974151	78974241	-	131
chr10	78974484	78974640	-	205
chr10	79067099	79067435	-	241
chr10	79149931	79150054	-	120
chr10	79151690	79151831	-	163
chr10	79157544	79157669	-	119
chr10	79331774	79331871	-	173
chr10	79399550	79399640	-	185
chr10	79403422	79403738	-	423
chr10	79445322	79445661	-	375
chr10	79826273	79826615	-	132
chr10	80078525	80078649	-	49
chr10	80078829	80078937	-	174
[truncated: 14,809 more rows]

## Sheet: ExtDataFig1b_RPE-1
chr	start	end	strand	peakpair_distance
chr1	778531	778697	-	211
chr1	826721	826812	-	23
chr1	827351	827517	-	155
chr1	904598	904705	-	108
chr1	959191	959311	-	107
chr1	960717	960810	-	68
chr1	966870	966996	-	113
chr1	999186	999281	-	102
chr1	999965	1000141	-	144
chr1	1021146	1021236	-	102
chr1	1064175	1064289	-	217
chr1	1231891	1232010	-	266
chr1	1273734	1273868	-	203
chr1	1324567	1324687	-	142
chr1	1349285	1349453	-	174
chr1	1354346	1354496	-	368
chr1	1358444	1358575	-	221
chr1	1375054	1375360	-	402
chr1	1399226	1399345	-	224
chr1	1407122	1407307	-	126
chr1	1471512	1471707	-	111
chr1	1472102	1472137	-	6
chr1	1511857	1512009	-	203
chr1	1574746	1574897	-	84
chr1	1615647	1615817	-	68
chr1	1616086	1616182	-	125
chr1	1658905	1659010	-	63
chr1	1724207	1724364	-	164
chr1	1778327	1778481	-	114
chr1	1890943	1891124	-	128
chr1	1891273	1891408	-	212
chr1	1908975	1909128	-	249
chr1	2194677	2194782	-	58
chr1	2199146	2199290	-	284
chr1	2227524	2227656	-	394
chr1	2391457	2391719	-	288
chr1	2412445	2412582	-	251
chr1	2452638	2452753	-	146
chr1	2586265	2586428	-	62
chr1	3069015	3069108	-	112
chr1	3543299	3543408	-	226
chr1	3624650	3624786	-	255
chr1	3857110	3857422	-	75
chr1	3900161	3900308	-	148
chr1	5992328	5992468	-	274
chr1	6205919	6206041	-	105
chr1	6393259	6393415	-	157
chr1	6490445	6490605	-	70
chr1	6602774	6602903	-	235
chr1	6613291	6613396	-	368
chr1	6614500	6614770	-	135
chr1	6701719	6701830	-	157
chr1	6784856	6785021	-	471
chr1	7961363	7961488	-	230
chr1	8026219	8026318	-	182
chr1	8423287	8423392	-	80
chr1	8860995	8861067	-	227
chr1	8878589	8878729	-	203
chr1	9182011	9182153	-	86
chr1	9182216	9182406	-	124
chr1	9687426	9687585	-	113
chr1	9689181	9689418	-	279
chr1	9942636	9942798	-	158
chr1	9943240	9943369	-	95
chr1	10032462	10032591	-	408
chr1	10430588	10430698	-	86
chr1	11012177	11012280	-	154
chr1	11022639	11022706	-	237
chr1	11056011	11056089	-	567
chr1	11059920	11060078	-	244
chr1	11099746	11099881	-	88
chr1	11262441	11262565	-	265
chr1	11273343	11273438	-	65
chr1	11654470	11654491	-	381
chr1	11805629	11805942	-	304
chr1	11926312	11926431	-	188
chr1	11949781	11949809	-	21
chr1	12019150	12019250	-	235
chr1	12617816	12618011	-	81
chr1	12618090	12618418	-	255
chr1	13749171	13749289	-	139
chr1	14598308	14598398	-	292
chr1	15409709	15409802	-	128
chr1	15428588	15428690	-	110
chr1	15684201	15684282	-	58
chr1	15784825	15784921	-	83
chr1	15800144	15800265	-	187
chr1	15834770	15834956	-	245
chr1	15835713	15835964	-	308
chr1	15847385	15847549	-	310
chr1	16146321	16146415	-	139
chr1	16154921	16155132	-	198
chr1	16155949	16156078	-	106
chr1	16156888	16156992	-	128
chr1	16181896	16182002	-	159
chr1	16352331	16352491	-	133
chr1	16613441	16613586	-	110
chr1	16644554	16644708	-	117
chr1	16904701	16904844	-	414
chr1	17053935	17054060	-	339
chr1	17167049	17167157	-	218
chr1	17189918	17190054	-	202
chr1	17233018	17233113	-	171
chr1	17408712	17409029	-	294
chr1	17439575	17439726	-	178
chr1	19210164	19210300	-	134
chr1	19251427	19251556	-	59
chr1	19251632	19251724	-	71
chr1	19259078	19259335	-	532
chr1	19311982	19312148	-	223
chr1	19485415	19485566	-	203
chr1	20485530	20486054	-	276
chr1	20508008	20508157	-	96
chr1	20604139	20604373	-	270
chr1	20650272	20650357	-	128
chr1	20661275	20661415	-	318
chr1	20786524	20786826	-	264
chr1	21176166	21176421	-	153
chr1	21261832	21261943	-	154
chr1	21345389	21345548	-	170
chr1	21783029	21783211	-	133
chr1	22024960	22025066	-	123
chr1	23019237	23019340	-	213
chr1	23194264	23194378	-	589
chr1	23196756	23196895	-	342
chr1	23344675	23344779	-	68
chr1	23368051	23368369	-	184
chr1	23368779	23368889	-	133
chr1	23554783	23554942	-	204
chr1	23559406	23559539	-	143
chr1	23695796	23695916	-	496
chr1	23778191	23778327	-	128
chr1	23790992	23791095	-	83
chr1	23799397	23799577	-	240
chr1	23800448	23800816	-	403
chr1	23825332	23825448	-	114
chr1	23959050	23959146	-	149
chr1	23959533	23959683	-	185
chr1	24419266	24419423	-	160
chr1	24502665	24502775	-	228
chr1	24642795	24642934	-	381
chr1	25232385	25232582	-	140
chr1	25246945	25247117	-	43
chr1	25247365	25247462	-	179
chr1	25337722	25337856	-	483
chr1	25430084	25430212	-	137
chr1	25808572	25808674	-	353
chr1	25819767	25819928	-	97
chr1	25820707	25820840	-	60
chr1	25859272	25859461	-	161
chr1	25906354	25906477	-	169
chr1	26021542	26021641	-	138
chr1	26035306	26035447	-	129
chr1	26279847	26279970	-	163
chr1	26280812	26280916	-	291
chr1	26306492	26306679	-	202
chr1	26432002	26432160	-	277
chr1	26468882	26468981	-	361
chr1	26472961	26473067	-	176
chr1	26500871	26501015	-	156
chr1	26695492	26695630	-	115
chr1	26695816	26695975	-	97
chr1	26787798	26787890	-	93
chr1	26864980	26865124	-	296
chr1	26899996	26900130	-	99
chr1	26900358	26900471	-	67
chr1	26942946	26943043	-	42
chr1	27490057	27490175	-	457
chr1	27959795	27959921	-	93
chr1	28235863	28235966	-	188
chr1	28328809	28328914	-	107
chr1	28505710	28505873	-	219
chr1	28581783	28581879	-	183
chr1	28642978	28643115	-	99
chr1	28648177	28648310	-	331
chr1	29181749	29181939	-	298
chr1	29230807	29230958	-	102
chr1	30908622	30908796	-	75
chr1	31154827	31154952	-	133
chr1	31296669	31296795	-	216
chr1	31644779	31644898	-	184
chr1	31669804	31669908	-	105
chr1	31760890	31761035	-	102
chr1	31919035	31919563	-	404
chr1	31938214	31938386	-	192
chr1	32180430	32180528	-	52
chr1	32222210	32222374	-	102
chr1	32291748	32291857	-	258
chr1	32351269	32351419	-	223
chr1	32394317	32394452	-	412
chr1	32612112	32612272	-	163
chr1	32650445	32650561	-	68
chr1	32650842	32651009	-	278
chr1	32702648	32702836	-	194
chr1	32703476	32703626	-	566
chr1	32817195	32817395	-	285
chr1	32817947	32818185	-	126
chr1	33080909	33080996	-	159
chr1	33099265	33099370	-	310
chr1	33346943	33347049	-	201
chr1	33349676	33349931	-	165
chr1	34984763	34984866	-	106
chr1	34985208	34985351	-	64
chr1	35031594	35031747	-	90
chr1	35079225	35079330	-	44
chr1	35184183	35184572	-	207
chr1	35193052	35193153	-	295
chr1	35557293	35557417	-	39
chr1	35557545	35557668	-	161
chr1	35641415	35641553	-	133
chr1	35718764	35719139	-	35
chr1	35769376	35769467	-	110
chr1	35769866	35770008	-	163
chr1	35930931	35931080	-	252
chr1	36150834	36150933	-	171
chr1	36155713	36155866	-	55
chr1	36156948	36157036	-	84
chr1	36170969	36171077	-	90
chr1	36171196	36171328	-	298
chr1	36177861	36177964	-	72
chr1	36178026	36178160	-	349
chr1	36224014	36224111	-	325
chr1	36450332	36450476	-	179
chr1	37474274	37474446	-	173
chr1	37476649	37476754	-	71
chr1	37477321	37477417	-	245
chr1	37479639	37479758	-	272
chr1	37690404	37690550	-	214
chr1	37692100	37692283	-	285
chr1	37807604	37807710	-	84
chr1	37808064	37808211	-	118
chr1	37859507	37859626	-	172
chr1	37999354	37999439	-	345
chr1	38859616	38859780	-	279
chr1	38873280	38873392	-	195
chr1	39026148	39026256	-	74
chr1	39105148	39105273	-	127
chr1	39408511	39408613	-	471
chr1	39883407	39883516	-	66
chr1	40039825	40039943	-	330
chr1	40040350	40040501	-	213
chr1	40161164	40161283	-	130
chr1	40257820	40257975	-	298
chr1	40508572	40508720	-	72
chr1	40531411	40531517	-	163
chr1	41242027	41242452	-	112
chr1	41496232	41496339	-	95
chr1	42035841	42035983	-	221
chr1	42335083	42335249	-	146
chr1	42658222	42658332	-	91
chr1	42682046	42682207	-	271
chr1	42682450	42682621	-	557
chr1	42696197	42696291	-	408
chr1	42766894	42767066	-	260
chr1	42816872	42817039	-	87
chr1	42846306	42846432	-	160
chr1	42958773	42958879	-	236
chr1	42962643	42962761	-	199
chr1	43172160	43172313	-	71
chr1	43172431	43172541	-	203
chr1	43206762	43206860	-	313
chr1	43358580	43358697	-	331
chr1	43366263	43366381	-	515
chr1	43367909	43368041	-	201
chr1	43389703	43389836	-	99
chr1	43452542	43453139	-	147
chr1	43453237	43453341	-	178
chr1	43453651	43453973	-	147
chr1	43649747	43649911	-	283
chr1	43707253	43707385	-	171
chr1	43946514	43946656	-	367
chr1	44619466	44619612	-	223
chr1	44674335	44674496	-	263
chr1	44739540	44739680	-	195
chr1	44775369	44775510	-	121
chr1	44777998	44778092	-	28
chr1	44800074	44800221	-	187
chr1	44819910	44820003	-	235
chr1	45339874	45340125	-	253
chr1	45340298	45340447	-	56
chr1	45499935	45500105	-	246
chr1	45550626	45550769	-	325
chr1	45583844	45583942	-	112
chr1	45584536	45584678	-	114
chr1	45686429	45686574	-	168
chr1	45686981	45687148	-	251
chr1	45687971	45688115	-	135
chr1	45750532	45750805	-	37
chr1	46132534	46132666	-	126
chr1	46132977	46133069	-	132
chr1	46198338	46198455	-	78
chr1	46303495	46303620	-	90
chr1	46340551	46340659	-	163
chr1	46604150	46604304	-	191
chr1	47314026	47314152	-	355
chr1	47333693	47333801	-	159
chr1	47334127	47334225	-	82
chr1	47437547	47437705	-	84
chr1	50968435	50968585	-	261
chr1	50977320	50977419	-	187
chr1	51236648	51236897	-	28
chr1	51729423	51729548	-	317
chr1	51840275	51840463	-	70
chr1	51878628	51878765	-	276
chr1	52055072	52055235	-	81
chr1	52056050	52056190	-	133
chr1	52404317	52404464	-	187
chr1	52553360	52553506	-	144
chr1	52993428	52993697	-	5
chr1	53220502	53220663	-	119
chr1	53238400	53238547	-	74
chr1	53327946	53328118	-	153
chr1	53738930	53739204	-	255
chr1	53945573	53945744	-	377
chr1	53946228	53946334	-	39
chr1	54052661	54052767	-	87
chr1	54053106	54053455	-	407
chr1	54199971	54200052	-	163
chr1	54406250	54406438	-	147
chr1	54887098	54887236	-	173
chr1	55215272	55215388	-	51
chr1	58755352	58755448	-	354
chr1	58763213	58763304	-	212
chr1	58784220	58784312	-	74
chr1	58784531	58784625	-	121
chr1	58784952	58785052	-	121
chr1	58816113	58816344	-	145
chr1	59020244	59020345	-	102
chr1	59150942	59151048	-	285
chr1	59296418	59296572	-	300
chr1	60132903	60133086	-	187
chr1	61742251	61742394	-	62
chr1	62436167	62436295	-	137
chr1	62688247	62688420	-	126
chr1	63523116	63523229	-	327
chr1	65066651	65066756	-	216
chr1	65420100	65420207	-	470
chr1	66533775	66533908	-	282
chr1	66924723	66924868	-	134
chr1	66925077	66925239	-	127
chr1	67430288	67430425	-	248
chr1	67684826	67684966	-	290
chr1	67686511	67686774	-	215
chr1	67687658	67687726	-	177
chr1	67831846	67832278	-	332
chr1	67832995	67833124	-	100
chr1	67833341	67833477	-	66
chr1	70205463	70205587	-	117
chr1	70221220	70221323	-	172
chr1	70354624	70354733	-	89
chr1	71081191	71081292	-	101
chr1	72282624	72283028	-	218
chr1	72283587	72283731	-	138
chr1	72284650	72284779	-	565
chr1	74198056	74198181	-	85
chr1	74732946	74733067	-	104
chr1	75724228	75724339	-	96
chr1	75724528	75724662	-	66
chr1	75785989	75786113	-	154
chr1	76699971	76700088	-	43
chr1	77219314	77219440	-	94
chr1	77811148	77811380	-	246
chr1	77887990	77888090	-	309
chr1	77888463	77888552	-	78
chr1	77978975	77979119	-	105
chr1	77979416	77979504	-	35
chr1	78004468	78004557	-	385
chr1	84077778	84077964	-	176
chr1	84506027	84506241	-	147
chr1	84506483	84506612	-	145
chr1	84574323	84574483	-	160
chr1	84690358	84690519	-	245
chr1	85062068	85062170	-	185
chr1	85200715	85201027	-	158
chr1	85201598	85201753	-	57
chr1	85276382	85276722	-	480
chr1	85278859	85278966	-	188
chr1	85314009	85314099	-	332
chr1	85319977	85320113	-	69
chr1	85328931	85329067	-	293
chr1	85330196	85330324	-	327
chr1	85464329	85464614	-	179
chr1	85544610	85544709	-	427
chr1	85576498	85576599	-	138
chr1	85576842	85577105	-	65
chr1	85577174	85577322	-	120
chr1	85579623	85579882	-	270
chr1	85611881	85612013	-	165
chr1	85612689	85612970	-	173
chr1	85629006	85629102	-	146
chr1	85707871	85708229	-	70
chr1	85708289	85708447	-	135
chr1	86704375	86704484	-	92
chr1	86704582	86704743	-	118
chr1	86914238	86914385	-	333
chr1	87328222	87328336	-	174
chr1	87335167	87335270	-	73
chr1	88683883	88684110	-	309
chr1	88992507	88993004	-	383
chr1	89632813	89632956	-	149
chr1	89821644	89821805	-	60
chr1	89994888	89995026	-	136
chr1	90027485	90027687	-	21
chr1	91500669	91500768	-	137
chr1	92029803	92029978	-	44
chr1	92298900	92299023	-	50
chr1	92837454	92837552	-	7
chr1	92961364	92961520	-	130
chr1	93079003	93079131	-	184
chr1	93180294	93180443	-	311
chr1	93345547	93345862	-	65
chr1	93692955	93693058	-	151
chr1	93738013	93738125	-	551
chr1	93846531	93846644	-	102
chr1	93847091	93847257	-	58
chr1	93879066	93879217	-	100
chr1	94237488	94237615	-	160
chr1	94247625	94247750	-	141
chr1	94324411	94324497	-	34
chr1	94325599	94325699	-	555
chr1	94329979	94330092	-	79
chr1	94418125	94418218	-	198
chr1	94541664	94541785	-	52
chr1	94622754	94622857	-	162
chr1	94623613	94623718	-	249
chr1	94654048	94654140	-	119
chr1	94709921	94710009	-	420
chr1	94783969	94784066	-	71
chr1	94820142	94820245	-	117
chr1	94902962	94903070	-	422
chr1	94926336	94926478	-	428
chr1	94926972	94927152	-	286
chr1	95072801	95072966	-	91
chr1	95233892	95234010	-	261
chr1	98028903	98028997	-	104
chr1	98323427	98323520	-	178
chr1	98661469	98661615	-	134
chr1	99849913	99850028	-	75
chr1	99969822	99969974	-	86
chr1	100037916	100038011	-	87
chr1	100132812	100133099	-	239
chr1	100266022	100266147	-	100
chr1	100894697	100894861	-	83
chr1	100895864	100896021	-	111
chr1	101025689	101025827	-	110
chr1	101236539	101236635	-	132
chr1	103525828	103525930	-	42
chr1	105892973	105893062	-	369
chr1	107056521	107056621	-	85
chr1	107057388	107057530	-	136
chr1	108200059	108200374	-	166
chr1	108692103	108692237	-	128
chr1	109075913	109076016	-	109
chr1	109090591	109090683	-	91
chr1	109094360	109094461	-	193
chr1	109283018	109283182	-	160
chr1	109370705	109370802	-	202
chr1	109426348	109426481	-	365
chr1	109494201	109494303	-	27
chr1	109548418	109548514	-	106
chr1	109620767	109620856	-	259
chr1	110339017	110339186	-	284
chr1	110407578	110407699	-	124
chr1	111139657	111139796	-	67
chr1	111140005	111140192	-	64
chr1	111449130	111449289	-	238
chr1	111739273	111739427	-	441
chr1	111755436	111755529	-	180
chr1	112395882	112396068	-	202
chr1	112619026	112619152	-	51
chr1	112619598	112619797	-	76
chr1	112701197	112701353	-	161
chr1	112702134	112702231	-	380
chr1	112956102	112956205	-	236
chr1	113072988	113073103	-	85
chr1	113759354	113759542	-	115
chr1	113812184	113812300	-	340
chr1	113904937	113905081	-	298
chr1	113929388	113929538	-	126
chr1	114511051	114511243	-	102
chr1	114536497	114536633	-	195
chr1	114581509	114581656	-	224
chr1	115089369	115089534	-	119
chr1	117059800	117060083	-	251
chr1	117367202	117367352	-	163
chr1	117929484	117929636	-	159
chr1	119140557	119140667	-	121
chr1	119648074	119648273	-	127
chr1	119712560	119712772	-	179
chr1	120176310	120176530	-	226
chr1	120557007	120557105	-	256
chr1	120850894	120850988	-	280
chr1	144546636	144546769	-	213
chr1	144551840	144551939	-	285
chr1	145280628	145280736	-	380
chr1	145823837	145824165	-	231
chr1	145918617	145918884	-	296
chr1	145927360	145927510	-	143
chr1	145960153	145960245	-	362
chr1	145964335	145964609	-	217
chr1	145977975	145978077	-	345
chr1	145979352	145979449	-	360
chr1	145994709	145994813	-	412
chr1	145995150	145995242	-	185
chr1	146052154	146052253	-	381
chr1	146386921	146387082	-	189
chr1	147084669	147084760	-	284
chr1	147172052	147172405	-	349
chr1	147172460	147172602	-	218
chr1	147203955	147204058	-	128
chr1	147669536	147669633	-	34
chr1	147670356	147670535	-	172
chr1	148334676	148334770	-	286
chr1	149886588	149886691	-	236
chr1	149887871	149887976	-	249
chr1	149927709	149927816	-	97
chr1	150010609	150010766	-	141
chr1	150067030	150067205	-	176
chr1	150067565	150067722	-	142
chr1	150149647	150149799	-	132
chr1	150150018	150150147	-	486
chr1	150234566	150234795	-	67
chr1	150235887	150236165	-	254
chr1	150268301	150268393	-	70
chr1	150282075	150282329	-	107
chr1	150321315	150321436	-	55
chr1	150363853	150363971	-	217
chr1	150364486	150364588	-	128
chr1	150549238	150549347	-	84
chr1	150561252	150561345	-	239
chr1	150579510	150579624	-	220
chr1	150629486	150629629	-	276
chr1	150982102	150982198	-	94
chr1	151059476	151059640	-	120
chr1	151060216	151060305	-	107
chr1	151165760	151165934	-	284
chr1	151166468	151166558	-	130
chr1	151195298	151195386	-	35
chr1	151198856	151198970	-	34
chr1	151254538	151254679	-	96
chr1	151281579	151281711	-	105
chr1	151281837	151281989	-	356
chr1	151327527	151327713	-	161
chr1	151346766	151346911	-	136
chr1	151458190	151458302	-	572
chr1	151762363	151762507	-	486
chr1	151763398	151763510	-	82
chr1	151790392	151790540	-	346
chr1	151909391	151909554	-	247
chr1	151992524	151992632	-	144
chr1	153534599	153534836	-	519
chr1	153535920	153536266	-	292
chr1	153565705	153565880	-	159
chr1	153566493	153566621	-	196
chr1	153606909	153607700	-	76
chr1	153627442	153627631	-	388
chr1	153634241	153634404	-	154
chr1	153658781	153658896	-	119
chr1	153727632	153727768	-	325
chr1	153922737	153922987	-	414
chr1	153958084	153958251	-	45
chr1	153962660	153962819	-	167
chr1	153963436	153963623	-	249
chr1	153967215	153967450	-	176
chr1	153967638	153967748	-	177
chr1	153985303	153985401	-	222
chr1	154157404	154157588	-	87
chr1	154183088	154183216	-	106
chr1	154220456	154220634	-	389
chr1	154414662	154414752	-	247
chr1	154558791	154558950	-	122
chr1	154627841	154627999	-	69
chr1	154961641	154961914	-	48
chr1	154970996	154971129	-	172
chr1	154972286	154972401	-	169
chr1	154973629	154973760	-	187
chr1	154974245	154974413	-	304
chr1	154983020	154983109	-	293
chr1	155002016	155002142	-	192
chr1	155003771	155003867	-	70
chr1	155051032	155051191	-	164
chr1	155135615	155135753	-	143
chr1	155173659	155173800	-	126
chr1	155193508	155193662	-	161
chr1	155194632	155194736	-	342
chr1	155208998	155209182	-	118
chr1	155244499	155244672	-	279
chr1	155253888	155253998	-	101
chr1	155254446	155254581	-	126
chr1	155273358	155273542	-	214
chr1	155308494	155308654	-	285
chr1	155323022	155323157	-	354
chr1	155323711	155323850	-	124
chr1	155324072	155324372	-	326
chr1	155562658	155562946	-	194
chr1	155563057	155563186	-	109
chr1	155688920	155689055	-	59
chr1	155859337	155859436	-	136
chr1	155934319	155934436	-	139
chr1	155978473	155978596	-	97
chr1	155979027	155979182	-	112
chr1	156053672	156053829	-	137
chr1	156054526	156054673	-	235
chr1	156082350	156082502	-	108
chr1	156126117	156126225	-	340
chr1	156134411	156134533	-	336
chr1	156134848	156134983	-	280
chr1	156135898	156136008	-	215
chr1	156193731	156193858	-	120
chr1	156212792	156212884	-	125
chr1	156213119	156213255	-	92
chr1	156282713	156282852	-	117
chr1	156338155	156338310	-	174
chr1	156456441	156456594	-	237
chr1	156500647	156500839	-	249
chr1	156502816	156502913	-	120
chr1	156503280	156503371	-	219
chr1	156591587	156591686	-	96
chr1	156728308	156728463	-	104
chr1	156728620	156728766	-	218
chr1	156743794	156743890	-	289
chr1	156750122	156750249	-	176
chr1	156751387	156751727	-	289
chr1	156767058	156767155	-	379
chr1	157045032	157045131	-	73
chr1	157138300	157138583	-	111
chr1	158010767	158010855	-	245
chr1	159009745	159009844	-	88
chr1	159015497	159015626	-	123
chr1	159910460	159910571	-	211
chr1	159918414	159918902	-	123
chr1	159923209	159923379	-	154
chr1	159924450	159924624	-	217
chr1	159925427	159925550	-	113
chr1	160262356	160262636	-	204
chr1	160343132	160343287	-	136
chr1	160343472	160343587	-	95
chr1	160895181	160895297	-	211
chr1	161045846	161045991	-	60
chr1	161102047	161102181	-	6
chr1	161117939	161118065	-	92
chr1	161132366	161132806	-	395
chr1	161153855	161153961	-	25
chr1	161177413	161177532	-	75
chr1	161202096	161202203	-	182
chr1	161314180	161314306	-	111
chr1	161389829	161389972	-	350
chr1	161399229	161399335	-	84
chr1	161726912	161727077	-	236
chr1	161766042	161766170	-	155
chr1	162561258	162561357	-	369
chr1	162855085	162855171	-	487
chr1	162855682	162855826	-	179
chr1	162856257	162856363	-	319
chr1	162857910	162858000	-	135
chr1	162873658	162873765	-	260
chr1	163071715	163071818	-	343
chr1	163171898	163171997	-	167
chr1	163203016	163203130	-	141
chr1	163321613	163321795	-	304
chr1	163322148	163322237	-	31
chr1	165630688	165630815	-	90
chr1	165698415	165698609	-	197
chr1	165768771	165768900	-	151
chr1	166275864	166276065	-	360
chr1	166839235	166839339	-	202
chr1	167220408	167220546	-	347
chr1	167721728	167721825	-	161
chr1	167820202	167820306	-	106
chr1	167935900	167936055	-	254
chr1	167936445	167936573	-	134
chr1	167936956	167937062	-	134
chr1	168225803	168225938	-	81
chr1	169106086	169106200	-	130
chr1	169367701	169367822	-	203
chr1	169485832	169485986	-	197
chr1	169794614	169794721	-	74
chr1	169794807	169795039	-	138
chr1	169893804	169893973	-	467
chr1	170531914	170532072	-	131
chr1	170662943	170663065	-	101
chr1	171485320	171485410	-	145
chr1	171670526	171670688	-	133
chr1	171741975	171742087	-	91
chr1	171743116	171743216	-	106
chr1	171781201	171781290	-	386
chr1	172533405	172533524	-	132
chr1	172909478	172909574	-	247
chr1	173476892	173477199	-	175
chr1	173714760	173714879	-	103
chr1	173824262	173824418	-	269
chr1	173867897	173868029	-	391
chr1	174022225	174022400	-	129
chr1	174999538	174999693	-	405
chr1	175023327	175023460	-	188
chr1	176207397	176207520	-	155
chr1	178093495	178093637	-	111
chr1	178093895	178094011	-	94
chr1	178341244	178341353	-	181
chr1	179081820	179081923	-	156
chr1	179142962	179143083	-	164
chr1	179882072	179882176	-	131
chr1	179882387	179882531	-	295
chr1	180154579	180154712	-	164
chr1	180196488	180196582	-	325
chr1	180502204	180502369	-	160
chr1	181088411	181088527	-	174
chr1	181135009	181135104	-	102
chr1	182391245	182391383	-	139
chr1	182839111	182839209	-	138
chr1	182839484	182839589	-	135
chr1	183022961	183023074	-	392
chr1	183164389	183164505	-	150
chr1	183272301	183272392	-	286
chr1	183279868	183279963	-	199
chr1	183472171	183472273	-	242
chr1	183635605	183635788	-	375
chr1	184051519	184051626	-	119
chr1	184296436	184296530	-	348
chr1	185156841	185156966	-	214
chr1	185316709	185316817	-	388
chr1	186375138	186375290	-	292
chr1	186375604	186375750	-	127
chr1	192247208	192247370	-	257
chr1	193059242	193059392	-	296
chr1	193059962	193060097	-	58
chr1	193122095	193122120	-	345
chr1	197146517	197146706	-	232
chr1	197201173	197201455	-	197
chr1	197902471	197902603	-	65
chr1	197902779	197902894	-	103
chr1	198156817	198156944	-	91
chr1	198157497	198157593	-	180
chr1	198159058	198159123	-	133
chr1	200888260	200888440	-	328
chr1	200891151	200891253	-	318
chr1	201505496	201505596	-	76
chr1	201507053	201507193	-	90
chr1	201538726	201538857	-	316
chr1	201540048	201540304	-	314
chr1	201896736	201896823	-	521
chr1	201900135	201900710	-	16
chr1	201904463	201904674	-	220
chr1	201955192	201955291	-	232
chr1	201983177	201983286	-	90
chr1	202927096	202927274	-	142
chr1	203007139	203007274	-	160
chr1	203128121	203128220	-	70
chr1	203512797	203512915	-	129
chr1	204411256	204411354	-	37
chr1	204516171	204516280	-	148
chr1	205284669	205284775	-	323
chr1	205631399	205631491	-	72
chr1	205631748	205632024	-	97
chr1	205812907	205813212	-	190
chr1	206612367	206612493	-	175
chr1	206635291	206635420	-	169
chr1	207751850	207751956	-	138
chr1	207890153	207890284	-	145
chr1	208244172	208244423	-	147
chr1	209649277	209649387	-	165
chr1	209651249	209651413	-	165
chr1	209652356	209653269	-	297
chr1	209675160	209675309	-	136
chr1	209827744	209827853	-	212
chr1	210384717	210384808	-	163
chr1	210438869	210438962	-	458
chr1	211258882	211259001	-	441
chr1	211259639	211259765	-	213
chr1	211382573	211382687	-	146
chr1	211577712	211577810	-	95
chr1	211579033	211579208	-	257
chr1	211675501	211675658	-	148
chr1	212035432	212035569	-	229
chr1	212432702	212432809	-	125
chr1	212791674	212791805	-	137
chr1	212857978	212858152	-	185
chr1	213015715	213015879	-	48
chr1	214427833	214427930	-	292
chr1	214447006	214447097	-	181
chr1	214551486	214551797	-	335
chr1	217630956	217631104	-	281
chr1	218285095	218285187	-	106
chr1	218345107	218345255	-	106
chr1	218345980	218346180	-	42
chr1	218347276	218347364	-	151
chr1	218497954	218498060	-	179
chr1	219048083	219048175	-	216
chr1	219173661	219173811	-	110
chr1	219174615	219174717	-	284
chr1	220046342	220046518	-	289
chr1	220272269	220272466	-	142
chr1	220879994	220880150	-	138
chr1	221741995	221742125	-	324
chr1	221742810	221742907	-	121
chr1	222589792	222589940	-	334
chr1	222644013	222644176	-	184
chr1	222711398	222711526	-	109
chr1	222712370	222712493	-	90
chr1	223701280	223701376	-	222
chr1	223707713	223707821	-	217
chr1	223745323	223745379	-	62
chr1	223845850	223845993	-	175
chr1	223863587	223863641	-	195
chr1	223992477	223992628	-	210
chr1	224082106	224082210	-	278
chr1	224113918	224114023	-	100
chr1	224183004	224183138	-	140
chr1	224330055	224330198	-	276
chr1	224433865	224434325	-	222
chr1	224434680	224434830	-	126
chr1	224616077	224616447	-	90
chr1	225427944	225428107	-	242
chr1	225495707	225495973	-	375
chr1	225653253	225653370	-	122
chr1	225882284	225882414	-	80
chr1	225924023	225924328	-	184
chr1	225999230	225999369	-	273
chr1	226061959	226062104	-	207
chr1	226062408	226062525	-	226
chr1	226083422	226083547	-	79
chr1	226186590	226186752	-	60
chr1	226309089	226309204	-	41
chr1	226703441	226703575	-	106
chr1	226939863	226939999	-	348
chr1	227735151	227735307	-	174
chr1	228082377	228082522	-	214
chr1	228098008	228098054	-	41
chr1	228098206	228098267	-	87
chr1	228103208	228103369	-	166
chr1	228109162	228109338	-	151
chr1	228139788	228139881	-	401
chr1	228141173	228141280	-	128
chr1	228406706	228406854	-	353
chr1	228457777	228457904	-	235
chr1	228486962	228487089	-	311
chr1	229508200	229508343	-	153
chr1	229625967	229626127	-	191
chr1	230868427	230868557	-	83
chr1	230978748	230978898	-	264
chr1	231241046	231241192	-	66
chr1	231337716	231337884	-	197
chr1	231422188	231422327	-	137
chr1	231528431	231528599	-	119
chr1	232950387	232950503	-	124
chr1	234373213	234373408	-	172
chr1	234600047	234600142	-	121
chr1	234610063	234610216	-	82
chr1	234657208	234657295	-	174
chr1	234962603	234962762	-	154
chr1	235011670	235011792	-	513
chr1	235083160	235083266	-	118
chr1	235161159	235161288	-	85
chr1	235328067	235328207	-	402
chr1	235504330	235504485	-	265
chr1	235649908	235650058	-	73
chr1	235866833	235866966	-	208
chr1	236483336	236483474	-	338
chr1	236524436	236524539	-	56
chr1	240091677	240091776	-	113
chr1	240144459	240144747	-	148
chr1	240144824	240145060	-	306
chr1	241357056	241357215	-	133
chr1	241519623	241519787	-	257
chr1	241847996	241848136	-	102
chr1	243254378	243254569	-	209
chr1	243254927	243255495	-	217
chr1	243255658	243255821	-	285
chr1	243269056	243269151	-	532
chr1	243850225	243850344	-	118
chr1	243850621	243850790	-	76
chr1	244048110	244048248	-	250
chr1	244349026	244349142	-	104
chr1	244451043	244451140	-	102
chr1	244705820	244705918	-	66
chr1	244834895	244834983	-	97
chr1	244835225	244835287	-	50
chr1	244835481	244835585	-	81
chr1	244862874	244863035	-	153
chr1	244864386	244864528	-	203
chr1	244970501	244970660	-	214
chr1	244970862	244971008	-	106
chr1	246507149	246507320	-	87
chr1	246566134	246566294	-	241
chr1	247331135	247331240	-	93
chr1	247331602	247331904	-	187
chr1	248826175	248826288	-	73
chr1	248837923	248838056	-	320
chr1	248838541	248838701	-	157
chr1	248858806	248859123	-	90
chr1	248906042	248906131	-	127
chr10	135251	135363	-	107
chr10	931582	931735	-	312
chr10	988206	988372	-	108
chr10	1048797	1048962	-	167
chr10	1049025	1049128	-	174
chr10	1049232	1049395	-	126
chr10	1056575	1056745	-	142
chr10	3067290	3067435	-	139
chr10	3069038	3069139	-	97
chr10	3778667	3778753	-	261
chr10	3785112	3785244	-	345
chr10	3886580	3886691	-	240
chr10	3887867	3887960	-	151
chr10	4242746	4242837	-	187
chr10	4246916	4247021	-	239
chr10	4663134	4663230	-	169
chr10	4671604	4671754	-	203
chr10	4677666	4677812	-	138
chr10	4704147	4704245	-	544
chr10	4766542	4766658	-	69
chr10	4771365	4771478	-	160
chr10	4812941	4813101	-	163
chr10	5596006	5596130	-	280
chr10	5684453	5684596	-	252
chr10	5812817	5812933	-	63
chr10	5813338	5813458	-	234
chr10	5889765	5889932	-	359
chr10	7787871	7788006	-	186
chr10	7818275	7818396	-	129
chr10	12043052	12043245	-	186
chr10	12129370	12129495	-	233
chr10	12195761	12195905	-	54
chr10	12196001	12196157	-	74
chr10	13099619	13099733	-	90
chr10	13099856	13099999	-	174
chr10	13299477	13299570	-	135
chr10	13299969	13300120	-	125
chr10	13347871	13348035	-	90
chr10	13348123	13348272	-	205
chr10	13787019	13787121	-	235
chr10	13924407	13924564	-	166
chr10	13961082	13961177	-	233
chr10	13970269	13970365	-	54
chr10	13971774	13972067	-	119
chr10	13972210	13972383	-	44
chr10	14074405	14074506	-	246
chr10	14381701	14381802	-	587
chr10	14386154	14386379	-	170
chr10	14403847	14403941	-	266
chr10	14404913	14405053	-	423
chr10	14414978	14415070	-	164
chr10	14476799	14476910	-	236
chr10	14837912	14838073	-	279
chr10	14878536	14878713	-	180
chr10	14953943	14954100	-	148
chr10	14959845	14959944	-	69
chr10	15097216	15097314	-	62
chr10	15860369	15860533	-	82
chr10	16968443	16968530	-	110
chr10	17023561	17023649	-	30
chr10	17062501	17062615	-	138
chr10	17201267	17201399	-	191
chr10	17206402	17206491	-	152
chr10	17214900	17215060	-	295
chr10	17228002	17228112	-	149
chr10	17228374	17228470	-	250
chr10	17228993	17229134	-	155
chr10	17233594	17233692	-	137
chr10	17233786	17233937	-	371
chr10	17234684	17234829	-	511
chr10	17235165	17235319	-	576
chr10	17454148	17454367	-	24
chr10	17643783	17643908	-	279
chr10	18651499	18651652	-	128
chr10	18659151	18659315	-	193
chr10	21525905	21525994	-	130
chr10	21526293	21526422	-	161
chr10	21533859	21533997	-	366
chr10	22316285	22316370	-	56
chr10	22714445	22714622	-	75
chr10	24722860	24723013	-	109
chr10	25016887	25017013	-	121
chr10	26697490	26697634	-	44
chr10	26860059	26860150	-	129
chr10	27100366	27100504	-	130
chr10	27154252	27154389	-	105
chr10	27155074	27155242	-	134
chr10	27241998	27242140	-	100
chr10	27242950	27243082	-	66
chr10	28532506	28532808	-	109
chr10	28532885	28533056	-	127
chr10	28533488	28533574	-	184
chr10	29409419	29409510	-	60
chr10	29735299	29735431	-	88
chr10	30433751	30433916	-	315
chr10	31031719	31031972	-	127
chr10	31318808	31319084	-	196
chr10	31319558	31319714	-	93
chr10	31759987	31760136	-	395
chr10	31928713	31928844	-	116
chr10	32445945	32446078	-	162
chr10	32911543	32911682	-	302
chr10	32957862	32957989	-	113
chr10	32958133	32958281	-	282
chr10	32961955	32962054	-	207
chr10	32980469	32980607	-	294
chr10	32982252	32982346	-	214
chr10	32983265	32983395	-	119
chr10	33005667	33005795	-	144
chr10	33273325	33273441	-	124
chr10	33334776	33334903	-	122
chr10	33335083	33335247	-	36
chr10	33335514	33335669	-	235
chr10	35126553	35126667	-	337
chr10	35336279	35336437	-	137
chr10	35639427	35639512	-	439
chr10	37857496	37857641	-	139
chr10	38010934	38011029	-	163
chr10	38356119	38356220	-	173
chr10	38402719	38402869	-	412
chr10	42475227	42475344	-	313
chr10	42638085	42638213	-	125
chr10	42782577	42782707	-	108
chr10	43138238	43138396	-	136
chr10	43387304	43387426	-	184
chr10	43396649	43396791	-	204
chr10	43397038	43397303	-	129
chr10	43408714	43408884	-	87
chr10	43409086	43409219	-	250
chr10	43420374	43420464	-	164
chr10	43436676	43436782	-	97
chr10	43436951	43437062	-	60
chr10	43606267	43606293	-	174
chr10	44959461	44959606	-	197
chr10	45727079	45727180	-	60
chr10	45972287	45972422	-	103
chr10	47553383	47553520	-	66
chr10	48604921	48605135	-	137
chr10	48606713	48606839	-	494
chr10	48655009	48655129	-	95
chr10	48655508	48655648	-	20
chr10	49538945	49539126	-	104
chr10	49550518	49550640	-	302
chr10	49703048	49703094	-	232
chr10	49941846	49941995	-	83
chr10	50067680	50067813	-	115
chr10	50623825	50624014	-	161
chr10	50624488	50624575	-	108
chr10	52314447	52314551	-	120
chr10	52314983	52315140	-	95
chr10	52316032	52316147	-	185
chr10	56361178	56361301	-	192
chr10	58385218	58385331	-	135
chr10	60944048	60944329	-	196
chr10	61901100	61901208	-	500
chr10	62049162	62049253	-	127
chr10	62373560	62373595	-	590
chr10	62804369	62804469	-	256
chr10	62805878	62806011	-	90
chr10	63132992	63133086	-	207
chr10	63521132	63521228	-	133
chr10	63630105	63630236	-	506
chr10	67885028	67885125	-	60
chr10	68075126	68075330	-	229
chr10	68087735	68087853	-	49
chr10	68095176	68095351	-	175
chr10	68106718	68106838	-	109
chr10	68136595	68136684	-	27
chr10	68331792	68331944	-	146
chr10	68338584	68338670	-	521
chr10	68407180	68407313	-	91
chr10	68527334	68527532	-	163
chr10	68721000	68721101	-	151
chr10	68900964	68901058	-	265
chr10	68956005	68956109	-	87
chr10	69057930	69058069	-	201
chr10	69061262	69061432	-	356
chr10	69087841	69087978	-	154
chr10	69123802	69123995	-	237
chr10	69179824	69179958	-	351
chr10	69232372	69232501	-	102
chr10	69318600	69318698	-	184
chr10	69801539	69801798	-	278
chr10	70170403	70170532	-	247
chr10	70233270	70233438	-	172
chr10	70672243	70672351	-	252
chr10	71819478	71819613	-	254
chr10	71819705	71819858	-	418
chr10	71851164	71851322	-	151
chr10	71965175	71965266	-	75
chr10	72215838	72215995	-	79
chr10	72272774	72272877	-	212
chr10	72273519	72273711	-	218
chr10	72275147	72275241	-	89
chr10	72297195	72297289	-	195
chr10	72319658	72319757	-	147
chr10	72320673	72320789	-	133
chr10	72354279	72354376	-	365
chr10	72355040	72355182	-	70
chr10	72625994	72626138	-	233
chr10	72917622	72917713	-	95
chr10	73167880	73168083	-	111
chr10	73246694	73246962	-	102
chr10	73247156	73247294	-	156
chr10	73249814	73249905	-	347
chr10	73252517	73252648	-	152
chr10	73495521	73495679	-	101
chr10	73495854	73496037	-	114
chr10	73625865	73626052	-	117
chr10	73730373	73730522	-	88
chr10	73744168	73744491	-	57
chr10	73781861	73782018	-	97
chr10	73874421	73874590	-	180
chr10	73906684	73906790	-	501
chr10	73908954	73909049	-	158
chr10	73910914	73911012	-	126
chr10	73911523	73911790	-	37
chr10	73911963	73912118	-	333
chr10	73966066	73966184	-	249
chr10	74150950	74151095	-	183
chr10	74826012	74826116	-	492
chr10	75209975	75210074	-	58
chr10	75210342	75210501	-	394
chr10	75399887	75400031	-	105
chr10	75400802	75400936	-	135
chr10	75401291	75401460	-	122
chr10	75401669	75401935	-	141
chr10	75402259	75402420	-	492
chr10	77841950	77842195	-	4
chr10	77926657	77926766	-	180
chr10	78025724	78025861	-	77
chr10	78973532	78973635	-	261
chr10	78974474	78974634	-	205
chr10	79067032	79067122	-	437
chr10	79068690	79068797	-	248
chr10	79069435	79069531	-	525
chr10	79070724	79070821	-	579
chr10	79331770	79331880	-	173
chr10	79348064	79348174	-	105
chr10	79512880	79512988	-	19
chr10	79826259	79826589	-	237
chr10	80079093	80079203	-	87
chr10	80207214	80207328	-	127
chr10	80408331	80408432	-	124
chr10	80453803	80454114	-	341
chr10	84139192	84139293	-	225
chr10	86521671	86521805	-	189
chr10	86711112	86711216	-	122
chr10	86756178	86756438	-	206
chr10	86971087	86971255	-	290
chr10	87093991	87094094	-	77
chr10	87094746	87095074	-	317
chr10	87095295	87095399	-	66
chr10	87342247	87342415	-	54
chr10	87342493	87342656	-	421
chr10	87504699	87504842	-	83
chr10	87659919	87660087	-	181
chr10	87818067	87818203	-	111
chr10	87862165	87862324	-	306
chr10	87863184	87863499	-	294
chr10	88880067	88880154	-	95
chr10	88991210	88991371	-	112
chr10	89284014	89284116	-	103
chr10	89643828	89643947	-	255
chr10	89644876	89645281	-	49
chr10	89701291	89701456	-	204
chr10	90912614	90912754	-	71
chr10	90915540	90915646	-	139
chr10	90920994	90921098	-	407
chr10	90930168	90930408	-	210
chr10	91410162	91410275	-	75
chr10	91798189	91798373	-	123
chr10	91908276	91908385	-	98
chr10	91923613	91923747	-	25
chr10	92216465	92216514	-	15
chr10	92290915	92291086	-	146
chr10	92592868	92592987	-	171
chr10	93437300	93437401	-	260
chr10	93458721	93458890	-	172
chr10	93459065	93459170	-	80
chr10	93465600	93465890	-	131
chr10	93466421	93466510	-	152
chr10	93468491	93468629	-	167
chr10	93496303	93496406	-	241
chr10	93702426	93702598	-	173
chr10	93958934	93959260	-	435
chr10	94362814	94362989	-	124
chr10	94403088	94403112	-	91
chr10	94545617	94545723	-	105
chr10	95290906	95291051	-	172
chr10	95656577	95656893	-	189
chr10	95907733	95907917	-	44
chr10	96043329	96043467	-	108
chr10	96090112	96090250	-	89
chr10	96129879	96129990	-	78
chr10	96130136	96130250	-	68
chr10	96130406	96130507	-	65
chr10	96576641	96576732	-	19
chr10	96586429	96586594	-	84
chr10	96586884	96587056	-	79
chr10	96831825	96831919	-	135
chr10	96832078	96832232	-	128
chr10	96832429	96832544	-	114
chr10	97333277	97333356	-	229
chr10	97333726	97333823	-	62
chr10	97334601	97334763	-	144
chr10	97425857	97426132	-	198
chr10	97445923	97446036	-	171
chr10	97498300	97498426	-	152
chr10	97498724	97498821	-	127
chr10	97687103	97687285	-	383
chr10	98446801	98446973	-	140
chr10	99430530	99430693	-	312
chr10	99620133	99620476	-	427
chr10	99621192	99621284	-	161
chr10	99659165	99659286	-	226
chr10	99731994	99732141	-	164
chr10	99779792	99779891	-	146
chr10	100151892	100152085	-	57
chr10	100185898	100186061	-	94
chr10	100229468	100229605	-	95
chr10	100346817	100346954	-	169
chr10	100361635	100361740	-	2
chr10	100371245	100371342	-	106
chr10	100373180	100373359	-	322
chr10	100373897	100374027	-	149
chr10	100526478	100526562	-	460
chr10	100529600	100529895	-	106
chr10	100912634	100912781	-	191
chr10	100987375	100987518	-	81
chr10	100999548	100999704	-	159
chr10	101031056	101031161	-	103
chr10	101032210	101032337	-	104
chr10	101060592	101060742	-	166
chr10	101588061	101588222	-	162
chr10	101694555	101694679	-	72
chr10	101818311	101818455	-	326
chr10	102055846	102056211	-	177
chr10	102065083	102065185	-	228
chr10	102114899	102115005	-	124
chr10	102119559	102119683	-	235
chr10	102120239	102120505	-	212
chr10	102230383	102230483	-	164
chr10	102394244	102394363	-	169
chr10	102395469	102395618	-	117
chr10	102398391	102398489	-	381
chr10	102420881	102421107	-	100
chr10	102423470	102423580	-	454
chr10	102432508	102432630	-	204
chr10	102449636	102449748	-	100
chr10	102450285	102450601	-	40
chr10	102627760	102627872	-	149
chr10	102629571	102629711	-	376
chr10	102633268	102633375	-	273
chr10	102641997	102642151	-	417
chr10	102643101	102643199	-	220
chr10	102643415	102643548	-	167
chr10	102643747	102643847	-	19
chr10	102644315	102644427	-	73
chr10	102657072	102657256	-	196
chr10	102714264	102714431	-	244
chr10	102775985	102776081	-	141
chr10	102776995	102777132	-	236
chr10	102854393	102854525	-	94
chr10	103192193	103192286	-	344
chr10	103367753	103367887	-	101
chr10	103396392	103396511	-	156
chr10	103451521	103451661	-	411
chr10	103908312	103908402	-	133
chr10	103917505	103917818	-	64
chr10	103918087	103918249	-	362
chr10	103966898	103967047	-	144
chr10	104120876	104120979	-	114
chr10	104121545	104121653	-	537
chr10	104338322	104338475	-	79
chr10	110007601	110007848	-	141
chr10	110210805	110210916	-	470
chr10	110304828	110304961	-	159
chr10	110410319	110410411	-	294
chr10	110497615	110497768	-	164
chr10	110567220	110567308	-	387
chr10	110919105	110919377	-	146
chr10	112183663	112183794	-	48
chr10	112446651	112446955	-	85
chr10	112951554	112951692	-	144
chr10	113854507	113854646	-	68
chr10	114821558	114821670	-	103
chr10	115092962	115093051	-	322
chr10	116742474	116742633	-	107
chr10	117375334	117375483	-	118
chr10	118046560	118046947	-	103
chr10	118754844	118755012	-	378
chr10	119029484	119029599	-	147
chr10	119080718	119080831	-	106
chr10	119178722	119178852	-	124
chr10	119207328	119207466	-	247
chr10	119542587	119542744	-	119
chr10	119596872	119597179	-	355
chr10	119651124	119651258	-	171
chr10	119672388	119672478	-	96
chr10	119725680	119725822	-	250
chr10	119872747	119872897	-	223
chr10	119892420	119892603	-	167
chr10	120504154	120504251	-	317
chr10	120508390	120508494	-	218
chr10	120851117	120851218	-	183
chr10	121927923	121928066	-	165
chr10	121974664	121974822	-	70
chr10	122375100	122375210	-	130
chr10	122494802	122494974	-	209
chr10	122852272	122852388	-	149
chr10	122954113	122954358	-	252
chr10	123008699	123008827	-	195
chr10	123995406	123995557	-	346
chr10	124791743	124791916	-	114
chr10	124801656	124801759	-	66
chr10	124916608	124916743	-	190
chr10	125158652	125158898	-	83
chr10	125158950	125159399	-	251
chr10	125160302	125160592	-	226
chr10	125160941	125161073	-	150
chr10	125719368	125719503	-	246
chr10	125823118	125823293	-	332
chr10	125896353	125896503	-	69
chr10	126062478	126062570	-	141
chr10	126421730	126421920	-	233
chr10	126905207	126905374	-	89
chr10	130110383	130110515	-	106
chr10	130110723	130110852	-	472
chr10	131981825	131981995	-	235
chr10	132307851	132307988	-	194
chr10	132331732	132331894	-	309
chr10	132397025	132397130	-	75
chr10	132537083	132537365	-	475
chr10	133308751	133308918	-	69
chr10	133373251	133373390	-	143
chr10	133393891	133393995	-	170
chr11	207278	207406	-	321
chr11	208577	208759	-	115
chr11	236836	236939	-	55
chr11	288943	289035	-	94
chr11	320702	320890	-	187
chr11	393237	393356	-	111
chr11	448048	448161	-	91
chr11	450059	450196	-	125
chr11	506273	506400	-	95
chr11	506651	506814	-	221
chr11	507131	507275	-	246
chr11	535446	535606	-	185
chr11	560623	560738	-	234
chr11	568341	568481	-	372
chr11	576341	576443	-	53
chr11	694957	695283	-	366
chr11	695642	695758	-	61
chr11	706431	706753	-	97
chr11	747226	747327	-	146
chr11	777391	777500	-	95
chr11	809118	809226	-	81
chr11	809712	809804	-	163
chr11	812580	812632	-	162
chr11	819305	819420	-	160
chr11	832739	832896	-	115
chr11	842434	842540	-	405
chr11	843847	844004	-	109
chr11	910691	910878	-	95
chr11	1309522	1309666	-	191
chr11	1389457	1389560	-	368
chr11	1571974	1572301	-	217
chr11	1763783	1763971	-	167
chr11	2377907	2378018	-	139
chr11	2396861	2396949	-	259
chr11	2400171	2400313	-	280
chr11	2403078	2403171	-	94
chr11	2884409	2884504	-	191
chr11	2899415	2899584	-	148
chr11	2928540	2928675	-	247
chr11	2929331	2929432	-	366
chr11	2992237	2992370	-	282
chr11	3797624	3797730	-	186
chr11	3841190	3841369	-	169
chr11	3855466	3855588	-	91
chr11	4094534	4094639	-	175
chr11	5624807	5624920	-	103
chr11	5684944	5685072	-	144
chr11	6390131	6390261	-	229
chr11	6391546	6391656	-	128
chr11	6481226	6481354	-	157
chr11	6603487	6603622	-	140
chr11	6604339	6604439	-	457
chr11	6612090	6612245	-	115
chr11	6683217	6683340	-	333
chr11	7892075	7892198	-	163
chr11	7906164	7906299	-	204
chr11	7965353	7965537	-	309
chr11	7987101	7987191	-	147
chr11	8682534	8682699	-	127
chr11	8685699	8685806	-	13
chr11	8688845	8688947	-	248
chr11	8717654	8718052	-	293
chr11	8910941	8911059	-	209
chr11	8964305	8964466	-	109
chr11	8964848	8964994	-	123
chr11	9314494	9314652	-	365
chr11	9364261	9364368	-	353
chr11	9460539	9460702	-	488
chr11	9461243	9461335	-	112
chr11	9573272	9573398	-	336
chr11	9574493	9574589	-	89
chr11	9575397	9575492	-	54
chr11	9613957	9614061	-	124
chr11	9614138	9614231	-	150
chr11	9663811	9664011	-	177
chr11	9758692	9758838	-	124
chr11	9760151	9760241	-	230
chr11	9765351	9765636	-	390
chr11	10304747	10304949	-	200
chr11	10455051	10455143	-	124
chr11	10455831	10455936	-	124
chr11	10541112	10541240	-	108
chr11	10659504	10659597	-	411
chr11	10751029	10751193	-	106
chr11	10807356	10807386	-	500
chr11	10807791	10807916	-	175
chr11	10808827	10808953	-	283
chr11	10857950	10858081	-	172
chr11	11841857	11841954	-	85
chr11	12008491	12008640	-	100
chr11	12009212	12009380	-	194
chr11	12066148	12066315	-	261
chr11	12080071	12080167	-	147
chr11	12086259	12086432	-	205
chr11	12086615	12086757	-	166
chr11	12087159	12087252	-	128
chr11	12087948	12088122	-	158
chr11	12089991	12090185	-	167
chr11	12090403	12090497	-	135
chr11	12110229	12110377	-	245
chr11	12167070	12167159	-	260
chr11	12182500	12182633	-	227
chr11	12182938	12183026	-	265
chr11	12224565	12224689	-	175
chr11	12284959	12285065	-	154
chr11	12286984	12287154	-	98
chr11	12287827	12287992	-	201
chr11	12377388	12377480	-	97
chr11	12673983	12674086	-	341
chr11	13117997	13118088	-	412
chr11	13277309	13277415	-	387
chr11	13463087	13463250	-	159
chr11	13668178	13668317	-	447
chr11	14358369	14358535	-	83
chr11	16738358	16738473	-	200
chr11	17077590	17077730	-	201
chr11	17207845	17207998	-	147
chr11	17276388	17276499	-	253
chr11	18012844	18013114	-	190
chr11	18322043	18322175	-	146
chr11	18322365	18322515	-	76
chr11	18394303	18394438	-	132
chr11	18526796	18526940	-	76
chr11	18588595	18588742	-	80
chr11	18634246	18634387	-	246
chr11	19712556	19712711	-	195
chr11	19713969	19714124	-	82
chr11	19714455	19714976	-	487
chr11	19933337	19933445	-	72
chr11	20387297	20387419	-	188
chr11	22829270	22829389	-	54
chr11	27506672	27506809	-	82
chr11	28108054	28108173	-	214
chr11	28756947	28757055	-	329
chr11	28757717	28757818	-	218
chr11	28836213	28836362	-	269
chr11	29318203	29318351	-	143
chr11	30322888	30322980	-	131
chr11	31509508	31509636	-	167
chr11	31810990	31811334	-	348
chr11	31812088	31812245	-	149
chr11	32892632	32892782	-	63
chr11	32892910	32893005	-	135
chr11	33015696	33015804	-	129
chr11	33039774	33039916	-	119
chr11	33161380	33161522	-	177
chr11	33258059	33258167	-	133
chr11	33692190	33692320	-	171
chr11	33700737	33700830	-	233
chr11	33701072	33701172	-	99
chr11	33709352	33709793	-	65
chr11	33736351	33736468	-	182
chr11	33774410	33774532	-	143
chr11	33869853	33869984	-	102
chr11	34052037	34052147	-	217
chr11	34438683	34438792	-	163
chr11	34916236	34916512	-	271
chr11	35082593	35082698	-	138
chr11	35139610	35139706	-	444
chr11	35620147	35620244	-	12
chr11	35620350	35620476	-	47
chr11	36376220	36376309	-	80
chr11	36510158	36510303	-	92
chr11	44564984	44565232	-	560
chr11	44619790	44619816	-	39
chr11	45147091	45147198	-	121
chr11	46121318	46121622	-	515
chr11	46237726	46237835	-	92
chr11	46295493	46295654	-	161
chr11	46428740	46429250	-	75
chr11	46617086	46617255	-	96
chr11	46700509	46700674	-	192
chr11	46846182	46846331	-	132
chr11	47185267	47185387	-	319
chr11	47214755	47214863	-	170
chr11	47248705	47248821	-	102
chr11	47269458	47269549	-	116
chr11	47269898	47270023	-	144
chr11	47408262	47408492	-	127
chr11	47565297	47565560	-	75
chr11	47578852	47579017	-	112
chr11	47642389	47642543	-	325
chr11	47767187	47767355	-	365
chr11	57325072	57325164	-	104
chr11	57335795	57335910	-	83
chr11	57427024	57427185	-	67
chr11	57657339	57657437	-	332
chr11	57667217	57667336	-	531
chr11	57712120	57712251	-	382
chr11	57741162	57741259	-	304
chr11	58577468	58577567	-	144
chr11	58578013	58578174	-	384
chr11	58578767	58578927	-	240
chr11	58905189	58905358	-	96
chr11	59142607	59142785	-	150
chr11	59142902	59143210	-	118
chr11	59615637	59615790	-	577
chr11	59668931	59669176	-	312
chr11	60922095	60922203	-	191
chr11	61161546	61161697	-	97
chr11	61332972	61333146	-	173
chr11	61361755	61361894	-	75
chr11	61362005	61362304	-	83
chr11	61429213	61429303	-	181
chr11	61429631	61430033	-	130
chr11	61792525	61792645	-	77
chr11	61792742	61792867	-	51
chr11	61815021	61815183	-	285
chr11	61816703	61817097	-	130
chr11	61964706	61964861	-	237
chr11	61967060	61967200	-	202
chr11	61967540	61967668	-	152
chr11	62145178	62145281	-	373
chr11	62372234	62372343	-	432
chr11	62533294	62533432	-	213
chr11	62535964	62536102	-	430
chr11	62545552	62545722	-	323
chr11	62573807	62574091	-	294
chr11	62591427	62591584	-	314
chr11	62601149	62601305	-	60
chr11	62611259	62611352	-	485
chr11	62612475	62612600	-	141
chr11	62612651	62612944	-	390
chr11	62665085	62665242	-	102
chr11	62678978	62679104	-	101
chr11	62726607	62726972	-	241
chr11	62727329	62727498	-	240
chr11	62728333	62728428	-	78
chr11	62753757	62753861	-	86
chr11	62754063	62754172	-	237
chr11	62787182	62787351	-	82
chr11	62805350	62805481	-	175
chr11	62831952	62832091	-	193
chr11	62839491	62839605	-	60
chr11	62841722	62841816	-	310
chr11	62855794	62855890	-	276
chr11	62881478	62881577	-	128
chr11	63631373	63631464	-	543
chr11	63671305	63671669	-	447
chr11	63813197	63813330	-	160
chr11	63986249	63986345	-	107
chr11	63997424	63997534	-	26
chr11	64165695	64166155	-	125
chr11	64185314	64185422	-	77
chr11	64185584	64185728	-	507
chr11	64226045	64226234	-	131
chr11	64234246	64234411	-	208
chr11	64234956	64235086	-	98
chr11	64240802	64240902	-	86
chr11	64245203	64245927	-	559
chr11	64246150	64246243	-	81
chr11	64246568	64246927	-	259
chr11	64251328	64251434	-	96
chr11	64269830	64269940	-	315
chr11	64270137	64270342	-	199
chr11	64284455	64284735	-	92
chr11	64285318	64285423	-	84
chr11	64317948	64318087	-	131
chr11	64358971	64359076	-	106
chr11	64777611	64777763	-	131
chr11	64878464	64878629	-	245
chr11	64917114	64917260	-	364
chr11	65013926	65014087	-	137
chr11	65083943	65084103	-	204
chr11	65084285	65084382	-	71
chr11	65120687	65120776	-	13
chr11	65122065	65122200	-	133
chr11	65134437	65134569	-	89
chr11	65181491	65181683	-	347
chr11	65261656	65261759	-	211
chr11	65314596	65314743	-	129
chr11	65333652	65333776	-	70
chr11	65382550	65382651	-	127
chr11	65386424	65386548	-	141
chr11	65418784	65418871	-	423
chr11	65419938	65420068	-	149
chr11	65421030	65421284	-	112
chr11	65422569	65422690	-	139
chr11	65477350	65477539	-	202
chr11	65478775	65478866	-	122
chr11	65487399	65487519	-	461
chr11	65489411	65489553	-	91
chr11	65493843	65493976	-	177
chr11	65497298	65497472	-	412
chr11	65498810	65498915	-	138
chr11	65570198	65570377	-	109
chr11	65613854	65614286	-	185
chr11	65615936	65616095	-	135
chr11	65662530	65663152	-	90
chr11	65711767	65711917	-	165
chr11	65855256	65855412	-	276
chr11	65856869	65857025	-	310
chr11	65858088	65858222	-	286
chr11	65859214	65859394	-	340
chr11	65860306	65860435	-	121
chr11	65861275	65861414	-	60
chr11	65888329	65888508	-	215
chr11	65890359	65890504	-	173
chr11	65892459	65892910	-	125
chr11	65892971	65893300	-	464
chr11	65896624	65897015	-	49
chr11	65899092	65899382	-	145
chr11	65900292	65900583	-	331
chr11	65903093	65903266	-	284
chr11	65911388	65911514	-	129
chr11	65911715	65911816	-	183
chr11	65918939	65919075	-	241
chr11	65919763	65919857	-	96
chr11	65920868	65921173	-	203
chr11	65921360	65921470	-	65
chr11	65961404	65961638	-	238
chr11	66002324	66002494	-	20
chr11	66021049	66021205	-	140
chr11	66051921	66052090	-	313
chr11	66257501	66257631	-	151
chr11	66276411	66276533	-	480
chr11	66289002	66289150	-	277
chr11	66347507	66348029	-	171
chr11	66466628	66466732	-	199
chr11	66480143	66480256	-	193
chr11	66592949	66593089	-	139
chr11	66616300	66616431	-	209
chr11	66638310	66638398	-	311
chr11	66639852	66639954	-	476
chr11	66727434	66727518	-	57
chr11	66744540	66744690	-	132
chr11	66843207	66843371	-	101
chr11	66856133	66856274	-	320
chr11	67288864	67288990	-	324
chr11	67317661	67317778	-	77
chr11	67352694	67352836	-	357
chr11	67353395	67353563	-	301
chr11	67372430	67372535	-	174
chr11	67372962	67373146	-	220
chr11	67373975	67374261	-	476
chr11	67391724	67391863	-	138
chr11	67401723	67401896	-	250
chr11	67443385	67443506	-	80
chr11	67469144	67469284	-	194
chr11	67482819	67482953	-	222
chr11	67508544	67508701	-	130
chr11	67606672	67606766	-	200
chr11	68013204	68013306	-	191
chr11	68030308	68030461	-	195
chr11	68271849	68272013	-	101
chr11	68903719	68903843	-	75
chr11	69298959	69299085	-	167
chr11	69300124	69300216	-	106
chr11	69300410	69300517	-	168
chr11	69301628	69301724	-	482
chr11	69443231	69443358	-	280
chr11	69638986	69639083	-	117
chr11	69640845	69641014	-	182
chr11	69643349	69643452	-	371
chr11	69651172	69651288	-	129
chr11	69675224	69675361	-	211
chr11	70270391	70270538	-	247
chr11	70398248	70398397	-	160
chr11	71448274	71448432	-	219
chr11	71928821	71928944	-	122
chr11	72041446	72041555	-	375
chr11	72080312	72080575	-	246
chr11	72103169	72103431	-	239
chr11	72112639	72112791	-	99
chr11	72223696	72223790	-	86
chr11	72642319	72642469	-	127
chr11	72752310	72752479	-	183
chr11	72793514	72793676	-	221
chr11	72814195	72814320	-	118
chr11	72814559	72814660	-	351
chr11	73308062	73308172	-	110
chr11	73309129	73309305	-	115
chr11	73597983	73598265	-	152
chr11	73760075	73760167	-	144
chr11	73760977	73761120	-	330
chr11	73779356	73779463	-	417
chr11	73876738	73876881	-	156
chr11	74171059	74171225	-	102
chr11	74492978	74493077	-	307
chr11	74493595	74493746	-	68
chr11	74948970	74949149	-	180
chr11	75404102	75404208	-	493
chr11	75404689	75404868	-	234
chr11	75525769	75525952	-	236
chr11	75561964	75562075	-	190
chr11	75562609	75562770	-	129
chr11	75583238	75583380	-	94
chr11	75814657	75814807	-	462
chr11	76380996	76381144	-	201
chr11	76444529	76444692	-	345
chr11	76782985	76783101	-	247
chr11	76783768	76784032	-	123
chr11	77066655	77066808	-	188
chr11	77589453	77589555	-	104
chr11	77637671	77637818	-	74
chr11	77820008	77820102	-	120
chr11	77820855	77821027	-	156
chr11	77886460	77886520	-	67
chr11	77994575	77994862	-	465
chr11	78040014	78040119	-	186
chr11	78079762	78079876	-	95
chr11	78139505	78139656	-	167
chr11	78188499	78188650	-	313
chr11	83071704	83071903	-	273
chr11	83193538	83193675	-	113
chr11	85484029	85484118	-	71
chr11	85628249	85628376	-	252
chr11	85647788	85647895	-	93
chr11	85664352	85664441	-	298
chr11	86068964	86069117	-	280
chr11	86245035	86245115	-	101
chr11	86671515	86671657	-	132
chr11	86671826	86672188	-	86
chr11	86800269	86800406	-	181
chr11	86807748	86807813	-	175
chr11	86955298	86955408	-	228
chr11	87037699	87037807	-	138
chr11	87422207	87422335	-	487
chr11	88337607	88337774	-	148
chr11	89381083	89381187	-	107
chr11	90222952	90223081	-	118
chr11	93741403	93741504	-	108
chr11	93784081	93784204	-	108
chr11	94493681	94493849	-	243
chr11	94973483	94973605	-	134
chr11	95067351	95067465	-	16
chr11	95789401	95789823	-	387
chr11	95790273	95790408	-	105
chr11	95923741	95924127	-	57
chr11	96342631	96342831	-	81
chr11	96389692	96389954	-	148
chr11	102110196	102110336	-	166
chr11	102110434	102110545	-	114
chr11	102256245	102256357	-	170
chr11	102346979	102347169	-	162
chr11	102452625	102452779	-	176
chr11	103092007	103092190	-	102
chr11	106022098	106022260	-	338
chr11	106077317	106077458	-	303
chr11	108121090	108121113	-	455
chr11	108222521	108222668	-	151
chr11	108467334	108467482	-	208
chr11	111540499	111540601	-	125
chr11	111541178	111541288	-	52
chr11	111766279	111766410	-	41
chr11	111878969	111879190	-	68
chr11	111879370	111879471	-	53
chr11	111926760	111926888	-	413
chr11	112073922	112074235	-	302
chr11	112086638	112086768	-	125
chr11	112226227	112226322	-	66
chr11	113314323	113314475	-	136
chr11	113875442	113875594	-	232
chr11	114294883	114294973	-	106
chr11	114400328	114400518	-	208
chr11	114439205	114439318	-	205
chr11	116772890	116773021	-	89
chr11	116787917	116788052	-	92
chr11	117144106	117144217	-	94
chr11	117198917	117199096	-	327
chr11	117199922	117200042	-	187
chr11	117203031	117203117	-	325
chr11	117204223	117204375	-	4
chr11	117204446	117204731	-	283
chr11	117231998	117232220	-	68
chr11	117232437	117232603	-	106
chr11	117288494	117288587	-	49
chr11	117316152	117316292	-	147
chr11	118401246	118401342	-	276
chr11	118408995	118409081	-	11
chr11	118436031	118436140	-	366
chr11	118531022	118531179	-	51
chr11	118583809	118583903	-	29
chr11	118619509	118619603	-	202
chr11	118791078	118791211	-	76
chr11	118791615	118791775	-	55
chr11	118910412	118910563	-	132
chr11	118913381	118913474	-	163
chr11	118924561	118924695	-	58
chr11	118997893	118998038	-	136
chr11	119018549	119018711	-	78
chr11	119056804	119057174	-	303
chr11	119067539	119067670	-	163
chr11	119101008	119101180	-	401
chr11	119107085	119107201	-	148
chr11	119121182	119121290	-	302
chr11	119364080	119364240	-	88
chr11	119381478	119381655	-	200
chr11	119418866	119419013	-	46
chr11	119419171	119419323	-	31
chr11	121829048	121829147	-	536
chr11	122178681	122178778	-	123
chr11	122180308	122180789	-	262
chr11	122202404	122202560	-	129
chr11	122708989	122709093	-	114
chr11	123057653	123057912	-	7
chr11	123062347	123062515	-	184
chr11	123194477	123194570	-	409
chr11	123430947	123431242	-	67
chr11	123741547	123741689	-	121
chr11	124622659	124622801	-	120
chr11	124673629	124673767	-	165
chr11	124746563	124746691	-	205
chr11	124800297	124800414	-	44
chr11	124953893	124954038	-	211
chr11	125111497	125111883	-	374
chr11	125592368	125592525	-	350
chr11	125625561	125625663	-	88
chr11	125625784	125625922	-	113
chr11	126211557	126211673	-	102
chr11	126267997	126268086	-	536
chr11	126268728	126268933	-	302
chr11	126303876	126304029	-	81
chr11	126355457	126355595	-	130
chr11	128522181	128522376	-	298
chr11	128692703	128693080	-	118
chr11	128693714	128693821	-	267
chr11	129279219	129279588	-	210
chr11	129895483	129895614	-	93
chr11	130002948	130003048	-	158
chr11	130069573	130069673	-	227
chr11	130109447	130109537	-	30
chr11	131911109	131911543	-	90
chr11	132024602	132024704	-	205
chr11	132050831	132050920	-	95
chr11	132054799	132054934	-	134
chr11	132064957	132065046	-	380
chr11	132071856	132072069	-	541
chr11	132632577	132632685	-	399
chr11	134223850	134223998	-	136
chr11	134224448	134224571	-	134
chr11	134253224	134253400	-	230
chr12	389163	389331	-	63
chr12	389425	389604	-	91
chr12	401348	401459	-	117
chr12	752010	752142	-	488
chr12	991035	991198	-	142
chr12	1443569	1443842	-	514
chr12	1474732	1474895	-	259
chr12	1527939	1528034	-	100
chr12	1530097	1530265	-	210
chr12	1533636	1533924	-	134
chr12	1594065	1594216	-	150
chr12	1646305	1646411	-	264
chr12	1690787	1690893	-	165
chr12	2004344	2004491	-	226
chr12	2795797	2795895	-	74
chr12	2812443	2812538	-	141
chr12	2812802	2812929	-	115
chr12	2876926	2877184	-	156
chr12	2890609	2890701	-	190
chr12	2959737	2959881	-	112
chr12	2959948	2960089	-	74
chr12	3077158	3077290	-	110
chr12	3300069	3300234	-	127
chr12	4320855	4320983	-	237
chr12	4538619	4538742	-	161
chr12	4648899	4649051	-	108
chr12	5431445	5431554	-	580
chr12	5432846	5432939	-	88
chr12	6383885	6383994	-	178
chr12	6451430	6451620	-	125
chr12	6493159	6493315	-	129
chr12	6493703	6493852	-	202
chr12	6536689	6536790	-	163
chr12	6537122	6537219	-	429
chr12	6537585	6537995	-	36
chr12	6568197	6568327	-	91
chr12	6601370	6601458	-	587
chr12	6602014	6602177	-	338
chr12	6688799	6688973	-	164
chr12	6689180	6689526	-	373
chr12	6723754	6723978	-	189
chr12	6748311	6748463	-	34
chr12	6753003	6753127	-	101
chr12	6766623	6766727	-	401
chr12	6769598	6769682	-	282
chr12	6770154	6770225	-	306
chr12	6829551	6829703	-	182
chr12	6851179	6851321	-	215
chr12	6851801	6851928	-	233
chr12	6873207	6873373	-	174
chr12	6927518	6927645	-	182
chr12	6928334	6928430	-	75
chr12	6970525	6970700	-	249
chr12	7108354	7108546	-	94
chr12	7130156	7130261	-	126
chr12	8026475	8026611	-	219
chr12	8033377	8033525	-	100
chr12	8082043	8082162	-	144
chr12	8949869	8949979	-	103
chr12	9283801	9283935	-	128
chr12	9447756	9447882	-	128
chr12	9448101	9448240	-	85
chr12	9647797	9647907	-	271
chr12	10613442	10613607	-	127
chr12	10722696	10722851	-	256
chr12	11171512	11171642	-	118
chr12	11648983	11649119	-	368
chr12	12266750	12267264	-	356
chr12	12356918	12357050	-	79
chr12	12561017	12561168	-	146
chr12	12611701	12611801	-	124
chr12	12696058	12696201	-	120
chr12	12715869	12715988	-	362
chr12	12716892	12717028	-	149
chr12	12725000	12725332	-	300
chr12	12725568	12725662	-	259
chr12	12786887	12787012	-	89
chr12	12891186	12891317	-	254
chr12	13000140	13000307	-	182
chr12	13214716	13214789	-	18
chr12	14365396	14365501	-	232
chr12	14803380	14803510	-	192
chr12	15789292	15789720	-	183
chr12	15882186	15882337	-	103
chr12	19440176	19440292	-	319
chr12	19946662	19946753	-	92
chr12	21437497	21437600	-	84
chr12	21501499	21501650	-	194
chr12	22544076	22544259	-	102
chr12	24948429	24948542	-	110
chr12	25195067	25195167	-	80
chr12	25958357	25958693	-	47
chr12	26124806	26125119	-	208
chr12	26938171	26938333	-	195
chr12	27022329	27022422	-	146
chr12	27193852	27193953	-	264
chr12	27332630	27332771	-	112
chr12	27523894	27524025	-	214
chr12	27710614	27710745	-	107
chr12	28190258	28190346	-	113
chr12	29149100	29149206	-	84
chr12	29380503	29380619	-	127
chr12	30754678	30754960	-	137
chr12	30795559	30795655	-	54
chr12	30795889	30795985	-	116
chr12	30796097	30796182	-	139
chr12	30796482	30796591	-	89
chr12	31073654	31073801	-	105
chr12	31073996	31074102	-	178
chr12	31324059	31324227	-	100
chr12	31728961	31729113	-	197
chr12	31959207	31959352	-	144
chr12	32754895	32755035	-	135
chr12	32755096	32755236	-	168
chr12	32755792	32755926	-	120
chr12	32896673	32896832	-	221
chr12	38905496	38905765	-	135
chr12	42144568	42144916	-	323
chr12	42238151	42238381	-	218
chr12	42325997	42326148	-	73
chr12	43305966	43306065	-	170
chr12	43758684	43758794	-	234
chr12	43806222	43806626	-	85
chr12	45215930	45216051	-	71
chr12	45728673	45728765	-	300
chr12	45990437	45990633	-	365
chr12	46268614	46268796	-	92
chr12	46268910	46269070	-	42
chr12	46371252	46371395	-	225
chr12	46383197	46383358	-	131
chr12	46383817	46383969	-	104
chr12	46431643	46431746	-	363
chr12	46473621	46473728	-	113
chr12	46523466	46523554	-	172
chr12	46524164	46524346	-	131
chr12	46557588	46557676	-	123
chr12	47079429	47080164	-	421
chr12	47080730	47080868	-	93
chr12	47085784	47085883	-	113
[truncated: 7,332 more rows]

## Sheet: ExtDataFig1c_MCF7
first_peak	second_peak
-1.05684	0.232093
1.34394	-0.115608
0.302983	-0.393159
-0.0234965	-0.670677
0.637882	0.64044
0.194375	-1.98938
-2.22676	-0.913914
-0.608617	-1.28007
-0.301533	0.363978
-0.105892	0.47712
2.08551	-0.14444
0.821187	2.49814
0.934158	1.53322
0.327017	0.764623
1.70764	0.728555
0.498862	0.214698
1.33923	0.382037
-0.511015	-0.059749
0.909301	1.41445
-0.19062	1.29371
0.0193778	-0.214577
-0.691975	1.14527
0.307655	-0.617712
-0.00832336	1.60244
0.580525	0.412389
0.118922	1.44977
0.618838	0.0572951
0.11262	0.708272
-0.458101	1.30203
0.782926	0.347993
-2.30634	-1.47899
-0.201859	0.645586
0.304198	0.19043
-1.19328	-0.00328808
-0.376482	-0.27497
1.73991	-0.317389
-0.346504	-1.4187
0.205632	2.72778
0.363949	1.17942
-1.27273	1.52864
-1.27426	-2.55618
-0.474932	1.61892
0.468715	2.14109
1.77272	-0.00281135
-0.438778	0.834677
0.131958	0.929203
2.24161	1.62508
0.190672	-1.31751
-0.223614	1.26247
0.197296	0.831891
4.25278	1.06229
2.71696	1.83355
-0.394809	-1.23461
-3.6004	-0.50688
0.0094159	-0.00743561
0.106934	0.286655
-0.432174	-1.15407
1.30203	1.59748
1.37652	1.00082
-0.646024	0.620107
0.791669	0.679788
-0.306832	-1.64081
-3.38656	-1.20755
0.212953	-1.52678
0.614708	-0.836572
-0.283033	2.03489
-0.127406	-0.400376
1.16168	0.265391
-0.610107	-1.53995
-0.210555	0.666904
0.861134	0.279307
-2.51581	-0.384948
-0.196452	-1.95629
-0.422874	-0.174012
1.39659	0.0864824
-0.343493	-0.465236
-0.0498327	-0.31075
1.03892	1.66718
0.154699	0.30382
0.196158	1.27873
2.15401	2.80856
3.21582	4.62572
5.31789	5.15814
2.33345	2.39463
-0.967078	-0.830075
0.26579	-0.625209
-0.848472	0.276842
-0.676176	0.421959
1.97415	0.870518
-1.61762	-1.09897
-1.34436	0.444206
-0.825437	0.540109
-0.52496	-0.637244
0.072733	1.45114
1.64729	-1.25986
0.812191	1.47837
2.51311	6.78128
0.229272	-0.0861893
0.0468913	-1.86204
4.85905	2.8209
-1.14822	-0.836834
1.63189	2.18647
2.51986	4.40711
4.47312	5.09919
-0.183217	0.509465
-0.182281	-0.244408
0.632037	-0.695788
-0.690336	0.424616
-0.138646	0.0367444
1.08065	-0.323157
0.601795	-0.479706
-0.725187	0.41992
1.75509	2.46253
1.55105	3.30728
2.05562	2.94359
6.37438	4.48135
-2.00697	1.40688
-0.419175	-0.817827
0.348416	-0.198897
0.740398	0.177557
6.36493	5.53613
1.05836	3.06122
0.0748424	0.635318
0.496834	-0.0587644
1.6932	-0.0412178
-1.41194	-0.093481
-0.604944	-2.11959
1.03589	3.25039
3.91642	2.0237
-1.57783	0.481645
2.46824	-0.0829853
7.30913	4.85293
0.440017	1.31326
-0.589725	0.230618
-0.234164	-0.156714
0.293679	0.904121
0.56778	0.334717
-0.432652	-0.900129
-1.10513	-1.59814
0.194298	0.751171
0.0818771	0.547595
0.179557	-1.16209
-0.415964	0.711405
0.737621	-0.432987
0.982483	-0.732781
0.210304	0.663018
0.0564628	0.504856
2.32074	5.5866
2.1286	1.82403
2.2039	1.09659
2.15889	2.00492
2.66147	0.978621
1.46257	2.13449
0.0509576	-0.554225
-1.08785	0.212442
0.0826284	0.0368228
0.596725	0.857316
-0.632619	0.35756
-0.243699	0.241379
0.970575	-0.189814
0.366482	0.799349
0.953793	-2.2105
1.13308	-1.18562
1.28667	0.48128
2.01823	0.567488
0.975632	0.722072
-0.784096	-0.170842
1.77335	2.45536
-0.660434	0.239043
-0.773004	-2.9897
0.12416	-0.505545
-3.52361	-1.15695
-0.6159	0.809688
-1.61565	-0.962618
1.23061	1.5299
0.124478	-2.81274
-0.851746	0.137064
1.85554	1.37053
1.76036	0.158665
2.68391	0.32689
0.260587	-0.463197
3.54408	5.27427
-0.264696	-0.389789
-2.02092	-0.920403
-0.102473	-0.142496
-0.770873	0.972398
0.710961	-0.248658
0.235462	-0.192228
5.18566	5.97922
-1.38749	-0.377298
4.51418	-0.715295
3.95511	3.09595
2.33311	3.67797
-0.848318	-0.17883
0.252395	0.13971
-0.680613	0.272641
-0.68465	-0.154528
4.36163	5.13112
-0.547002	0.498772
0.261804	0.312745
-0.146163	-1.92663
-0.069275	-1.36797
-0.858886	-0.10861
-2.41555	0.144672
0.637664	0.403398
-0.630581	-0.286607
1.65519	1.94016
6.40312	4.94825
1.58678	1.66286
0.0454485	-1.24921
-0.0138035	0.386428
-0.933829	-0.0600513
0.882953	2.12251
-0.229903	1.16488
-1.2609	0.374301
0.300879	0.102144
0.212345	-0.55859
-1.04783	-0.42317
0.602387	1.30324
-0.711606	0.0643152
1.24425	0.646352
0.837709	-1.22833
0.338608	-0.828802
-1.84762	-2.97709
-0.308347	-0.984485
0.500328	-1.29536
1.11207	0.206451
0.761746	-1.05281
-1.57344	-1.86004
-0.215672	0.174116
-0.610551	-4.04351
-0.0874057	0.467011
0.907939	-0.472944
-0.985904	-0.394427
1.23408	-0.0439643
0.0785743	0.518715
-0.00238907	-0.471644
1.03093	1.17041
-0.633664	-1.11495
-0.37898	0.011765
-0.569159	-0.686786
-0.281963	0.584569
-0.794948	-1.65494
-1.17297	-2.82869
0.00692234	-1.46924
-0.159279	-0.212585
-0.330413	0.443611
-0.0676287	0.26922
4.25296	5.95804
0.304755	1.17313
-0.184628	0.167509
-0.538781	0.0894008
-0.0462233	3.44733
-0.47481	-0.378786
-0.690529	-0.462654
-1.30777	-1.10981
0.468326	0.635661
1.13054	0.0586512
-0.88866	0.40034
0.624246	-0.327064
-1.30061	0.325444
0.531263	0.618621
-0.304312	-1.17324
1.33667	1.47044
0.700532	-1.0665
0.228983	-0.710687
0.196456	0.398797
-0.824702	0.249191
-0.443041	-0.651206
-0.557316	0.0550053
-3.129	-0.493219
1.98518	0.14015
1.75112	3.8882
1.62525	2.63854
-0.308239	0.761214
0.0790879	0.632177
-0.634371	-3.30974
0.269542	-0.526566
0.0235842	0.232646
-0.402946	0.995014
-0.597458	0.483672
-0.00123083	0.596563
0.425381	-0.600925
-0.251159	1.22114
1.49448	0.878246
0.714878	0.950231
-1.65732	-1.26691
-0.604982	-0.402397
-0.954248	-1.02356
0.222677	1.36692
0.0895967	1.62668
0.239269	-4.23497
0.399364	-1.56321
3.29387	3.22024
-0.385144	-0.342448
-1.03975	-0.712245
1.06266	-0.276363
-0.787245	-0.703731
-0.408434	-1.45168
-0.0634102	0.337425
2.17946	1.02536
0.494063	-1.67714
-1.88886	-0.122681
0.558398	0.338237
-0.978269	-0.457777
-2.1874	0.0463092
0.418524	-1.12242
1.81823	2.09662
2.35056	2.93373
3.12638	1.97098
-0.186066	0.383546
-1.36852	0.036712
-1.42503	-1.47278
-2.52363	-0.921596
-0.523102	-0.000490256
-0.184861	-0.0643972
0.685548	-2.5224
1.00082	1.99182
0.636979	1.55969
-0.609317	0.858395
0.259014	-0.0465589
-0.301547	0.717888
-0.598219	-0.404252
0.110419	1.43436
-1.65659	1.43417
-0.698782	-1.0411
-1.36902	-0.191621
-3.31189	-0.644126
0.412395	0.415598
-0.222901	0.983686
-1.35784	-2.16823
-1.05211	-0.141314
-0.552697	-0.608395
0.689337	-1.63862
0.0713581	-1.24076
-1.55011	-0.837418
1.00123	1.3243
-0.223992	0.553083
-0.642277	0.468171
0.678706	-0.47413
1.64084	1.32441
0.163367	0.273917
-1.26939	0.106823
0.046628	2.03948
-0.306055	-0.409088
0.8859	0.515554
-1.47205	-1.94211
-0.708491	-0.34111
-0.534398	0.791711
-0.210585	-0.695497
5.11071	6.85111
-2.25704	-0.669941
-0.803454	-0.312519
-2.61642	0.2678
-0.16923	-0.215278
-0.0559372	-0.871552
-1.20277	-0.506321
-1.85142	-1.15555
-1.40077	-0.381524
0.0102807	-1.72321
-0.864494	-0.379153
-0.999171	1.31802
-3.54319	-0.0420102
-2.3525	-0.73281
-0.228988	1.02851
-0.599025	-1.10407
-1.94251	-1.68915
-0.682791	1.65909
-0.256543	0.293898
-0.34294	-2.15579
-0.263402	-1.169
-0.407751	-0.480466
0.891427	-0.388177
-1.67546	0.715274
0.312188	-0.0586373
4.86992	4.90978
1.79069	-0.598941
0.603479	-0.658657
-0.194926	-2.82912
-0.688301	-0.607755
-1.18261	0.267707
0.0636186	3.99796
-0.775954	-2.08479
0.917258	-0.0756626
2.59574	1.70646
-0.390957	2.06071
-0.313739	-0.213667
0.608482	-0.126198
0.534619	-0.6897
0.0585399	-0.851499
-1.08485	-0.935108
0.0185724	0.247446
-2.08084	-0.398474
1.69393	-0.161829
-0.244641	0.0360018
-0.793443	-0.998315
-1.3064	-1.2698
-1.02503	-1.71781
-1.34549	-1.18722
-0.908146	1.01489
-0.861274	0.22854
-0.476903	0.726689
-0.78764	1.15886
-0.598853	0.598814
-0.450461	-2.76167
0.460411	-0.711831
-0.686197	0.645514
-0.612398	-0.128395
-1.01541	0.032099
-3.51179	-1.33672
0.199206	-0.23741
0.264949	0.174637
1.00081	-1.81874
-1.49264	-1.34751
2.27048	4.56455
0.753185	0.112311
-0.599264	-0.40832
-0.148069	0.583726
-0.486165	-0.578577
4.63933	5.63043
-2.43436	0.0456659
-0.0856588	-0.172426
0.56616	0.211795
0.0623853	-0.873507
-0.142595	-0.102367
-0.922655	-0.0383729
-0.530331	-0.43137
-2.20323	-1.92676
-0.312306	-0.0878947
-0.0492513	2.47965
-0.0441877	-0.270226
-1.02256	-1.0282
-0.719962	-0.150837
0.510297	-0.00284278
-0.695503	-0.158747
-0.350231	-0.05311
1.45996	1.52274
1.58006	1.54091
3.91249	2.28718
1.36745	0.0139904
0.106595	-0.783136
1.34482	-2.52857
-2.15942	0.467206
0.0790933	-2.01267
0.638316	0.204504
-0.0303513	3.0981
-0.0539437	4.0243
0.121975	0.289195
-0.117833	-0.0291106
-0.136858	-0.406927
7.26395	7.30713
-1.34038	-0.630536
-0.536799	-1.87662
5.97206	4.98336
4.94989	2.70542
-1.88977	-1.56496
0.784957	-0.0459523
2.08116	0.873314
-0.998732	0.619133
0.265661	-0.620549
-0.192462	-0.775244
0.877816	1.62557
-0.624315	-1.70995
0.896408	-1.48348
-0.133147	-0.537354
-0.268933	-0.592882
0.219978	0.88011
2.39069	2.45194
-0.205698	-1.5783
-3.51419	-4.0171
-0.557879	0.354729
0.0579221	-1.02916
1.24652	2.967
1.64657	0.914589
-0.993041	-1.47085
-1.43673	2.39731
-1.74917	-2.47639
0.756969	-0.812412
0.638898	-1.75702
2.30628	-2.38587
1.97889	1.13302
-0.695303	-0.503769
0.314318	-1.31286
0.0620063	-2.86308
-0.331471	-0.276209
-3.26351	-3.16943
-3.43187	-2.9788
-3.6187	-1.88578
0.606896	-1.01507
0.598621	0.3496
-0.229933	-0.824861
-2.69046	-3.15005
-2.77302	-2.34651
1.13117	-4.47189
-1.69769	-1.87918
-2.9361	-2.51821
-1.10566	-1.92392
-0.150978	0.256474
-2.17263	-1.98532
-1.91122	-1.32916
-1.07535	-0.16647
1.47718	-0.379605
-3.02438	-4.74569
-1.01469	-0.0253403
-0.334102	-1.96603
0.456594	-0.773404
-0.613675	0.124012
-1.35433	-0.696903
-1.02477	-1.0553
1.72294	1.20513
0.898439	0.0400452
-0.420327	1.71678
0.357912	1.53043
-0.0623244	0.175006
-1.8774	-0.557184
0.718329	-1.06838
0.251502	1.11728
-1.81718	-0.358704
-3.2071	-0.896619
0.11298	0.67583
1.06634	1.59239
2.57309	4.40971
1.397	-0.899123
-1.65825	0.57239
-0.109201	-0.661897
-1.69266	0.222678
2.47962	-0.0832871
-0.00657489	0.0894823
2.21064	-0.0633624
-0.16776	0.0902982
-1.91091	-0.913146
-0.272488	1.80206
0.198731	-0.560783
0.543505	-1.5474
0.150423	-0.474684
-0.249199	1.41659
0.817636	0.254192
-2.28867	-1.45545
-1.37236	-0.182344
-1.04215	-0.693227
-0.449557	-0.612245
0.380566	1.05698
0.489509	0.420653
-1.4905	0.653815
4.16679	2.02758
2.80111	0.994458
-0.943407	1.55656
2.36929	-0.264596
-0.87612	-2.24436
-1.69234	-1.27569
0.189814	1.10096
-1.20715	-0.0136125
0.445355	0.776554
-0.217468	0.315971
0.783671	0.405008
0.763805	-0.59627
-1.09353	-0.0302823
-0.984198	0.908148
-1.28722	-0.676634
-1.34171	-1.9338
-0.206994	-0.0243839
-0.0736493	-2.12667
0.593634	-1.09077
-0.402518	-1.43775
-0.513721	-0.194826
-0.0419501	-0.0803672
-0.31201	0.762372
0.4576	0.349531
1.26286	-0.56494
-0.689477	-0.533994
-0.266952	0.973533
0.76163	-0.0389433
1.6407	0.499689
0.293664	-2.93584
-2.58017	-2.02543
-3.9307	-1.25577
0.875804	-0.673091
-1.03345	-0.83152
1.23198	1.61982
-0.025975	0.301458
1.91261	1.68703
1.45176	0.489368
-0.837212	-0.685617
0.671269	-1.08077
-2.06684	-2.58223
0.522325	0.682014
-2.02715	0.0586808
0.318539	-0.360911
0.157069	-0.565209
-1.5137	-1.81581
-1.37262	-2.78381
-2.3355	-1.20255
0.288487	-0.706456
-1.34024	-1.09814
-1.6102	-3.95942
-2.34081	-2.92384
-0.233541	0.510366
-0.339784	0.0434885
-1.31468	0.198314
0.572551	1.19273
1.3175	-1.3753
-2.32674	-0.0258105
-0.804737	0.01861
0.306747	1.07981
1.51806	0.94256
0.0026778	0.150446
0.232437	-0.173689
0.273657	-0.913077
-1.23206	0.531539
0.0668235	-0.807142
-0.918849	-0.235144
1.81387	0.871944
-0.33746	-0.0998905
-0.410618	-0.5616
0.981632	-0.24984
0.292952	-0.730573
-0.598007	-0.414489
-0.952858	-1.56199
-1.24506	0.709132
1.08339	-0.404215
-0.485478	-1.01423
-0.979301	-0.770396
2.17904	-0.690402
0.967927	1.97464
-1.32627	0.244571
0.1001	-0.216137
-0.112274	-0.606131
-1.09291	1.43937
-0.577203	0.488909
-0.535382	-0.104609
0.325348	0.468779
0.667929	-0.27979
-1.12753	-1.21209
0.107635	0.469279
1.49167	4.50804
-0.153845	-1.97347
-0.277678	-0.679052
3.46806	3.61759
-0.378871	-0.490955
-0.974099	0.00420344
-0.496378	1.14429
-1.63491	-0.209611
-0.705481	-1.66292
1.10568	0.206012
-0.621169	-0.643331
0.358973	0.84267
0.16468	-0.245698
-0.142949	-3.87611
-2.24905	0.0637851
1.04538	2.17607
-3.92775	-0.931968
0.081391	0.498354
-0.0236191	-1.19854
-0.763448	-0.342376
-0.767719	2.37874
-0.356285	-0.295161
-1.22526	-0.351848
-0.12215	0.767815
-1.72138	0.0619641
-1.18102	-2.48554
-1.58257	-1.42865
-0.266412	-1.67495
0.862293	0.691513
2.8052	-0.389155
0.909429	0.116864
-0.307961	-0.0707551
1.15575	0.28448
0.939895	-0.277099
-1.13334	-0.165004
-2.81966	-4.06114
-2.46846	-2.28232
-0.278304	1.18833
1.3551	-3.01565
0.574997	-0.0609431
0.647667	0.0304134
1.96232	-1.34474
-0.54041	-0.886486
-0.162785	1.26991
0.332369	0.0100962
3.80788	2.76591
-0.262054	1.07065
-0.899986	-0.533669
-1.33972	-0.410264
1.15181	-0.622361
0.188678	0.360157
0.450985	0.810415
0.0537432	1.86397
5.44821	4.71577
2.46632	2.17799
2.42068	3.38406
3.30895	5.42063
4.76707	4.55137
-0.327184	0.815851
2.63937	2.79415
2.23574	0.421625
0.801213	-2.95682
0.208701	1.79022
-0.235724	0.566771
1.38425	-0.609775
0.957159	0.39192
-0.555568	0.392714
-0.457166	-0.0642018
-0.0728701	1.04072
-3.70442	-1.26617
3.93905	-0.579263
-0.474306	-1.79669
-0.302847	0.459266
-0.132298	-0.117797
4.64459	4.3555
-1.12295	0.350499
0.222013	-1.36593
-0.646901	-0.23147
0.766678	0.0390317
-1.78739	0.27113
1.08429	-0.358264
-1.19472	-2.00262
0.426906	3.43723
0.770334	1.32886
-0.324539	-1.36265
-2.01597	-1.87677
0.475968	0.0717098
-0.67281	-0.55901
2.58887	2.01978
-0.787717	-1.62083
0.42771	1.11759
1.19114	0.807201
0.0325339	-0.615123
1.94773	-0.769534
0.184469	-0.207763
1.11566	1.35226
0.980127	-0.137301
0.933817	0.497064
0.00896093	0.969328
0.450371	0.825982
1.45551	0.350997
-0.155334	0.98909
1.29618	2.52403
-1.9169	0.746965
0.277329	1.60179
1.57551	2.24267
0.0112389	0.5515
2.79406	-0.394846
0.131337	0.986595
0.185161	1.99466
-2.84341	-2.84947
2.90981	5.24133
3.81632	2.19452
2.69769	1.55878
-0.268658	-1.56238
-0.843592	-1.91854
-0.0754035	1.69151
0.724207	-0.257964
0.00676525	-0.0346955
2.48462	2.96513
4.94828	5.34156
2.8507	2.33315
-1.43139	0.194385
0.352968	-1.18652
2.23488	1.27587
-0.340787	0.401673
1.01924	0.489432
-1.20024	-1.04984
0.470051	1.2978
5.98836	4.70462
-0.659183	-0.164847
0.0492644	0.272248
1.86799	1.53834
-1.14968	0.397077
1.0074	1.3848
3.75863	1.43781
3.19145	3.36506
-0.88504	-0.908371
-0.785018	-2.98976
1.04583	-0.385328
-0.840282	-1.06171
-0.0768522	-0.826932
-0.407341	-1.34803
-0.916952	-1.84092
-2.35914	-1.00591
1.20771	-0.500587
1.05107	0.115868
0.17014	-0.815651
0.405768	-0.937234
1.79798	3.07201
1.27098	2.14617
-0.94479	-0.00795107
0.479069	0.281285
-1.69956	0.276845
-0.854139	0.635763
-0.812047	-0.022198
0.17247	0.357763
-0.452566	0.867872
-0.732846	-0.391407
-0.211038	-0.0991474
0.889098	-1.50044
0.697343	-0.152327
-1.7727	-0.344416
0.435134	0.553406
1.31153	0.447885
2.3207	-0.0887093
-0.0966309	1.04504
-0.22191	0.301412
0.213948	-1.55373
1.64916	-0.000742691
0.164305	-1.01566
-2.11521	-0.877885
0.451411	0.332879
-0.636095	-0.747582
0.0300324	0.186918
0.040005	1.502
-0.844575	0.0350964
0.104839	0.167037
1.17754	-1.83376
0.202227	0.413012
-0.91463	-1.77355
-0.506558	0.0680517
-1.5167	0.102712
2.27355	-0.223556
0.28305	-2.41223
0.986496	0.410187
-0.844685	0.218559
-0.371973	-0.0897144
0.644429	-1.63992
-0.170441	-1.06306
0.0388498	-0.624994
-0.654242	-1.10733
-0.112198	-0.843085
-0.264103	-0.232297
0.382108	0.359678
-0.140311	-0.0895205
0.0206855	-0.201795
0.908413	1.52426
-1.52587	-0.126386
5.17635	5.45082
0.850162	0.985409
0.0246223	-0.108304
-0.186262	-0.993536
1.89091	1.89821
1.26294	3.95276
0.678247	2.81805
1.07027	1.2482
1.75136	1.66232
3.01542	0.282339
-0.664291	-0.393458
1.55394	0.963317
2.0116	1.64675
3.28654	0.984367
2.83608	2.05711
2.9179	2.66095
3.12089	2.09415
0.127171	0.0945059
3.71804	-0.226105
0.182894	-0.589401
-0.27505	0.293362
-0.0645967	-0.524908
0.808562	-0.0885348
0.403145	0.126858
1.9088	-3.21271
-1.74228	-1.20241
-1.05238	-0.80443
-0.432023	0.416227
1.71381	-1.38913
-1.9414	-0.898431
-1.0007	1.96072
-0.167916	-2.11097
0.240647	0.367299
0.600997	-0.383469
-0.196706	0.756841
0.770156	2.09976
2.58228	0.469292
-1.48417	-1.09806
-0.897555	-2.23259
-0.959354	0.361469
1.82414	-0.748055
0.754357	-0.835594
-0.160958	-0.329958
-1.54044	-0.3444
2.36263	2.76964
0.0437925	0.356077
0.64898	-0.223916
-0.188073	1.94331
0.931978	1.97988
0.446993	0.00216334
0.116112	-0.674374
4.10651	2.24872
0.673222	1.05331
0.182508	-0.476204
-0.171005	-0.273793
-0.308666	0.895642
0.0445055	-0.579731
0.845918	-1.16248
0.540297	-0.336673
-0.163563	1.24561
0.896201	0.130742
-0.0841603	-0.612331
0.226736	0.720981
0.836662	0.224901
0.529	1.0793
0.113384	0.437521
1.95497	2.72167
0.253062	-0.466423
1.81773	0.805308
2.26068	2.49521
0.0779174	0.564599
0.622603	0.584355
0.496169	1.59536
1.31049	1.02826
0.982609	1.21624
2.18042	2.09956
-0.0585433	1.16977
2.19811	0.737787
-0.341691	-0.130241
-3.08287	-1.39995
-2.01935	-0.48034
-1.34231	-0.709922
1.00302	0.953071
-2.58445	1.18171
-0.510074	1.11035
-0.652377	-0.86069
0.473153	-0.100121
0.0762053	-2.75736
0.571515	1.39039
0.994235	-0.342602
-0.228043	-0.438311
-0.506639	0.212133
0.212251	-0.983087
0.721973	0.747833
-1.92155	-2.36669
1.38158	-0.0383045
0.785538	-1.04496
-0.881929	-0.979714
-0.943031	-1.5199
2.11762	0.0824125
-0.0528765	0.0955045
0.778892	-0.0733281
0.902592	-0.555408
1.13848	0.855834
0.185452	1.49929
5.34463	5.26293
1.95319	0.293175
0.48025	0.656734
-0.813165	0.622641
-0.417	-2.2581
-1.75867	-2.57625
-1.06438	1.41958
-0.0870997	-0.982572
0.289035	-0.552524
1.08845	-0.145827
2.6833	1.24654
0.65709	-1.11138
0.351805	-1.4392
-0.453508	0.950464
-0.480867	0.113911
0.672128	-3.35179
-0.725586	-0.362434
-1.04544	0.937832
-0.966915	-0.912527
0.293997	0.168894
-1.39248	-0.493353
-4.60953	0.0650061
-3.6201	1.91213
0.399782	2.44365
-0.224567	0.277855
0.899852	0.119983
-0.80111	0.366357
0.447826	0.951475
0.120945	0.474191
0.0424474	2.05492
-0.0754615	-0.150833
-1.2715	-1.32183
-0.0620329	-1.59834
-0.068538	1.1365
1.74776	0.422247
0.654079	-0.738638
0.795251	1.48921
3.42635	1.4356
0.520771	3.54284
-0.172695	1.10744
-0.760689	0.552055
0.180719	1.02035
-0.492601	0.315653
1.55456	1.76442
1.751	-0.398868
0.311809	1.6055
-0.613119	1.74467
3.92406	0.590698
1.47521	0.448368
-0.458409	-1.77134
0.680394	3.98316
0.17517	3.95681
1.31635	-0.450283
-0.191103	0.205132
0.0970109	-0.471832
-0.704658	-0.900929
-0.427678	0.0185725
0.552547	-1.44033
-1.51718	0.616522
-1.98158	0.165491
-0.176715	1.57658
-2.5258	-0.741151
-0.254635	-1.18524
-1.21701	-0.29282
-0.112344	-1.12097
0.279725	2.04515
1.79973	0.32787
0.261264	-0.303141
0.327169	-0.234763
3.74777	2.6928
4.45109	3.48517
5.40858	4.60713
4.74502	6.3474
4.70024	6.05856
0.00239166	0.410309
0.17567	-0.325058
2.75171	0.500589
-0.698485	-2.0191
0.0221891	-1.34292
0.954783	0.147463
0.451542	-0.799272
1.12991	-0.552806
1.22066	0.986027
-0.0730675	2.5158
2.2982	0.856294
-2.85028	-2.07708
0.738311	1.57789
-0.450519	0.489484
-0.5855	-0.495941
-3.11828	-1.30197
0.852701	-1.31014
-1.65924	-0.854541
0.218273	-0.403546
0.290413	-1.17543
0.682464	0.8978
-0.836696	0.446394
0.137347	0.0587404
-0.213159	-0.3266
-0.301831	0.372757
-0.240164	-0.0767197
0.325843	-1.02891
1.00989	1.72615
-0.431399	-0.184294
0.0778282	0.0765691
-0.0905975	-0.605969
-0.568766	0.325331
2.75623	3.15218
3.34642	4.134
1.26281	0.276094
-0.232525	1.1552
-0.157491	0.17358
-1.73968	-0.736346
-0.316546	-0.361688
0.573373	0.311089
-0.109894	0.768178
0.371559	0.30025
2.02065	0.0905444
0.198641	-0.746252
1.07899	-0.539724
0.0286028	-0.634745
1.00474	4.04815
1.65065	2.38467
-0.0282212	-0.0195607
0.664702	0.296571
-3.58711	-1.68389
0.407446	-0.00415765
-0.343907	-0.224495
1.00575	0.344425
-0.776819	-0.991286
0.371071	-0.795938
1.2539	1.14954
0.07306	-0.723613
0.915454	0.920051
0.477516	1.69495
1.08354	-0.0470154
2.84321	0.463169
0.90766	0.998364
0.198209	0.69473
-1.85756	-0.82127
-2.29426	-0.957098
-0.497718	-1.14078
-0.414799	-0.398711
1.55239	0.723609
-2.4082	-0.392415
-0.6271	-1.03892
-3.84135	-3.14033
-0.0451844	0.072377
0.276281	-0.131832
0.132036	-0.678102
-0.286424	-0.54776
0.801134	-0.548237
0.42041	1.06289
0.573384	-0.111557
-0.474812	0.459424
0.491216	0.183292
2.68551	0.383808
-0.287884	1.41059
7.09742	6.49412
1.01146	3.57874
3.12619	2.76289
2.37911	0.664027
5.07038	4.14276
0.235001	1.95965
1.83404	4.12037
-1.2462	-1.79867
0.356261	-1.36214
-0.44885	0.619131
0.209448	-0.21171
0.852479	1.39813
-0.565486	0.320844
-0.251412	1.04564
-0.409474	0.0335579
0.519911	-0.470051
-0.588387	-3.22264
-0.793531	-1.16707
1.23133	1.27713
2.74459	2.47439
2.87034	0.591525
1.68953	0.98368
2.81533	4.85704
0.9884	1.86203
0.32169	1.41643
-1.24165	-1.54726
2.25071	1.87153
-1.7807	-2.55384
-0.000747368	-0.265822
0.774105	0.857402
0.334462	0.413835
0.0404423	1.6431
0.300955	0.681983
-0.264765	2.48067
5.0735	0.131991
-0.375548	-0.102475
-0.271589	2.25584
1.19717	-0.586736
1.58392	0.54491
-0.142416	0.383396
1.16129	0.76627
0.989053	0.720242
-0.355058	-0.278377
0.407502	2.11914
-1.29238	-0.373238
-0.199117	0.813624
2.02106	1.16354
4.97786	3.40616
-2.04978	-1.30393
1.62416	0.426951
1.48578	1.84939
0.118944	-0.655093
0.144434	0.581191
-0.255342	-0.933513
-1.18012	-0.790208
-0.545337	-0.307293
-3.10507	-2.1669
-2.51169	-0.177189
-0.874881	-0.336779
-0.173057	-0.831924
4.04913	6.41003
-0.483129	-0.654557
-0.789824	-1.29575
0.107691	-0.428249
1.39109	0.0734535
1.80904	0.0276469
-0.753728	0.399068
0.334605	-1.24425
0.129548	0.287172
0.683891	1.42746
0.965103	1.34342
1.11582	1.0806
1.86	0.450328
0.561363	-1.79975
-0.738287	-0.0275327
-0.599218	-0.697542
-0.656494	-2.028
-0.851017	-1.12003
1.91015	-1.51616
-0.114317	-0.495475
-0.0323133	0.307195
1.56827	0.0159683
-0.113938	1.61765
1.57752	1.4313
-2.40223	-1.09788
1.30277	1.58915
-0.904259	-0.167249
-1.55466	-1.40656
-3.91434	-0.894106
0.0183744	-0.501089
0.593641	0.379027
-1.90971	-0.339882
-3.4934	0.296171
-1.99155	-1.68736
-1.83155	-2.35228
-2.34823	-2.86997
-1.56421	-2.80868
-0.999916	-2.4611
0.60885	0.801656
-1.24131	-0.449359
-0.488963	1.37119
0.6141	-1.67364
0.0444789	0.555571
0.40758	0.473343
0.414893	0.521662
-0.310692	-2.11984
-1.30942	-0.452547
0.218037	-0.609466
-0.983086	-1.43409
-0.771125	0.179806
2.00503	0.34998
1.43373	2.80427
-0.621173	-0.745457
-0.170689	-0.477799
5.74892	5.4998
-0.373443	0.516594
-0.457493	0.194316
-0.959755	-1.29006
0.63699	-2.44839
0.0615408	0.134989
2.9005	3.47374
1.05113	2.04012
1.1763	3.07714
-0.865948	-0.870775
-0.263892	0.330584
0.0124214	1.29532
2.47625	3.12765
1.78679	1.735
-1.75175	-0.763798
1.56315	-0.164385
0.204166	-1.21413
0.0638038	0.00917619
-1.82553	-0.131861
-1.85689	0.0441769
-1.07606	-0.147193
6.22523	8.92535
7.2276	5.49749
0.822412	1.52109
-0.582016	-0.967116
1.29001	3.38441
0.178799	-0.0963223
1.16352	0.167068
0.916079	-0.334544
-0.0745099	0.09721
1.24964	0.394504
1.18669	2.28185
-0.274153	-1.65945
-0.491422	-1.17736
-0.458031	-0.298199
-0.177387	-0.689764
0.107746	2.80605
0.595244	-0.503005
-0.605071	-0.648916
0.263855	-1.32077
-0.432066	-0.358433
1.16042	0.541163
-0.832608	-0.920718
-1.4032	-0.442731
-0.138719	-1.54867
-0.0785962	0.151617
5.51236	3.78199
1.13367	1.41779
0.703378	-0.99323
0.195264	-0.185069
0.357892	-1.26182
1.16479	0.108271
1.26696	-0.0256528
0.213148	1.60137
-0.317813	0.443184
-0.856659	1.09272
-0.182003	-1.07451
4.97917	3.90529
5.46277	1.06379
-0.462896	0.181925
0.558418	0.483357
3.52589	4.9595
6.38687	6.32861
3.47555	-0.135109
-0.0194697	0.317284
0.636647	0.672385
-0.639759	0.103539
0.429464	-0.109483
0.517288	-0.88083
-0.307112	0.366701
2.97684	2.49838
6.09658	2.33762
1.06557	1.52577
0.969581	1.14509
-3.46815	-0.136132
1.48887	1.64267
-0.758048	1.36428
-1.09966	-0.528333
-0.259248	0.19016
-0.0328935	0.590219
-0.204601	0.963764
0.350349	-0.587321
-1.10552	-2.07278
6.23353	5.42557
1.30674	1.08652
2.0006	2.84465
-1.07378	0.185826
1.03982	1.26711
-2.25068	-2.76313
0.0294893	4.20798
0.233558	0.167929
1.46174	2.98205
-1.29583	-0.203478
0.180574	0.151285
-0.334327	0.5972
0.735858	-0.358773
0.150619	0.00423808
0.759658	-3.76139
-0.402997	2.71453
0.00489942	-1.10912
1.32444	-0.620652
0.190926	1.78955
0.0295374	-0.166625
-0.603191	-0.564318
0.369166	0.953337
0.166068	-0.262008
1.33379	-0.780022
-0.815154	-0.330264
-0.646233	2.06098
0.217409	0.921914
-1.15724	-2.56669
0.981249	0.190118
0.380389	-0.489626
0.768509	0.868526
1.00655	0.651518
0.618833	0.115185
-0.0308616	0.997948
0.319406	-0.438798
-3.13461	-1.34457
1.21087	4.03701
0.244474	0.0832891
-0.167526	-1.19273
-0.225437	1.23944
0.775203	-0.288156
-1.29925	-0.721349
-0.793098	-0.356681
1.68121	2.8625
2.05612	0.754572
0.588252	0.645938
0.301575	0.530633
-0.131904	1.02562
0.35619	-1.51714
0.272014	0.739737
-0.245685	1.68273
-0.408827	0.874186
-0.282657	-0.138094
-1.9844	-0.447192
0.138341	0.665936
-0.203622	0.318488
0.117844	0.494233
-2.61951	-2.18962
-1.18101	-0.049072
-0.580086	-0.261336
-4.09924	-0.0621501
-0.207755	0.61902
-2.8904	-0.957467
0.0135762	0.929528
-1.89108	-0.0481542
-0.227386	-0.395627
0.988563	2.39172
-0.451761	-2.04311
0.607005	1.71465
0.654957	-0.651196
-0.342416	-0.457504
3.59768	1.12693
-0.0393496	0.132742
0.91956	0.392396
-1.64704	-0.0741895
-0.945792	-0.573382
0.45563	0.0255306
-0.580967	-1.09942
-0.265881	-0.559491
0.163283	-0.0720753
0.709934	-0.43282
-1.60398	-1.01674
-1.70604	0.538114
-0.597672	0.75084
5.19182	0.0674165
0.388109	1.54709
-0.436903	0.283822
0.185497	1.16249
-1.11287	-0.290242
-3.1797	-1.21593
-0.516212	-0.727
-1.38241	2.54902
3.78575	1.55756
-1.23791	0.342614
-1.42521	-0.41882
-0.392479	-0.943934
-0.289581	0.201578
0.287965	-0.658045
-0.200681	-0.466975
-0.424995	0.645346
0.120397	0.32966
-0.687475	1.44485
-0.316141	-0.419218
2.67826	0.185377
2.02705	3.47263
1.75876	1.22889
1.26497	-0.841422
-0.435277	0.805908
0.250949	-0.524664
0.00988141	1.16644
0.793211	-0.0641646
5.07973	5.13189
6.88866	6.77521
0.340452	-0.297622
-0.722688	-0.397298
0.889112	-0.884849
0.150319	-0.57386
0.227267	0.060269
1.81333	1.7905
-0.0813641	-1.925
-0.587517	-1.663
5.35513	4.65741
1.90753	1.80161
1.03688	0.554716
1.26767	3.99449
3.51582	1.21562
0.323299	0.749414
-0.343068	1.04441
0.275163	0.08125
-0.14537	0.758383
5.22467	5.93434
5.4098	6.99807
1.38938	4.16574
1.52198	4.05475
-0.213123	0.352025
-0.683992	0.305885
-0.611701	-0.433222
-0.071352	-0.308302
-1.47091	-0.0495238
0.475411	-1.02252
0.0144872	-1.07568
-0.0115525	0.21697
-1.34649	-0.353842
-0.907926	0.389838
0.297918	-0.073395
4.48393	-0.869457
0.142418	-0.343472
0.0754684	0.34324
1.19354	0.321373
0.0867685	-1.36885
1.2737	0.227719
-0.64887	-1.05241
-0.553407	-1.21052
-1.11102	-1.98569
1.49527	1.20366
-0.347963	0.589913
-0.167285	-0.801612
2.97529	0.631919
-0.906271	0.210313
0.735825	-1.86195
0.592037	-0.542575
1.06148	-0.471156
-0.0389031	0.527471
0.122606	-0.36539
-1.31238	-1.69999
-0.107109	-0.366464
-0.600715	-0.366658
2.36694	0.954
2.54576	1.6167
-1.15652	1.16145
-0.596847	-0.348695
-1.20579	0.26301
-1.54811	-0.322715
-0.843348	-0.86077
0.098668	-1.34217
0.469482	0.204272
-0.0944348	-0.657965
0.787326	1.03382
1.91068	-0.329344
0.719914	0.325371
0.761748	-1.19275
-1.02708	-1.7734
3.48111	0.703794
-3.19347	0.384721
0.311687	-1.31765
1.04885	-1.71723
0.490138	0.585051
0.254448	0.685306
0.208519	-0.00399218
-0.0969509	0.138388
-0.84395	-0.945466
0.815208	0.868384
1.32047	2.79981
1.84654	0.649979
-0.163042	-1.81639
-0.606981	-0.295072
0.258833	1.31178
-0.00222028	0.605296
2.93964	1.85349
3.21299	2.40649
3.03044	2.6459
3.00004	3.04393
4.93761	2.36805
4.31657	3.52909
3.64201	4.18601
2.46189	2.84384
1.06131	1.74663
1.48358	0.974501
2.8144	3.00788
2.19648	3.01378
3.43172	2.624
1.55618	1.40838
-1.09421	0.0522317
0.0795753	0.430829
-0.835192	0.595397
1.73835	-0.195736
1.54661	0.764394
1.59955	-0.52002
-0.0578649	-0.756204
0.202235	-2.75114
0.540446	1.0985
0.139679	0.510994
-1.56498	0.511926
1.0162	-0.0740854
-0.374887	-0.582739
3.94837	1.58288
1.06377	2.74722
2.55744	1.35639
-0.378724	-0.119118
0.711032	-0.524377
-0.917937	-0.702767
7.28199	6.15753
5.18589	7.22651
4.79159	5.34553
0.51668	1.91132
-1.06788	-1.59673
-0.272688	0.0152647
-0.38086	-0.348019
-0.112759	-1.27985
1.96801	-0.0206422
0.779808	0.734532
-1.53139	-0.839265
0.0352843	-1.14255
0.55149	-1.93706
0.256022	1.84317
2.98954	5.63477
0.905439	-0.583197
-0.684854	-0.035392
-2.23336	-2.24453
0.510811	-0.0610481
-0.364051	1.6787
-0.104441	-0.310406
-0.865031	-0.193146
-0.202956	-0.457372
0.792627	-1.27823
2.08834	-0.239657
-0.824258	-2.57438
0.159254	1.68108
1.29021	1.22519
-0.907684	-1.34341
1.1486	0.0667353
0.134881	0.0231623
-0.573422	-0.149454
4.23587	1.43358
-0.165621	0.784064
-0.403371	1.45223
-0.289198	0.752919
0.462457	2.20136
1.02879	1.46323
0.771238	1.77288
-0.17378	0.458788
0.576015	0.0466533
1.40607	1.46541
-0.116553	-0.276287
-0.121679	-2.46816
-0.130702	0.531613
0.714807	0.452317
2.16219	2.60994
0.551502	0.0348092
-0.728327	-1.05131
4.56356	4.29543
-0.0773567	1.63033
-0.0561125	-2.06358
-0.510191	-0.486818
-1.33821	-1.23933
0.515695	-0.226696
1.12244	1.53299
0.124476	2.48179
2.27524	-1.12894
1.30097	0.335644
0.307358	1.37029
-0.701259	0.194274
0.687974	0.510352
0.386559	0.512112
2.15525	1.1911
3.70775	3.86851
1.20749	4.07481
1.18391	2.01863
-0.404799	0.432
0.0898172	1.81134
-0.302601	0.439684
0.54651	1.27161
5.27622	5.84306
0.740113	0.966301
2.09536	2.51854
1.66653	2.94381
1.02893	0.992586
1.74485	0.634281
2.59487	1.44829
3.50116	0.714565
2.30724	4.57651
0.738559	-0.0517387
-0.657512	-0.221194
-0.219342	1.46952
0.646923	0.843229
1.18474	0.642413
-0.613248	0.649356
7.36065	6.11481
3.81789	3.92327
3.92105	2.36664
-0.523625	0.0385282
2.69833	-0.761346
2.2771	0.155199
0.586438	0.287137
-0.864276	1.14992
0.307108	0.352558
-0.115395	-0.749833
-0.19613	0.195293
-2.00855	-0.210506
-0.417415	1.98413
5.32855	5.18835
0.88171	1.68915
0.345666	-0.754673
0.569479	-0.231143
1.35566	0.317247
-0.306699	-0.511533
-0.469225	0.149221
0.62976	0.0553721
1.42474	0.475922
-1.918	-0.418721
2.44155	0.505151
0.184523	-2.25719
-1.70622	0.373881
-0.635385	-3.03035
-0.36612	-1.23921
1.33259	-0.0513545
-0.432234	-0.704836
2.63865	-0.161833
-0.209381	1.03779
-3.9011	0.331819
-0.224767	-0.987399
-0.346206	-0.432592
-0.397347	-2.17588
0.133534	-0.0910153
-0.294128	0.596584
-0.843726	-1.88666
-0.379306	-0.640386
-0.00168916	-1.14534
-0.846074	-3.2138
-0.812622	1.21274
2.30144	2.35099
-2.22762	-0.0546751
-0.0913447	-1.43339
1.62242	-0.67956
-0.992647	-0.853244
-0.269198	-0.709087
1.87045	2.15592
5.04315	1.95997
0.0772638	-2.39149
-1.0796	0.191543
0.424175	0.185887
1.36275	-2.3624
0.500931	1.10496
-1.03852	-1.28387
-0.604778	-0.884098
1.43295	0.71632
1.35547	1.92584
0.543347	-0.372423
-0.0209703	-0.507706
-0.0617772	-0.202863
-0.243086	-0.0733342
-0.605187	-0.341839
2.25612	-0.183538
-0.392482	1.50664
-0.182158	-0.35733
-1.91935	0.080577
-0.37346	0.463262
-0.74674	-1.75927
-0.359921	0.0518134
2.86676	-0.661489
-2.48451	-1.62532
-1.07095	0.723216
-0.429925	-0.172999
-1.78072	-1.84614
0.958022	1.13677
0.311781	-0.0831318
-0.470081	-1.81335
-0.152356	-0.84501
0.671713	0.979015
-0.0384357	-0.64813
-0.124706	-0.614845
0.0447155	-0.396762
-1.58524	-0.998797
0.0379442	-1.52179
0.619004	-0.0370587
-0.578883	-0.0521489
0.277536	0.560157
1.56956	1.0759
1.50031	5.44046
1.6611	4.21064
-0.162024	0.0452241
-0.362956	-0.143601
-2.26712	-0.599776
1.69891	-1.05651
0.807746	-1.76427
-1.344	0.771183
-0.395383	1.23477
0.872695	0.334475
1.18379	0.402449
1.75407	0.726026
-0.490883	0.311227
3.0277	1.75077
1.23167	1.03119
0.861995	0.872683
0.783834	0.814047
0.91783	-0.788369
0.9456	1.34747
1.18797	1.14113
0.294708	2.02926
0.291794	1.48778
1.52383	0.828108
0.634376	1.4414
-0.588679	-2.2952
-2.22571	-0.502568
-0.0539967	0.198342
-0.400646	-0.731722
-0.41505	1.52891
-0.011298	0.496199
-2.48282	-0.934456
-0.0591738	0.190881
-1.34879	0.0697608
-0.400809	-2.0935
-0.718923	-0.0708425
-0.49131	-0.287231
1.65513	-0.165058
1.36218	-0.267197
-0.611346	-2.11152
3.99089	0.387266
0.284914	0.527
-0.5338	2.31491
0.722967	0.0573062
-0.103483	0.276615
1.32719	-1.78791
-2.45295	-2.67966
0.0445262	1.40512
-0.632746	-1.5471
0.705197	-0.421975
1.23643	-1.03484
-0.301268	-2.73292
-2.90603	-1.18661
-0.193257	0.103259
0.0837465	-1.24654
-0.216225	-1.14871
-0.940542	-1.29986
0.279491	0.714058
0.460546	0.0876069
0.720942	1.28047
2.15372	0.533715
0.218803	-0.93915
0.27369	2.88087
-0.914465	0.350226
-0.0671531	0.0340884
-2.22613	-0.146415
-0.405918	-0.299468
-2.01375	-0.418977
0.297842	0.715508
0.155186	-0.323916
0.0415199	-0.50159
-1.43011	-0.564676
-0.0932064	-0.181583
1.16731	4.486
-1.92606	-0.826435
-1.24777	-0.019827
-3.74781	-2.04308
0.591718	-0.00330727
-3.6158	-2.48112
0.583188	0.490246
3.27583	3.65912
-2.43499	-3.31045
-0.204883	-0.894401
-0.635232	0.731325
-0.0663057	-1.04156
0.0397105	0.744684
-0.618383	-0.192408
0.550383	0.465
-0.756982	-0.578268
-0.638424	-1.04929
-0.698459	0.276329
-0.796712	-3.31815
-0.389131	-0.872051
-0.265679	-0.084119
3.0031	0.409182
0.995315	-0.269791
0.905212	-0.581697
-0.833609	1.61541
1.15333	-1.70984
-1.61153	0.451069
1.14007	0.802907
-0.513834	0.556818
1.33338	0.958461
-4.46063	-2.4652
-1.66688	-0.745591
-0.246521	-1.67121
0.413945	-1.94131
0.288214	-1.39544
-0.37942	-0.0850445
-0.442106	-1.46273
-0.182158	-0.337104
-0.911318	0.900588
3.04837	-1.39935
-2.38222	-1.61462
0.0299916	1.53352
-1.10847	-0.657632
-0.311956	-0.726567
-1.11677	-2.4403
0.137984	-0.394218
-3.2666	-1.60982
-2.29127	-0.423808
-1.45425	-0.586334
0.917677	1.96261
3.29298	0.879117
0.983053	0.733612
1.22361	0.486812
-1.3705	-1.40134
-3.77856	-0.992558
-0.803937	-1.52769
-0.13116	0.791286
1.30164	-0.619402
-0.224189	-0.720961
-1.57043	-3.22544
0.616471	0.483492
2.00901	1.28574
1.74888	0.875344
-1.08069	-0.415247
-1.84457	-0.666388
-0.765109	-1.99787
1.07878	-0.191584
-0.337951	-1.0222
0.240536	-0.563591
-1.44787	0.07951
-1.35199	-0.712407
-2.54189	0.968385
0.82873	1.14623
0.00188697	0.240159
-0.303426	-0.457912
-2.10814	-0.141193
-1.48379	-0.165166
0.0750354	-0.963787
0.352598	-1.89891
-1.77357	-0.134842
0.735106	-3.77854
-2.86576	-1.45937
1.67197	1.04545
1.18194	5.64903
1.17014	3.20887
5.78986	5.02845
1.24209	0.720241
1.16848	-0.957993
-0.573615	0.446382
-0.0424459	0.71652
0.124479	-0.437384
-1.06154	-0.767771
-0.980351	-0.027317
0.0198428	-0.112497
-0.327035	0.075849
-0.597589	-1.34119
1.06513	1.11506
0.0590564	-0.382955
1.19055	0.249327
0.186247	0.220172
0.190929	2.00889
0.388555	1.90816
0.549279	0.698269
0.0888888	1.89952
-0.264766	0.783103
1.43435	1.9135
1.10645	-0.576226
1.0958	3.41007
1.29017	1.02104
1.24362	2.03569
-0.123046	2.64267
0.294377	2.75384
-0.473955	-0.531451
1.41426	-1.27652
-0.110418	0.389117
-0.219586	-0.273727
0.114938	-1.44881
-2.43733	-0.232353
-1.37981	-0.105437
0.77928	-1.33857
-0.0886758	-0.014969
0.219448	-2.02396
0.77181	0.268501
0.571415	-1.18251
-0.512459	-2.19053
-0.307726	0.671944
-0.42358	-0.437642
0.583678	0.104734
-0.338986	-0.559266
0.303813	-0.661259
-0.244837	-1.51838
0.0186515	-0.225878
-2.89321	-2.17824
-0.525118	-0.576167
-1.86758	-1.67475
-0.147745	-3.95828
-0.142321	-0.57703
0.0293278	-0.951545
-1.20321	0.249241
0.349955	0.141883
0.525823	-1.89248
-1.22801	-0.731721
0.536366	-0.578065
0.852579	3.61501
0.929814	0.607423
0.00072128	-0.949674
-0.823591	-1.07309
0.303584	0.0858511
0.847723	-0.936769
-1.8035	-1.09335
-0.500774	-0.131584
-0.927199	0.38929
-0.615756	1.20435
1.3104	1.21722
3.00217	0.396015
0.100874	2.54028
1.58588	-0.110189
1.6938	1.14572
2.97279	0.876443
1.77041	1.74134
0.59568	0.366773
5.30313	7.77681
1.07393	0.915846
-0.667252	0.401606
-0.0754496	0.220817
-0.839833	-0.127159
-0.777546	0.242184
0.6923	1.2642
-0.096928	1.66942
-0.129776	0.136981
0.295747	-0.18711
0.667485	-0.542872
1.47726	-0.46632
1.85589	0.589185
-0.344617	0.997685
1.72719	-0.102464
-0.829233	-0.48887
-1.41697	-2.17797
-0.65691	-0.60301
-0.464408	1.35961
-3.08403	-1.37874
-1.76512	-1.09801
-1.27606	0.00450242
-0.361892	-2.70812
0.396725	-0.038016
-0.0746913	0.231455
0.689837	0.775191
3.41873	-1.87474
-1.01345	0.355775
0.0615584	-0.278399
0.59098	1.02
0.74281	0.729431
-3.80843	-0.809941
0.297304	-0.164967
-0.752121	-3.63101
-0.114794	0.580735
2.22578	-0.403925
2.53216	-0.439484
-2.29876	-0.538998
-0.100233	-0.49778
-0.222752	0.795913
0.329634	-0.794636
0.464935	-1.58489
1.2184	1.18689
-1.40811	-1.30997
-1.5286	-1.91199
-0.6219	-2.10456
-1.57391	-1.8948
-1.48927	0.585108
6.84496	5.34031
-1.03499	0.224245
-0.0483344	-0.566318
2.05046	-0.534476
-0.422473	-2.85106
0.113561	0.677765
-0.322591	0.639306
-0.382209	1.0054
3.29194	5.39313
-3.801	-1.64728
-0.855166	-1.03351
-0.58406	-0.73318
1.27357	0.0774424
-0.485881	-1.93587
-1.11524	-0.450704
-2.50508	1.06825
-0.548796	-1.45071
0.214845	0.268464
[truncated: 7,576 more rows]

## Sheet: ExtDataFig1c_U2OS
first_peak	second_peak
-0.325993	-0.118069
0.230853	-0.508394
0.0211601	-0.0394358
-1.73693	-1.39815
0.396403	0.181421
0.553435	-0.0798741
-0.347591	0.450424
1.08243	0.152751
1.29938	0.817612
0.850563	1.2826
2.5155	0.222826
0.682906	0.920397
-0.941139	-0.0636353
0.237813	0.584377
-0.00119642	-1.82819
0.0690613	0.438851
-0.308182	-0.0813402
0.539236	0.225653
0.214355	-0.199057
-0.198577	0.146332
-0.381915	0.148284
-0.270327	-0.69725
-0.148267	1.22329
-0.558206	1.15273
-0.400796	0.302789
0.245816	0.995611
-0.411612	0.236669
0.0424703	-0.00501065
0.371245	-0.137627
1.42698	0.178725
0.823517	0.846233
0.597627	0.555581
0.27455	0.622905
-0.170216	0.310751
-0.232425	-0.0957005
0.385838	-0.0730369
0.684558	0.424193
-1.05057	-0.032185
-0.590947	-0.104915
0.174453	1.04722
0.205276	0.753436
0.230826	-0.2344
0.450664	-0.00383456
-0.815636	0.243884
-0.125026	0.164478
0.343465	-0.902233
-0.741414	-0.482743
1.65473	1.36884
-0.183278	0.850881
-0.175703	0.547296
-1.19566	-1.41959
-0.232169	0.0286824
0.105071	0.456019
-0.223079	0.151876
0.178563	-0.0865354
1.73687	-0.42405
-0.597488	-0.204408
-0.0327449	0.819467
-0.177643	0.236609
-0.0710247	-0.47409
-1.14446	0.0361766
0.0484	0.569168
0.510856	-0.322785
0.389759	-0.0505028
0.0420963	0.514521
-2.86776	-1.05687
-1.9637	-3.05337
-0.0990927	-0.85987
-0.143068	0.318892
-0.612521	-1.42003
-1.89322	-0.16837
0.209444	0.428785
-0.252068	0.0194376
0.107215	-0.621625
-0.0128273	-0.744074
0.095519	1.06402
1.3426	1.74132
2.15143	1.6945
1.09462	3.64358
-0.675447	0.11163
-1.7541	0.447214
-1.39436	-1.52736
-0.572793	-0.452468
-0.460124	-1.90791
-0.0300155	0.218229
0.188502	2.95957
1.33873	1.47052
-0.182949	0.0540268
-0.697292	0.20353
0.183317	0.349828
-1.16229	-0.433123
-1.8601	-0.63043
0.578608	0.251531
1.31424	-0.23457
3.89312	4.75487
0.472412	-0.15519
0.645939	-0.0187035
-0.195411	0.0371594
-0.23329	1.61232
-0.239795	0.277417
-1.58562	-0.13001
2.48575	0.678356
0.715911	0.959281
-0.614452	-1.15546
0.309916	2.79337
1.0188	0.286201
0.987091	2.32401
-0.014479	0.46594
1.90039	0.465353
0.02786	0.153763
-0.0800115	-1.18722
-1.95392	-0.878569
0.613175	-0.503242
0.413324	-0.481152
1.6738	0.151485
0.521668	1.32727
2.59052	1.62096
5.4027	5.22073
5.87364	5.82404
0.0848009	0.277781
-1.28985	-0.65969
-1.65107	-0.129356
1.36267	1.63871
-4.23289	-1.54878
-0.762558	-0.114726
0.455164	0.0785904
0.44455	-0.611731
-0.289696	-0.259051
0.269234	0.173525
0.783573	0.209457
1.94764	1.01487
0.0782251	-0.592106
-0.580648	-0.599913
-0.79515	-0.0401738
-0.0849685	0.104161
-1.43131	-0.0357233
0.272613	-0.256137
0.605937	1.03572
2.35408	1.66836
1.36136	0.944296
1.66411	2.89008
-0.969941	-0.222093
0.244707	-0.498618
-0.272462	-1.18842
-0.137398	-0.0696915
0.906449	0.158293
-0.161604	0.267292
-0.0381834	-0.633285
2.30825	3.8448
-0.302502	-0.767782
-0.382876	0.380587
-0.76904	-0.992402
-0.882475	-2.80105
-0.988675	-0.227936
0.620748	0.349319
0.668582	0.693929
-0.139633	0.242348
0.166221	1.8324
0.650194	-0.40709
1.15773	0.483502
-0.0770799	-0.636521
-0.276044	0.84841
-0.218528	1.07915
1.1608	1.21723
3.03315	3.78842
1.08276	-0.294066
1.74053	0.527737
1.87156	2.62008
0.405218	-0.462908
-0.0740839	-0.741125
-0.481146	0.392143
-0.0399231	0.0160416
0.0203526	-0.164343
0.042456	-0.206068
0.981024	0.0285738
2.52097	1.26616
0.873398	0.583222
1.31418	0.608638
0.693889	0.622164
0.412969	0.715049
1.82692	1.17105
2.77294	2.6623
0.237801	0.389954
2.10226	4.24919
3.34282	3.38324
-1.36248	0.100027
-0.16132	-1.05168
0.286018	-0.635606
0.37283	0.45983
3.24762	0.831466
-0.494039	-1.5063
0.45302	-0.118968
0.0870787	1.37608
-0.284731	0.359703
0.740123	0.730665
0.701962	-0.196724
-1.02739	-1.12199
0.685963	1.7014
0.413908	0.695649
0.395707	0.521971
0.626668	0.0774018
-0.419792	1.45775
1.19184	2.87153
0.704016	-0.425851
1.47608	1.63749
1.57816	1.68269
0.649915	0.83394
2.35927	2.03477
1.26603	1.16563
-0.578602	0.29275
0.211106	0.733945
0.315941	-0.372219
-6.49841	-2.89717
-0.244592	-0.138134
-0.0350039	-0.761753
-0.26711	-0.0402577
0.941836	4.20438
4.85842	4.87435
0.327316	0.38398
-0.205535	-0.856122
0.803967	0.550415
3.62524	1.86046
0.56619	0.237807
0.464971	-0.0412436
-0.844487	-0.778155
-1.18803	-0.0494914
-0.778955	-0.660316
0.632305	0.177481
-0.54473	-0.687405
0.135457	1.80396
4.33045	3.83373
0.151081	-0.202863
0.29162	-0.37256
3.22079	3.71658
1.96106	1.5363
0.194851	0.126884
-1.36438	0.735661
0.560815	0.0855302
0.91435	-0.197025
0.883618	-0.0734945
0.390408	1.07471
-0.491105	0.00268565
0.310179	0.345516
-4.84332	-0.391692
0.500849	-0.434427
1.57048	2.8978
-1.08624	-2.92898
-0.592437	0.454813
-1.29606	-0.218663
-0.755926	-0.337392
-0.646012	-0.432707
0.754829	0.901182
0.442503	0.61156
-0.698616	-1.93171
0.270577	0.451056
-4.42877	-1.81443
-0.785021	-3.17342
0.0309392	0.0843012
-0.999794	0.00390096
0.21495	-0.333897
0.136931	-1.18011
-0.552284	-1.19793
-1.69678	-0.438946
-0.305256	-0.74566
0.702906	-1.05527
-1.05322	-2.38464
0.197763	0.359813
3.28516	3.16595
-0.408802	0.640796
-0.613153	0.454689
0.471685	0.0364868
0.807912	0.679008
0.509966	0.214958
0.537825	-0.671082
-0.299875	-0.588864
-0.188109	1.14448
-0.73485	-1.13279
0.313037	0.520232
0.162125	0.196629
-0.119161	0.114287
0.165684	-0.752338
0.163964	-2.35973
0.902937	-0.598957
-0.397957	0.0171625
0.528425	0.388555
0.0284689	-0.323169
-0.193653	-0.0179698
-0.253946	-0.754885
-0.716479	0.0408592
0.778618	0.233527
-0.134645	0.289344
1.88404	1.47118
-0.977781	0.438001
1.95687	0.1494
-0.15402	0.467437
0.150029	-1.0474
-0.402172	-2.06093
0.0695275	-0.195144
0.610202	-1.16671
-1.41604	-1.05847
-0.0324164	-0.194035
-0.428625	-0.190669
0.222243	-0.211612
-0.00353627	-0.958227
0.528486	0.356476
-0.404451	0.166423
-0.249853	0.513139
2.83974	3.27923
1.97317	5.67147
0.223177	1.06335
0.595111	1.01754
0.268363	0.347631
0.372891	-0.126956
0.319528	0.844293
-0.0512089	0.824976
-1.20396	-0.650374
5.94994	-1.48835
-1.72787	0.196639
0.374246	-0.258913
0.408708	-0.841476
2.0188	1.63392
0.636873	1.22037
-0.066569	0.099292
-0.45353	-0.361003
-0.524964	-0.823548
0.424777	-0.060413
-1.38721	-1.25427
0.66716	2.11257
0.00090547	0.633157
-1.14468	-0.315116
0.239687	-0.598054
-1.57123	-0.903355
-1.218	-0.392985
-0.318965	0.307635
0.440075	-0.0842143
0.346558	1.06032
0.29709	1.63553
-0.154544	-0.520832
-0.289983	-0.546614
2.00213	-0.868396
1.65542	0.359252
0.329488	0.129136
-1.45904	0.50807
0.187833	0.474544
0.328403	-0.326892
-0.570962	-0.649615
-0.377337	0.447809
1.42513	0.872962
-0.393145	1.07981
-0.124802	-0.327951
-1.68926	-0.0436305
0.35878	-0.0046795
2.09938	1.94839
0.774917	-0.260891
0.781756	0.219384
2.32298	3.51125
-0.676678	0.435381
-0.208819	0.310387
0.247579	0.0888762
0.432372	-1.51955
-0.243123	-0.605002
-1.16987	-0.380659
-0.255264	-3.24949
0.124527	-0.150968
0.222827	-1.02909
0.00102598	1.01681
-0.38902	-0.395091
0.402351	0.999315
0.132352	-3.47748
-4.71212	-3.07137
-0.155337	0.143395
0.0634678	0.0467444
0.262764	0.337281
0.184141	-0.647488
0.897821	0.543975
0.240745	-0.313809
0.681636	-0.612175
0.0144211	0.331904
0.852586	-1.25221
0.100015	-0.210956
0.113121	0.0327246
0.200729	0.0706882
-0.0757674	0.595805
0.0538586	0.312786
0.220641	1.07384
1.26685	2.26914
-0.000245502	0.236612
0.0184963	-2.6835
-1.8969	-4.01428
0.552649	-0.0114384
0.567055	-0.00415301
-0.18434	0.757598
0.500249	-0.301709
0.557347	0.515804
-0.447887	0.403643
0.502047	0.0860544
0.350208	0.483024
0.299368	0.844714
1.69077	1.52238
1.31241	1.41788
1.53136	1.91401
0.627144	1.77458
0.526618	1.26498
2.53615	2.75071
2.1849	1.51214
-0.245108	0.387376
-0.157999	0.751903
-1.26992	0.107633
1.46446	1.8422
-0.231144	0.335946
0.50564	0.144817
-0.213992	-0.00734814
1.00075	-0.682973
0.0622289	-0.675382
0.28678	0.587264
-0.24235	-0.199709
0.44753	0.0946368
-1.69427	-0.181437
-0.25989	-0.692977
-0.265347	-1.16447
0.060319	-0.0758961
0.177573	-0.0178312
0.115077	-0.342718
3.52972	3.61166
1.42368	1.9983
2.28129	2.47328
1.0285	1.53841
1.34743	0.668525
-0.169461	-0.69492
-0.434545	-1.84786
0.725488	0.928753
-0.871599	0.254491
0.853794	0.846547
0.0331294	0.590365
-1.93057	-1.00059
-0.332372	1.76997
2.35153	1.87257
0.169494	0.360819
0.158664	-0.0783132
0.146251	-0.400848
-0.105889	0.224261
0.686786	-0.287441
0.0493406	-1.92405
0.262124	-0.246396
1.02746	-0.161412
-0.0992564	0.270419
-0.641115	-0.0470316
-0.206151	-0.365735
-0.121884	-0.502987
0.545425	1.37309
1.63696	1.35529
1.18567	0.198327
0.508088	-0.473627
2.35126	1.46706
1.72823	2.64819
-0.826269	-0.692445
-0.0498395	-0.0501362
0.637043	-1.75452
2.35605	1.24066
0.199301	-0.406252
-0.193383	-2.87033
0.675574	0.226883
0.667209	1.00647
0.174499	0.263399
2.79965	2.30763
0.333195	-0.135767
0.944436	0.243747
0.652737	0.490238
-1.46872	-0.568358
0.476481	0.428075
-1.24322	0.247725
0.81596	0.814063
0.227097	-0.0767596
0.581965	-0.177394
2.07125	0.598098
-0.558496	-0.964766
0.0676247	0.124508
-0.0685658	-0.149527
0.327657	0.178043
0.835321	0.423874
-0.670668	-0.295884
1.08988	0.703817
0.0769607	0.19084
-0.289686	-3.98739
0.607991	-0.08538
0.837309	-0.185565
1.41057	1.49947
1.47901	2.54005
-0.202629	0.647117
-0.0847934	-0.218565
-1.2785	-0.454997
0.324069	-0.210727
-0.116527	-0.545662
-0.740736	-1.2593
-0.606709	-1.92208
-0.573701	-0.385069
-0.892792	0.389351
0.0651492	-0.0584569
0.29056	-0.128523
1.50658	-0.618774
1.74692	-1.72447
0.255918	0.0553976
0.0569088	0.331383
-0.315036	-0.194483
0.312604	0.495369
0.733621	-0.242663
-0.474203	-0.40882
0.0449457	0.728553
-0.695864	0.0242805
-0.20017	-0.182089
0.550553	0.467246
0.962395	-0.0406109
-0.402104	0.142161
-6.08051	-5.11631
-3.56577	0.179581
-1.16076	0.634245
-0.658963	0.0596962
-0.504599	0.20325
0.74709	0.847163
-1.03724	-0.624331
-0.370841	-0.722055
-1.16751	0.131217
0.0625713	0.367992
2.40545	4.2377
-0.069332	0.0295461
-1.57242	-3.31855
-3.31224	-0.923281
0.637416	0.472492
-0.0703559	-0.788952
0.418855	2.3102
-0.00049299	-0.044718
0.261551	-0.16162
-0.307691	0.746581
-0.922714	-0.105757
-1.05397	-0.520446
-1.1473	-0.380397
-4.41362	-0.304148
-0.375072	-0.065417
0.0946057	0.272324
0.503299	0.562074
2.04736	0.415254
-0.373629	0.466698
0.405185	0.897135
-0.170513	0.203694
-0.490617	0.611721
0.934728	0.785787
0.381547	0.0901474
-1.25514	0.140996
-0.427116	0.0630417
-0.439424	-0.449099
-0.74932	-0.565905
-0.314689	-1.62522
-0.551917	-0.264464
-0.0128639	0.302266
0.0905535	-0.971103
0.432121	-0.397713
-0.0952596	-0.222214
4.38333	2.73616
4.29826	4.57372
0.5471	0.994853
1.40083	0.597847
5.29949	6.23649
0.18667	1.24418
-0.390635	0.547391
0.891564	0.673907
1.11513	0.017953
-0.721016	-0.792947
1.77409	1.90409
0.284101	0.405657
0.0151694	0.463392
-0.254436	-0.189906
1.13203	0.132019
1.49429	4.8965
1.18862	0.559258
0.746141	0.853319
-1.37822	-0.558624
1.81123	-1.00857
-3.00563	-2.43651
-2.06755	-2.41686
0.244804	-0.00943818
-1.62191	0.251213
-0.105867	0.574269
0.026334	-1.09297
-0.201337	-0.704001
0.368835	-0.397868
-0.987251	-0.759663
-2.97565	-1.37478
-2.48368	-4.23623
1.36661	1.11927
0.1709	0.126431
0.969006	0.22493
0.939507	-0.457511
-0.049153	0.246797
-0.551415	-0.495891
-0.314034	0.00496488
-0.401846	-0.109362
-0.132846	0.0191421
-0.669718	-0.885183
3.56911	3.19809
2.17824	4.90352
3.51877	2.02821
1.23159	1.31014
0.725661	-0.0628779
0.0901399	-0.110953
0.296061	-0.0525172
-0.333592	0.456632
3.02557	2.34868
0.00438815	1.97276
2.47303	2.42382
1.95778	2.2476
1.38832	2.52932
2.30999	2.35021
-2.5952	2.63403
-1.21616	2.26576
2.65322	2.07553
3.67153	3.72052
-0.680135	0.0966573
0.748988	-0.364219
0.178777	0.0213222
0.61759	-0.749808
-0.525723	1.15975
0.379381	1.50837
-0.710113	-0.156962
-0.277591	0.212951
0.190759	-0.549559
0.00500687	0.736758
-0.521993	-0.817039
-1.03807	-0.57851
2.80966	1.8299
-0.128105	0.318453
0.940402	0.981388
2.16427	1.13443
-0.399873	-0.147249
0.0457986	0.858037
0.473122	1.76587
-0.343913	-0.262505
0.0107932	-0.656586
1.39045	0.199158
2.34376	2.75871
3.14848	2.8591
3.21426	2.25177
-0.59519	-0.746297
0.535337	0.00761263
-0.145832	0.212511
0.563735	0.499114
-0.119691	-0.188319
0.453268	-0.154196
0.629279	-0.0285454
2.53323	2.15259
-0.957203	-1.66248
-0.095008	0.565862
1.09113	2.95559
-0.581007	0.355451
-0.263125	-0.29426
0.363789	-1.23567
0.890415	-0.26916
1.56581	1.22251
2.12533	2.31505
3.41364	2.79925
-0.118274	0.682179
0.141516	-0.456007
0.941743	1.23754
1.92561	1.66687
0.724336	0.860541
2.03291	2.48752
0.787295	1.19154
0.939488	0.750092
1.47463	1.90064
4.84333	3.45538
0.590912	-0.040281
0.324935	0.863588
0.058387	-0.764041
-0.186599	-1.02135
-0.80925	-0.0304602
0.0359653	0.320117
-0.207567	-0.530075
-1.23244	-0.619952
0.34445	-1.29469
1.62596	0.345931
3.18933	-0.249341
-2.23372	-1.7169
-0.235607	-0.207304
-1.04971	-1.25274
0.989652	-1.08274
-0.43484	0.170687
0.0264255	-0.333897
0.0192145	-0.679569
-1.28612	-0.839721
-1.19119	-0.474232
-1.28998	0.45798
0.219679	-1.58958
-0.291648	-1.46449
-1.18348	-0.862497
-1.89428	-1.81672
-1.76993	-4.32429
0.0591592	-0.788188
-0.713492	0.333476
-0.261446	-0.538078
0.22631	0.272961
-0.907751	0.824423
0.299336	-1.26745
-0.258896	-3.49316
-0.0203471	-0.0325716
-0.0780531	-0.340056
2.33967	1.58852
1.38985	2.2573
-1.96866	-0.313675
-0.372469	-0.0273502
-0.445851	0.224998
-0.367172	0.00800909
0.54298	0.137273
1.74063	0.833742
0.587035	1.01374
1.46914	1.46199
1.85787	2.04357
-0.405863	0.020417
0.364523	-0.372863
0.123655	-0.0189025
-0.732601	-2.01016
-0.194976	0.872756
0.172775	-0.353672
-0.353892	-0.329194
-1.26046	-1.07343
-0.311883	3.32438
0.501756	0.787728
-0.480455	0.00776099
-2.42201	0.370528
-0.5943	0.503093
0.452944	1.51668
1.09325	1.93501
0.111223	-0.0153851
-0.315439	-0.0700696
-0.366492	-0.380794
-0.528234	0.236324
-2.55675	0.149842
-0.535538	0.471144
-2.10799	-2.50422
-2.80115	-0.0876022
-0.52518	0.52955
0.0374755	0.321533
0.024166	-0.382964
0.137334	0.636182
-0.438263	-0.0598475
-0.475653	-0.231482
0.0457824	-0.115812
2.44206	1.21198
-0.081473	-0.0635902
-0.436088	-0.768385
-0.51838	0.17325
-0.786785	-0.912474
-0.552188	-0.265231
1.72774	2.99371
-1.76819	-2.21999
-0.15567	-3.5897
0.789502	0.454308
0.104436	0.297224
0.45479	0.764527
0.921488	2.18172
-2.63235	-0.264191
-0.235036	-0.256405
-0.120185	-0.10578
-1.15454	0.0668316
-0.0171949	-0.34714
0.369999	-0.0898314
0.189615	-0.107551
0.316169	0.481232
0.458503	0.183911
-0.755377	-0.450585
0.388364	0.220661
-0.44543	1.16562
1.10836	1.75181
2.93862	3.47454
-1.37993	-3.74126
-0.759456	-2.49643
-0.068583	-2.4237
-1.40803	-0.43025
0.199593	0.0462951
0.306805	-1.93478
-0.617672	-0.149706
-0.00173222	-0.036614
3.18602	3.71513
0.146593	1.13385
4.40382	2.0689
0.48035	-0.0425518
-0.105623	-0.0688025
1.62858	2.00342
0.157296	-0.157559
0.651526	-1.01401
-0.552086	-0.986332
-0.195047	-1.04271
3.19728	2.68447
1.10746	0.387576
-0.106561	-0.249875
-0.0520731	0.245844
0.587701	1.19189
2.49838	1.84038
1.2728	0.788238
0.883447	0.301585
1.22965	-0.791871
-0.0672822	1.19242
2.47397	1.83204
-0.157913	-0.36248
0.324063	-0.103564
-0.0831676	-0.609762
-0.456804	-0.196854
-0.240794	0.617038
-0.169555	-0.768095
0.580783	-2.78204
0.303836	0.192655
2.53805	3.31034
-0.0740537	0.213864
-0.00737478	0.0386749
1.72566	-0.0157949
-0.226071	0.408838
1.66695	-0.336835
0.304604	2.27739
0.275608	0.1733
-0.733844	0.038287
1.37607	2.75227
2.85351	0.599655
2.74118	1.26516
0.0565977	0.851083
1.53798	1.93444
3.18695	2.32499
0.429535	-0.0910061
1.19899	2.00233
-3.46691	-1.66659
-0.664951	0.547744
0.321715	0.511645
-0.507233	1.16621
3.85669	5.99662
0.418997	0.580813
5.77548	4.50916
-1.98887	-0.14175
-0.0830795	0.243424
1.09157	-0.0564208
-1.11997	0.59321
0.0760779	-0.281624
0.340481	0.46886
1.04218	-1.50154
-3.1146	0.75645
0.263521	-0.126725
4.62559	3.85928
-4.93429	-4.48264
-0.869085	-0.48431
-0.39788	-1.32262
-0.219148	0.233394
0.108844	0.0311921
0.390749	-1.05855
3.90447	0.513765
0.220215	-1.02577
-0.258636	0.425531
0.0778356	-1.8216
0.582816	0.205929
0.854413	1.36362
-0.815833	-0.227265
-0.364151	-0.00749004
2.16751	2.91698
1.83083	-0.386153
1.43928	-0.497132
1.01702	-0.621957
-0.679685	1.53193
0.0464041	-0.0428963
0.0523274	-0.259128
0.608493	-0.72343
-2.58308	-3.6847
-3.00705	-5.09216
-4.10769	-3.2094
-4.84121	-3.69516
-1.83302	-3.27287
-0.817735	-0.330502
-0.142654	0.291551
-0.208368	-0.701557
-1.09745	-1.01318
-0.404198	-0.443533
0.251061	0.0203789
-0.987715	-1.93574
-0.852969	-0.207195
-0.399073	0.666075
-0.244326	0.022164
0.581632	0.647673
-0.686572	-2.20448
-0.384342	-1.10544
-2.20785	-5.95977
-0.336741	0.44879
-0.227172	-0.261615
0.584207	-0.0726496
1.16188	-0.481048
-0.375195	-0.376491
-0.449717	-0.0877416
1.00405	-0.519619
-0.539783	-0.17873
0.329313	0.632712
-0.390321	0.693554
0.802425	0.0856857
-0.177709	2.05226
-0.142293	-0.0618133
-0.63933	0.0950161
-0.0401011	0.0621542
-0.194055	0.690794
0.750938	-0.0939961
0.0546939	0.297387
0.0726267	-0.223037
-0.389456	-0.395771
0.277646	-0.444594
-1.14623	-0.500568
-1.06269	-0.53489
-0.098022	-0.290725
-0.215734	-0.000458739
-0.0706613	1.15144
2.63318	-0.963894
2.39338	-0.265563
1.93357	0.391277
1.30725	0.53733
0.405069	-0.0774925
-1.87875	-0.608542
-0.269955	0.188695
-0.980272	-0.760801
1.56121	-1.25208
0.41227	0.576458
0.638771	-0.367198
0.693341	-0.0399169
-0.661935	0.0230392
-1.26382	-0.0674416
-0.454098	-0.293006
-0.0566471	-0.0733022
-0.374759	0.119011
-0.319355	0.32403
2.44842	2.04712
1.16909	2.81756
1.77452	1.79492
1.07059	0.187718
0.870255	0.0298354
-0.451673	0.810588
-1.88252	-1.55666
2.36933	4.05295
0.330299	0.0185459
2.71629	3.30742
1.48519	1.68991
2.13573	0.790199
0.359813	0.516158
1.33429	-0.795818
2.37271	2.70142
2.27316	1.59059
3.51589	2.07507
1.82881	1.04625
2.5707	0.109221
1.46593	2.04497
1.33219	0.96566
2.12987	1.59501
-0.0256872	1.40962
1.51513	2.10968
1.69689	1.50821
0.647748	1.96463
-0.130253	-0.476063
0.547877	-0.229929
-0.304838	-0.725465
-0.606199	-2.61456
-0.0818104	0.841587
0.263586	0.427248
0.533001	-0.169192
-0.911988	-0.313317
1.19112	-0.788327
-1.65556	-1.58793
-1.26353	-1.13329
-0.0988388	-1.02326
0.411539	0.197362
0.0878042	-1.07345
0.741712	0.690127
-0.22988	0.331643
0.270013	0.127342
0.118637	-0.256528
-1.49872	0.136808
0.633735	1.08471
0.689493	-0.253366
0.0161233	0.297978
0.955956	0.79891
0.421356	-0.135332
-0.538877	-0.730545
-0.921758	-1.38055
5.0217	4.75977
2.16692	1.79397
1.03775	2.97398
1.02898	0.0135275
0.284435	-2.35459
-2.69178	-0.138757
-1.33253	0.5979
-0.209915	0.632933
1.88653	1.80069
0.92384	1.32785
-0.689459	-0.427156
-0.456649	0.187742
0.151557	0.2776
0.092228	0.728588
-0.166081	0.142661
0.207048	0.16013
-0.14459	1.2101
0.450525	0.668088
0.348626	-0.214389
-1.36334	-1.6014
0.516716	0.0510447
1.24512	0.0495092
-0.596717	-0.684596
-0.956051	-2.29837
0.256962	3.13663
-0.0766292	1.11384
0.435293	0.0793655
-0.906035	-0.15146
-0.185173	-0.254835
-0.160189	-0.226924
-0.0149662	0.185733
0.131982	0.168351
-2.74178	-0.346305
-0.233297	-0.277055
-0.145472	0.146739
0.207768	0.619404
0.128707	0.739035
-0.296403	-0.570676
0.0230377	0.14199
0.120776	0.300241
-0.0441085	-0.00166839
-0.739716	-0.0217236
-0.0583637	-0.0940779
-0.602889	0.799735
1.99437	2.66584
2.21555	1.65182
1.88588	-0.230707
0.534932	0.345796
1.14481	0.533178
0.70987	-0.0117119
-0.677681	0.166732
-0.0991022	-0.702941
0.22724	-0.269143
-0.480202	0.319663
0.255413	-0.0816629
0.687438	0.448417
0.820077	-0.247314
3.04358	1.45999
-0.850852	0.702655
0.030662	-0.461861
-0.044639	0.52161
0.576715	-0.292706
1.23872	1.02227
0.500482	0.16017
-2.10585	-0.95515
-1.25521	-0.435026
-0.444206	-0.461975
-0.161303	0.299806
0.0346478	0.849813
-0.824704	-1.33315
0.943129	-0.0508188
1.04749	0.755868
-0.669288	-0.603578
-0.573628	0.0322693
3.46977	1.9402
0.211414	0.145017
-0.097154	-0.669258
0.254078	0.420235
-0.375729	-0.568476
0.969385	0.112518
1.30247	0.791014
2.18311	1.94579
1.36375	0.858053
0.685255	1.0871
0.853883	-1.31759
-0.00649036	0.736071
0.0824478	0.55319
-0.0282299	-0.291312
0.202389	-0.178198
0.159278	0.167072
-0.899944	0.583664
-0.281235	0.346775
0.308006	0.633236
0.322344	0.996859
-0.0638307	0.0459307
0.511176	0.406574
0.201233	-1.26528
0.802933	-0.529533
0.086716	0.600192
0.346159	-0.101873
0.0792076	0.473312
1.4235	-0.20383
0.0760258	-0.0285388
0.362869	0.368091
0.549866	0.041538
0.462906	4.73822
-0.687347	-0.205177
0.356849	0.405819
0.742479	0.23577
2.39966	2.63871
-0.179178	0.336066
0.635265	1.3952
2.73196	1.0728
2.69827	2.56214
-0.33309	-4.34257
-1.24784	-0.39399
1.45077	1.71089
-0.449933	-0.0130338
-1.3942	-0.717795
0.0389545	-1.14657
0.422884	0.0485727
6.12871	4.22192
-0.618653	0.120232
0.678723	-0.0425228
0.717246	-0.316125
0.030562	-0.775843
-3.41147	-3.37205
-1.60066	-0.0556162
-0.193787	0.252982
-1.04479	-0.782517
-1.24359	-0.312095
0.163052	1.54689
-0.437882	0.267474
0.379219	0.0718389
-0.611161	-1.01566
-0.362804	-0.06077
0.596452	-0.00105271
1.42706	0.188706
-0.754428	0.0195624
-0.630218	0.00120384
2.35987	3.76291
0.787838	0.521539
-0.243534	0.217123
0.21322	-0.224887
0.106091	-1.28879
-0.105848	-2.94829
0.497634	-0.187279
-0.0543916	-0.420894
0.346746	-0.264056
-0.133264	0.546625
0.0652345	0.27889
2.8508	1.93352
0.0608555	0.0599437
0.665975	0.133414
1.08761	0.945387
-0.373946	-0.67661
-3.09081	0.364602
-2.97213	-3.70267
-1.06684	-1.14664
3.24076	2.45231
0.41938	0.00617065
-0.540089	-0.220533
4.78698	2.50792
0.372912	0.213224
-3.58212	-0.996662
-1.38368	-0.796782
0.484249	0.393571
0.366274	-0.143714
0.447375	0.426847
-0.533294	-0.900028
-0.0295729	-0.05599
0.102234	-0.672729
0.134329	0.110544
-0.0118299	-0.561938
0.294695	1.39408
-1.92414	0.529207
1.4069	1.91197
1.2314	2.62784
0.309418	0.338642
-0.982174	-0.0867498
-0.0487607	-0.413282
-0.601313	-0.0210343
-1.44869	-1.11769
2.35569	1.30075
0.188625	0.811686
0.256052	0.391117
0.101821	0.481381
0.116291	-0.0639424
-0.0703909	0.135013
-0.244636	0.0916387
0.422174	-0.73408
0.734616	0.331689
-1.14443	-0.890524
0.720058	0.354357
-0.478027	-0.737768
-0.792632	-0.0811674
0.4004	-0.374113
-0.63903	0.612313
1.11342	0.0208022
1.74161	2.06028
0.371893	0.0906738
-0.00420825	-1.40439
1.45742	1.28697
5.74764	6.8355
-0.306317	-0.955146
0.236545	-0.035716
0.763649	0.550712
0.367633	0.904173
-0.353501	-0.313159
-0.876362	-0.628369
-1.41227	-1.5258
1.64523	2.47987
0.436163	0.592906
0.938516	-0.0666415
1.5654	0.603423
0.536399	1.02262
0.135006	1.60903
-0.521203	-0.633228
-3.59292	-0.895685
0.0335447	0.676411
-0.0713218	0.0742745
-1.82765	-1.15907
-2.65693	-0.784502
-1.55762	0.0874192
-1.16415	-0.151994
-0.257738	-0.608008
-0.559223	-0.187085
0.841958	1.17642
-1.2312	-0.147566
0.275816	-1.6866
-0.38613	-0.765157
-4.43346	-1.52585
0.00419499	-0.373741
-0.910014	-0.504864
-0.198532	-0.0216285
2.20233	1.50312
0.447649	0.344945
-1.1771	-0.0917186
-0.401652	0.924518
2.03261	1.7574
0.935378	0.379292
-0.234041	-0.763815
-0.0332955	-0.464274
1.17289	0.603489
0.144718	0.102587
0.187226	0.0355394
-0.606086	-0.648014
-0.432716	-0.874053
-1.88156	-1.1552
2.10865	1.59723
-0.160444	-0.56436
-0.0913192	-0.172695
0.439119	0.292724
1.36834	1.55837
0.660238	0.224415
-1.26916	-1.61431
-3.31178	-3.70553
0.388855	0.602131
-1.64551	-4.0715
-0.764154	0.365613
0.243834	-0.133024
-0.115437	-1.07751
0.628327	-0.352797
0.0120172	-0.162954
-0.104972	-2.72009
0.132758	2.31607
1.68308	-0.409845
-0.693216	0.338386
1.01132	0.271737
1.30424	0.652145
0.713471	0.139771
-0.316332	-0.535407
0.38628	-0.39956
-0.182192	0.18674
-0.252784	-2.20645
-1.12362	-0.0230052
0.689988	0.314039
1.85415	0.642586
0.980599	1.77564
-0.403264	0.506168
-0.29073	0.81626
0.332213	0.315845
-0.0254239	0.114337
-0.0214504	-0.259766
-1.01951	-0.0256164
0.150803	-0.416056
-0.105975	0.859582
0.618267	0.145873
0.406256	1.46421
4.03119	3.58257
1.55587	1.53261
-1.3592	0.450718
-0.147645	1.06081
0.745843	0.600654
0.258895	-0.943714
-0.184602	0.239895
2.52983	2.93899
-0.698692	-0.085588
1.20113	1.53586
-0.0201215	0.025744
3.65458	4.14741
1.97655	-0.419047
1.50095	1.33504
-1.88988	-0.771643
-0.0826496	-1.44378
-0.863025	-0.67474
-2.30047	-1.1874
-1.61676	1.15959
-0.627588	0.0869162
-0.538318	-0.2444
0.123051	-0.264095
1.49059	2.36181
-0.284319	0.86405
0.543905	0.910448
1.35123	1.22691
1.28936	1.53511
0.928488	0.917988
0.0690861	-0.0915433
1.36198	1.19636
-1.0131	-0.425248
-0.866652	-0.972198
0.390191	-0.389137
-0.0295085	-0.424483
-0.50379	-0.74517
1.509	0.543796
-1.07066	0.0221417
-0.357021	-2.34544
0.572818	1.21912
1.08498	1.33146
-0.561333	-0.161297
0.436754	0.674555
-0.921481	-0.554752
-0.448034	-0.583185
0.227601	-1.01264
0.997549	-0.214322
3.60822	1.36929
1.56757	-0.3131
-3.77747	-1.82046
-1.05086	-4.81005
1.36525	-0.101043
0.103021	0.169605
-1.08678	0.0611318
0.0367708	0.694604
2.3876	2.49745
-0.140609	-0.0212175
-0.878109	-0.117718
-0.666487	-0.416655
-0.153843	0.575825
-0.327152	0.107627
0.29804	0.126631
1.47221	0.47095
-0.408268	0.626452
-0.451776	-0.0949843
1.71669	0.63483
-0.0341207	0.265022
0.116344	0.0741419
-0.180078	-0.970303
-2.45581	-4.53469
0.0399779	-0.409436
0.324662	0.566223
-0.131644	-0.332446
-0.754755	-0.627312
-1.27162	-0.850998
0.440694	0.707123
-0.281422	0.511501
-0.229042	-0.30417
-0.246447	0.262059
-0.560017	0.226953
0.0966773	0.121419
0.494219	0.776681
1.16763	1.19438
1.12164	0.647661
2.58602	5.68849
1.65441	1.47694
1.10656	1.09395
2.88321	2.04833
4.41322	5.48062
-0.498816	0.581545
0.674286	-0.440275
-0.156315	0.149909
0.596212	0.605885
3.33733	2.47227
1.94986	-0.500916
-0.410755	0.692702
3.96986	1.58385
1.99388	0.998892
1.43201	1.494
-0.0824465	0.498733
-0.0162217	0.0280576
0.675239	0.371535
-0.764433	-0.152246
0.537065	0.391317
0.532755	0.156419
0.800386	0.170808
1.67225	1.67084
0.581138	-1.1972
-0.689551	0.793129
0.0900158	1.31425
-0.0277938	0.920469
-0.544189	-0.867878
0.0437025	-0.388592
0.607281	0.852137
0.640479	-0.315292
-0.675818	-0.693694
-0.5616	-0.997134
-0.19425	0.201708
0.0522818	-0.878064
-0.229958	-1.99024
-1.27821	-0.685534
0.207209	-0.0246773
-0.49945	0.656815
0.203829	1.30006
-0.976008	-0.674575
-0.234915	-0.436983
-0.0434203	-0.305512
0.430857	0.348928
-2.55438	-2.37073
0.285409	0.88316
-0.30798	0.532302
-0.471981	1.53367
-1.24653	0.0826731
0.153969	0.434967
-1.62904	-0.2339
0.0616905	-0.184705
6.51536	0.262005
0.163845	1.59512
0.514524	0.712398
0.126018	-0.225097
-0.303373	0.202495
-0.659062	-2.59729
-0.247373	-0.228255
0.0800411	-0.190653
0.899984	0.176738
-0.197311	0.541885
-0.658459	-0.512081
-0.0243347	1.23496
-1.0658	0.0737466
-1.27433	-0.148497
0.147898	0.0757121
-2.71888	-1.80021
-0.57372	-0.368083
-2.30326	-1.15012
0.0838721	-0.0808764
1.24272	0.330545
-0.22872	-0.0119791
-0.262767	-0.462595
-0.222386	-0.196471
0.142222	-0.429184
0.267939	0.168667
0.0320948	0.125904
0.111619	-0.163211
-0.06058	0.979472
-0.112755	-0.335901
-1.17999	0.126897
2.23797	2.97203
0.143768	0.145891
0.213314	0.237767
0.770721	1.34352
1.40046	1.29013
0.79045	0.852276
0.50647	1.02127
1.37335	0.525361
0.19858	-0.00122493
1.06608	0.703744
0.810993	0.838104
2.04836	1.64952
0.717037	0.744293
-0.0138743	-0.120506
0.482998	-0.444871
-0.350463	-0.0398425
-0.025366	0.131615
-0.00547405	-0.0429792
2.62642	2.85038
2.52494	3.32945
0.0397314	-1.09542
0.814607	0.325269
0.605582	-0.670755
-0.0488482	0.28031
0.213532	1.01317
-0.942263	-0.106865
-0.0797198	0.761413
-0.0371814	-0.584659
1.40268	2.52057
1.16199	1.17658
0.0952843	-0.579532
-0.531402	-1.33899
1.97059	2.53675
-0.296443	-0.17028
0.341303	-5.3219
-1.05647	-1.53122
0.915022	-0.707858
0.248929	1.51094
0.126463	-0.191567
0.706287	0.147277
-0.0945451	0.00611292
0.0455093	-0.731401
1.56268	1.41951
-0.027468	0.36349
-1.79772	-0.0211893
-1.69838	-0.134191
2.80465	3.49168
3.28437	4.30049
0.467937	-0.0950569
0.698382	0.606962
-0.58021	-0.246139
-0.0799777	-0.318423
0.112296	-0.159853
-0.255823	0.28151
-0.463838	-0.94139
-0.71985	0.199012
-0.0320907	0.273957
-0.74047	-0.284756
1.88962	2.53775
1.75932	1.48884
6.40895	5.23647
0.471478	1.04429
-0.219209	-0.441722
-0.0185347	0.00902645
-0.179152	-0.528953
0.55835	0.448783
-1.53549	-0.251945
0.201929	-0.785882
-0.190504	0.762274
0.012936	-0.546234
0.940137	0.0690971
0.028916	-0.313722
-0.454819	-0.295206
-3.16984	-0.00976606
0.220952	-0.17233
1.6773	-0.769466
-0.0504128	0.0912147
-0.101465	-0.528953
0.291973	1.11329
1.2764	0.433676
-0.222275	0.0994403
-0.277651	0.316797
0.11182	0.214661
-0.30674	0.366899
-0.838861	-0.671062
-0.944009	-2.24252
0.682272	0.0101231
-0.491168	-0.893162
-0.669093	0.0259999
1.38843	0.868615
-0.103225	0.468912
1.35831	1.13239
1.62702	1.42128
1.35266	0.992604
0.479298	1.01871
0.729818	0.754785
1.87762	1.84673
-0.416188	-0.14966
4.27877	2.74705
0.611508	1.35856
0.0379646	0.185799
-0.108083	0.036029
0.025365	0.203884
1.66468	0.0320192
0.582465	0.441366
-0.297476	-0.000624957
0.223877	-0.301097
-0.30303	0.807833
1.92711	1.64325
0.670041	-0.628337
-0.927414	0.284631
-0.21442	-0.313755
-0.0788811	-0.0853326
-0.161822	0.0719041
-0.33035	-0.260524
0.12579	1.90653
0.0867371	1.25985
0.333137	-0.822703
-0.372784	-1.86147
-1.14904	-0.831016
-1.19992	-3.12798
0.187821	0.629022
0.174002	-0.774422
-0.204553	-1.99484
-1.11959	-1.14924
0.888569	-0.386199
0.64888	0.129604
-0.214659	0.11732
0.192261	0.141555
0.649822	0.517745
-1.0294	-0.909
-1.97762	-1.22688
1.66261	0.968944
1.51735	0.967326
-0.207832	1.13762
0.65943	1.78945
-0.711995	0.424417
-0.122596	0.265827
0.336545	-0.246928
-0.115056	-0.490264
1.33478	0.943205
0.120947	0.165757
-0.397917	-0.0559402
-0.203599	0.701523
-1.1718	0.528451
0.13472	-0.00510683
0.583694	-0.540052
0.996242	-0.735381
-1.25402	-1.09972
0.0492395	0.638123
4.28751	6.01272
1.47065	1.17576
-1.28426	-0.379267
-1.20635	-0.0378889
-0.0287405	-1.34006
-0.884146	-1.69301
-0.772533	-0.0644027
-0.0605228	-0.527315
0.702459	1.16604
-0.458969	-0.540632
0.0912925	-0.0356683
-0.753958	0.36044
-0.169	-0.24227
-0.0825132	-0.543587
-0.8264	0.120845
0.392157	0.388772
0.0553718	0.0383121
-0.137145	-0.659566
-0.294713	-0.426243
-0.30414	0.154446
-1.74002	-0.280897
0.766999	0.610178
-0.319521	0.186236
0.00802228	-1.27132
0.323355	-0.203939
0.739589	-0.791548
5.06448	5.06719
0.0889649	0.1008
4.54987	4.12065
0.700562	-0.143333
0.986694	-0.932613
-0.802656	-0.0254438
-0.238835	0.201163
0.280028	-4.56471
-0.104104	-0.373694
0.714279	0.113144
0.437331	0.754438
-0.934731	0.178959
0.15113	0.391153
-0.672999	0.501628
0.249244	-0.10995
0.098787	-0.668227
0.131673	0.237234
-0.319465	-0.178569
1.08632	-0.71046
-0.316724	0.146374
2.82369	2.32165
-0.343858	0.140189
-0.342504	1.03029
0.53541	1.4397
0.159964	-0.920195
-0.0888582	1.25869
-0.576635	0.317097
-0.654193	0.450161
-0.0467504	-0.461303
0.168667	-0.743741
-0.253627	0.0952286
-1.62435	-0.705386
-0.50164	-0.360003
0.83638	-0.248554
0.291743	0.044193
-0.630007	-2.54751
0.386238	-0.564618
-1.20119	-1.92423
0.0863561	-0.654325
-3.14403	-1.9023
-0.194619	0.698224
0.284849	-0.438618
0.137322	0.0899724
0.10948	1.158
0.137497	0.433187
1.64962	0.969885
2.27227	2.69613
6.34188	4.232
-1.74985	-0.291226
0.56359	0.422708
-1.90579	-1.94687
0.408197	0.433562
0.943206	0.410443
0.530697	0.926416
0.188446	-0.589868
-0.222704	0.125884
0.479923	-0.534089
-0.205693	0.811714
0.135267	0.155616
1.05047	-0.69409
-0.598644	-1.94123
-0.56963	0.187252
-0.415958	0.987415
-0.87625	-0.160946
0.269459	-0.395767
-1.2267	0.390019
0.550719	0.515344
-0.377017	-0.700919
-1.72316	1.20678
0.463541	0.46073
-1.2015	-0.566266
0.108242	0.393686
-0.32736	-0.195201
0.88033	1.94786
1.09745	2.25845
0.464193	0.466868
0.427515	-0.0354797
-0.0730522	0.146577
-0.661545	-0.798654
-0.338407	-0.582801
-0.0277331	-1.34155
-0.517559	-0.595216
-3.45598	-0.656716
-0.131778	-1.39869
-1.15805	-0.72424
-0.316653	-0.340923
-0.17272	-0.362991
-0.235369	-0.285836
-0.313144	0.0729555
-0.0468576	0.638212
-0.566703	0.156753
-0.20201	-0.977526
0.252014	-0.778875
-0.189496	-0.959811
0.869594	0.0269992
1.29612	1.77789
-0.424209	0.106576
0.592249	0.915277
3.39673	4.62343
0.465903	-0.660842
0.000220765	0.586912
0.468957	0.549854
-0.169129	-0.14227
-0.337103	1.30835
0.426994	0.228816
-0.260399	-0.119727
0.976274	1.36258
-2.46955	-0.171847
0.421346	-1.11464
0.940043	1.50957
-0.130823	1.67063
-0.00554282	-0.112465
0.965457	2.41368
0.226587	-0.101406
0.0757834	0.508619
0.820649	1.82185
0.410929	-0.99095
-0.203262	0.37157
0.00836705	0.529944
0.846113	2.04268
1.71419	1.05379
0.716775	-0.600381
0.64259	0.276554
0.0594244	-0.0975573
-0.84325	-0.247247
-2.90884	-1.47806
-1.00028	-0.943598
-3.52176	-2.37285
1.30658	2.87649
-0.117591	-0.504614
-0.716906	-0.180007
0.0559941	-0.367519
-4.43353	-0.635736
2.69756	1.68869
-0.127638	0.200453
-0.774016	-0.965062
-0.60405	-4.04863
0.234472	-0.326727
1.82571	0.509762
1.03688	0.310731
0.11158	0.6863
0.152624	0.613292
-0.096128	-0.182376
-2.757	0.25223
3.50224	3.32
3.0312	2.98888
2.80325	2.01183
0.558833	0.022358
1.22905	1.60564
0.917382	0.380883
3.91791	2.61104
0.614915	0.432441
0.429297	-0.787372
-1.43574	-0.299936
0.0282307	0.353057
0.0241624	-1.27415
-1.53392	-1.09012
2.49501	1.32062
2.2713	1.36292
-2.59771	-0.463794
-0.439164	0.00511022
-0.642329	-0.799194
0.343954	-0.33473
-0.456657	-1.15131
-0.200985	-0.521974
-1.1173	0.728521
0.241526	0.851775
-4.68027	-1.07557
0.2259	1.12895
-0.433963	-1.26276
0.709565	-0.418146
-0.572389	-1.95496
-0.718498	0.888495
0.465672	-0.0698112
-0.418913	0.24146
0.185766	0.0937692
0.874972	0.199258
2.95603	1.96092
6.00363	5.60914
2.24233	2.7005
0.511333	1.85777
0.452115	0.650966
1.54673	0.74939
5.62017	2.56604
0.621364	0.522072
0.28031	-0.0125753
-0.0166702	-0.0226305
-0.316845	-0.772418
-0.533752	0.488327
1.27511	0.850862
-0.953369	-0.538774
-1.64742	-0.411625
0.837462	-0.114567
2.53813	2.18246
-0.625138	-0.925713
-0.268361	-0.392523
-0.133562	-0.0966792
-0.00641187	-0.345501
0.42834	0.670122
0.464567	-0.804751
1.20884	-0.213226
-0.980365	-1.49901
0.649799	2.41051
0.530805	-0.0826473
-1.16759	-0.551735
-1.25675	-1.15917
-0.148112	-0.154131
-0.282193	-0.364256
1.47001	0.976168
0.680296	1.49397
1.85659	1.60351
0.283572	0.443312
1.22215	0.727052
0.921016	2.1232
0.69593	-0.395732
0.043891	0.845544
0.0668633	-3.0023
2.30833	0.628551
-0.127752	0.40681
1.17797	0.392712
0.218266	0.161449
-1.95342	-2.69854
-2.78731	0.751481
-0.421523	-0.568868
-0.0827328	-0.58185
-0.431237	0.322061
0.075237	-0.615203
0.462525	-0.52452
0.830881	-0.841893
-0.55021	0.0321228
0.0817638	0.0440169
0.352785	-0.423196
0.164742	0.343928
-0.875003	-0.0653861
-0.041514	0.570571
1.9358	-0.591619
-0.108624	0.839713
1.2448	-0.891549
-0.252032	-0.456499
0.418687	0.0644898
0.883525	-0.0836249
-1.99739	-0.558886
0.0601662	-2.35043
0.789814	-0.552545
0.990575	0.115039
-0.621323	-0.0726799
-0.0712503	-0.473849
-1.75758	-0.248703
-0.68738	0.139651
-0.858475	-1.08355
0.334057	0.0147922
0.0336572	-2.38006
-0.385951	-0.285441
-1.30414	-0.0211043
0.706092	0.463221
-4.44678	-1.69993
-1.48484	-2.30515
-4.9345	-2.81653
-3.0798	-2.67523
-2.95203	-6.19636
-0.0337814	-3.82075
-3.68445	-1.83894
-0.78524	0.588196
0.655518	0.679639
-0.441875	0.111005
0.0103369	0.108847
0.558961	-1.67744
0.683167	0.378066
0.140477	1.14546
0.876634	0.232068
-0.648696	-0.951042
0.378953	0.47163
0.078192	0.784532
0.358493	-1.22052
1.52293	1.14177
0.496457	-0.74917
0.362723	1.24352
0.370472	0.561195
0.424708	0.632801
2.04736	2.37193
-0.574728	-2.11368
-0.493323	-1.59531
0.295836	0.301559
-1.33647	-0.566053
-1.66633	-2.61966
0.0350247	-0.115071
0.00126213	-0.600136
0.23922	-0.704018
0.462812	-2.94415
-0.0259287	0.0613872
1.32003	1.25953
-0.161518	0.258128
0.267037	-0.134459
3.94142	5.92561
0.563844	0.0742967
-0.486102	0.0739291
0.994835	-0.383693
0.487497	0.525517
0.41127	-0.179795
0.960565	0.622185
-0.248196	-1.01142
-0.255273	0.117907
0.473646	0.289139
-0.114479	-0.416338
-0.911368	0.219537
-0.280536	-1.84466
-1.92213	-0.210186
0.0139628	-0.132934
0.687329	0.242186
0.107521	0.0736819
-0.00716679	0.312463
2.30541	3.1949
2.37757	0.524178
4.84957	3.87602
2.74634	1.82514
3.13227	3.45106
-0.199676	-2.40001
-1.05327	0.575675
0.680455	0.591058
-1.39331	-3.44165
2.69775	1.9097
0.025126	-0.489039
1.91022	1.93546
-0.685004	0.653684
0.543876	-0.176188
0.02179	-0.26985
0.725552	-0.71366
5.80275	6.91509
-0.596265	0.309722
-0.0398198	-0.622089
-0.402701	0.501374
-0.208504	-0.141969
-0.714612	-0.60424
0.0378488	0.12411
-0.137526	-0.445926
0.207682	-0.148562
-0.818381	-4.58006
0.131544	-1.12172
1.20952	0.543585
0.732	0.532631
1.38108	1.3344
0.64125	0.85164
-2.55698	-3.93876
-0.17464	-0.592251
-1.37405	-0.700097
-2.58391	-2.13236
0.0527328	0.248845
-0.498066	-3.84945
0.029045	0.199793
0.0704038	1.74892
0.712546	0.313756
0.311525	1.68453
-0.00757266	-2.20496
-0.39618	-0.25963
-0.218658	-0.321928
0.926818	-0.494383
-0.302921	-0.388437
0.0460085	0.51208
0.140629	-0.0515736
-0.386633	1.06173
-0.486848	0.183084
0.660556	0.0434384
-0.234977	0.471607
-0.842012	-0.107091
0.514108	-0.975667
0.767376	1.39049
0.951869	0.590704
0.325245	-0.900293
-0.324133	-0.491551
-0.238856	-0.121085
0.904809	0.519691
0.0166084	0.618266
0.127797	0.660099
1.5983	0.861412
2.53318	2.43686
0.167198	-0.193223
0.307701	1.48491
3.54139	1.65777
2.62272	0.745906
2.02565	4.08091
0.226437	0.48481
0.526837	0.0373288
1.94615	0.229329
-0.0922312	0.992555
0.58507	-0.74703
-0.121316	-1.59762
0.31954	-0.0759831
0.430291	-0.040821
1.61597	0.428428
[truncated: 13,935 more rows]

## Sheet: ExtDataFig1c_RPE-1
first_peak	second_peak
-0.922729	-1.05189
-0.729522	0.553109
0.0139103	-0.823872
-0.187795	0.571246
-0.398421	0.604276
1.40697	0.207683
-0.0852693	-2.64123
-1.32508	-1.11931
-1.3777	-0.982551
0.687062	0.795847
-0.101296	0.291323
0.278861	0.546572
0.0876694	0.052942
-0.378546	0.00509599
-0.454135	-0.689381
0.889542	0.273325
0.745127	1.11574
0.637639	0.481401
0.387814	-0.869938
-0.721333	-1.20446
-0.118527	-0.0984828
0.0487974	-1.22145
-0.0128154	0.215583
0.0209777	0.864489
1.03348	0.581726
-0.634087	0.659954
-0.156673	0.602907
-0.210624	-1.12461
-0.365245	0.0806876
-0.470445	0.207274
1.07939	-1.35401
0.571028	0.235377
0.737342	-0.305159
-0.755189	-0.144909
-0.177363	0.224554
0.384787	-2.02915
0.729697	0.686963
-1.17407	0.290036
-0.198805	0.0257301
0.299068	0.934104
-0.218758	0.434519
0.242333	-0.0644486
-1.02289	0.575624
-1.29348	0.434002
0.458165	0.305998
-0.255436	-0.101221
0.471004	-0.597048
0.164924	-2.22512
-0.0448419	-0.347334
0.811724	2.3565
-0.115353	-1.11001
-1.66572	0.251003
-0.519999	-0.379875
-0.155002	-0.124813
-0.360664	-0.948119
-0.483458	-0.210907
2.95533	3.47478
1.95687	1.64456
1.13737	-0.560373
-0.582779	0.222846
-0.0346758	0.538535
-0.335304	0.182115
-3.28645	-0.408084
0.069508	-0.784843
-1.28514	-0.49331
-0.324174	-0.718739
-0.885774	-0.29413
-0.0606813	-0.67716
0.283387	-0.623267
-1.67554	1.30233
0.312	-0.0675118
-0.23666	-0.187484
2.05704	0.212717
-2.42564	-0.750951
-0.477773	-0.522979
-0.0430161	0.358375
-2.47354	-0.387578
-0.923695	-0.0979074
-0.469256	-0.629849
0.123018	-0.45953
0.134486	0.464782
1.13017	0.627182
0.622979	1.43803
-0.301151	-1.5681
-0.197179	-0.540908
-1.34563	-0.217928
0.484322	-0.495975
0.139658	-0.147831
0.418761	0.391717
-1.00503	1.14365
-0.689518	-0.0495709
0.146288	-0.294948
-0.185008	-1.8669
-0.772974	0.177801
0.03695	-1.43727
1.23147	0.841775
0.511441	0.99816
2.29354	1.05057
-0.310553	-0.396218
-0.0319289	0.641028
-0.320763	-0.0550022
0.120655	-1.57711
0.719985	-1.10376
0.0229483	0.0133148
0.311151	-0.153484
-0.00946976	-1.59325
0.0519288	-0.135016
0.263553	-0.358429
-0.153104	0.150053
0.662377	-0.802479
-0.96439	-1.0387
0.42356	0.0264868
-0.0947385	-0.594706
0.261195	-2.83464
-0.223233	-0.103784
0.104611	-1.83764
-0.961368	-0.531571
0.616311	-0.0493888
0.768019	-0.94681
0.251345	0.00213858
-1.22319	-0.0863142
0.577421	-0.293704
1.33075	-0.393898
-0.070535	-0.685745
0.149171	0.676778
2.79863	-0.327212
0.736037	-0.600927
-1.39245	-1.86857
-2.45949	0.223979
2.65886	2.0305
-0.284403	0.270288
-0.666167	-0.635149
0.384379	-0.674809
1.19382	0.855559
0.464712	-0.695988
0.0230111	-2.72806
0.177725	-0.305827
1.17036	0.756061
1.0131	1.33033
-3.79898	-0.237244
-1.25737	-1.80223
1.38465	1.78356
-0.672774	0.879258
0.187183	0.768021
-0.0785135	0.52053
-0.31419	-3.47009
0.0280959	0.336242
0.464511	0.43793
0.18993	0.38322
-1.54656	-1.2426
0.349707	-0.109984
-0.22305	-0.516959
-1.19532	0.365555
-1.66085	-0.163264
-0.00600084	0.834649
0.258209	-0.107464
0.191966	-0.20177
-1.22388	0.783638
-0.710206	0.228223
-1.73767	0.530235
-0.559338	-0.663224
-0.594468	-2.3364
0.239203	-0.154402
-0.236644	-0.530053
-0.538703	-0.40841
0.0904456	-0.276992
0.591593	-0.420884
-0.241323	0.0218154
-1.13057	-0.0973985
-0.0944804	-0.752748
0.812215	1.53475
1.60781	1.97361
-0.433963	-1.5835
-0.795022	0.778204
0.519491	0.237016
0.282545	0.164129
0.282308	-0.17322
0.502152	-0.749162
0.288143	-1.15604
0.244459	-0.293403
1.58855	0.966255
-0.519317	-0.132067
-1.21176	-2.50108
-1.14325	0.259317
0.828791	-0.980009
1.07947	0.836939
0.23353	-3.4777
0.0443042	-0.303799
0.445725	0.107412
0.505264	-0.377862
-0.833466	-0.528785
-0.748735	-1.06922
-0.493888	-3.72721
0.792934	0.0852532
0.432691	0.555057
-0.0793453	-0.808534
0.268632	-0.817472
-0.743675	-5.15627
-4.73873	-5.57678
-0.461353	-0.0336114
-0.790001	0.553603
-0.084282	-0.714521
-0.112255	-0.101789
0.74185	-0.328178
-0.288615	0.537463
1.13035	0.0689853
-0.33593	-0.200174
-1.16648	-0.442324
0.500268	-0.647108
0.676561	0.14391
0.0966632	-0.1023
-1.76519	0.535357
-0.483483	0.973381
-0.66309	-3.6516
-1.00836	-4.64656
0.464516	0.358498
-0.112335	0.499591
0.145569	-1.18761
0.791059	0.24153
0.394696	0.892565
0.000127041	0.47726
-1.16052	0.369569
-0.0141836	0.423673
-0.180461	-0.640414
-0.361981	0.314
-0.126854	0.255598
-0.260503	0.05123
-0.0613682	0.20365
0.203545	-1.0828
-1.09107	-1.17027
-0.252835	-2.0693
-1.09631	-0.0322796
0.287651	-1.30225
-0.128463	0.0715342
-1.31489	-1.19954
-1.91415	-0.31851
0.177942	0.647136
0.849081	0.893849
0.559567	-0.456168
0.536799	0.496496
-0.698083	1.07115
-0.70784	-0.0181338
-0.343767	-1.10876
-0.427856	-0.0999174
-0.115421	-2.71639
0.29605	-1.19368
-0.182117	0.138876
0.200497	-0.34329
-0.19409	0.210372
0.420368	-0.452832
-0.211297	0.611229
-1.95403	0.0793389
-0.629198	0.489563
0.355524	0.278768
0.332587	1.13745
-0.87972	-4.83799
0.00852826	-0.249033
0.675937	0.29217
1.07136	1.73671
-1.07891	-0.495641
-1.23525	-1.65812
0.0701668	-2.15131
-0.17434	-0.433779
-1.18525	-0.0557917
1.21465	-2.06287
-4.42111	-4.45985
0.237656	-1.0532
-0.595859	-0.435544
0.00704061	0.0163018
0.493385	-0.249557
1.40804	0.940798
-0.151452	0.487636
0.462756	-1.03287
-0.167892	0.319702
-1.30579	-0.157953
-0.143267	-1.30697
-4.15318	-0.469536
-1.25021	0.244228
-1.4558	0.443352
-1.53337	-0.47209
-0.95305	-2.97268
0.337345	-2.04494
1.23778	0.712216
-1.26693	0.361443
-0.240943	0.435185
0.2073	-0.648484
-0.744525	-1.26713
-1.43286	-0.308375
-4.31781	-0.288229
0.101882	-0.613772
0.232122	0.541947
0.195462	-0.0742136
-0.636301	0.999947
-1.46423	-0.424374
0.848812	0.372131
-1.40625	0.610994
0.282378	0.085769
1.1993	0.587089
-0.55716	-0.218729
-0.220326	-0.19934
0.0474978	-0.64863
-0.139118	0.0252127
-1.45333	-0.131846
-0.0941787	-1.53461
-0.594305	-0.177364
-1.23286	-0.810416
1.05747	0.7104
-0.84438	-0.808778
-1.56931	-0.127744
-1.47759	-1.64459
-1.2076	0.0732005
0.318197	-0.679692
-1.35236	0.361749
-0.635253	-0.681029
0.0478669	-0.0311624
-0.930256	0.00654452
0.209762	-1.24703
-0.756486	0.668464
0.530454	0.442537
-0.0845339	0.475502
-0.431482	-2.46718
-0.11264	1.25461
1.85576	2.17953
0.393525	1.0838
-0.33456	-0.0613172
0.118633	-0.0721368
-0.257947	-0.62776
-0.404493	0.0171168
-3.75894	-0.247323
0.346912	0.979999
-0.826124	0.0195947
0.430913	-0.241239
-0.314484	0.149217
0.337994	0.488637
0.419048	0.140422
-0.768885	0.568513
-0.62599	-0.215571
-1.38253	-0.247948
-1.39876	-0.44082
-0.313741	0.132545
-0.790544	-0.406344
0.74747	0.932501
0.861586	0.697668
-0.596511	0.441466
0.958677	0.429832
-1.35043	0.700501
-0.622926	0.251672
-0.0904853	-0.0444509
-0.0584021	-1.72019
0.815795	0.380757
-1.44171	-2.492
-0.497604	3.55301
-0.517284	-0.253393
0.212488	-1.20972
-0.771362	-0.443848
1.30632	-0.320664
0.199786	-0.227961
0.354905	-0.716643
-1.04408	-1.13653
0.0951729	0.218615
0.467281	0.987389
0.168281	0.163011
0.54834	-0.0428107
0.895429	0.605258
0.239153	0.594591
1.28984	1.29999
1.61212	1.81628
-0.0968722	-0.327465
0.0845708	-0.578354
0.580516	0.371493
1.17478	0.604902
-0.239209	0.103513
-2.97239	-2.0857
-1.17517	0.427984
-1.51862	-0.0379008
0.202113	-0.370318
0.357183	-1.18189
-1.79471	-2.06929
-0.5573	-0.347573
-0.289177	-0.688861
-5.41652	-3.47385
0.780434	0.293664
-0.0918889	0.224938
1.50238	-0.143153
0.0165261	-0.562277
-0.333574	-0.688025
0.0413699	-3.54601
1.05772	-0.00205773
-0.30736	-0.112735
-0.380475	-1.111
-0.43569	-0.217999
-0.33942	-0.486127
-0.173357	-0.875002
-0.248684	-0.224178
-0.595348	-1.03456
-0.402992	0.765288
-1.11931	0.278273
0.623023	0.839708
0.801375	0.152973
-0.103149	0.549126
0.49592	1.14266
0.540976	-1.01237
0.232554	0.98664
0.384322	0.32775
0.288471	-2.09047
0.0423815	0.359835
0.237397	-0.431386
-0.531663	0.0856149
-0.0535109	0.461483
-0.479674	0.416032
0.569022	-0.0969792
-1.41949	0.148186
-2.865	0.0998204
0.668179	0.373324
-0.0801229	-0.441361
0.0284932	0.186003
0.340818	0.18655
0.484747	1.69989
0.559053	0.4428
-0.544474	-0.250412
-0.64593	-0.433098
-1.49141	-1.14779
-0.497988	0.132657
-1.7162	-0.131435
0.48779	-1.6576
1.06917	0.399592
-2.51147	0.103316
-2.6486	-1.63401
1.55492	0.678635
0.0290849	-0.198533
0.89562	0.182781
-1.35576	-0.0727373
-2.04852	0.945176
-1.40447	-0.715317
0.577203	0.706329
0.668291	0.873559
0.529621	0.0475824
0.0990411	0.442532
-0.239507	-0.816904
-0.995873	0.124462
-0.120417	0.399588
0.166975	-0.0347988
0.768708	0.717847
-0.521206	1.04784
-0.456873	-0.547131
0.234711	0.434169
0.0410098	-2.1168
-0.225157	-1.93131
0.448954	-2.68939
-0.359505	-0.606494
-0.292609	-1.33416
0.163877	0.220616
-0.143246	0.334973
0.633989	0.0565729
-4.18367	-1.61758
-0.0832655	0.806559
0.213871	-0.416522
0.315988	-0.5672
-0.161825	-0.979974
-1.29979	-1.68111
0.733748	-0.545283
-1.40812	-0.112542
0.211453	-3.12231
-0.707862	-1.62979
-0.0187551	-1.13429
-1.39918	-0.118615
0.240894	-0.187804
0.573256	-0.244464
-0.769928	-0.00243013
0.00129202	1.35095
0.592207	0.472565
0.223984	0.805292
-0.107616	-0.599558
1.94708	0.183315
-0.0761353	0.43424
-0.907593	0.643243
-0.773748	-3.14761
1.49873	-0.518822
0.332263	0.174984
-0.96921	0.179225
-0.0206051	0.98055
0.170257	-0.725763
-0.67047	-0.853295
-2.5923	-1.48304
-2.80173	-1.79457
-0.358967	-1.16713
0.0744906	-2.49267
-0.484869	-2.1688
-0.582048	0.24122
-0.670529	-0.0782604
0.475726	-0.836933
-1.54873	-5.3261
1.06644	1.61378
0.00355643	0.901789
-0.825454	-1.00348
-2.26515	-0.313447
0.131413	-0.0774778
-0.599113	0.845226
-0.360155	0.121464
0.0311454	-0.336192
0.0820401	-0.105561
2.89765	0.934955
0.445093	0.687366
0.594904	0.511918
0.061226	0.251592
1.84803	0.992588
0.320114	0.683434
0.97874	0.0583795
-2.01984	0.0266787
-0.16042	-1.01366
-0.0320908	0.357044
0.788863	-0.66064
0.613566	0.638103
-0.0451595	0.0397863
-0.610014	-0.310165
-0.00539417	-0.474004
1.75295	-0.330424
0.541213	-1.17475
0.745187	0.308344
0.0924513	1.20581
0.431625	0.703162
0.470262	1.47385
0.685368	-1.46878
-1.34277	0.354917
-0.924887	0.383687
-0.349339	0.00968172
1.08873	0.0798644
0.133572	-0.232836
-2.94992	-1.47472
-1.14642	-1.12387
0.326182	0.308454
-0.512222	0.132426
-0.565588	-1.36798
0.460253	-0.0273005
0.934356	-0.0434037
0.461829	-0.345611
-0.0892519	-0.82474
-0.193015	-0.962401
0.373666	0.522709
0.789036	0.663111
0.3517	-0.435893
0.344854	-3.32565
-3.2049	-0.241545
0.125482	0.461097
0.675562	1.04718
-1.42886	0.13681
-0.18249	0.595937
0.0533706	0.531823
1.12779	-0.473282
-0.383749	-0.242505
1.21437	0.127191
-0.286285	-2.5137
1.03904	-0.622065
0.288143	0.619399
-0.155907	-1.54515
-0.234295	-0.514537
0.162958	0.479739
0.415351	-0.281926
-0.255292	-0.849999
0.128433	-0.976632
-0.277067	-0.672283
-0.698905	0.206628
-0.50934	0.699819
-0.356137	-0.426517
-0.251885	-1.14431
-0.137035	-1.78773
-0.566429	-0.0396259
-0.243763	0.79276
-1.00399	0.364042
2.1927	2.17505
-0.0943951	0.272811
0.515318	-0.0359227
0.690745	0.590527
-1.44458	-2.40499
-0.833477	-0.539128
0.0104618	-0.602473
-0.383861	-0.51008
0.22283	-0.642934
0.75885	0.0247978
0.66595	-0.108782
0.35577	0.289208
-2.11889	-0.982009
-1.14615	0.0241828
-0.536672	-0.419934
-0.455647	0.58252
-1.25906	0.15775
0.464049	-0.310245
-0.705482	-0.348267
0.0130756	0.0158954
0.943658	-0.540698
0.302916	-0.774141
0.441429	0.347802
-1.80532	0.129219
-0.757558	0.924858
-0.201932	0.140831
-0.16946	-0.323147
0.553932	-0.609776
0.297965	-0.174205
0.073932	0.831546
0.567873	-2.0663
0.464513	0.437781
0.0479668	0.721129
-0.697741	-1.05913
0.100821	0.302991
0.0225612	0.908587
-0.217878	0.445173
0.40876	-0.198368
-0.256226	0.628268
0.365704	-1.32983
-0.445593	0.350133
-0.088419	0.502582
-0.234179	-2.2619
-1.20509	0.387382
-0.829343	-0.684937
-1.04008	0.0394439
-1.96704	-0.351622
-0.167718	0.1621
1.02013	0.247193
0.507209	-0.261004
-0.535852	0.305877
-0.398113	-0.422766
-0.225172	-0.892959
0.59705	1.67361
-0.0752928	-4.60702
-0.409042	-1.61628
-5.1594	-0.881283
-0.128124	-2.27392
0.428555	-0.0474642
-0.440985	-1.57394
-1.43779	-0.626403
-3.42347	-0.341733
-1.44814	0.105593
0.381657	1.46119
0.235916	-0.102266
-0.968407	0.545731
0.581392	0.0739333
-1.05583	0.17398
-3.62999	-0.567755
0.00268984	0.0124114
-0.431283	-0.237505
-1.34912	-1.58442
-0.30826	-3.50962
-0.616716	0.0846664
0.365194	-0.0856682
-1.45518	-0.208199
-0.296152	-0.526077
0.0371454	-0.249596
-0.842301	-4.53486
-0.396234	-0.315705
0.0919562	1.4657
-1.05221	-0.465078
0.153424	0.278183
0.960392	0.539538
-3.67186	-1.4306
-0.42828	0.185601
0.269833	-2.07745
0.27201	-0.32245
-1.77374	-0.0261939
-0.763732	0.22962
0.180232	0.961958
-1.03451	-0.116196
-3.16515	-0.828915
0.27898	0.101639
-1.20807	0.878949
-1.0269	-0.457358
-1.00552	0.360301
0.517434	0.246933
0.923341	-0.543447
-1.70355	0.548176
2.2414	1.66006
-1.18234	-0.233188
-0.183641	-0.573514
-1.10947	-1.87036
-0.491352	0.582824
-1.44565	-0.814865
0.087556	-0.534777
-0.221805	0.778391
-0.321065	-0.000692642
0.0142863	1.12819
-1.97163	-0.236656
-1.18134	-0.209003
0.215564	0.0649085
-0.191132	0.682861
-0.515832	1.16669
0.63586	-0.0152332
-0.516763	-0.817925
-1.42421	0.127401
0.814005	-0.489101
1.25941	-0.390723
-4.68481	-4.41041
0.404205	-0.192576
-0.481599	0.752161
-0.525036	1.15389
-1.03635	0.308332
-1.42596	-0.700867
-0.382991	-0.900633
-0.598768	0.109613
-1.13558	-0.241359
-0.11559	-0.989594
-0.168929	0.502723
-0.423826	0.0122274
-0.825504	-2.74509
0.988141	1.79754
0.598675	0.0537053
-0.732959	0.33784
-1.35812	0.916307
0.768082	-2.56389
-1.75104	0.174367
2.20868	-1.69763
0.856289	1.14203
-0.314526	0.35997
-1.05125	-0.0462026
2.0387	1.21937
-0.790852	-0.478487
-0.324564	-0.302192
0.148463	-0.632674
0.219849	1.02232
-0.454523	0.418008
-1.64761	0.89289
0.359716	0.759021
0.190028	-0.685547
-0.0206465	0.0543235
0.259723	0.144461
0.0403504	0.143489
-0.916138	0.164233
-0.691479	-0.104021
0.28209	0.482785
-0.796086	0.475058
0.646902	0.728547
2.05217	0.805749
1.45514	-0.665813
-4.80124	-3.78297
-0.808305	-5.20919
-1.57749	0.396575
-0.470772	0.366084
-0.111464	-0.701838
0.0345574	-2.38857
0.129921	0.428733
2.11772	0.149491
0.39484	-0.696994
-0.254109	-0.480071
-0.556529	-0.291801
0.368487	0.899039
0.627751	0.961474
0.761659	0.658389
1.09032	1.10826
0.602681	-0.193915
0.501645	0.549732
0.531033	0.966699
-0.367874	0.0313285
0.258963	-2.08637
0.866585	1.08273
0.464184	0.940923
0.612143	-1.09586
-1.1896	0.919262
-0.638523	0.23696
0.989499	-0.288762
-0.495672	-0.0956821
1.42009	1.09108
0.169543	0.549611
0.970676	0.16806
0.218537	0.319033
1.23353	0.830593
0.329915	-0.274348
-0.179848	-0.973922
-2.69572	0.0693129
-0.808657	-0.155484
-0.401311	-2.10796
0.930254	0.0273216
0.826569	0.329787
0.578	0.680011
-1.28073	-2.41814
0.261276	0.654599
0.596548	0.557799
0.410393	-1.08436
-0.318961	-1.09115
-0.0726567	-1.69304
-1.33022	0.288598
-0.183779	0.0270659
-0.769288	0.528832
0.398971	-0.385108
-5.63143	-3.39611
-0.389936	-1.12543
-0.561479	0.192625
-0.0027199	-0.248502
-1.10048	0.152459
-0.546769	0.101256
2.56471	-0.0668355
-1.15384	-2.55193
-0.0836387	-0.0897246
0.696779	-0.836615
-0.0167834	0.0451099
-1.34805	-2.08456
-2.30794	0.65803
-0.386039	-0.841612
-0.650707	-1.20166
0.485222	-0.394737
-0.677853	0.12986
-0.271746	0.113445
0.121946	-0.625665
0.168569	-2.20191
-0.252591	0.346901
-1.39326	0.991531
-0.518194	0.000966955
-0.839562	-0.653318
0.0537603	-0.160303
-1.67863	-0.483907
0.68266	-0.651291
0.103283	-0.270727
-0.0803864	-1.50924
0.0764006	-1.47305
-0.742389	-0.806424
0.246258	-0.68761
-1.00249	-0.71726
0.0441588	0.5291
-3.86151	0.258333
-0.618995	-0.389357
-0.109203	-0.900241
-1.00616	-0.421029
-0.575175	-2.01078
0.59254	-5.40195
0.0966809	-0.749669
-0.319228	0.240086
5.83413e-05	0.0502418
0.550177	-0.022204
-0.232559	-1.62414
-0.996488	0.289979
-0.590934	0.31278
-0.967594	0.243971
-0.0781079	-1.54307
-2.42066	0.306746
-1.03437	0.255231
-0.0284259	0.164214
-0.976834	-0.386161
-0.588048	-2.45501
-1.15941	-1.03083
0.415443	-1.91452
0.509011	-1.063
-0.227341	0.460347
-0.781551	0.308052
0.0449314	-0.587554
-0.871	-0.297107
-2.62468	0.276437
0.178651	0.921376
0.0531725	-1.44793
-0.686404	0.738367
-1.41948	-0.255337
-0.343014	0.360203
0.140379	-0.596909
-0.438513	0.224468
-0.544145	0.00807025
0.209392	0.305541
-0.324571	0.0643208
1.46311	-0.0459649
-1.54355	1.45333
-0.366855	-0.16467
-0.374688	-0.475838
-0.426084	0.0478043
-1.21282	-0.868641
-1.12739	-0.528532
-1.7445	-1.92405
0.408664	-0.631274
-1.38947	-2.50468
-0.613937	0.0206881
-1.68737	-0.413563
-0.480036	-1.23415
-2.19564	-1.09367
0.0416841	0.777858
-1.75364	-0.254868
0.289782	-0.704147
-0.0667917	-2.0191
-0.278626	0.00946177
0.0346029	0.277791
-0.503969	0.126915
-1.68116	-1.97457
-0.384751	-0.294009
-0.45695	-0.149697
-0.356779	-0.27271
0.791176	1.54211
0.368226	0.922578
1.558	-0.131621
0.52984	0.234539
-0.717261	-0.527215
-1.55859	-2.1788
-0.324093	0.219313
-0.198013	0.279278
0.132256	2.69421
0.24241	-0.913507
1.14899	0.78122
0.926307	0.150492
-1.00743	0.451762
0.849011	0.691619
0.96294	0.338519
0.330447	0.969174
0.0732169	0.483979
1.15112	-0.937448
0.363551	-2.58837
-0.832841	-1.20336
-0.13508	-0.32934
-0.160315	-0.0286811
0.669058	0.0984322
-0.833595	0.0532605
-0.779061	-1.05179
-1.1074	-0.506662
-1.61358	-1.33859
-2.69474	-0.896034
-0.416788	-0.990578
-2.43053	-1.02477
-2.03846	0.147429
-0.799913	0.19657
-0.367539	-0.265759
-0.259791	-2.45679
-0.659175	1.22342
-0.87875	0.134145
-1.74305	-0.49586
-0.556599	0.0825665
-0.513799	-0.707611
0.701142	-0.570799
-1.22501	-0.100524
-1.01357	0.437275
-0.500657	-2.43467
-0.130358	-0.480639
-0.664883	-1.92878
-1.1832	-1.68132
-0.234402	0.505225
-0.20908	-0.570068
-0.00415642	-0.0252064
0.395223	-4.91995
0.578823	-0.867122
-0.724829	0.396305
0.565866	0.480611
0.636564	-0.459286
-0.838725	0.494216
-0.458741	0.412219
0.372494	0.942903
-1.2465	-0.145864
0.103393	-0.978766
-0.265765	-0.413986
0.627684	-0.882289
-0.354851	-1.35241
0.0631154	-0.953137
-1.38033	-0.0490995
0.425723	0.701052
0.661524	0.276827
0.442285	-0.938605
-0.598781	-0.506396
-0.00770614	0.0158086
0.636291	0.897895
-0.0541457	0.614012
0.227826	0.100327
0.886578	0.901569
-0.173652	-0.584169
0.135462	-0.430614
-0.523801	-1.01889
-0.884399	-0.149717
0.147355	0.582218
0.0201164	-0.372618
-0.59104	-0.33056
-0.376297	0.0374409
0.5863	0.212742
0.567562	0.0361101
0.143818	-0.472498
-0.521809	0.000284687
-1.0131	-1.4909
-1.81979	-1.90736
-0.489611	-3.6137
-3.36476	-0.829569
-0.837121	-1.97054
-1.84861	-0.348123
-0.317602	0.327641
-0.828724	0.0399036
-0.397612	-0.103446
-0.188669	0.646083
0.210518	0.358024
-0.340325	-0.307167
-0.94006	-0.226617
1.17521	0.571047
0.025156	0.129418
1.13692	-0.0851448
1.01435	0.256011
0.824174	1.68056
0.180802	-0.827824
-0.176873	0.141824
1.06211	0.372774
0.490496	0.740716
-0.684186	-0.801234
-0.660329	-0.715821
0.188968	-0.932636
-0.705834	-0.0850739
-3.86803	-3.53241
-0.547019	-0.904829
0.415295	0.231436
0.334288	0.93825
-2.40839	-0.0986825
0.58655	-0.421781
-0.0744768	0.384271
-3.09665	0.069044
0.651443	-0.0139915
-0.0373165	-2.26713
-0.611638	0.0234558
-0.841101	-0.931883
-0.532562	-1.36196
-2.23338	-1.39659
-1.36721	-0.864882
0.351298	-1.05171
0.402892	-0.853637
-0.487307	-0.371935
-1.07321	-0.0384634
-1.82785	-0.65057
-0.250325	0.0506335
-0.845383	-0.0156194
-0.548821	0.451764
-2.32403	-0.156074
-1.50087	-0.240844
0.239048	-0.611414
-1.77808	0.143873
1.17038	0.426727
0.126405	-1.03114
0.0106504	-0.735119
-0.260121	1.47392
0.282523	0.895388
0.593023	-1.02049
-0.856771	1.04338
0.91812	0.46264
-1.74443	0.0686465
-0.80262	0.349755
1.28997	0.161421
-0.533971	0.142356
0.446592	-0.73175
-0.673008	-0.245511
0.869144	-0.568314
0.76492	-0.224065
0.287005	-5.49149
-1.04303	1.70643
0.106434	0.452319
-0.553015	-2.7271
-3.41818	-1.26534
-0.0272362	0.117148
-0.0124428	-1.1309
0.951312	0.315454
0.116288	-0.197278
-0.922319	0.416008
-0.437377	0.114197
0.614992	0.261572
-1.15756	-0.055906
-0.0243713	1.16665
-0.895701	0.6244
0.594013	0.229526
0.398416	-0.357063
-0.131098	-0.792614
-0.310323	-0.234885
-0.647627	-0.0116067
-1.08021	0.52631
-0.346674	0.1197
1.11341	1.13983
0.853447	0.747612
1.03562	1.1975
0.536497	0.40629
0.209853	0.893998
0.351433	0.951741
0.456329	1.64627
0.402945	-0.598358
-0.250399	0.112239
0.815601	0.631642
-0.395082	-0.944584
-0.738558	1.87612
0.292138	-0.02791
0.387153	0.0295382
-0.810151	0.239919
0.121976	-0.520779
-1.85662	0.127328
-0.0808757	0.222659
-0.167399	0.179188
-0.380901	-1.09598
0.176284	-1.38027
-0.897197	0.103897
0.0119844	-1.09015
0.357701	-0.514134
-0.041572	-0.479453
-2.25321	-2.30305
0.39661	0.686485
0.621722	-0.0151733
0.237075	-0.0605312
0.412146	0.748324
-0.157765	1.20987
2.66066	0.414343
-3.64835	-1.29758
2.78	1.57224
-0.00389487	-1.92499
-0.474193	-1.95711
0.334753	0.416569
-1.1692	-4.06586
0.955893	0.959292
0.993656	1.10149
0.943391	1.37754
-0.875749	-0.142813
-0.247386	0.315737
-1.08133	-0.0371435
-1.72619	-0.308269
0.389479	-0.366383
-0.0702894	0.180547
-0.900241	-4.57577
0.952915	0.604647
1.21049	0.554804
0.136668	-0.0242359
0.855722	0.580417
-0.579488	0.291574
0.412515	0.900663
-2.01985	-4.77537
0.136532	-1.32926
-0.449627	-1.60893
-0.58153	0.519684
-1.86911	-3.44134
0.786323	0.336561
-0.24071	-0.820314
-0.782929	-0.934156
-0.966617	-0.612156
-0.095279	-0.812457
-1.13854	0.473081
0.896633	0.630386
-0.470569	0.0193804
-0.0720187	0.497761
0.789041	0.592965
-0.0267953	-1.49853
-0.720935	-0.538785
0.744121	0.35869
1.15518	0.612971
-0.424068	-1.73457
-0.791649	-0.373841
-0.510937	-0.501015
-0.312199	-0.458007
-0.207912	0.289071
0.0327247	0.0295722
-0.0545252	0.606562
0.281567	-0.952368
0.502265	-1.8841
-0.542954	-0.899114
-0.674406	-0.219787
0.038523	0.665232
0.272285	-0.724778
1.15604	-0.672762
-1.44169	-1.38974
-0.619654	-1.31636
-0.410331	0.232494
-0.853393	0.200267
-1.05872	0.0435428
-0.0462005	-1.37104
-1.05133	-0.921112
-0.775976	-0.866702
0.471246	-0.0246463
-1.00377	-1.10801
0.266782	-0.565331
-0.16103	-0.00577282
0.536179	0.327908
0.559512	0.592603
-4.9098	-1.82376
0.336903	0.36102
0.657491	0.676873
0.207626	-0.989014
-0.224257	-0.193962
-0.619225	0.0528567
1.22318	-1.10184
0.640887	0.554427
0.624675	0.2717
-1.66461	-0.481568
-1.16363	-0.689956
-1.95472	-0.0474808
0.906121	0.136185
-0.755284	0.0799165
0.372582	-0.349538
-2.30744	0.0233397
-0.936296	-0.0381892
-0.8189	0.0935054
-0.0753456	0.720822
-0.203426	0.0601605
1.05737	0.886509
0.225711	0.790681
-1.30423	0.709343
-0.746782	-0.906634
0.722554	0.169687
0.135519	-1.33324
0.523153	0.470149
0.546887	0.433175
0.383303	-0.519064
-0.963863	-0.166324
-0.770223	-2.19237
0.271133	-0.356664
0.111085	0.569323
0.0246622	-1.00823
0.695104	-2.76583
-0.297153	-0.204703
-1.17477	-0.914911
0.0444975	-0.177407
0.354456	-0.421873
-0.047588	-0.863497
-0.248969	0.0604744
-0.760096	0.0085597
-3.21578	-1.1658
-0.142281	-2.5051
-0.0385007	-1.06118
-0.676297	-0.0407951
-1.38992	0.865133
-0.395819	-0.436246
-0.217223	0.356295
-2.11204	-0.755682
-1.07293	-1.03065
0.0664392	-0.599258
0.101793	-1.09135
0.0773496	-1.47471
0.403254	0.919398
-0.152467	-0.713024
-0.224034	-0.412495
-0.881439	0.018889
0.469253	-1.51664
-0.360128	-6.48844
-0.552102	0.452912
1.34219	-0.127525
-0.922	-0.314034
-1.70484	-0.281525
0.0397911	-0.0188107
3.09369	2.99601
1.7975	1.60777
-1.06289	0.515727
-0.0588492	-0.384155
-0.600121	-0.596965
-0.0588411	0.668822
0.0900524	-0.73363
-1.39667	-0.192292
0.0483301	0.310915
0.113522	0.662578
0.898838	0.716928
-0.701003	-0.661753
0.175537	-0.0143435
-1.23287	0.0986902
0.825851	0.081035
0.730216	-1.78275
-0.332624	-0.988438
-0.260085	-1.81881
-0.634918	-0.350757
0.650303	-0.391866
-0.0134711	0.720976
1.44363	0.473565
-0.68037	-0.686574
-1.76964	0.150568
-1.02515	-2.11028
0.301916	-0.752931
0.20538	-1.8777
-0.228486	0.663472
-0.249478	-0.0549727
-0.297165	-0.0962117
0.297041	-2.26519
-1.3979	-0.167684
0.157692	-0.0565131
0.0699112	-0.0724829
-0.0157064	-0.0883577
0.151653	0.722806
0.80051	-0.350017
1.03948	0.837649
-3.90112	-0.0148135
-1.63346	-0.00452245
-0.0367228	-0.0484861
0.236018	0.0832547
0.143126	-0.0463262
0.355363	0.871038
-0.215007	-0.320192
0.75884	0.25776
-0.0283697	-0.352922
-0.473399	-0.441628
0.234253	-0.628427
1.72495	1.00627
-1.2469	0.174569
0.127925	-0.196994
-1.6165	-0.0952271
-0.35822	0.160614
0.463019	-0.165764
0.0233297	0.617657
0.48554	0.436053
0.904863	1.25124
-0.315037	-2.31391
0.518042	-0.0306974
-0.288295	-0.698354
0.666899	0.60052
0.802906	-0.667636
-0.323805	1.90882
0.262778	0.195605
-0.635959	-1.80635
1.11311	-0.309506
0.713141	0.648917
-0.0218373	0.428776
0.160011	0.0420107
0.0318905	-0.799272
-0.762061	-3.697
-1.88153	0.0929045
0.197785	-3.389
0.234504	0.41589
-0.354438	-1.83761
-1.57131	0.433332
0.691129	-0.589481
-0.0188094	0.910315
1.10382	0.679897
0.56815	0.0471698
-0.108909	-0.0521294
0.463929	-1.34804
-0.254916	-0.989058
0.583089	-0.116484
1.98736	1.91104
0.542488	0.57954
-1.07846	0.541944
-0.564098	0.153664
0.471781	0.261578
-0.449918	-1.35077
0.852132	0.916458
-0.289083	0.567801
0.806595	0.589442
0.424334	2.01781
0.0856722	-1.63086
-1.11357	-0.316394
-0.0415144	0.216035
-0.583437	-0.980093
1.22553	1.9448
-0.35878	1.91652
0.06684	1.43513
-1.38589	-0.0801068
0.064358	-0.185404
-0.030469	0.0289604
0.916524	0.996014
0.407546	0.995925
-0.229225	0.371308
-0.549094	0.726811
0.652523	0.436078
0.513245	1.0515
-0.123746	0.155833
-1.06919	-0.275571
-0.213525	-1.02792
0.104086	0.878967
0.450197	0.00282297
0.626292	0.457997
0.919289	-0.662735
0.706989	0.827421
0.346272	0.538677
0.839737	0.714408
0.378692	0.4638
0.785004	-0.798405
0.479738	0.627941
0.0160794	0.578809
1.5119	0.228656
0.0867499	0.919085
0.652262	-0.0463764
0.208906	1.48532
-1.02865	0.17659
0.374636	0.21291
-0.276073	0.244384
0.60435	0.342309
0.73912	-0.22346
0.812222	0.46181
-1.82473	0.168893
-0.534362	0.295989
0.556057	-2.37909
1.12976	-0.231441
-1.2105	0.0455599
-0.0277747	-5.77511
0.135827	-0.74796
-1.89651	-0.11733
0.524944	-0.898022
0.323482	0.483663
-0.182647	0.00592782
-1.35051	-0.29387
0.342585	-1.06254
-0.317225	0.421364
0.0474178	-1.27054
-0.826164	-0.623514
0.770111	0.312412
-1.12966	-1.30789
-0.236997	-0.242308
-2.63201	-0.43882
0.0486669	0.226178
-3.33864	0.226083
0.533438	0.862213
0.514444	1.0283
0.422108	0.719218
0.887989	2.63262
-0.387267	0.279196
-0.863215	-0.104446
-0.364621	-1.47651
-1.77118	-0.761946
-1.86386	-0.604719
-1.93271	-1.58751
-0.431737	-0.0363533
-0.0914071	1.35775
-0.181045	-3.50958
-0.405251	-0.110387
-0.0807935	-0.367167
0.616625	-0.378504
-0.411783	0.294078
0.357469	0.452508
0.200333	-1.82643
0.32287	-0.414426
-0.227952	0.510191
-0.285739	-0.356201
-0.0809378	0.946411
-0.202734	0.129862
-1.87494	-0.184755
1.27203	-0.669009
0.481855	-0.77617
-0.589178	-0.325034
0.236733	0.40622
0.258072	0.252726
0.378988	-0.267436
-0.886889	-0.246973
-0.477741	0.159618
0.158413	-0.662412
0.346226	-0.23868
0.397235	0.968426
-1.34917	-0.64966
1.98167	-0.0596984
-0.491058	1.1161
0.562863	0.608042
-1.03635	0.372079
-0.221212	-0.0444152
-0.770893	0.403352
0.10684	0.0324198
0.0737208	-0.0731118
-0.038233	0.713376
-0.359772	-1.43153
-0.585673	0.681748
-1.09203	-0.135889
-1.18484	-1.78415
-0.897845	0.302696
0.00988414	-0.295501
0.125529	0.285315
0.0159032	-0.863827
1.11476	-0.371809
-1.0787	-0.187733
0.204423	-4.19729
0.672638	-0.300039
0.669109	-0.0165988
-0.550738	0.047814
-1.84156	-1.27551
0.139061	-1.90646
0.382914	0.468806
-0.106454	-0.188605
0.134498	-1.07425
-0.464955	-0.55671
-0.345491	0.420988
-0.135102	-2.36541
-0.586954	-3.97631
0.38505	0.148683
0.0508464	0.156822
-0.0190326	0.380803
2.35523	0.857946
0.977367	-0.336108
-3.34818	-3.17704
-0.0162567	0.840691
-0.101492	0.334245
-0.272704	-0.692653
-0.133087	-1.12447
1.6061	1.23197
0.392633	1.05419
0.547077	1.60915
-0.292974	-0.778165
0.427146	-0.611286
-0.587791	-0.423419
-0.68065	0.664795
-0.182592	0.368187
1.01865	-0.367101
0.381627	-0.601235
0.0117658	0.761252
-0.209289	-0.618892
0.420335	0.831593
-0.368304	-1.46955
-0.606232	-1.34289
-1.62125	-2.23222
-1.41048	-0.286957
-1.96915	-0.888374
-0.518749	0.376854
0.545345	0.434945
0.265753	-0.71149
-0.729883	0.785165
0.839186	0.486077
0.843491	0.597935
-0.0269265	1.72246
-0.853584	-0.179197
0.736735	-1.22249
-0.374961	1.06539
-0.3058	-0.111741
-1.25649	-0.0217006
-0.0395469	0.710816
0.153688	-0.433355
-0.223972	-0.0550099
0.223467	0.74969
0.202645	-0.101879
-0.975482	-0.990582
-0.00610129	-1.25887
0.205732	0.398305
-0.430127	0.0253741
-4.49208	0.327408
-0.683539	0.456182
0.361869	-0.0551347
0.0958735	0.412299
0.312589	-0.0346856
0.0434084	0.690616
-1.92516	-3.03423
1.15775	0.374468
-0.261162	0.175366
1.16292	-1.61966
-0.981518	0.2877
0.425004	0.291881
1.75131	0.847167
0.795266	1.69553
-0.786259	-0.460392
0.543317	0.105443
0.0672475	0.60931
0.591416	-0.445568
-0.430272	0.833291
0.0103019	-0.506923
0.0618998	-0.626947
0.218986	-0.6523
0.0665906	0.495572
-0.740926	0.297705
0.0311536	-0.519299
0.687782	1.0311
0.144901	0.809329
0.972974	-0.351123
-0.47191	-0.171979
0.087861	0.473881
0.262578	0.0106948
-1.33656	0.240821
-1.42893	-1.39359
-0.67942	-1.62954
-0.281274	-0.263884
-1.24472	-2.11875
-1.60579	-1.25122
-3.24687	-0.704713
-1.08139	-3.23485
-0.248164	-0.290974
0.395943	0.316539
1.053	0.423718
-1.77336	-0.900795
-0.420843	-0.487286
0.0713687	-0.175473
0.488975	2.01148
-0.481129	-0.319691
-0.789549	-0.223496
0.447373	-0.125744
0.585335	0.861011
0.890736	0.110544
0.972847	0.624768
0.417864	1.14798
-1.39064	-0.681163
-4.44334	-0.0297289
0.993495	-0.548658
-0.339633	-0.147299
-0.43566	-0.370862
-0.939738	-0.436733
-1.66044	0.112054
-0.560597	0.202681
1.88024	0.723446
1.42526	-0.254142
-1.07371	-0.242235
0.117936	-0.122902
-1.01778	-2.23071
-0.0222727	-0.268428
0.786073	0.230154
0.855632	-1.15664
-0.324908	0.34337
0.157253	-1.48048
-1.67459	0.141496
0.656247	-0.354458
-1.12262	0.339718
-0.66812	0.061449
0.0383612	-0.591143
0.0960722	0.77832
-0.247452	-0.0608772
0.0673159	-1.30258
-0.182861	0.246473
-1.74075	-0.0707148
-0.976869	0.650763
-1.06031	0.410771
1.25794	0.738085
0.302227	0.2382
0.744487	0.160475
-0.842351	0.407635
-0.09603	-0.893
-0.835677	0.492407
1.50891	1.51439
-1.64152	-0.0205741
0.646908	-0.724428
-0.23431	-0.450185
-0.834187	0.294157
0.634927	-1.98968
0.263978	0.557565
0.100994	1.17984
-2.36993	0.0879869
-0.13175	0.20628
0.538342	0.801753
1.52677	1.37065
0.645718	-1.16453
0.65172	0.0319218
0.322851	-0.922513
0.110768	-0.29798
0.569518	0.476763
-4.04211	0.425404
-0.169676	0.592067
0.081791	-0.0192528
0.362209	-1.57474
0.723257	0.509566
-1.17236	0.078488
-0.550078	-0.31234
-0.629939	-0.510789
-0.638537	-0.830188
-0.577583	-0.271056
-0.336474	0.564223
1.38599	3.91819
-1.04887	0.230304
-0.447656	0.642554
-0.0556337	-0.0342781
-0.0304528	0.852465
-0.679815	-0.0995534
-0.010021	-0.129039
-0.600352	-0.594627
0.276887	-0.508638
-0.709787	-0.505483
0.537014	0.895581
0.383574	-0.105622
0.296922	0.486552
-0.0312475	-1.39385
-0.811058	-0.107785
-1.28041	0.146882
-1.09041	-0.636803
0.195108	0.0225307
1.22367	-0.869925
0.590297	0.456933
0.491079	0.141304
0.0880587	0.898113
1.82334	0.52924
-0.00389858	0.229913
2.33879	1.00092
-0.131181	-0.705183
0.922897	0.366328
-0.424725	-2.27925
0.189785	0.290941
-2.00716	0.0281616
-2.0654	-0.73891
0.130056	-1.75514
1.43956	0.675408
-0.265234	-1.81722
-3.20356	-0.767799
0.100723	0.211828
0.0178576	-0.147854
-0.763788	0.489956
0.0839076	0.55627
0.544971	-0.0177071
4.82676	6.3063
0.110561	-0.146332
-0.218685	0.169377
-0.286887	-0.246861
0.256077	0.244116
0.0782604	0.0835243
-1.13504	-1.79472
-0.857548	-1.23956
-0.791979	0.664385
1.30426	1.19467
-0.144318	-1.85322
-0.851568	0.489177
0.912719	0.411458
0.27273	0.190023
0.298401	0.130492
-0.443037	0.293956
-0.294901	0.214873
-0.868103	0.244683
-0.887226	-0.49577
0.577906	-0.0965847
-0.778844	0.548405
-1.33778	-3.09064
0.332224	1.68166
-0.935495	-0.0122361
0.449669	0.712406
1.15914	1.01366
1.67478	0.596809
0.900462	0.656988
0.411863	0.628303
0.0519448	0.3611
-0.179266	0.0475944
-0.107065	-0.179858
0.599872	0.0485303
-1.94794	0.371495
0.577387	-0.00156996
-3.5486	0.187015
1.1775	0.654969
-0.0386499	0.0129726
-0.841751	0.688891
0.276833	0.204931
0.111013	0.407314
0.0807295	-0.523959
-0.135028	0.57403
0.598238	0.573341
-2.01567	-0.0937987
0.0117439	-0.106225
0.0255747	-0.237218
-0.0685878	0.525057
-1.17451	-0.326978
-1.95598	0.0214975
0.0890935	0.803247
0.844469	-1.15977
-0.00604058	0.0766667
0.237987	0.374077
0.73644	0.259999
0.41457	-0.234683
0.364921	0.240244
1.94802	1.12497
-0.559435	-0.279013
-0.448905	-0.0992565
0.829355	0.12932
-0.580439	-0.798524
-0.560333	0.15877
0.894861	-0.297558
0.57851	-2.77153
-0.483405	0.17804
-0.397953	-3.41898
-0.29436	0.463968
-1.60212	-0.193079
-0.998898	-0.793395
0.369078	-3.07933
-0.0854063	-0.15942
-0.252266	-0.964276
-1.4744	-0.649375
0.316346	-0.0868081
-0.583612	-0.931989
0.364318	0.822883
0.168202	0.0432797
-0.549781	-1.10048
-0.297711	-0.0175572
-0.540079	-0.633706
-0.337143	0.423078
0.389241	0.722054
-0.0189527	0.650541
-0.601206	-0.592457
0.189148	0.270145
-0.0993976	0.302771
0.270647	0.563686
-0.543115	1.15451
-3.03988	-0.345163
-0.326622	0.689366
0.145709	0.360405
0.444678	0.914341
0.0452418	-0.870531
-1.31053	-3.64859
0.258604	0.174037
-1.06633	1.35591
-0.722402	-0.616263
0.139109	0.886963
0.156719	1.12339
-1.52877	-1.61762
2.39493	0.510246
-1.70798	-0.233159
0.715787	1.63385
-1.85431	1.06894
1.36224	-0.228063
-0.0510776	0.140337
-2.6824	-1.36179
-0.421564	-0.111012
0.0988042	-0.330385
0.00630064	-0.256503
-0.0626203	0.718018
2.04359	-0.720168
-1.13735	2.119
-2.52258	-4.69321
-0.00279958	-0.00122096
-0.648874	2.09267
-0.647202	0.629734
0.589312	0.233109
0.156696	0.137473
-0.346785	-3.32002
0.990533	-0.10946
0.565135	-0.0807478
-0.457825	-0.0982824
-0.52311	-0.0266985
-0.192556	-1.62826
0.08261	-0.605707
0.0732617	0.456336
0.203992	0.433248
0.651038	-0.166832
0.904154	-0.45635
-0.450391	-0.142672
0.346845	0.210774
-4.63355	-3.52566
-0.443691	-0.0508014
0.449208	0.432925
0.270401	0.0259092
-0.965951	1.13813
-0.145295	-0.821334
0.113818	0.0931539
0.515125	1.28767
-1.52961	-2.10111
-0.44084	1.14771
-1.15845	0.201698
1.37218	-0.712807
-2.53329	-1.60538
-2.53046	-4.61958
-4.56243	-3.7291
-4.66423	0.0139546
-1.09188	-0.762193
0.0741124	0.281733
0.302268	0.152679
-1.41221	-0.19867
0.189401	-1.96184
1.20778	0.0478634
0.598977	-0.408985
-1.74235	0.634663
-5.47524	-0.776131
-0.0233633	-1.02279
-0.856813	0.0318474
-0.972846	-1.53101
-2.1125	-0.750221
-0.142341	0.447481
0.112449	1.16668
0.243066	0.627113
-0.51026	-1.09774
-2.81166	-0.688122
-1.50541	-1.00823
-0.288949	0.039012
-1.51005	0.0904769
0.881384	0.96517
0.0162018	0.728619
-0.889243	0.0140405
-1.28058	0.130912
-0.424766	0.0467976
-1.03448	0.0773767
0.205546	0.810547
0.460943	0.518378
0.0183487	0.0355281
0.294772	0.0162848
-1.92626	-0.411953
0.121728	0.984534
-1.55397	-0.879824
-1.00306	0.705971
-1.34276	-0.00874149
-0.0982366	0.1816
-3.0871	-0.214519
2.39959	0.0251663
-0.154211	0.0483685
-0.924619	0.361274
1.48864	0.842886
-0.0643275	0.431723
-0.703949	-0.663248
-2.11475	-2.80456
-4.85857	-1.49674
1.24719	1.21477
0.341273	-0.101061
0.197938	-0.0780165
0.0754874	0.923011
1.23448	-0.43678
-0.149881	-1.41142
0.450016	-0.273603
0.657797	-0.556182
0.283477	-1.73446
0.114685	-0.266134
0.252215	-0.0335896
0.967621	-0.502684
-0.0472194	0.0856865
0.301324	-0.641464
-0.887352	-0.203729
-1.22379	-0.508406
-0.0691447	-1.01109
-0.701001	-0.366475
-0.227237	-0.422793
1.53712	-0.699521
-0.0804011	1.22147
1.12328	0.751416
0.633602	0.821269
0.852719	0.631352
-3.92222	-0.404488
0.340667	0.549553
1.79205	0.225846
0.544807	0.464279
1.2942	-1.40304
0.380867	3.8246
0.925209	0.324031
-0.332623	0.0204803
0.439276	0.808296
0.387311	-0.778485
0.321131	0.0227061
-0.929479	0.392684
0.31542	-0.587027
-0.079671	-2.11893
0.848761	0.725013
-0.292328	-0.250307
-0.756787	-3.77919
-0.25008	-0.131142
-2.94394	-0.742575
0.113308	-1.04183
0.281048	-1.09311
-1.12613	-2.19812
-1.59852	-0.644504
-0.129118	0.570987
-0.711842	1.41387
-1.69006	-1.37716
-1.49535	-2.75937
0.208904	-0.984394
-0.101584	-0.312854
-1.3561	0.244802
0.226641	0.445123
1.04691	0.65086
0.632862	-2.81332
0.585568	0.146624
0.63389	0.0113594
0.665769	0.579031
-1.08264	-0.0438332
-0.0818421	-1.5574
-0.285241	0.399093
-0.187589	-1.02647
0.661096	0.262252
-0.287033	-0.0814722
-0.13437	0.630455
0.157898	-0.109818
0.419229	0.554939
0.322883	0.0852491
-0.760526	0.28705
0.634164	1.18482
0.3218	1.05177
0.564513	0.556452
0.361332	1.27717
0.7437	0.57202
-1.62676	-0.569828
-1.37714	-0.0153613
-1.82625	-1.73322
0.962002	0.434627
0.16474	-0.195771
0.33049	0.353312
-0.0797024	-0.77466
-0.29225	0.744238
0.200417	0.0210778
1.55221	-2.19892
0.210345	-1.62608
-2.26511	0.655072
0.699844	2.67047
-0.246672	0.150306
-0.200955	0.314065
1.00751	-2.49774
0.397341	-0.0280358
-0.642854	-0.82144
-0.62998	-2.04838
0.811308	0.261944
0.260922	0.52357
-1.07824	-0.854125
-0.140712	0.689969
0.456412	-0.314549
-0.224998	0.181541
-0.010495	-0.257224
0.830335	1.15083
0.482128	-0.594766
-0.229507	1.48964
0.239302	-0.566659
0.686072	-0.16137
-1.57349	0.400013
-1.52331	-0.272041
-3.54089	-1.35982
-1.26818	-0.501412
-1.38013	0.144269
1.81809	0.743731
1.13792	0.546509
0.241777	-0.167327
-0.71586	0.42684
-0.438729	0.220666
0.420598	0.397987
0.123035	-0.41899
-0.709133	-1.10003
-2.8682	-0.938278
-1.02477	0.439728
0.0379972	-1.96296
-0.811562	-1.33165
-4.20627	-0.786944
-0.809939	-1.13609
-0.5156	-0.637485
0.472303	-1.83552
0.37273	-0.38728
0.309524	0.841159
-1.53303	-0.507106
-0.9039	-0.258594
-1.30175	-0.77614
0.839233	-1.13654
-0.919494	-1.26294
-1.53125	-1.29025
-1.03992	-0.059044
0.203491	-0.0406426
-0.447345	-0.297932
-0.57241	-0.552633
1.27266	0.643922
1.06121	0.225974
0.398045	0.347566
-1.15116	-0.219807
-0.767305	1.19781
-0.0151115	0.0281587
-1.51065	-0.73957
-0.394494	-2.01886
0.109975	1.13194
-0.362783	-0.68381
-1.94101	-1.70275
0.588564	0.394826
[truncated: 6,700 more rows]

## Sheet: ExtDataFig1d_MCF7
chr	start	end	strand	promoterPair_dist
chr1	924501	924554	-	342
chr1	924805	924903	-	912
chr1	941630	941690	-	259
chr1	958088	958136	-	1258
chr1	998960	999012	-	1313
chr1	1272458	1272535	-	1526
chr1	1307503	1307577	-	456
chr1	1307852	1308134	-	2025
chr1	1406396	1406449	-	931
chr1	1407166	1407265	-	603
chr1	1471483	1471691	-	496
chr1	1574549	1574648	-	321
chr1	1599682	1599765	-	447
chr1	1615144	1615294	-	669
chr1	1615723	1615808	-	466
chr1	1778370	1778542	-	498
chr1	2194694	2194785	-	4756
chr1	2546017	2546067	-	954
chr1	6393306	6393384	-	537
chr1	9180244	9180300	-	1916
chr1	9182050	9182116	-	315
chr1	12617925	12618006	-	437
chr1	12618068	12618338	-	992
chr1	15834257	15834309	-	859
chr1	15834812	15835037	-	1240
chr1	16155002	16155155	-	1124
chr1	16181862	16182005	-	2988
chr1	16206446	16206555	-	650
chr1	17439619	17439679	-	2015
chr1	19485457	19485556	-	500
chr1	20485754	20485836	-	540
chr1	23554772	23554951	-	3434
chr1	23558298	23558362	-	1299
chr1	23559448	23559508	-	263
chr1	25430114	25430205	-	694
chr1	26472257	26472308	-	959
chr1	26620864	26620913	-	636
chr1	26695867	26695961	-	822
chr1	26696660	26696723	-	269
chr1	26696871	26696937	-	340
chr1	26861466	26861521	-	3868
chr1	26865014	26865117	-	927
chr1	26900014	26900096	-	464
chr1	28235920	28235968	-	580
chr1	28736640	28736693	-	1078
chr1	29237462	29237510	-	2033
chr1	32817276	32817386	-	918
chr1	35557332	35557423	-	417
chr1	37690469	37690546	-	2007
chr1	37807584	37807658	-	665
chr1	39026196	39026249	-	597
chr1	40039840	40039892	-	868
chr1	43452202	43452251	-	1666
chr1	43531617	43531669	-	804
chr1	43549951	43550014	-	404
chr1	45550689	45550746	-	357
chr1	45583883	45583938	-	850
chr1	45686456	45686551	-	826
chr1	45687030	45687130	-	1094
chr1	46132576	46132639	-	459
chr1	51329239	51329296	-	438
chr1	51329458	51329607	-	948
chr1	51330119	51330331	-	437
chr1	51330484	51330829	-	875
chr1	52055115	52055212	-	1113
chr1	53945549	53945723	-	657
chr1	53946233	53946320	-	324
chr1	63322366	63322479	-	1349
chr1	66924759	66924962	-	477
chr1	77979018	77979092	-	464
chr1	85200739	85201033	-	439
chr1	85464539	85464605	-	724
chr1	89820860	89820915	-	1033
chr1	107056473	107056640	-	999
chr1	107057427	107057516	-	469
chr1	108199200	108199257	-	994
chr1	108200101	108200349	-	821
chr1	108661022	108661100	-	239
chr1	109090594	109090678	-	572
chr1	109246270	109246357	-	4005
chr1	109249950	109250008	-	3720
chr1	110338332	110338488	-	973
chr1	111139705	111139768	-	479
chr1	112619070	112619145	-	707
chr1	112701335	112701710	-	1506
chr1	112702553	112702666	-	2635
chr1	112705226	112705294	-	1941
chr1	113904749	113904914	-	533
chr1	114510551	114510671	-	298
chr1	114510877	114510976	-	338
chr1	116879272	116879320	-	703
chr1	117366745	117366893	-	573
chr1	145918825	145918876	-	784
chr1	145995205	145995241	-	1507
chr1	147172154	147172358	-	587
chr1	147172420	147172662	-	613
chr1	149841153	149841212	-	4230
chr1	149845225	149845266	-	772
chr1	149850799	149850853	-	1764
chr1	149885605	149885660	-	1260
chr1	149886630	149886688	-	1534
chr1	149937403	149937462	-	1825
chr1	150268078	150268126	-	1137
chr1	150363884	150363975	-	756
chr1	150629081	150629248	-	720
chr1	150974773	150974864	-	2682
chr1	150977377	150977433	-	3989
chr1	150981251	150981307	-	1019
chr1	151054935	151054982	-	816
chr1	151055395	151055448	-	3421
chr1	151058620	151058749	-	1014
chr1	151070426	151070525	-	299
chr1	151165803	151166005	-	826
chr1	151281196	151281298	-	533
chr1	151281625	151281711	-	860
chr1	151282316	151282403	-	701
chr1	151326998	151327048	-	408
chr1	151327346	151327442	-	402
chr1	151458223	151458277	-	472
chr1	151989533	151989582	-	3185
chr1	152109563	152109741	-	919
chr1	153963488	153963565	-	676
chr1	153964032	153964113	-	3406
chr1	153967253	153967460	-	592
chr1	153967576	153967751	-	525
chr1	154558580	154558803	-	373
chr1	154961714	154961797	-	247
chr1	154973671	154973718	-	963
chr1	155000516	155000572	-	883
chr1	155001062	155001117	-	643
chr1	155001692	155001743	-	617
chr1	155002059	155002114	-	658
chr1	155002438	155002496	-	1500
chr1	155003743	155003948	-	491
chr1	155127216	155127269	-	611
chr1	155127644	155127695	-	2516
chr1	155192859	155192913	-	888
chr1	155193577	155193637	-	1460
chr1	155323071	155323137	-	808
chr1	155323750	155323839	-	718
chr1	155324288	155324387	-	822
chr1	155562363	155562423	-	554
chr1	155562536	155562923	-	476
chr1	156053715	156053817	-	997
chr1	156212832	156212892	-	459
chr1	156693357	156693413	-	959
chr1	156728367	156728469	-	486
chr1	156750236	156750296	-	1690
chr1	156767104	156767183	-	355
chr1	157138316	157138401	-	241
chr1	161132387	161132468	-	263
chr1	167935946	167936130	-	701
chr1	169794643	169794718	-	335
chr1	169893576	169893676	-	703
chr1	173824075	173824280	-	528
chr1	173867937	173868003	-	760
chr1	176207016	176207269	-	430
chr1	180502244	180502416	-	346
chr1	181135051	181135104	-	1313
chr1	182391259	182391416	-	708
chr1	183471960	183472008	-	510
chr1	183472212	183472272	-	814
chr1	186374426	186374479	-	967
chr1	186375074	186375290	-	613
chr1	193059293	193059387	-	795
chr1	198156885	198156945	-	801
chr1	201399300	201399384	-	309
chr1	201739650	201739817	-	1299
chr1	201740918	201741006	-	678
chr1	202008203	202008286	-	2346
chr1	202018741	202018899	-	4556
chr1	202085015	202085066	-	1146
chr1	202085910	202086150	-	1244
chr1	202105816	202105907	-	2855
chr1	202113482	202113533	-	678
chr1	202808027	202808105	-	2862
chr1	202810770	202810821	-	1345
chr1	202861477	202861646	-	430
chr1	203305255	203305326	-	1430
chr1	204516218	204516292	-	413
chr1	205631428	205631498	-	607
chr1	218345151	218345249	-	653
chr1	218345751	218345806	-	316
chr1	218345940	218345995	-	284
chr1	221742037	221742125	-	983
chr1	222712407	222712508	-	847
chr1	224434241	224434292	-	612
chr1	225653037	225653127	-	344
chr1	234607937	234608227	-	340
chr1	234608286	234608528	-	1108
chr1	234609267	234609608	-	815
chr1	234610101	234610197	-	804
chr1	234610828	234610892	-	256
chr1	234959060	234959122	-	3149
chr1	235073017	235073077	-	709
chr1	235073425	235073613	-	631
chr1	235074162	235074222	-	1454
chr1	236523824	236523951	-	651
chr1	243255181	243255357	-	807
chr1	244835103	244835311	-	408
chr1	244862413	244862461	-	714
chr1	244862949	244863106	-	1691
chr1	244970562	244970661	-	482
chr1	247331625	247331726	-	363
chr1	248837972	248838048	-	778
chr1	248857780	248857829	-	1326
chr10	930740	930797	-	1241
chr10	1048860	1048959	-	406
chr10	1049069	1049125	-	365
chr10	5488465	5488680	-	549
chr10	5493508	5493842	-	3269
chr10	8048815	8048869	-	289
chr10	8048981	8049153	-	702
chr10	8049605	8049813	-	1268
chr10	8050684	8050773	-	485
chr10	8050939	8051126	-	993
chr10	8051810	8051916	-	1785
chr10	8053401	8053492	-	1234
chr10	8054314	8054372	-	4380
chr10	8058470	8058667	-	754
chr10	8058976	8059034	-	1429
chr10	8060301	8060354	-	1060
chr10	8061285	8061359	-	702
chr10	8061977	8062035	-	1272
chr10	8861691	8861770	-	3947
chr10	8865523	8865600	-	1779
chr10	8867148	8867200	-	1247
chr10	8868298	8868338	-	341
chr10	8868425	8868482	-	465
chr10	8868658	8868709	-	349
chr10	8868916	8868969	-	331
chr10	8869066	8869140	-	889
chr10	12195739	12195912	-	305
chr10	13347987	13348072	-	363
chr10	21174035	21174127	-	397
chr10	21525941	21525993	-	581
chr10	21526332	21526399	-	972
chr10	21533902	21533970	-	1287
chr10	27154295	27154387	-	989
chr10	27155097	27155298	-	937
chr10	27240356	27240615	-	454
chr10	27240739	27240847	-	1414
chr10	27242034	27242133	-	1018
chr10	28302646	28302676	-	643
chr10	28532597	28532762	-	468
chr10	29735254	29735420	-	595
chr10	33334471	33334670	-	416
chr10	33334819	33334974	-	380
chr10	35126616	35126675	-	563
chr10	38010478	38010532	-	657
chr10	43396685	43396851	-	647
chr10	43407724	43407804	-	1155
chr10	43408765	43408869	-	454
chr10	43409127	43409201	-	769
chr10	43436695	43436786	-	350
chr10	47384221	47384372	-	431
chr10	47406306	47406385	-	781
chr10	50623342	50623396	-	690
chr10	50623849	50624037	-	810
chr10	51074336	51074410	-	369
chr10	52313995	52314081	-	635
chr10	68331555	68331604	-	461
chr10	68900796	68900851	-	464
chr10	69451261	69451314	-	752
chr10	73772399	73772454	-	580
chr10	74825265	74825314	-	1148
chr10	75401336	75401413	-	497
chr10	77926267	77926326	-	613
chr10	79240223	79240282	-	2787
chr10	79242702	79242947	-	509
chr10	79243296	79243348	-	559
chr10	80078567	80078620	-	414
chr10	81874590	81874637	-	558
chr10	87094035	87094094	-	1119
chr10	87659722	87659741	-	446
chr10	87659998	87660068	-	902
chr10	87862201	87862324	-	1032
chr10	87863220	87863381	-	294
chr10	89643868	89643916	-	1458
chr10	91908318	91908374	-	330
chr10	92591589	92591642	-	1490
chr10	93465609	93465694	-	295
chr10	93465763	93465927	-	761
chr10	93466459	93466511	-	2337
chr10	96832038	96832229	-	594
chr10	100285798	100285846	-	442
chr10	100346509	100346559	-	551
chr10	100987211	100987304	-	265
chr10	100997624	100997686	-	2159
chr10	101060650	101060737	-	528
chr10	102394269	102394355	-	1371
chr10	102420954	102421107	-	505
chr10	102642763	102642813	-	600
chr10	102643139	102643205	-	465
chr10	102643460	102643526	-	417
chr10	102643788	102643936	-	649
chr10	102644347	102644423	-	662
chr10	103367818	103367880	-	857
chr10	116270817	116270873	-	490
chr10	116271191	116271240	-	1205
chr10	116272110	116272308	-	1133
chr10	116273144	116273218	-	1112
chr10	116273956	116274151	-	543
chr10	116274245	116274438	-	606
chr10	118046557	118046719	-	304
chr10	119595958	119596006	-	746
chr10	119596596	119596684	-	649
chr10	119651194	119651273	-	3624
chr10	119654663	119654720	-	3807
chr10	124092323	124092434	-	826
chr10	125158671	125158779	-	428
chr10	125159003	125159265	-	1940
chr10	125160824	125160882	-	314
chr10	132407974	132408054	-	673
chr10	133308815	133308890	-	503
chr11	207333	207429	-	1414
chr11	393303	393355	-	860
chr11	393916	393958	-	2208
chr11	506706	506811	-	737
chr11	534455	534800	-	1110
chr11	535368	535614	-	1989
chr11	560670	560738	-	1040
chr11	695170	695239	-	453
chr11	695567	695603	-	222
chr11	706469	706523	-	919
chr11	803329	803378	-	1069
chr11	804181	804411	-	1030
chr11	804966	805237	-	4636
chr11	809452	809531	-	467
chr11	832805	832893	-	624
chr11	1572167	1572274	-	1030
chr11	1572998	1573062	-	709
chr11	1760937	1760995	-	3105
chr11	1830704	1830766	-	3426
chr11	1834049	1834100	-	327
chr11	2268824	2269035	-	725
chr11	2269318	2269454	-	1822
chr11	2928620	2928673	-	881
chr11	2929372	2929429	-	344
chr11	8964074	8964131	-	392
chr11	8964353	8964461	-	575
chr11	9460574	9460643	-	820
chr11	9573046	9573121	-	574
chr11	17012938	17012989	-	502
chr11	17013293	17013342	-	648
chr11	17013782	17013884	-	456
chr11	17014148	17014231	-	326
chr11	18322082	18322224	-	372
chr11	45804237	45804296	-	900
chr11	46120934	46120989	-	314
chr11	46121041	46121249	-	428
chr11	46845751	46845804	-	612
chr11	47214259	47214344	-	707
chr11	47214787	47214863	-	889
chr11	47269496	47269576	-	586
chr11	58577966	58578136	-	387
chr11	58578310	58578367	-	771
chr11	59142709	59142786	-	396
chr11	61161066	61161156	-	608
chr11	61293576	61293628	-	1343
chr11	61361831	61361887	-	492
chr11	61792548	61792618	-	312
chr11	61814601	61814650	-	784
chr11	61815209	61815258	-	1205
chr11	61816102	61816184	-	837
chr11	61967097	61967190	-	617
chr11	62599124	62599189	-	996
chr11	62599878	62600036	-	683
chr11	62600160	62600238	-	472
chr11	62600643	62600697	-	662
chr11	62671512	62671619	-	253
chr11	62723586	62723637	-	702
chr11	62723911	62723959	-	3241
chr11	62727121	62727226	-	488
chr11	62727406	62727598	-	681
chr11	62727808	62727860	-	644
chr11	62839451	62839608	-	2509
chr11	63986242	63986336	-	524
chr11	64226047	64226230	-	767
chr11	64226753	64226807	-	3749
chr11	64240841	64240908	-	730
chr11	64241205	64241256	-	4704
chr11	64245699	64245927	-	600
chr11	64246093	64246246	-	852
chr11	64284513	64284711	-	812
chr11	64285343	64285423	-	433
chr11	65084001	65084100	-	665
chr11	65108821	65108909	-	2976
chr11	65134446	65134546	-	708
chr11	65181801	65181849	-	619
chr11	65382588	65382648	-	4015
chr11	65418128	65418176	-	719
chr11	65418658	65418794	-	536
chr11	65418962	65419044	-	1119
chr11	65419980	65420140	-	1211
chr11	65421097	65421172	-	227
chr11	65421242	65421329	-	885
chr11	65422063	65422354	-	932
chr11	65487452	65487515	-	4442
chr11	65491695	65491778	-	2317
chr11	65539811	65539885	-	921
chr11	65569965	65570036	-	444
chr11	65570275	65570430	-	2146
chr11	65572401	65572454	-	3603
chr11	65614149	65614354	-	1966
chr11	65711824	65711899	-	753
chr11	65857164	65857222	-	565
chr11	65857576	65857643	-	1919
chr11	65859286	65859479	-	1335
chr11	65860252	65860429	-	1010
chr11	65899123	65899203	-	295
chr11	65899323	65899375	-	1090
chr11	65918982	65919078	-	2296
chr11	66002058	66002223	-	623
chr11	66257549	66257626	-	930
chr11	66345004	66345093	-	2744
chr11	67288886	67288985	-	366
chr11	67303248	67303323	-	880
chr11	67312646	67312707	-	4590
chr11	67317162	67317220	-	360
chr11	67317388	67317476	-	436
chr11	67353224	67353332	-	535
chr11	67372472	67372530	-	542
chr11	67372913	67373015	-	927
chr11	67373546	67373779	-	664
chr11	67464586	67464657	-	4768
chr11	67505896	67506117	-	2472
chr11	67508027	67508180	-	584
chr11	69122680	69122750	-	555
chr11	69297473	69297527	-	1285
chr11	69479750	69480099	-	951
chr11	69480629	69480701	-	975
chr11	69481497	69481553	-	4020
chr11	69638366	69638445	-	761
chr11	69638988	69639060	-	335
chr11	69639317	69639366	-	1793
chr11	69640745	69641001	-	2222
chr11	69643054	69643102	-	512
chr11	69643171	69643463	-	494
chr11	69643675	69643921	-	564
chr11	70269889	70269940	-	796
chr11	70270312	70270510	-	742
chr11	71251462	71251525	-	417
chr11	72112185	72112272	-	640
chr11	72223713	72223792	-	1561
chr11	72779894	72779945	-	886
chr11	72780666	72780807	-	601
chr11	72781164	72781283	-	750
chr11	72781833	72781919	-	4270
chr11	72814255	72814313	-	687
chr11	73218106	73218197	-	401
chr11	73308096	73308166	-	1221
chr11	73598038	73598206	-	516
chr11	73982796	73982851	-	630
chr11	74493005	74493086	-	770
chr11	75562147	75562202	-	632
chr11	76782993	76783085	-	1140
chr11	114399652	114399699	-	953
chr11	118264219	118264324	-	296
chr11	118530841	118530972	-	301
chr11	118790874	118790977	-	307
chr11	118910480	118910562	-	744
chr11	118910987	118911144	-	1077
chr11	118911858	118911941	-	670
chr11	118912350	118912451	-	4501
chr11	118916780	118916835	-	1186
chr11	118917803	118917876	-	772
chr11	118918342	118918460	-	3151
chr11	118921285	118921344	-	1751
chr11	118922906	118922977	-	922
chr11	118923666	118923714	-	734
chr11	118924292	118924348	-	409
chr11	118924581	118924659	-	324
chr11	118924724	118924781	-	390
chr11	118924985	118925032	-	599
chr11	118925347	118925627	-	4246
chr11	119018284	119018368	-	419
chr11	119084747	119084810	-	451
chr11	119101696	119101879	-	536
chr11	119729120	119729208	-	403
chr11	134223885	134223988	-	704
chr12	389207	389310	-	392
chr12	2794818	2794885	-	1181
chr12	6371188	6371259	-	1517
chr12	6372501	6372635	-	3040
chr12	6383837	6384113	-	1078
chr12	6493080	6493273	-	842
chr12	6533448	6533508	-	1009
chr12	6534231	6534364	-	1024
chr12	6535273	6535327	-	2560
chr12	6537760	6537819	-	505
chr12	6688861	6688951	-	823
chr12	6851219	6851300	-	863
chr12	6927322	6927371	-	431
chr12	6927716	6927783	-	740
chr12	9447793	9447866	-	450
chr12	12560995	12561118	-	1238
chr12	12696080	12696231	-	599
chr12	12716921	12717115	-	366
chr12	12725236	12725308	-	635
chr12	12890810	12890859	-	703
chr12	14771080	14771138	-	3274
chr12	31073100	31073175	-	690
chr12	31728776	31728834	-	437
chr12	45727443	45727610	-	1569
chr12	45728908	45728979	-	355
chr12	45729132	45729277	-	507
chr12	45729484	45729573	-	396
chr12	45990496	45990734	-	527
chr12	46267325	46267399	-	584
chr12	46267885	46267934	-	1118
chr12	46371404	46371481	-	1539
chr12	46383243	46383354	-	702
chr12	47079471	47079574	-	551
chr12	47079872	47079963	-	544
chr12	47758804	47758884	-	349
chr12	48105790	48105877	-	261
chr12	48105944	48106134	-	363
chr12	48815325	48815490	-	3099
chr12	48818361	48818449	-	315
chr12	48937851	48938018	-	906
chr12	48956389	48956541	-	1068
chr12	49130691	49130741	-	865
chr12	50085031	50085085	-	588
chr12	51269772	51270000	-	367
chr12	51391351	51391414	-	326
chr12	52147250	52147434	-	1519
chr12	52148527	52148619	-	3752
chr12	52280358	52280408	-	807
chr12	52899700	52899776	-	870
chr12	52900341	52900408	-	781
chr12	52900934	52901001	-	958
chr12	52901793	52901868	-	2190
chr12	52903417	52903962	-	476
chr12	52904048	52904471	-	679
chr12	52904752	52904830	-	523
chr12	52905007	52905067	-	1568
chr12	52906439	52906491	-	957
chr12	52945412	52945582	-	484
chr12	52945906	52946072	-	3155
chr12	52948878	52948938	-	3361
chr12	53006048	53006208	-	822
chr12	53054166	53054219	-	357
chr12	53180365	53180663	-	504
chr12	53220847	53220897	-	917
chr12	53232135	53232218	-	525
chr12	53251335	53251377	-	804
chr12	53251963	53252045	-	739
chr12	53380652	53380706	-	532
chr12	53500621	53500697	-	610
chr12	53501139	53501231	-	371
chr12	53973819	53973871	-	986
chr12	55927069	55927148	-	959
chr12	56116246	56116298	-	336
chr12	56116444	56116530	-	1741
chr12	56158176	56158228	-	2019
chr12	56160021	56160075	-	330
chr12	56160240	56160286	-	1273
chr12	56634233	56634306	-	821
chr12	56634941	56635136	-	1455
chr12	56687781	56687833	-	736
chr12	57127773	57127861	-	632
chr12	57520462	57520518	-	2340
chr12	57726542	57726629	-	272
chr12	57772042	57772120	-	520
chr12	62602677	62602747	-	1040
chr12	65169362	65169412	-	1223
chr12	68840230	68840277	-	762
chr12	68840952	68841019	-	2498
chr12	70243287	70243365	-	388
chr12	71685980	71686044	-	493
chr12	76030015	76030075	-	946
chr12	76030688	76030786	-	932
chr12	76031542	76031602	-	269
chr12	76763869	76764048	-	502
chr12	77065482	77065579	-	577
chr12	79689905	79690008	-	694
chr12	79690490	79690569	-	690
chr12	89352356	89352507	-	1235
chr12	89353606	89353707	-	428
chr12	89524270	89524321	-	552
chr12	89524705	89524796	-	853
chr12	89525377	89525547	-	573
chr12	89708775	89708842	-	275
chr12	93570207	93570292	-	736
chr12	93570782	93570964	-	460
chr12	93571188	93571238	-	344
chr12	93571370	93571436	-	292
chr12	93571503	93571636	-	234
chr12	103965656	103965736	-	501
chr12	109093585	109093633	-	4558
chr12	111597944	111597998	-	1426
chr12	111599247	111599323	-	314
chr12	113135665	113135767	-	1405
chr12	114684129	114684188	-	510
chr12	120116698	120116866	-	714
chr12	121748434	121748779	-	719
chr12	121793604	121793680	-	3779
chr12	121797050	121797250	-	2657
chr12	121799442	121799500	-	535
chr12	121799970	121800120	-	660
chr12	121800518	121800588	-	2514
chr12	121802894	121802963	-	338
chr12	121803096	121803192	-	859
chr12	121803864	121803965	-	771
chr12	121804525	121804577	-	232
chr12	122422003	122422081	-	645
chr12	122422539	122422797	-	506
chr12	122526884	122526965	-	1240
chr12	122974491	122974572	-	675
chr12	122980544	122980624	-	292
chr12	122980822	122980889	-	696
chr12	122981181	122981241	-	580
chr12	122981615	122981673	-	347
chr12	123271149	123271222	-	749
chr12	123364720	123364865	-	568
chr12	123972330	123972390	-	546
chr12	124566543	124566638	-	997
chr12	124914041	124914096	-	614
chr12	124914599	124914664	-	344
chr12	124914772	124914922	-	1773
chr12	124916369	124916497	-	1138
chr12	124939830	124939909	-	1001
chr12	131828249	131828295	-	2366
chr12	132157917	132158024	-	1124
chr12	132158853	132159028	-	700
chr12	133080159	133080246	-	713
chr12	133130190	133130257	-	386
chr13	19958369	19958552	-	522
chr13	23158740	23158794	-	778
chr13	27449958	27450199	-	470
chr13	27620512	27620618	-	906
chr13	27621298	27621357	-	540
chr13	28138078	28138159	-	1301
chr13	30617721	30617776	-	1160
chr13	31161854	31162032	-	509
chr13	33542373	33542428	-	591
chr13	41060177	41060223	-	690
chr13	41060837	41060996	-	409
chr13	41061107	41061253	-	386
chr13	41061310	41061404	-	431
chr13	48976036	48976179	-	499
chr13	50124396	50124478	-	1228
chr13	60397129	60397184	-	404
chr13	74134338	74134411	-	1280
chr13	79405751	79405837	-	480
chr13	99980531	99980604	-	1280
chr13	110712827	110713085	-	679
chr13	110713443	110713495	-	2073
chr13	113208594	113208676	-	443
chr13	113208920	113209028	-	650
chr13	113209418	113209478	-	666
chr13	113449068	113449291	-	468
chr13	113490637	113490725	-	372
chr13	113837328	113837389	-	547
chr13	114281457	114281533	-	493
chr14	20413152	20413207	-	353
chr14	20682720	20682795	-	1842
chr14	21097317	21097363	-	1476
chr14	21103568	21103666	-	431
chr14	21476579	21476679	-	575
chr14	22871090	22871138	-	650
chr14	22871604	22871653	-	510
chr14	22872044	22872099	-	691
chr14	23007076	23007146	-	3116
chr14	23094538	23094586	-	939
chr14	23301132	23301254	-	576
chr14	23321152	23321205	-	807
chr14	23551611	23551780	-	4506
chr14	23567010	23567062	-	508
chr14	24114361	24114434	-	914
chr14	24146556	24146644	-	890
chr14	24232291	24232389	-	289
chr14	24232473	24232547	-	409
chr14	24242224	24242375	-	444
chr14	24271137	24271196	-	706
chr14	24429816	24429884	-	2181
chr14	24442209	24442319	-	729
chr14	31207454	31207546	-	431
chr14	32076616	32076670	-	316
chr14	34982463	34982563	-	460
chr14	35121918	35122103	-	367
chr14	35122156	35122304	-	254
chr14	35122388	35122547	-	678
chr14	35403102	35403150	-	934
chr14	35404003	35404079	-	832
chr14	37583449	37583503	-	382
chr14	37583674	37583938	-	1024
chr14	37584626	37584762	-	482
chr14	37585058	37585188	-	3667
chr14	37588560	37588767	-	3155
chr14	37591562	37591874	-	652
chr14	37592123	37592206	-	632
chr14	37592657	37592716	-	1730
chr14	37594172	37594308	-	827
chr14	37595046	37595131	-	276
chr14	39170188	39170372	-	4921
chr14	39174852	39175013	-	1168
chr14	39432374	39432503	-	574
chr14	45253030	45253221	-	410
chr14	45793064	45793203	-	3179
chr14	49633910	49634007	-	494
chr14	49634248	49634353	-	630
chr14	49892851	49892944	-	606
chr14	50001222	50001297	-	2285
chr14	50312051	50312236	-	449
chr14	53953341	53953429	-	3610
chr14	59483982	59484060	-	485
chr14	61321584	61321648	-	1039
chr14	61559653	61559712	-	3451
chr14	63641444	63641495	-	569
chr14	64503533	64503845	-	919
chr14	64504536	64504772	-	754
chr14	65412396	65412640	-	1079
chr14	65413432	65413515	-	403
chr14	66507786	66507867	-	649
chr14	67816534	67816616	-	3225
chr14	68137812	68137860	-	2733
chr14	68793014	68793081	-	442
chr14	68793248	68793441	-	1379
chr14	68794529	68794628	-	607
chr14	68795039	68795096	-	288
chr14	68795195	68795313	-	803
chr14	68977626	68977679	-	722
chr14	68978221	68978272	-	593
chr14	68978687	68978779	-	749
chr14	69398245	69398326	-	393
chr14	69766965	69767074	-	745
chr14	69767636	69767707	-	521
chr14	73759307	73759408	-	1030
chr14	73785556	73785653	-	1727
chr14	77026733	77026782	-	1166
chr14	77320230	77320310	-	731
chr14	77320738	77320898	-	615
chr14	77377023	77377118	-	316
chr14	81219295	81219344	-	1728
chr14	81220820	81220974	-	598
chr14	88562889	88562935	-	634
chr14	91124840	91124890	-	652
chr14	91264463	91264542	-	343
chr14	91417746	91417838	-	388
chr14	92039173	92039222	-	971
chr14	93184160	93184213	-	776
chr14	96501959	96502095	-	332
chr14	100019224	100019397	-	308
chr14	100019454	100019519	-	945
chr14	100238465	100238631	-	523
chr14	100239001	100239074	-	1625
chr14	102139280	102139331	-	583
chr14	102591952	102592104	-	546
chr14	103103675	103103724	-	417
chr14	103333844	103333996	-	973
chr14	103521071	103521158	-	448
chr14	103521351	103521511	-	189
chr14	104138190	104138242	-	347
chr14	104865083	104865177	-	794
chr14	105167797	105167886	-	1034
chr14	105300670	105300756	-	357
chr14	105474116	105474204	-	659
chr14	105489489	105489540	-	636
chr14	105489943	105490100	-	1003
chr15	29821433	29821492	-	746
chr15	33066751	33066834	-	1291
chr15	35545918	35545967	-	269
chr15	39580769	39580895	-	1052
chr15	40807006	40807056	-	642
chr15	40843886	40843962	-	543
chr15	41115965	41116011	-	667
chr15	43330231	43330283	-	431
chr15	44536517	44536572	-	601
chr15	50354812	50354899	-	403
chr15	52019045	52019122	-	626
chr15	52019461	52019533	-	435
chr15	55318836	55318906	-	334
chr15	56243396	56243444	-	500
chr15	63121723	63121781	-	880
chr15	68277899	68277945	-	1002
chr15	68817565	68817621	-	647
chr15	68818113	68818170	-	2928
chr15	71114268	71114339	-	681
chr15	71114807	71114969	-	504
chr15	72230333	72230386	-	939
chr15	72231138	72231217	-	513
chr15	73926281	73926339	-	305
chr15	73926416	73926553	-	1339
chr15	74842624	74842676	-	632
chr15	75451511	75451713	-	2702
chr15	75453852	75454033	-	1949
chr15	78540289	78540378	-	322
chr15	79896656	79896713	-	412
chr15	79923032	79923209	-	838
chr15	80695119	80695174	-	620
chr15	83207001	83207084	-	868
chr15	84716064	84716145	-	433
chr15	84748019	84748086	-	524
chr15	84748150	84748482	-	452
chr15	84980541	84980593	-	853
chr15	84981140	84981215	-	667
chr15	84981761	84981811	-	220
chr15	88913330	88913412	-	532
chr15	90233385	90233438	-	805
chr15	90902560	90902620	-	689
chr15	90930031	90930131	-	1780
chr15	90931768	90931850	-	3442
chr15	92636886	92636979	-	1461
chr15	92644032	92644084	-	1174
chr15	96325789	96325929	-	367
chr15	96326011	96326059	-	1427
chr15	96327282	96327364	-	2961
chr15	96330205	96330259	-	445
chr15	96330349	96330401	-	620
chr15	96330926	96331005	-	690
chr15	96331295	96331623	-	1629
chr15	96332812	96332871	-	948
chr15	96333578	96333644	-	682
chr15	96334101	96334155	-	2813
chr15	98647328	98647380	-	385
chr15	98647561	98647620	-	932
chr15	98648240	98648320	-	1338
chr15	98649208	98649340	-	490
chr15	98649654	98649721	-	1156
chr15	98650484	98650808	-	1139
chr15	98852211	98852383	-	1670
chr15	98853764	98853824	-	422
chr15	98865336	98865385	-	783
chr15	98865978	98866029	-	305
chr15	98872732	98872809	-	1364
chr15	98873935	98873990	-	1084
chr15	98899579	98899785	-	2002
chr15	100877609	100877659	-	2176
chr15	101251598	101251669	-	460
chr15	101489043	101489065	-	797
chr16	71519	71582	-	1189
chr16	234406	234471	-	342
chr16	381804	381997	-	1566
chr16	587860	587934	-	500
chr16	588234	588286	-	1095
chr16	589170	589267	-	426
chr16	589394	589472	-	656
chr16	679727	679815	-	608
chr16	680270	680343	-	1829
chr16	682089	682136	-	1679
chr16	683461	683759	-	535
chr16	684069	684152	-	359
chr16	684273	684359	-	416
chr16	721003	721106	-	492
chr16	726391	726462	-	663
chr16	726924	727004	-	1580
chr16	785893	785933	-	2693
chr16	1078571	1078643	-	4082
chr16	1082597	1082647	-	662
chr16	1378917	1379074	-	826
chr16	1610577	1610732	-	1730
chr16	1770722	1770770	-	878
chr16	1771471	1771564	-	325
chr16	1771653	1771762	-	1078
chr16	1772593	1772762	-	479
chr16	1773077	1773159	-	465
chr16	1826500	1826604	-	396
chr16	1826738	1826831	-	421
chr16	1971857	1971946	-	822
chr16	2205276	2205326	-	436
chr16	2267794	2267877	-	359
chr16	2268045	2268120	-	368
chr16	2531878	2531934	-	780
chr16	2752489	2752595	-	576
chr16	2882546	2882621	-	603
chr16	2979714	2979764	-	842
chr16	3003830	3003886	-	1031
chr16	3020181	3020262	-	866
chr16	3020814	3020887	-	407
chr16	3021057	3021105	-	1426
chr16	3022392	3022438	-	1605
chr16	3157889	3157936	-	968
chr16	3880018	3880129	-	759
chr16	4271218	4271265	-	676
chr16	4474505	4474690	-	1809
chr16	4614967	4615050	-	1482
chr16	4693379	4693437	-	845
chr16	4767109	4767216	-	1722
chr16	4802144	4802196	-	625
chr16	10529496	10529543	-	3158
chr16	10617041	10617270	-	2566
chr16	10743703	10743757	-	549
chr16	18925707	18925862	-	378
chr16	18926068	18926291	-	687
chr16	22437071	22437215	-	368
chr16	23557066	23557116	-	612
chr16	25257394	25257480	-	503
chr16	28822580	28822638	-	395
chr16	28822875	28822945	-	1192
chr16	28823919	28824086	-	432
chr16	28845330	28845500	-	1018
chr16	28863431	28863506	-	352
chr16	28924618	28924699	-	594
chr16	29805435	29805509	-	638
chr16	29805884	29805982	-	953
chr16	29806675	29806763	-	1401
chr16	29807768	29807957	-	2339
chr16	29810113	29810164	-	639
chr16	29810677	29810717	-	257
chr16	29810834	29810915	-	560
chr16	29811192	29811247	-	950
chr16	29811931	29811988	-	4202
chr16	29815887	29816109	-	900
chr16	29816708	29816804	-	433
chr16	29994071	29994120	-	516
chr16	29994175	29994536	-	1001
chr16	29995119	29995253	-	522
chr16	29995559	29995649	-	629
chr16	30064041	30064093	-	1668
chr16	30065243	30065603	-	1739
chr16	30067226	30067303	-	332
chr16	30091848	30091936	-	4535
chr16	30115418	30115481	-	2875
chr16	30355228	30355324	-	616
chr16	30377755	30377823	-	663
chr16	30378169	30378261	-	651
chr16	30429121	30429306	-	936
chr16	30526722	30526822	-	890
chr16	30571021	30571074	-	970
chr16	30571805	30571894	-	348
chr16	30658693	30658743	-	1149
chr16	30698320	30698511	-	700
chr16	30761415	30761483	-	844
chr16	31033314	31033478	-	826
chr16	31073176	31073276	-	297
chr16	31073421	31073488	-	363
chr16	31073670	31073768	-	673
chr16	31117444	31117532	-	514
chr16	31459025	31459133	-	406
chr16	31459255	31459350	-	705
chr16	46689127	46689205	-	495
chr16	49855430	49855575	-	787
chr16	54285440	54285495	-	1528
chr16	57619940	57619990	-	811
chr16	66934327	66934413	-	1138
chr16	67159102	67159149	-	810
chr16	67159835	67159915	-	1247
chr16	67170378	67170463	-	4063
chr16	67183514	67183593	-	568
chr16	67935596	67935707	-	1236
chr16	68234038	68234179	-	1509
chr16	68235586	68235634	-	706
chr16	68236048	68236155	-	1747
chr16	69132083	69132189	-	490
chr16	70523176	70523225	-	591
chr16	73057859	73057917	-	608
chr16	73058429	73058482	-	353
chr16	73058629	73058696	-	452
chr16	75000580	75000633	-	458
chr16	77190635	77190731	-	487
chr16	79599972	79600046	-	867
chr16	81007088	81007162	-	444
chr16	84116315	84116362	-	696
chr16	85151744	85151829	-	1143
chr16	85462249	85462300	-	454
chr16	85462581	85462660	-	698
chr16	85463179	85463323	-	379
chr16	85463392	85463475	-	557
chr16	85463904	85463979	-	1176
chr16	85464515	85465150	-	1238
chr16	85553320	85553377	-	395
chr16	85553615	85553652	-	2041
chr16	85611740	85611818	-	1521
chr16	88803481	88803642	-	1234
chr16	88811861	88811944	-	423
chr16	89559898	89559945	-	738
chr16	89560486	89560569	-	1214
chr16	89561654	89561713	-	1354
chr16	89686526	89686601	-	402
chr16	89686852	89686931	-	679
chr16	89701629	89701721	-	535
chr16	89717588	89717637	-	3368
chr16	89720846	89720946	-	680
chr16	89721378	89721454	-	844
chr16	89816576	89816664	-	1256
chr16	90019380	90019580	-	3224
chr17	1485989	1486058	-	2213
chr17	1487873	1488099	-	3262
chr17	1491153	1491237	-	565
chr17	1628314	1628397	-	611
chr17	1716158	1716284	-	1094
chr17	1716984	1717178	-	583
chr17	2041828	2041894	-	933
chr17	2049902	2049982	-	1376
chr17	2303264	2303544	-	440
chr17	2336394	2336461	-	1047
chr17	2337319	2337450	-	624
chr17	2392617	2392768	-	673
chr17	2393064	2393203	-	839
chr17	3668004	3668060	-	756
chr17	4142941	4143052	-	733
chr17	4939868	4940070	-	2423
chr17	4942056	4942103	-	3761
chr17	4945661	4945721	-	2551
chr17	4947880	4947958	-	773
chr17	4948477	4948563	-	651
chr17	4948837	4949114	-	504
chr17	4949270	4949408	-	817
chr17	4967430	4967482	-	435
chr17	4987037	4987119	-	715
chr17	4997450	4997596	-	425
chr17	4997837	4997910	-	1495
chr17	5078102	5078154	-	329
chr17	5419612	5419683	-	523
chr17	5486117	5486198	-	682
chr17	7012276	7012354	-	2443
chr17	7014565	7014637	-	452
chr17	7238526	7238581	-	3368
chr17	7241749	7241846	-	1303
chr17	7251223	7251735	-	415
chr17	7261029	7261123	-	1600
chr17	7308824	7308894	-	846
chr17	7351582	7351662	-	506
chr17	7403697	7403752	-	904
chr17	7479470	7479660	-	4785
chr17	7583461	7583611	-	333
chr17	7583687	7583753	-	428
chr17	7614531	7614593	-	818
chr17	7834086	7834138	-	1530
chr17	7835475	7835549	-	909
chr17	7842170	7842274	-	702
chr17	7842680	7842763	-	1004
chr17	7843594	7843651	-	557
chr17	7843904	7843972	-	1099
chr17	7857416	7857614	-	521
chr17	7884827	7884889	-	1300
chr17	7886047	7886106	-	1575
chr17	8222463	8222513	-	660
chr17	8248004	8248071	-	1237
chr17	17018698	17018786	-	1571
chr17	17591358	17591404	-	536
chr17	17836146	17836201	-	847
chr17	17836933	17837015	-	3294
chr17	18182982	18183061	-	448
chr17	18183241	18183315	-	1504
chr17	19377835	19377914	-	346
chr17	19748246	19748394	-	4982
chr17	19977769	19977848	-	327
chr17	21042177	21042239	-	1126
chr17	21042905	21043085	-	537
chr17	28661796	28661924	-	319
chr17	28725624	28725694	-	657
chr17	28726096	28726246	-	896
chr17	28727036	28727133	-	930
chr17	28727878	28727956	-	863
chr17	28728598	28728676	-	468
chr17	28742965	28743038	-	570
chr17	28743392	28743562	-	560
chr17	28743701	28743934	-	1726
chr17	28745200	28745350	-	806
chr17	28745770	28745847	-	1076
chr17	28950394	28950485	-	1297
chr17	29390175	29390232	-	679
chr17	29566966	29567040	-	1010
chr17	29567859	29567907	-	813
chr17	31549658	31549710	-	282
chr17	36534173	36534222	-	665
chr17	36534758	36534944	-	688
chr17	36544741	36544848	-	810
chr17	37406685	37406868	-	415
chr17	38256158	38256220	-	1256
chr17	38702332	38702403	-	1579
chr17	38703774	38703850	-	1590
chr17	38747506	38747563	-	934
chr17	38748258	38748350	-	1586
chr17	38749659	38749846	-	2969
chr17	39461287	39461336	-	681
chr17	39737771	39737829	-	530
chr17	40140095	40140213	-	693
chr17	40318030	40318097	-	3434
chr17	40443235	40443294	-	619
chr17	41524878	41524974	-	3613
chr17	41528256	41528321	-	2199
chr17	41548173	41548222	-	912
chr17	41654162	41654222	-	1604
chr17	41688591	41688639	-	911
chr17	41785172	41785242	-	960
chr17	42675944	42676098	-	2545
chr17	43170168	43170399	-	1007
chr17	44186804	44186861	-	396
chr17	44198367	44198424	-	422
chr17	44198690	44198741	-	751
chr17	44199304	44199377	-	656
chr17	44218524	44218593	-	1032
chr17	44219441	44219518	-	355
chr17	44219622	44219934	-	1729
chr17	44221208	44221310	-	966
chr17	44899360	44899459	-	294
chr17	45247695	45247850	-	676
chr17	45430902	45430954	-	822
chr17	45431431	45431624	-	567
chr17	46192869	46192999	-	685
chr17	47530936	47530992	-	1246
chr17	47649274	47649648	-	588
chr17	47650081	47650129	-	649
chr17	48047713	48047793	-	597
chr17	48047986	48048075	-	734
chr17	48517519	48517565	-	3435
chr17	48520832	48520907	-	373
chr17	48908228	48908324	-	1016
chr17	50371636	50371697	-	1334
chr17	50372858	50372934	-	307
chr17	50865496	50865566	-	1704
chr17	50867147	50867198	-	530
chr17	50948204	50948257	-	2665
chr17	51166181	51166253	-	570
chr17	56832967	56833106	-	1103
chr17	56913395	56913445	-	734
chr17	57084928	57085111	-	960
chr17	57256264	57256412	-	691
chr17	57899723	57899991	-	1659
chr17	57901305	57901471	-	2085
chr17	57954467	57954520	-	900
chr17	57987472	57987519	-	560
chr17	57987759	57987816	-	732
chr17	58006343	58006608	-	919
chr17	58692492	58692585	-	4233
chr17	59106682	59106912	-	4296
chr17	59110842	59110965	-	231
chr17	59155125	59155213	-	572
chr17	59619520	59619613	-	340
chr17	59619779	59619866	-	422
chr17	59786359	59786579	-	610
chr17	59837579	59837727	-	1783
chr17	59839105	59839302	-	837
chr17	59840031	59840085	-	1420
chr17	59841235	59841358	-	1518
chr17	59842570	59842628	-	445
chr17	59842944	59843005	-	501
chr17	59843192	59843278	-	1156
chr17	59844340	59844392	-	691
chr17	59844698	59844764	-	531
chr17	59845109	59845166	-	407
chr17	59845418	59845465	-	360
chr17	59845754	59845806	-	1049
chr17	59846594	59846643	-	1354
chr17	59847623	59847878	-	4052
chr17	59851660	59851711	-	1781
chr17	59853428	59853477	-	2027
chr17	59855266	59855312	-	711
chr17	59855663	59855735	-	4465
chr17	59892836	59892935	-	1000
chr17	60391822	60392155	-	351
chr17	60526119	60526213	-	3842
chr17	61399401	61399618	-	893
chr17	61411732	61411838	-	510
chr17	61412092	61412318	-	317
chr17	62477901	62477950	-	480
chr17	62478056	62478115	-	715
chr17	62478428	62478629	-	499
chr17	63445772	63445830	-	598
chr17	63446101	63446326	-	531
chr17	63773494	63773610	-	590
chr17	63823832	63823903	-	3581
chr17	63827338	63827389	-	335
chr17	63839289	63839329	-	3891
chr17	64505322	64505397	-	1030
chr17	64506236	64506295	-	703
chr17	64780310	64780384	-	1047
chr17	64975531	64975633	-	574
chr17	66964306	66964735	-	855
chr17	66965117	66965193	-	610
chr17	67825322	67825383	-	670
chr17	68291216	68291486	-	606
chr17	68511782	68511882	-	605
chr17	68512213	68512322	-	1103
chr17	72120760	72120808	-	2818
chr17	73232229	73232400	-	1003
chr17	75182509	75182596	-	653
chr17	75270486	75270540	-	807
chr17	75515423	75515633	-	1053
chr17	75524748	75524815	-	894
chr17	75784511	75784595	-	474
chr17	75979081	75979174	-	466
chr17	76240390	76240539	-	367
chr17	76725809	76725855	-	999
chr17	76736401	76736474	-	1061
chr17	76737280	76737336	-	675
chr17	77281120	77281262	-	975
chr17	77282053	77282105	-	1274
chr17	77283175	77283251	-	3093
chr17	77286028	77286204	-	596
chr17	77286587	77286678	-	428
chr17	77286760	77286811	-	1148
chr17	77287740	77287831	-	476
chr17	77958393	77958446	-	742
chr17	79813396	79813476	-	1415
chr17	79814733	79814830	-	351
chr17	79834731	79834782	-	4905
chr17	79839387	79839447	-	568
chr17	79839841	79839902	-	4386
chr17	80035819	80035891	-	776
chr17	80415043	80415143	-	350
chr17	81510594	81510839	-	2282
chr17	81512746	81512807	-	817
chr17	81513411	81513473	-	598
chr17	81513807	81513949	-	985
chr17	81711777	81711968	-	449
chr17	81712139	81712223	-	694
chr17	81868582	81868633	-	2870
chr17	81891522	81891622	-	376
chr17	81977393	81977487	-	438
chr17	82031071	82031141	-	546
chr17	82031494	82031550	-	572
chr17	82051290	82051441	-	609
chr17	82098182	82098243	-	708
chr17	82495921	82495976	-	1388
chr17	83079420	83079495	-	714
chr18	812191	812297	-	393
chr18	2655544	2655612	-	296
chr18	3261991	3262084	-	427
chr18	3449584	3449652	-	528
chr18	3449892	3450058	-	1562
chr18	5295321	5295396	-	975
chr18	9136456	9136609	-	797
chr18	9475163	9475242	-	688
chr18	11908265	11908354	-	409
chr18	12947646	12947708	-	753
chr18	23135295	23135346	-	746
chr18	36127262	36127332	-	634
chr18	36127794	36127889	-	565
chr18	36128202	36128364	-	332
chr18	36128600	36128646	-	880
chr18	36129126	36129348	-	584
chr18	36129687	36129860	-	1747
chr18	47930519	47930674	-	663
chr18	57801949	57802028	-	1438
chr18	76491444	76491517	-	472
chr18	76491774	76491824	-	1337
chr18	76492808	76492980	-	2314
chr18	76495151	76495234	-	305
chr18	76686775	76686847	-	1119
chr18	76822199	76822306	-	642
chr19	632859	632928	-	824
chr19	751722	751771	-	1240
chr19	1171930	1171987	-	1223
chr19	1237816	1237883	-	282
chr19	1249507	1249560	-	2012
chr19	1251381	1251433	-	1055
chr19	1252207	1252260	-	859
chr19	1252940	1252997	-	342
chr19	1275325	1275416	-	612
chr19	1940705	1940759	-	432
chr19	1940985	1941042	-	1133
chr19	2060031	2060087	-	1651
chr19	2236170	2236350	-	517
chr19	2270746	2270840	-	2342
chr19	3572581	3572640	-	1413
chr19	3573754	3573842	-	603
chr19	3982263	3982410	-	573
chr19	3982812	3983029	-	358
chr19	4064503	4064560	-	1669
chr19	4065829	4065912	-	1464
chr19	4342644	4342751	-	877
chr19	4713536	4713670	-	2475
chr19	7916588	7916640	-	327
chr19	9621153	9621238	-	307
chr19	9621367	9621418	-	544
chr19	9621658	9621800	-	1057
chr19	10251727	10251786	-	433
chr19	10288697	10288753	-	933
chr19	10502575	10502806	-	686
chr19	10928474	10928642	-	1014
chr19	11089248	11089311	-	1262
chr19	11435055	11435132	-	1313
chr19	12666666	12666760	-	2436
chr19	12668968	12669038	-	738
chr19	12681049	12681221	-	360
chr19	12681318	12681377	-	581
chr19	12722206	12722408	-	543
chr19	12773914	12774017	-	1304
chr19	12783876	12783927	-	4883
chr19	12788598	12788653	-	1486
chr19	12789831	12789928	-	476
chr19	12790183	12790373	-	1147
chr19	12791177	12791354	-	2406
chr19	12793509	12793591	-	461
chr19	12881384	12881484	-	3938
chr19	13116589	13116757	-	1538
chr19	13150205	13150387	-	1633
chr19	13151598	13151727	-	1349
chr19	13152864	13152940	-	1517
chr19	13764294	13764347	-	1492
chr19	14072555	14072634	-	979
chr19	14073396	14073459	-	927
chr19	14089853	14090042	-	317
chr19	14517778	14517941	-	911
chr19	15331847	15331913	-	714
chr19	15379219	15379313	-	797
chr19	15379714	15379820	-	736
chr19	16076131	16076322	-	1143
chr19	16077214	16077271	-	373
chr19	16077409	16077482	-	1653
chr19	16182354	16182411	-	3023
chr19	16660273	16660326	-	820
chr19	17215213	17215273	-	463
chr19	17245336	17245417	-	666
chr19	18152933	18153018	-	355
chr19	18224435	18224620	-	624
chr19	18280034	18280114	-	1797
chr19	18373853	18373981	-	812
chr19	19033438	19033533	-	387
chr19	19192082	19192159	-	786
chr19	19663266	19663313	-	420
chr19	27793212	27793383	-	661
chr19	32405501	32405597	-	538
chr19	33795779	33795836	-	1008
chr19	34171682	34171733	-	797
chr19	35000145	35000300	-	3432
chr19	35116170	35116226	-	4512
chr19	35120467	35120516	-	4240
chr19	35268004	35268152	-	458
chr19	35268397	35268447	-	673
chr19	35268823	35269058	-	902
chr19	35643480	35643537	-	4821
chr19	35716714	35717032	-	833
chr19	35717405	35717612	-	541
chr19	35740436	35740576	-	4511
chr19	35744923	35744974	-	682
chr19	36008692	36008793	-	724
chr19	36114805	36114903	-	597
chr19	36115280	36115371	-	447
chr19	36139832	36139964	-	823
chr19	36140472	36140545	-	821
chr19	36214613	36214690	-	441
chr19	36489487	36489578	-	547
chr19	38264206	38264287	-	1044
chr19	38300610	38300664	-	3580
chr19	38304039	38304103	-	1195
chr19	38735590	38735639	-	1482
chr19	38837005	38837238	-	1014
chr19	38849223	38849478	-	2695
chr19	38851842	38851928	-	834
chr19	38899464	38899606	-	387
chr19	39403654	39403760	-	3147
chr19	39406635	39406734	-	619
chr19	39407122	39407175	-	566
chr19	39407538	39407594	-	493
chr19	39407963	39408022	-	1567
chr19	40421199	40421249	-	4461
chr19	40425528	40425604	-	571
chr19	40444418	40444473	-	441
chr19	40716040	40716132	-	1012
chr19	40716801	40716908	-	1410
chr19	40718184	40718247	-	903
chr19	40749808	40749991	-	1272
chr19	41859997	41860164	-	290
chr19	42217626	42217768	-	2635
chr19	42268208	42268270	-	755
chr19	42268718	42268793	-	1804
chr19	42280330	42280384	-	3699
chr19	42283710	42283793	-	679
chr19	42301990	42302068	-	366
chr19	43619221	43619280	-	412
chr19	43754521	43754597	-	495
chr19	44500138	44500207	-	458
chr19	44747314	44747355	-	1353
chr19	44890375	44890449	-	807
chr19	44954870	44954954	-	459
chr19	45091535	45091615	-	1351
chr19	45092775	45092835	-	1830
chr19	45178387	45178433	-	990
chr19	45179340	45179394	-	258
chr19	45404994	45405096	-	1330
chr19	45406293	45406365	-	301
chr19	45506810	45506868	-	623
chr19	45767439	45767506	-	920
chr19	45768214	45768299	-	683
chr19	45768687	45769068	-	2116
chr19	46714226	46714362	-	1653
chr19	46786482	46786537	-	829
chr19	46860366	46860412	-	594
chr19	46860761	46860930	-	1471
chr19	47112107	47112267	-	653
chr19	47112750	47112805	-	631
chr19	47227050	47227112	-	979
chr19	47227864	47228006	-	2126
chr19	47229589	47229805	-	1653
chr19	47231133	47231218	-	414
chr19	47231438	47231497	-	1154
chr19	47232466	47232535	-	299
chr19	47273491	47273539	-	889
chr19	47274162	47274235	-	673
chr19	47608576	47608754	-	572
chr19	47745373	47745426	-	395
chr19	48271201	48271249	-	374
chr19	48615829	48615939	-	3384
chr19	48954677	48954729	-	604
chr19	49118681	49118754	-	669
chr19	49453044	49453117	-	543
chr19	49591037	49591093	-	2518
chr19	49664468	49664529	-	251
chr19	49664674	49664733	-	1268
chr19	49851005	49851091	-	706
chr19	49865373	49865426	-	2266
chr19	49877201	49877389	-	806
chr19	49928907	49928959	-	636
chr19	50804543	50804664	-	512
chr19	51366310	51366422	-	1490
chr19	51704116	51704153	-	1270
chr19	54114428	54114607	-	860
chr19	54115264	54115351	-	433
chr19	54159633	54159752	-	2694
chr19	54189327	54189425	-	1920
chr19	54448347	54448455	-	750
chr19	54448993	54449063	-	475
chr19	54461584	54461639	-	3291
chr19	55339334	55339368	-	2099
chr19	55384212	55384311	-	1640
chr19	55385679	55385765	-	2606
chr19	55599158	55599208	-	535
chr19	55599435	55599664	-	820
chr19	55600185	55600242	-	434
chr19	55600486	55600536	-	939
chr19	55601304	55601372	-	3844
chr19	55640931	55640983	-	2250
chr19	55653702	55653759	-	824
chr19	55654428	55654487	-	559
chr19	58183250	58183329	-	539
chr19	58326823	58326915	-	451
chr19	58362453	58362506	-	484
chr19	58380655	58380732	-	679
chr19	58386639	58386737	-	533
chr19	58519492	58519576	-	363
chr19	58558462	58558622	-	591
chr19	58558866	58558971	-	814
chr19	58573248	58573404	-	359
chr19	58573466	58573552	-	2274
chr2	44902	44952	-	1770
chr2	263980	264051	-	915
chr2	3377763	3377845	-	1904
chr2	3518824	3518905	-	784
chr2	8678619	8678683	-	267
chr2	8678752	8678875	-	3251
chr2	9422893	9422974	-	312
chr2	9423119	9423209	-	478
chr2	10122190	10122238	-	501
chr2	11465537	11465587	-	718
chr2	11483089	11483243	-	303
chr2	11483297	11483421	-	447
chr2	11532403	11532457	-	3619
chr2	11535854	11535914	-	3736
chr2	11539392	11539556	-	616
chr2	11539952	11540097	-	2614
chr2	11542424	11542587	-	1517
chr2	12716581	12716786	-	661
chr2	12717134	12717185	-	609
chr2	17753750	17753834	-	313
chr2	19901553	19901712	-	356
chr2	24793017	24793087	-	381
chr2	24971567	24971726	-	419
chr2	25252048	25252399	-	503
chr2	26033342	26033575	-	572
chr2	27211842	27211992	-	449
chr2	27356122	27356193	-	371
chr2	27356387	27356460	-	415
chr2	27356714	27356798	-	406
chr2	27428423	27428513	-	706
chr2	27663321	27663425	-	333
chr2	27663486	27663643	-	280
chr2	28391651	28391710	-	1158
chr2	28392574	28392745	-	2154
chr2	32010281	32010332	-	492
chr2	32010538	32010707	-	561
chr2	38074714	38074868	-	864
chr2	38075657	38075704	-	237
chr2	38075785	38075839	-	448
chr2	38076103	38076157	-	354
chr2	38076262	38076538	-	529
chr2	38076691	38077090	-	432
chr2	43223897	43224308	-	1427
chr2	43225228	43225437	-	629
chr2	43225855	43225932	-	743
chr2	43226552	43226616	-	705
chr2	43226941	43227183	-	867
chr2	45650499	45650555	-	605
chr2	46915734	46915823	-	380
chr2	47905709	47905764	-	1060
chr2	48314149	48314209	-	1571
chr2	61016905	61016980	-	550
chr2	61177198	61177267	-	3370
chr2	63840775	63840828	-	1072
chr2	66389676	66389727	-	1395
chr2	66433367	66433478	-	1748
chr2	68252461	68252558	-	329
chr2	70086222	70086290	-	548
chr2	70086632	70086720	-	410
chr2	70086877	70087034	-	536
chr2	70087266	70087384	-	1018
chr2	70088157	70088234	-	597
chr2	70142116	70142176	-	844
chr2	70190638	70190741	-	407
chr2	71068192	71068267	-	412
chr2	73112876	73112969	-	387
chr2	73233172	73233273	-	1072
chr2	74455465	74455516	-	2164
chr2	74457479	74457530	-	908
chr2	74502920	74503060	-	505
chr2	74529236	74529290	-	716
chr2	74529625	74529723	-	931
chr2	74958513	74958572	-	461
chr2	84970626	84970717	-	466
chr2	85602258	85602423	-	566
chr2	95165337	95165413	-	408
chr2	96208233	96208327	-	708
chr2	96815992	96816166	-	573
chr2	96816438	96816546	-	329
chr2	96868510	96868677	-	978
chr2	96869339	96869451	-	750
chr2	96869886	96870065	-	335
chr2	96870207	96870297	-	599
chr2	97663482	97663536	-	764
chr2	99141097	99141165	-	581
chr2	101387068	101387362	-	264
chr2	105337192	105337271	-	310
chr2	121649387	121649456	-	675
chr2	127701320	127701406	-	512
chr2	127885911	127885974	-	536
chr2	130342082	130342171	-	733
chr2	131093084	131093184	-	431
chr2	131492228	131492429	-	518
chr2	134918163	134918220	-	413
chr2	134918417	134918474	-	359
chr2	142811493	142811561	-	783
chr2	142874302	142874442	-	3313
chr2	152717357	152717468	-	516
chr2	152717822	152718033	-	716
chr2	154697920	154697969	-	375
chr2	156332667	156332727	-	540
chr2	156333014	156333146	-	1706
chr2	156341564	156341622	-	937
chr2	156435966	156436140	-	366
chr2	157875791	157875846	-	319
chr2	157876033	157876117	-	328
chr2	158456657	158456738	-	1191
chr2	158457634	158457687	-	499
chr2	158723944	158724019	-	584
chr2	158724410	158724465	-	2944
chr2	159615172	159615231	-	434
chr2	163735955	163736016	-	289
chr2	164840509	164840559	-	1045
chr2	164841148	164841534	-	519
chr2	171433936	171434124	-	707
chr2	173963804	173964297	-	706
chr2	173964675	173964775	-	786
chr2	177212364	177212437	-	858
chr2	177263403	177263543	-	707
chr2	177264011	177264083	-	788
chr2	178450670	178450747	-	595
chr2	188292549	188292723	-	370
chr2	188605985	188606045	-	785
chr2	189783960	189784054	-	496
chr2	191245217	191245305	-	1075
chr2	197453192	197453270	-	747
chr2	199457442	199457496	-	2023
chr2	199459214	199459377	-	416
chr2	199955428	199955504	-	295
chr2	200811381	200811436	-	492
chr2	200889006	200889323	-	669
chr2	202912097	202912193	-	419
chr2	203238851	203238910	-	441
chr2	206085152	206085272	-	428
chr2	206085540	206085617	-	370
chr2	206085700	206085985	-	453
chr2	207166119	207166296	-	814
chr2	212537012	212537060	-	735
chr2	212537529	212537634	-	1823
chr2	213151563	213151638	-	316
chr2	218216913	218217096	-	694
chr2	218398052	218398107	-	663
chr2	218398499	218398550	-	1322
chr2	218399606	218399931	-	773
chr2	218400414	218400476	-	610
chr2	218659288	218659361	-	379
chr2	219176803	219177000	-	981
chr2	219177778	219177825	-	454
chr2	219387304	219387380	-	1343
chr2	219597666	219597763	-	485
chr2	226791549	226791638	-	3046
chr2	226794542	226794590	-	1216
chr2	226795624	226795709	-	387
chr2	226795864	226795973	-	270
chr2	226796050	226796127	-	923
chr2	226796803	226796897	-	557
chr2	226797264	226797332	-	2015
chr2	226799126	226799188	-	624
chr2	226799442	226799533	-	1204
chr2	226800600	226800649	-	605
chr2	229921287	229921377	-	977
chr2	229921929	229922217	-	511
chr2	231464114	231464214	-	578
chr2	231613643	231613701	-	684
chr2	231662182	231662358	-	4348
chr2	231708194	231708251	-	285
chr2	231708310	231708365	-	670
chr2	231708782	231708835	-	1677
chr2	231710224	231710377	-	2570
chr2	232550445	232550581	-	533
chr2	237473614	237473670	-	1759
chr2	237475213	237475310	-	316
chr2	237482515	237482736	-	909
chr2	237483362	237483623	-	778
chr2	237484049	237484109	-	1399
chr2	237485389	237485443	-	1816
chr2	237487007	237487183	-	1403
chr2	237488251	237488429	-	1119
chr2	237489385	237489444	-	276
chr2	237496382	237496434	-	4004
chr2	237500122	237500176	-	633
chr2	237500653	237500727	-	474
chr2	237501054	237501226	-	1643
chr2	237590657	237590841	-	516
chr2	238426608	238426659	-	273
chr2	240434700	240434799	-	573
chr2	240454647	240454697	-	2116
chr2	240560706	240560782	-	536
chr2	240568305	240568396	-	490
chr2	240586257	240586339	-	418
chr2	241149337	241149490	-	995
chr2	241315133	241315232	-	710
chr2	241559001	241559068	-	607
chr2	241637010	241637272	-	613
chr2	241701279	241701332	-	710
chr20	297455	297503	-	868
chr20	298213	298305	-	275
chr20	298378	298465	-	446
chr20	324419	324495	-	1080
chr20	325215	325280	-	634
chr20	325733	325804	-	1304
chr20	326938	327000	-	462
chr20	2840117	2840176	-	546
chr20	3795686	3795735	-	578
chr20	3820391	3820491	-	348
chr20	5119337	5119392	-	803
chr20	9068560	9068617	-	530
chr20	9069044	9069096	-	224
chr20	17968425	17968535	-	432
chr20	17968742	17968800	-	757
chr20	17969466	17969532	-	531
chr20	18507382	18507468	-	478
chr20	19212313	19212466	-	314
chr20	19757452	19757536	-	535
chr20	21303180	21303274	-	572
chr20	25390364	25390416	-	587
chr20	25623681	25623757	-	392
chr20	25696039	25696096	-	535
chr20	25696496	25696568	-	368
chr20	28494761	28494815	-	439
chr20	28495079	28495131	-	533
chr20	28495470	28495548	-	337
chr20	28495812	28495866	-	963
chr20	28496644	28496695	-	554
chr20	28497110	28497183	-	1071
chr20	29878282	29878353	-	331
chr20	31572770	31572926	-	508
chr20	31605066	31605156	-	3666
chr20	31719342	31719553	-	3264
chr20	31722486	31722570	-	414
chr20	31722814	31723003	-	897
chr20	33663670	33663735	-	3227
chr20	35954239	35954340	-	417
chr20	41136810	41136878	-	683
chr20	45415991	45416059	-	590
chr20	45971818	45971976	-	677
chr20	47352478	47352527	-	4363
chr20	47356646	47356720	-	952
chr20	47357494	47357612	-	319
chr20	47357753	47357810	-	1538
chr20	47359047	47359206	-	1786
chr20	47501684	47501790	-	691
chr20	47651074	47651124	-	1135
chr20	47652036	47652085	-	3240
chr20	47655103	47655155	-	2517
chr20	47657602	47657711	-	3259
chr20	47785407	47785606	-	1044
chr20	47786288	47786384	-	2878
chr20	47788978	47789116	-	3328
chr20	47792114	47792164	-	3425
chr20	47988747	47988831	-	1380
chr20	47989746	47989993	-	3412
chr20	49046116	49046187	-	674
chr20	49278016	49278217	-	508
chr20	49278359	49278436	-	2828
chr20	49812686	49812735	-	428
chr20	49915465	49915547	-	280
chr20	50113097	50113173	-	2961
chr20	50191274	50191348	-	262
chr20	50744425	50744499	-	253
chr20	50761435	50761509	-	472
chr20	50761637	50761844	-	470
chr20	50790716	50790811	-	4890
chr20	50930275	50930332	-	1389
chr20	53592701	53592878	-	359
chr20	53592993	53593190	-	563
chr20	53593471	53593598	-	339
chr20	53593752	53593819	-	693
chr20	53621423	53621474	-	2105
chr20	53863950	53864114	-	377
chr20	53864324	53864373	-	1186
chr20	53865160	53865425	-	1114
chr20	56629015	56629126	-	1168
chr20	57264344	57264385	-	2055
chr20	57266312	57266401	-	430
chr20	58692629	58692722	-	506
chr20	58888763	58888835	-	2611
chr20	58891143	58891278	-	310
chr20	58891433	58891557	-	443
chr20	58891737	58891824	-	1058
chr20	62302655	62302817	-	1322
chr20	62303891	62304031	-	443
chr20	62304362	62304469	-	3683
chr20	62386610	62386694	-	422
chr20	62386903	62386997	-	904
chr20	62795346	62795400	-	1056
chr20	62926162	62926209	-	427
chr20	62937382	62937437	-	724
chr20	62937832	62937929	-	2087
chr20	63492037	63492092	-	463
chr20	63498133	63498186	-	1211
chr20	63519969	63520020	-	750
chr20	63520542	63520651	-	600
chr20	63520993	63521144	-	539
chr20	63537734	63537826	-	1122
chr20	63626676	63626833	-	489
chr20	63707235	63707328	-	733
chr20	63707857	63708044	-	941
chr20	63740141	63740190	-	1180
chr20	63864120	63864339	-	954
chr20	63864869	63865054	-	947
chr20	63978831	63978882	-	2254
chr21	15063918	15063969	-	1195
chr21	25607245	25607298	-	251
chr21	31559017	31559094	-	543
chr21	31659476	31659533	-	626
chr21	32412298	32412377	-	368
chr21	33542059	33542136	-	961
chr21	36320040	36320138	-	456
chr21	36966324	36966406	-	424
chr21	37072487	37072558	-	735
chr21	37267439	37267532	-	501
chr21	37366171	37366242	-	805
chr21	37366972	37367021	-	410
chr21	37367293	37367347	-	241
chr21	39348322	39348373	-	1168
chr21	40335725	40335866	-	2376
chr21	40337909	40338260	-	1195
chr21	40381211	40381265	-	1464
chr21	40382383	40382438	-	770
chr21	40382850	40382934	-	4741
chr21	41879261	41879356	-	243
chr21	42009903	42009984	-	510
chr21	42363166	42363518	-	1389
chr21	42364551	42364600	-	2273
chr21	42878891	42878940	-	704
chr21	42974076	42974156	-	1046
chr21	43340848	43340901	-	3821
chr21	44299911	44299994	-	510
chr21	44300324	44300373	-	318
chr21	44339018	44339079	-	391
chr21	44764918	44764977	-	890
chr21	45404907	45405004	-	703
chr21	45541653	45541860	-	698
chr21	46286185	46286284	-	370
chr21	46323773	46323878	-	857
chr22	19431646	19431739	-	812
chr22	20016663	20016859	-	4288
chr22	21001525	21001811	-	458
chr22	24554988	24555167	-	861
chr22	28741755	28741834	-	861
chr22	28798216	28798363	-	2431
chr22	28800401	28800587	-	1877
chr22	28813670	28813781	-	4940
chr22	28818408	28818496	-	349
chr22	30245659	30245818	-	470
chr22	30246033	30246114	-	843
chr22	30968954	30969066	-	956
chr22	31081133	31081185	-	3839
chr22	31345867	31345986	-	997
chr22	31496026	31496078	-	460
chr22	32558839	32558889	-	3800
chr22	36481472	36481646	-	585
chr22	37018831	37018903	-	660
chr22	37019400	37019465	-	340
chr22	38755395	38755453	-	755
chr22	39240856	39240910	-	2134
chr22	40651691	40651740	-	534
chr22	41091360	41091419	-	1180
chr22	41413506	41413600	-	470
chr22	41446746	41446817	-	922
chr22	41832795	41832885	-	963
chr22	41946693	41946774	-	527
chr22	46069795	46069889	-	1612
chr22	46533365	46533421	-	277
chr22	46533484	46533534	-	2822
chr22	46536144	46536341	-	310
chr22	46536430	46536495	-	1092
chr22	46537417	46537490	-	246
chr22	50244468	50244542	-	569
chr22	50525501	50525605	-	674
chr22	50526085	50526173	-	4346
chr22	50530262	50530334	-	746
chr22	50582557	50582613	-	517
chr3	4978235	4978298	-	472
chr3	4978589	4978679	-	265
chr3	4978803	4978887	-	383
chr3	8501425	8501539	-	289
chr3	9396255	9396311	-	398
chr3	9396590	9396683	-	957
chr3	9792379	9792474	-	647
chr3	9932757	9932809	-	812
chr3	9933420	9933542	-	342
chr3	9986761	9986859	-	326
chr3	11719282	11719337	-	423
chr3	14947212	14947309	-	299
chr3	14947395	14947498	-	1167
chr3	23916811	23917057	-	2510
chr3	24494726	24494828	-	328
chr3	28348632	28348685	-	474
chr3	31532021	31532094	-	547
chr3	31532334	31532406	-	595
chr3	31981231	31981313	-	451
chr3	39383242	39383292	-	348
chr3	39383514	39383600	-	871
chr3	40453260	40453326	-	4030
chr3	44338315	44338400	-	377
chr3	47282479	47282583	-	387
chr3	47802852	47802900	-	240
chr3	47803024	47803086	-	521
chr3	48088776	48088884	-	501
chr3	48428767	48428815	-	966
chr3	48662840	48663028	-	988
chr3	48989684	48989742	-	518
chr3	48990102	48990153	-	282
chr3	49018515	49018587	-	3171
chr3	49469950	49470000	-	630
chr3	49673722	49673805	-	569
chr3	49723391	49723467	-	774
chr3	50316918	50316968	-	4566
chr3	50350666	50350815	-	429
chr3	50569011	50569090	-	438
chr3	50611727	50611784	-	365
chr3	52287730	52287805	-	343
chr3	52685495	52685581	-	470
chr3	52705533	52705817	-	363
chr3	53269912	53270036	-	284
chr3	63911856	63912034	-	669
chr3	63912334	63912390	-	761
chr3	71581505	71581659	-	799
chr3	71582060	71582287	-	368
chr3	71582467	71582525	-	867
chr3	71583188	71583253	-	549
chr3	71583552	71583759	-	588
chr3	81761144	81761202	-	504
chr3	88058581	88058649	-	666
chr3	88149591	88149676	-	295
chr3	96814069	96814126	-	474
chr3	100401011	100401102	-	501
chr3	108589384	108589487	-	263
chr3	108589559	108589661	-	381
chr3	112561600	112561688	-	377
chr3	113696211	113696268	-	762
chr3	113746183	113746279	-	807
chr3	120093871	120093928	-	882
chr3	120094529	120094606	-	697
chr3	120094987	120095039	-	836
chr3	122383179	122383244	-	999
chr3	123447973	123448149	-	404
chr3	123448357	123448405	-	988
chr3	123449223	123449297	-	1002
chr3	125595240	125595330	-	379
chr3	129506284	129506361	-	442
chr3	129506415	129506486	-	1199
chr3	132659747	132659818	-	537
chr3	132660245	132660298	-	617
chr3	132660619	132660713	-	493
chr3	134485556	134485739	-	352
chr3	136195234	136195289	-	1681
chr3	143971301	143971420	-	473
chr3	143971666	143971726	-	352
chr3	146160961	146161064	-	337
chr3	147392230	147392325	-	1147
chr3	147393314	147393370	-	849
chr3	149970094	149970147	-	849
chr3	149970819	149970920	-	441
chr3	150408045	150408097	-	549
chr3	150408422	150408607	-	447
chr3	150763008	150763185	-	462
chr3	153161113	153161227	-	1022
chr3	157159522	157159544	-	752
chr3	160399138	160399245	-	434
chr3	160399471	160399549	-	1437
chr3	161221105	161221240	-	789
chr3	161367635	161367778	-	1048
chr3	161368338	161368423	-	1456
chr3	161369420	161369778	-	2373
chr3	161371464	161371700	-	611
chr3	161371866	161371961	-	1662
chr3	161407113	161407283	-	4922
chr3	161411989	161412144	-	714
chr3	161412650	161412702	-	3519
chr3	161415984	161416083	-	4961
chr3	161420735	161420817	-	1768
chr3	167734809	167734898	-	850
chr3	169772671	169772727	-	676
chr3	170357550	170357625	-	823
chr3	184248836	184248953	-	769
chr3	184298897	184298963	-	912
chr3	184361555	184361623	-	1001
chr3	184362457	184362514	-	878
chr3	186567258	186567360	-	3363
chr3	186783158	186783312	-	912
chr3	188153603	188153855	-	422
chr3	192916973	192917026	-	982
chr3	194131308	194131344	-	3873
chr3	194134996	194135168	-	2118
chr3	194137121	194137172	-	608
chr3	194137670	194137721	-	3860
chr3	196568472	196568552	-	325
chr3	196712182	196712266	-	429
chr3	197002846	197002908	-	545
chr4	673780	673867	-	691
chr4	986873	986951	-	548
chr4	1248607	1248719	-	582
chr4	1249041	1249122	-	359
chr4	1712168	1712333	-	544
chr4	2963279	2963433	-	633
chr4	3765777	3765831	-	556
chr4	15002904	15003181	-	1918
chr4	26319514	26319566	-	1448
chr4	30719366	30719415	-	673
chr4	38663609	38663754	-	474
chr4	38663883	38663943	-	1178
chr4	39527510	39527602	-	729
chr4	40629718	40629985	-	386
chr4	55546488	55546646	-	382
chr4	56977534	56977612	-	1291
chr4	73258619	73258831	-	370
chr4	75514242	75514423	-	432
chr4	76306315	76306407	-	345
chr4	77157042	77157109	-	1066
chr4	77157938	77158028	-	562
chr4	82373066	82373124	-	1068
chr4	82429385	82429444	-	614
chr4	82429945	82430034	-	581
chr4	82900483	82900572	-	628
chr4	86934843	86934895	-	1436
chr4	87422442	87422519	-	344
chr4	88592251	88592326	-	1044
chr4	99088676	99088765	-	309
chr4	101347448	101347544	-	646
chr4	102826778	102826881	-	763
chr4	102827448	102827548	-	305
chr4	102827691	102827888	-	406
chr4	102868768	102868921	-	400
chr4	105146383	105146462	-	223
chr4	105146522	105146611	-	312
chr4	105895305	105895356	-	750
chr4	112636822	112636917	-	602
chr4	124711867	124712134	-	774
chr4	124712649	124712747	-	350
chr4	127880736	127880804	-	832
chr4	127963735	127963790	-	1678
chr4	128287743	128287831	-	531
chr4	133150826	133150932	-	1372
chr4	139453609	139453790	-	493
chr4	139556150	139556236	-	348
chr4	140151116	140151166	-	744
chr4	142474211	142474552	-	292
chr4	142474672	142474749	-	370
chr4	151015223	151015293	-	577
chr4	158170617	158170715	-	726
chr4	158171193	158171402	-	1563
chr4	158671999	158672056	-	270
chr4	173168636	173168757	-	519
chr4	173169053	173169119	-	529
chr5	373052	373104	-	938
chr5	472923	473097	-	1646
chr5	474383	474437	-	419
chr5	1799785	1799870	-	1570
chr5	1882464	1882674	-	516
chr5	1882885	1883007	-	388
chr5	1883329	1883388	-	589
chr5	2751607	2751685	-	585
chr5	2752127	2752185	-	4328
chr5	6712822	6712891	-	583
chr5	6713123	6713186	-	849
chr5	33440572	33440647	-	353
chr5	34915172	34915224	-	495
chr5	38845702	38845801	-	249
chr5	40679259	40679309	-	614
chr5	43064767	43064814	-	2212
chr5	43066899	43066978	-	587
chr5	43121037	43121132	-	482
chr5	56815142	56815230	-	325
chr5	56815392	56815448	-	1484
chr5	56909427	56909478	-	472
chr5	65624248	65624346	-	445
[truncated: 718 more rows]

## Sheet: ExtDataFig1d_U2OS
chr	start	end	strand	promoterPair_dist
chr1	959183	959303	-	1329
chr1	960445	960544	-	380
chr1	1020523	1020625	-	724
chr1	1059505	1059599	-	4888
chr1	1890944	1891126	-	453
chr1	3900161	3900308	-	1239
chr1	5991849	5991947	-	764
chr1	8817555	8817709	-	447
chr1	8877888	8878040	-	799
chr1	8878590	8878727	-	638
chr1	9181333	9181427	-	750
chr1	9182011	9182151	-	925
chr1	9687290	9687594	-	1986
chr1	10474731	10474877	-	314
chr1	11653263	11653525	-	1379
chr1	11803318	11803588	-	2134
chr1	11805260	11805541	-	762
chr1	11805635	11805946	-	525
chr1	11926310	11926432	-	1806
chr1	12617905	12618049	-	476
chr1	12618128	12618409	-	1001
chr1	15152380	15152481	-	1288
chr1	15833288	15833521	-	1083
chr1	15834245	15834409	-	727
chr1	15834771	15835084	-	1227
chr1	16154894	16155155	-	1157
chr1	16155950	16156079	-	1042
chr1	16206423	16206554	-	678
chr1	16206940	16207073	-	676
chr1	16700455	16700613	-	961
chr1	17439575	17439725	-	1959
chr1	17441456	17441553	-	2143
chr1	20483055	20483253	-	2685
chr1	20485532	20485867	-	540
chr1	20732024	20732210	-	1226
chr1	20786524	20786828	-	793
chr1	21176198	21176418	-	649
chr1	21783020	21783221	-	627
chr1	22024960	22025193	-	963
chr1	23193390	23193683	-	553
chr1	23193834	23194024	-	747
chr1	23194252	23194404	-	589
chr1	23194739	23194859	-	2331
chr1	23368072	23368371	-	654
chr1	23554822	23554956	-	4712
chr1	23559406	23559538	-	3079
chr1	23591683	23591783	-	1033
chr1	23799450	23799579	-	1385
chr1	23958995	23959146	-	719
chr1	24704490	24704733	-	1024
chr1	25246942	25247116	-	546
chr1	26111013	26111102	-	727
chr1	26472183	26472307	-	957
chr1	26620289	26620427	-	590
chr1	26620820	26620912	-	411
chr1	26621105	26621234	-	384
chr1	26695484	26695617	-	454
chr1	26695836	26695963	-	419
chr1	26696180	26696210	-	1082
chr1	26861946	26862048	-	3344
chr1	26864975	26865098	-	951
chr1	26899983	26900135	-	427
chr1	27365800	27365908	-	741
chr1	27366463	27366600	-	505
chr1	28232916	28233039	-	3128
chr1	28505708	28505875	-	3521
chr1	31154817	31154969	-	709
chr1	31937756	31937854	-	704
chr1	32221911	32222036	-	381
chr1	32334241	32334644	-	903
chr1	32650445	32650561	-	665
chr1	32753780	32753870	-	1116
chr1	33346895	33347061	-	3034
chr1	34984772	34984864	-	533
chr1	35191209	35191341	-	2101
chr1	35557293	35557418	-	396
chr1	35769373	35769529	-	626
chr1	36149384	36149504	-	1604
chr1	36385801	36385930	-	787
chr1	36397795	36397923	-	3375
chr1	37471725	37471834	-	2763
chr1	37690429	37690545	-	1967
chr1	39183710	39183857	-	1958
chr1	39192022	39192405	-	2484
chr1	39392035	39392143	-	3672
chr1	40315272	40315455	-	1424
chr1	40449849	40450055	-	386
chr1	40450197	40450300	-	719
chr1	40691410	40691530	-	808
chr1	40872216	40872336	-	3715
chr1	40875669	40875767	-	2147
chr1	40979271	40979645	-	458
chr1	42455944	42456022	-	521
chr1	42456357	42456531	-	3559
chr1	42682034	42682223	-	1418
chr1	42940968	42941128	-	912
chr1	42958773	42958880	-	623
chr1	43172160	43172329	-	454
chr1	43367359	43367789	-	499
chr1	43525890	43525997	-	4884
chr1	44029929	44030061	-	396
chr1	44030112	44030226	-	1471
chr1	44631793	44631954	-	549
chr1	44673992	44674156	-	666
chr1	44775354	44775516	-	3165
chr1	44799705	44799825	-	554
chr1	45303446	45303603	-	582
chr1	45339874	45340157	-	500
chr1	45550596	45550769	-	325
chr1	45686429	45686575	-	826
chr1	45686978	45687137	-	1094
chr1	46132781	46132917	-	252
chr1	46132970	46133071	-	375
chr1	47314026	47314155	-	852
chr1	48471711	48471836	-	619
chr1	48492357	48492496	-	2221
chr1	50968450	50968592	-	1871
chr1	51877991	51878087	-	932
chr1	52055072	52055238	-	336
chr1	52055385	52055483	-	828
chr1	52552994	52553211	-	464
chr1	53220142	53220288	-	464
chr1	53326039	53326265	-	1971
chr1	53945572	53945746	-	654
chr1	56064835	56064944	-	1142
chr1	58409928	58410017	-	2192
chr1	58411993	58412096	-	384
chr1	58784219	58784314	-	388
chr1	59015823	59015937	-	4565
chr1	61742223	61742405	-	544
chr1	65066626	65066908	-	502
chr1	65067030	65067140	-	674
chr1	65147961	65148065	-	941
chr1	66924725	66924913	-	477
chr1	67430288	67430424	-	527
chr1	67684820	67684977	-	2006
chr1	67686501	67686775	-	1447
chr1	67831877	67832278	-	720
chr1	67832700	67832838	-	415
chr1	67832998	67833135	-	435
chr1	68384325	68384489	-	2341
chr1	68386679	68386772	-	753
chr1	68387299	68387436	-	532
chr1	68387559	68387657	-	765
chr1	68387940	68388092	-	2537
chr1	68390245	68390351	-	2181
chr1	68392191	68392318	-	639
chr1	68392393	68392671	-	2728
chr1	77536773	77536885	-	2550
chr1	77682569	77682682	-	792
chr1	77978975	77979118	-	459
chr1	84479095	84479218	-	338
chr1	84506027	84506240	-	494
chr1	85200880	85201085	-	439
chr1	85201308	85201420	-	404
chr1	85328940	85329081	-	1579
chr1	85464518	85464614	-	676
chr1	85576577	85576709	-	433
chr1	85576850	85577012	-	3146
chr1	85579790	85579886	-	1700
chr1	85581286	85581576	-	668
chr1	85581926	85582010	-	1373
chr1	85707869	85708232	-	506
chr1	86395907	86396065	-	410
chr1	86704377	86704487	-	344
chr1	87328204	87328360	-	854
chr1	87328920	87329011	-	2721
chr1	87331454	87331559	-	3778
chr1	88683879	88684033	-	1265
chr1	91021376	91021647	-	675
chr1	91500641	91500804	-	731
chr1	93846235	93846343	-	414
chr1	93846531	93846638	-	652
chr1	94246790	94246884	-	988
chr1	94820100	94820288	-	369
chr1	94925653	94925800	-	1627
chr1	95167461	95167553	-	2259
chr1	100351526	100351660	-	860
chr1	100894701	100894861	-	1269
chr1	108660947	108661108	-	295
chr1	109213692	109213818	-	621
chr1	109619692	109619781	-	1378
chr1	110209960	110210066	-	1127
chr1	110211028	110211166	-	304
chr1	110338145	110338245	-	309
chr1	110338347	110338507	-	491
chr1	110338611	110338806	-	703
chr1	111755401	111755582	-	361
chr1	112394085	112394207	-	2021
chr1	112619026	112619152	-	707
chr1	112701184	112701721	-	1110
chr1	112702134	112702232	-	3071
chr1	112705042	112705200	-	2101
chr1	113758828	113758951	-	618
chr1	114536500	114536630	-	588
chr1	117366677	117366794	-	668
chr1	119140192	119140337	-	485
chr1	147172052	147172244	-	587
chr1	147172304	147172600	-	646
chr1	149850818	149850913	-	1698
chr1	149886588	149886692	-	1533
chr1	149887871	149887976	-	507
chr1	149888268	149888366	-	254
chr1	149936760	149936925	-	710
chr1	149937365	149937475	-	1817
chr1	150067036	150067220	-	638
chr1	150234566	150234695	-	1691
chr1	150363542	150363644	-	506
chr1	150363854	150363973	-	756
chr1	150576992	150577124	-	2738
chr1	150625191	150625287	-	4034
chr1	150629044	150629175	-	714
chr1	150974605	150975026	-	2686
chr1	151059476	151059661	-	813
chr1	151070354	151070551	-	721
chr1	151195273	151195407	-	1224
chr1	151196344	151196457	-	2095
chr1	151198297	151198435	-	719
chr1	151281142	151281282	-	1056
chr1	151281828	151281989	-	586
chr1	151346766	151346914	-	599
chr1	151988368	151988457	-	1324
chr1	151989506	151989612	-	3165
chr1	151992320	151992650	-	1553
chr1	153533685	153533783	-	1717
chr1	153535275	153535443	-	888
chr1	153561303	153561599	-	638
chr1	153561993	153562192	-	1583
chr1	153563412	153563593	-	752
chr1	153563752	153564139	-	1301
chr1	153564925	153565286	-	717
chr1	153565706	153565886	-	984
chr1	153566182	153566628	-	1488
chr1	153567740	153567849	-	1056
chr1	153606915	153607636	-	1830
chr1	153608883	153609047	-	431
chr1	153658479	153658621	-	372
chr1	153658778	153658912	-	3549
chr1	153959512	153959775	-	4616
chr1	153964047	153964157	-	3330
chr1	153967214	153967450	-	591
chr1	153985300	153985393	-	1059
chr1	153986218	153986388	-	4424
chr1	154558316	154558716	-	373
chr1	154961641	154961795	-	247
chr1	154968871	154968984	-	3011
chr1	154971713	154971904	-	995
chr1	154972516	154972708	-	1262
chr1	154973631	154973766	-	963
chr1	155001019	155001151	-	1186
chr1	155002013	155002141	-	1831
chr1	155003761	155003996	-	491
chr1	155085045	155085139	-	342
chr1	155135588	155135761	-	4904
chr1	155173213	155173336	-	545
chr1	155193529	155193660	-	1364
chr1	155224754	155224845	-	2896
chr1	155323040	155323149	-	788
chr1	155323707	155323854	-	688
chr1	155562321	155562949	-	476
chr1	155687615	155687702	-	1122
chr1	155688615	155688782	-	317
chr1	156053672	156053830	-	1045
chr1	156123699	156123862	-	2719
chr1	156126117	156126371	-	4420
chr1	156130225	156130334	-	4563
chr1	156134405	156134539	-	684
chr1	156134850	156134967	-	1262
chr1	156500682	156500840	-	852
chr1	156501088	156501502	-	1566
chr1	156502818	156502962	-	677
chr1	156657913	156658010	-	4217
chr1	156661876	156661980	-	1522
chr1	156670035	156670142	-	2877
chr1	156728309	156728468	-	500
chr1	156728616	156728768	-	650
chr1	156743766	156743890	-	2915
chr1	156746582	156746685	-	650
chr1	156747032	156747188	-	4809
chr1	157044904	157045110	-	833
chr1	159923212	159923371	-	574
chr1	159923646	159923772	-	1066
chr1	159924467	159924651	-	1010
chr1	160343131	160343291	-	412
chr1	160400275	160400417	-	788
chr1	161399194	161399358	-	469
chr1	166839202	166839368	-	1663
chr1	167220052	167220170	-	751
chr1	167935897	167936060	-	672
chr1	167936443	167936573	-	623
chr1	168178600	168178844	-	1369
chr1	169365011	169365153	-	2883
chr1	169794599	169794722	-	355
chr1	171741961	171742087	-	355
chr1	171742252	171742361	-	965
chr1	172358528	172358635	-	374
chr1	173824261	173824419	-	571
chr1	173867897	173868003	-	763
chr1	176206971	176207300	-	418
chr1	178093497	178093634	-	481
chr1	178093896	178094019	-	319
chr1	179877682	179877813	-	4494
chr1	179882066	179882179	-	530
chr1	179882396	179882706	-	666
chr1	180912392	180912483	-	414
chr1	180912778	180912893	-	298
chr1	181088410	181088550	-	1802
chr1	181104957	181105087	-	575
chr1	182600180	182600263	-	4316
chr1	182839111	182839212	-	458
chr1	183022298	183022426	-	1025
chr1	183567542	183567644	-	1801
chr1	186375046	186375290	-	607
chr1	193059244	193059543	-	787
chr1	197902469	197902634	-	427
chr1	198156815	198156973	-	2302
chr1	200669355	200669437	-	744
chr1	203305173	203305318	-	1432
chr1	205447450	205447546	-	2882
chr1	205631363	205631495	-	599
chr1	206633745	206633862	-	1720
chr1	206684692	206684824	-	602
chr1	207050891	207051034	-	2051
chr1	209364690	209364856	-	4676
chr1	209404143	209404231	-	612
chr1	209404537	209404675	-	754
chr1	209883280	209883411	-	1551
chr1	210052174	210052287	-	350
chr1	210232074	210232171	-	463
chr1	210232405	210232546	-	1496
chr1	210233737	210233945	-	427
chr1	210251163	210251358	-	556
chr1	210328745	210328987	-	449
chr1	211258322	211258437	-	1523
chr1	211259616	211259773	-	1287
chr1	211577713	211577830	-	1612
chr1	212284941	212285031	-	895
chr1	213015378	213015522	-	408
chr1	214551486	214551781	-	958
chr1	218345138	218345268	-	892
chr1	218345953	218346180	-	1615
chr1	218487676	218487789	-	1432
chr1	221741911	221742127	-	983
chr1	221961697	221961809	-	4455
chr1	222712370	222712518	-	917
chr1	223707561	223707650	-	369
chr1	223707717	223707857	-	4718
chr1	223712344	223712437	-	3095
chr1	224434101	224434331	-	717
chr1	224616084	224616229	-	250
chr1	224632947	224633085	-	4854
chr1	225653254	225653372	-	519
chr1	226061966	226062234	-	667
chr1	227735150	227735315	-	2601
chr1	227915716	227915823	-	1755
chr1	228165323	228165464	-	833
chr1	228213271	228213376	-	390
chr1	229625590	229625756	-	545
chr1	234373246	234373409	-	422
chr1	234608084	234608266	-	1761
chr1	234609777	234609927	-	405
chr1	234610066	234610214	-	960
chr1	234610790	234611061	-	551
chr1	234611269	234611373	-	355
chr1	234611471	234611587	-	1384
chr1	236523755	236523975	-	671
chr1	243255118	243255290	-	807
chr1	243850121	243850341	-	487
chr1	244736205	244736318	-	4072
chr1	244833441	244833533	-	441
chr1	244833700	244833811	-	1538
chr1	244834894	244835313	-	371
chr1	244862418	244862461	-	714
chr1	244862910	244863030	-	1666
chr1	244969890	244969990	-	865
chr1	244970509	244970663	-	472
chr1	247331113	247331223	-	845
chr1	248906040	248906125	-	731
chr10	1048791	1048961	-	576
chr10	2501325	2501462	-	339
chr10	3467364	3467457	-	1050
chr10	12195764	12195918	-	297
chr10	13099633	13099785	-	390
chr10	13299969	13300117	-	2113
chr10	13347573	13347759	-	748
chr10	14959165	14959306	-	387
chr10	14959474	14959604	-	474
chr10	17062494	17062635	-	822
chr10	17215165	17215263	-	1241
chr10	17228376	17228474	-	813
chr10	17229003	17229158	-	4694
chr10	17233593	17233692	-	1596
chr10	19816016	19816125	-	320
chr10	21525846	21526005	-	581
chr10	21526291	21526429	-	973
chr10	22251734	22251838	-	244
chr10	22316131	22316382	-	4898
chr10	22436318	22436405	-	671
chr10	24722607	24722777	-	344
chr10	24722863	24723013	-	317
chr10	24723155	24723304	-	1611
chr10	26697310	26697407	-	267
chr10	27154252	27154420	-	989
chr10	27240683	27240842	-	1414
chr10	27241973	27242142	-	1016
chr10	28215936	28216032	-	2090
chr10	28532605	28532757	-	388
chr10	28532892	28533070	-	673
chr10	29735301	29735440	-	621
chr10	31031829	31031966	-	605
chr10	31318810	31319082	-	1038
chr10	32445931	32446081	-	906
chr10	32957863	32957991	-	551
chr10	32980514	32980659	-	1908
chr10	33133973	33134194	-	2538
chr10	33334775	33334901	-	380
chr10	35126537	35126703	-	563
chr10	35639421	35639506	-	2963
chr10	38010433	38010539	-	657
chr10	42638032	42638194	-	475
chr10	42691623	42691767	-	612
chr10	42782363	42782463	-	346
chr10	43387047	43387196	-	432
chr10	43407100	43407199	-	767
chr10	43407680	43407836	-	1152
chr10	43408719	43408895	-	585
chr10	43409087	43409221	-	767
chr10	43436650	43436819	-	340
chr10	45000689	45000832	-	378
chr10	47402933	47403028	-	4100
chr10	50623308	50623423	-	690
chr10	50623825	50624017	-	758
chr10	58267784	58267969	-	1279
chr10	59906419	59906589	-	449
chr10	61000886	61001037	-	563
chr10	62816265	62816407	-	433
chr10	63629425	63629521	-	806
chr10	67884400	67884535	-	696
chr10	68331510	68331647	-	461
chr10	68406866	68407016	-	374
chr10	68900706	68900847	-	563
chr10	69222220	69222321	-	577
chr10	70887788	70887885	-	503
chr10	71868263	71868365	-	3198
chr10	72272771	72272992	-	1061
chr10	72273456	72273748	-	1660
chr10	72297201	72297328	-	945
chr10	72319629	72319790	-	1228
chr10	72320671	72320833	-	1917
chr10	72354481	72354643	-	586
chr10	73246694	73246965	-	454
chr10	73247155	73247296	-	2807
chr10	73249303	73249746	-	3043
chr10	73495512	73495678	-	499
chr10	73743911	73744040	-	362
chr10	74176332	74176425	-	346
chr10	74825223	74825316	-	818
chr10	74825743	74826147	-	1067
chr10	75209974	75210075	-	758
chr10	75234102	75234222	-	1438
chr10	75235286	75235457	-	445
chr10	75294954	75295077	-	583
chr10	75401291	75401445	-	530
chr10	75749773	75749867	-	488
chr10	75749952	75750236	-	320
chr10	77926656	77926766	-	450
chr10	78029417	78029549	-	4348
chr10	78973103	78973221	-	612
chr10	78973498	78973678	-	742
chr10	78974151	78974241	-	574
chr10	79149931	79150054	-	1925
chr10	80078525	80078649	-	410
chr10	80078829	80078937	-	428
chr10	80205438	80205592	-	1875
chr10	80207201	80207338	-	384
chr10	86366396	86366580	-	437
chr10	86520760	86520848	-	1126
chr10	86711095	86711225	-	628
chr10	86970124	86970267	-	1220
chr10	87093948	87094087	-	1163
chr10	87094746	87094935	-	576
chr10	89643793	89643961	-	1354
chr10	92591545	92591672	-	1490
chr10	93465758	93465923	-	752
chr10	96129856	96130003	-	298
chr10	96586458	96586567	-	556
chr10	96831782	96831923	-	382
chr10	96832050	96832232	-	462
chr10	96832425	96832525	-	431
chr10	97334603	97334766	-	333
chr10	97497704	97497797	-	801
chr10	97498301	97498445	-	540
chr10	97542205	97542315	-	1104
chr10	97687104	97687285	-	2719
chr10	97713488	97713627	-	1498
chr10	98266653	98266766	-	521
chr10	98267099	98267201	-	636
chr10	98267619	98267827	-	687
chr10	98268110	98268230	-	1658
chr10	100286091	100286391	-	523
chr10	100346425	100346565	-	589
chr10	100371239	100371375	-	2288
chr10	100373179	100373377	-	550
chr10	100373667	100373779	-	465
chr10	100373899	100374057	-	1250
chr10	100987134	100987305	-	271
chr10	100997719	100997836	-	2006
chr10	101031054	101031162	-	1254
chr10	101060888	101061051	-	825
chr10	102119552	102119679	-	946
chr10	102120240	102120526	-	1223
chr10	102394227	102394390	-	1350
chr10	102395468	102395613	-	3307
chr10	102420653	102420802	-	429
chr10	102449637	102449748	-	906
chr10	102642002	102642176	-	1269
chr10	102643100	102643218	-	490
chr10	102643413	102643549	-	318
chr10	102643747	102643848	-	646
chr10	102775985	102776116	-	1246
chr10	102854095	102854211	-	408
chr10	103693081	103693250	-	3514
chr10	103745690	103745787	-	1691
chr10	108597887	108598161	-	1464
chr10	108599310	108599560	-	1305
chr10	108600208	108600613	-	1532
chr10	110529997	110530140	-	402
chr10	112949908	112950030	-	1719
chr10	116849333	116849429	-	393
chr10	117166323	117166423	-	1961
chr10	117542176	117542309	-	412
chr10	117542484	117542597	-	1050
chr10	119596543	119596705	-	649
chr10	125158632	125158727	-	745
chr10	125159144	125159399	-	1311
chr10	125160127	125160592	-	652
chr10	125719064	125719166	-	544
chr10	130110383	130110514	-	454
chr10	131094660	131094800	-	347
chr10	131900422	131900521	-	480
chr10	132329900	132330011	-	2184
chr11	207295	207394	-	1418
chr11	236438	236545	-	431
chr11	448015	448161	-	2171
chr11	506279	506411	-	622
chr11	506652	506820	-	712
chr11	575727	575891	-	601
chr11	694972	695261	-	594
chr11	706431	706525	-	669
chr11	805109	805277	-	4397
chr11	809409	809557	-	3317
chr11	832733	832898	-	2296
chr11	842433	842539	-	1547
chr11	843869	843979	-	459
chr11	1862986	1863095	-	710
chr11	1863574	1863688	-	465
chr11	2137197	2137322	-	534
chr11	2137585	2137688	-	890
chr11	2928946	2929119	-	468
chr11	3797433	3797564	-	344
chr11	3840859	3840991	-	472
chr11	5144273	5144409	-	866
chr11	6926173	6926304	-	667
chr11	8682541	8682713	-	3156
chr11	8685701	8685791	-	3345
chr11	8964305	8964466	-	587
chr11	9573001	9573160	-	591
chr11	9573270	9573428	-	2172
chr11	9758067	9758169	-	730
chr11	10304779	10304923	-	3386
chr11	10750806	10750909	-	354
chr11	10931047	10931268	-	616
chr11	12076424	12076529	-	3995
chr11	12086266	12086439	-	492
chr11	12086608	12086751	-	671
chr11	12087185	12087279	-	950
chr11	12087972	12088119	-	2205
chr11	12090077	12090185	-	776
chr11	12164006	12164163	-	3283
chr11	12182623	12182773	-	524
chr11	12286981	12287095	-	1022
chr11	12377758	12377887	-	441
chr11	13462643	13462768	-	613
chr11	16605987	16606115	-	383
chr11	16606268	16606384	-	670
chr11	16606877	16606971	-	994
chr11	17207846	17207999	-	574
chr11	18322061	18322208	-	372
chr11	18394307	18394464	-	1988
chr11	18634247	18634385	-	562
chr11	22624807	22624897	-	701
chr11	22625409	22625552	-	454
chr11	26596373	26596459	-	747
chr11	27209554	27209664	-	3961
chr11	31644040	31644137	-	1987
chr11	32892403	32892509	-	319
chr11	32892633	32892793	-	377
chr11	33039140	33039262	-	763
chr11	33039768	33039939	-	734
chr11	33257098	33257222	-	1076
chr11	33258047	33258215	-	359
chr11	33690178	33690288	-	2171
chr11	34051342	34051434	-	907
chr11	45917747	45918078	-	1054
chr11	45918711	45918857	-	3608
chr11	46119731	46119882	-	1753
chr11	47213839	47213875	-	604
chr11	47214222	47214377	-	704
chr11	47214640	47214879	-	1531
chr11	47269425	47269579	-	567
chr11	57332664	57332807	-	3148
chr11	57424650	57424910	-	2317
chr11	57638154	57638254	-	518
chr11	57638568	57638686	-	947
chr11	58577468	58577580	-	932
chr11	58577986	58578361	-	1028
chr11	58578765	58578955	-	940
chr11	59142628	59142820	-	482
chr11	59142901	59143080	-	1806
chr11	59668925	59669200	-	648
chr11	59755184	59755275	-	612
chr11	61161332	61161491	-	292
chr11	61361747	61361891	-	492
chr11	61429210	61429303	-	824
chr11	61792487	61792651	-	335
chr11	61814555	61814655	-	784
chr11	61815020	61815302	-	1962
chr11	61964718	61964900	-	3035
chr11	62545545	62545747	-	1263
chr11	62599965	62600058	-	1253
chr11	62727329	62727488	-	1029
chr11	62753756	62753888	-	579
chr11	62839491	62839604	-	2492
chr11	62880674	62880803	-	939
chr11	64226045	64226234	-	4379
chr11	64230292	64230390	-	4208
chr11	64234247	64234411	-	759
chr11	64240802	64240932	-	756
chr11	64241289	64241326	-	4633
chr11	64245623	64245927	-	1322
chr11	64246565	64246927	-	4651
chr11	64270145	64270237	-	300
chr11	64284588	64284735	-	797
chr11	64285304	64285444	-	427
chr11	64317445	64317571	-	632
chr11	64777670	64777763	-	940
chr11	64778414	64778558	-	410
chr11	64843040	64843193	-	1724
chr11	65079346	65079452	-	4772
chr11	65134437	65134570	-	675
chr11	65382248	65382429	-	534
chr11	65382696	65382840	-	3827
chr11	65418614	65418715	-	1451
chr11	65419936	65420071	-	1344
chr11	65421026	65421325	-	1526
chr11	65477356	65477539	-	4168
chr11	65493850	65494005	-	3795
chr11	65497286	65497587	-	1642
chr11	65569916	65570040	-	465
chr11	65570104	65570432	-	2170
chr11	65572360	65572455	-	1331
chr11	65573599	65573719	-	2364
chr11	65711758	65711929	-	380
chr11	65712086	65712211	-	450
chr11	65856892	65857052	-	1441
chr11	65858088	65858223	-	1507
chr11	65859222	65859470	-	1202
chr11	65860092	65860372	-	1070
chr11	65888352	65888510	-	2203
chr11	65918938	65919075	-	1074
chr11	65919942	65920048	-	857
chr11	65961408	65961591	-	4184
chr11	66257492	66257638	-	1108
chr11	66344963	66345132	-	2699
chr11	66371665	66371829	-	444
chr11	66372047	66372182	-	436
chr11	67288369	67288475	-	556
chr11	67288861	67288985	-	391
chr11	67317331	67317507	-	370
chr11	67353206	67353351	-	535
chr11	67372432	67372528	-	542
chr11	67372889	67373056	-	892
chr11	67373511	67373797	-	2390
chr11	67398330	67398617	-	3614
chr11	67463978	67464065	-	756
chr11	67464559	67464700	-	4768
chr11	67508000	67508205	-	610
chr11	67583641	67583731	-	2654
chr11	67586107	67586219	-	427
chr11	67619741	67619835	-	1117
chr11	68010070	68010181	-	3310
chr11	68030307	68030462	-	506
chr11	68038826	68038955	-	1614
chr11	69293899	69294004	-	2039
chr11	69295761	69295916	-	504
chr11	69417072	69417271	-	3490
chr11	69638350	69638443	-	761
chr11	69638955	69639083	-	2075
chr11	69640874	69641018	-	1869
chr11	69642704	69642819	-	449
chr11	72223136	72223230	-	646
chr11	73308060	73308170	-	1304
chr11	73597983	73598265	-	541
chr11	73787676	73787807	-	467
chr11	73982753	73982855	-	609
chr11	74135103	74135237	-	3616
chr11	74138497	74138657	-	2998
chr11	74398297	74398459	-	517
chr11	74493237	74493334	-	510
chr11	75561965	75562066	-	769
chr11	75562609	75562774	-	700
chr11	76782987	76783122	-	1084
chr11	77589435	77589589	-	401
chr11	77820005	77820105	-	1048
chr11	78079762	78079877	-	1333
chr11	83285857	83286020	-	555
chr11	85664317	85664441	-	795
chr11	86244334	86244464	-	757
chr11	86731955	86732065	-	547
chr11	86740610	86740704	-	2957
chr11	86743359	86743502	-	4156
chr11	86955276	86955434	-	705
chr11	87037653	87037802	-	583
chr11	95066728	95066856	-	370
chr11	95066927	95067018	-	469
chr11	95149594	95149686	-	1510
chr11	95150908	95151007	-	695
chr11	95789402	95789825	-	729
chr11	102110194	102110347	-	1349
chr11	102111349	102111611	-	933
chr11	105515465	105515634	-	512
chr11	107911373	107911458	-	963
chr11	107912263	107912369	-	1720
chr11	111540471	111540622	-	739
chr11	111871181	111871329	-	331
chr11	111878811	111878917	-	317
chr11	111879071	111879189	-	362
chr11	111911515	111912016	-	1513
chr11	112024937	112025073	-	347
chr11	112157216	112157326	-	3091
chr11	112160188	112160309	-	3898
chr11	112226196	112226333	-	327
chr11	112613264	112613385	-	626
chr11	114291517	114291627	-	971
chr11	114292305	114292461	-	2677
chr11	114294851	114295153	-	561
chr11	114295440	114295536	-	831
chr11	114296144	114296447	-	1804
chr11	114297795	114297905	-	1028
chr11	117231958	117232220	-	541
chr11	118619514	118619603	-	1785
chr11	118790852	118790997	-	307
chr11	118791078	118791214	-	704
chr11	118909245	118909318	-	1362
chr11	118910415	118910563	-	744
chr11	118911030	118911142	-	1026
chr11	118911849	118912040	-	608
chr11	118912175	118912437	-	1203
chr11	118913381	118913472	-	1138
chr11	118914314	118914426	-	4108
chr11	118918305	118918406	-	803
chr11	118997892	118998027	-	1297
chr11	119018266	119018407	-	405
chr11	119084709	119084833	-	451
chr11	119101333	119101434	-	818
chr11	119729078	119729239	-	388
chr11	119729348	119729493	-	649
chr11	122202196	122202358	-	363
chr11	122202409	122202560	-	588
chr11	123059337	123059425	-	2916
chr11	123062045	123062177	-	526
chr11	124876313	124876421	-	423
chr11	125625550	125625658	-	352
chr11	126303876	126304030	-	411
chr11	128905108	128905278	-	575
chr11	130002702	130002864	-	370
chr11	130002948	130003048	-	643
chr11	134223849	134223998	-	704
chr12	389163	389332	-	356
chr12	642668	642918	-	800
chr12	751163	751276	-	1394
chr12	990301	990430	-	833
chr12	1473531	1473626	-	775
chr12	1474051	1474217	-	2194
chr12	1594095	1594232	-	567
chr12	1594303	1594620	-	394
chr12	2794778	2794916	-	1081
chr12	2795763	2795914	-	3277
chr12	2958825	2958985	-	989
chr12	2959593	2959884	-	4302
chr12	3454258	3454395	-	3940
chr12	4164555	4164675	-	351
chr12	4269241	4269401	-	2892
chr12	4271850	4272013	-	1822
chr12	4273564	4273634	-	849
chr12	4274111	4274236	-	1014
chr12	4275096	4275211	-	472
chr12	4275365	4275471	-	621
chr12	6336196	6336301	-	504
chr12	6371106	6371288	-	1488
chr12	6383856	6384038	-	2456
chr12	6451409	6451620	-	545
chr12	6493159	6493312	-	741
chr12	6532574	6532673	-	1847
chr12	6534236	6534337	-	427
chr12	6534476	6534577	-	2386
chr12	6536680	6536785	-	522
chr12	6537123	6537219	-	664
chr12	6537582	6538000	-	497
chr12	6601641	6601769	-	739
chr12	6601953	6602138	-	4212
chr12	6605827	6605920	-	2630
chr12	6608213	6608496	-	4747
chr12	6612845	6612987	-	1334
chr12	6688799	6688978	-	800
chr12	6748032	6748165	-	329
chr12	6748319	6748458	-	4779
chr12	6753003	6753152	-	619
chr12	6765654	6765777	-	407
chr12	6766036	6766221	-	989
chr12	6766435	6766955	-	2976
chr12	6769598	6769684	-	863
chr12	6827441	6827544	-	875
chr12	6828267	6828364	-	1490
chr12	6829569	6829704	-	381
chr12	6851195	6851332	-	841
chr12	6851794	6851941	-	735
chr12	6867289	6867413	-	734
chr12	6867973	6868073	-	4530
chr12	6872399	6872557	-	995
chr12	6927519	6928050	-	877
chr12	6961808	6961951	-	316
chr12	7129917	7130050	-	373
chr12	7130157	7130280	-	1137
chr12	7439733	7439859	-	310
chr12	7439923	7440076	-	359
chr12	7860403	7860504	-	2522
chr12	7966612	7966713	-	4238
chr12	8026469	8026646	-	601
chr12	8032506	8032598	-	421
chr12	8242868	8242975	-	4258
chr12	8697414	8697563	-	473
chr12	8914068	8914190	-	338
chr12	8914282	8914412	-	577
chr12	9447757	9447882	-	450
chr12	10212153	10212384	-	519
chr12	10212481	10212570	-	1500
chr12	10363442	10363556	-	1676
chr12	10715600	10715695	-	1243
chr12	11633828	11633948	-	1621
chr12	11649446	11649583	-	890
chr12	12561070	12561194	-	1529
chr12	12611540	12611837	-	626
chr12	12724998	12725336	-	797
chr12	12725471	12725671	-	769
chr12	12870470	12870574	-	1785
chr12	12901073	12901211	-	658
chr12	13098114	13098238	-	690
chr12	13098570	13098772	-	2613
chr12	14365379	14365505	-	574
chr12	14769899	14770061	-	1225
chr12	14771037	14771139	-	3274
chr12	19129322	19129447	-	1243
chr12	20821373	20821462	-	1079
chr12	21437484	21437640	-	346
chr12	22544094	22544260	-	510
chr12	26124802	26125116	-	942
chr12	26125822	26125914	-	842
chr12	26271737	26271829	-	3135
chr12	27332689	27332803	-	393
chr12	27523882	27524007	-	541
chr12	27549260	27549388	-	617
chr12	27779894	27779986	-	308
chr12	27966861	27966964	-	3464
chr12	28190249	28190406	-	610
chr12	29380505	29380610	-	774
chr12	30794865	30795043	-	680
chr12	30795517	30795658	-	355
chr12	30795889	30795985	-	371
chr12	30796063	30796205	-	468
chr12	30796430	30796568	-	672
chr12	31073047	31073192	-	693
chr12	31073648	31073819	-	487
chr12	31118336	31118720	-	703
chr12	31324059	31324230	-	2280
chr12	31589759	31589875	-	735
chr12	31728706	31728876	-	437
chr12	31728956	31729114	-	3010
chr12	31731813	31731899	-	1271
chr12	31732894	31733006	-	1028
chr12	31733676	31733813	-	2865
chr12	31746817	31746921	-	2485
chr12	31749079	31749234	-	863
chr12	32106464	32106747	-	583
chr12	32107204	32107339	-	458
chr12	32755148	32755302	-	767
chr12	34335912	34336062	-	921
chr12	34345877	34346020	-	990
chr12	34346809	34346943	-	811
chr12	34347345	34347699	-	1537
chr12	34348884	34349016	-	1930
chr12	38905496	38905759	-	1309
chr12	42237594	42237892	-	710
chr12	45727486	45727985	-	1276
chr12	45728865	45728976	-	330
chr12	45729094	45729183	-	507
chr12	45990436	45990634	-	1238
chr12	46371081	46371178	-	390
chr12	46371251	46371444	-	1648
chr12	46383204	46383363	-	702
chr12	47078419	47078524	-	487
chr12	47078656	47078979	-	1161
chr12	47079436	47080164	-	991
chr12	47080757	47080949	-	2177
chr12	47082738	47082889	-	2480
chr12	47085045	47085143	-	846
chr12	47085789	47085940	-	2883
chr12	47094782	47094895	-	1221
chr12	47819818	47820008	-	918
chr12	48105748	48106065	-	363
chr12	48815333	48815473	-	3059
chr12	48818292	48818438	-	333
chr12	48936660	48936753	-	2170
chr12	48956464	48956570	-	1112
chr12	49060130	49060298	-	646
chr12	49060667	49060835	-	354
chr12	49127788	49127890	-	898
chr12	49128446	49128547	-	2353
chr12	49130697	49130800	-	814
chr12	49188414	49188557	-	752
chr12	49264659	49264845	-	955
chr12	49322844	49323021	-	1548
chr12	49366717	49366837	-	545
chr12	50166507	50166600	-	1108
chr12	50167212	50167377	-	3271
chr12	51238567	51238688	-	607
chr12	51269639	51269748	-	318
chr12	51391351	51391443	-	300
chr12	52032867	52032963	-	4190
chr12	52948710	52948845	-	1266
chr12	53006026	53006179	-	921
chr12	53046943	53047073	-	385
chr12	53047183	53047350	-	2741
chr12	53180348	53180655	-	504
chr12	53251923	53252059	-	946
chr12	53492889	53493019	-	260
chr12	53499353	53499712	-	1248
chr12	53500581	53500710	-	610
chr12	53501096	53501227	-	400
chr12	53938641	53938730	-	534
chr12	53965761	53965877	-	387
chr12	53972988	53973082	-	721
chr12	53973567	53973713	-	256
chr12	53973769	53973966	-	1592
chr12	53975204	53975300	-	478
chr12	53984738	53985031	-	1280
chr12	53986141	53986251	-	403
chr12	53995476	53995650	-	4086
chr12	53999566	53999698	-	450
chr12	53999912	54000052	-	523
chr12	54016653	54016741	-	440
chr12	54017051	54017156	-	1038
chr12	55715877	55716035	-	542
chr12	55716300	55716431	-	801
chr12	55716906	55717005	-	1390
chr12	55717989	55718131	-	2292
chr12	55725472	55725595	-	1660
chr12	55726934	55727096	-	1487
chr12	55728284	55728485	-	758
chr12	55829468	55829637	-	1252
chr12	55927018	55927160	-	4935
chr12	55931860	55931988	-	1474
chr12	56116388	56116530	-	1741
chr12	56257401	56257520	-	950
chr12	56258245	56258398	-	372
chr12	56266684	56266793	-	475
chr12	56333564	56333720	-	516
chr12	57086545	57086655	-	746
chr12	57087024	57087280	-	844
chr12	57087614	57087880	-	1146
chr12	57088528	57088766	-	1474
chr12	57089915	57090008	-	1490
chr12	57091150	57091247	-	514
chr12	57091407	57091503	-	2664
chr12	57110093	57110492	-	1131
chr12	57111110	57111421	-	542
chr12	57127745	57127866	-	632
chr12	57454887	57454974	-	4408
chr12	57458922	57459143	-	2778
chr12	57611233	57611338	-	504
chr12	57750976	57751064	-	4008
chr12	57772007	57772118	-	520
chr12	59066245	59066533	-	1043
chr12	62602633	62602779	-	568
chr12	62603060	62603259	-	334
chr12	65534481	65534572	-	2710
chr12	65603663	65603766	-	416
chr12	65740826	65740923	-	761
chr12	65741338	65741507	-	1032
chr12	65822784	65822871	-	1613
chr12	65823997	65824319	-	557
chr12	65824575	65824733	-	414
chr12	65824859	65825013	-	1438
chr12	65826189	65826304	-	812
chr12	65891978	65892136	-	1105
chr12	66169235	66169338	-	405
chr12	66169500	66169630	-	407
chr12	69585215	69585333	-	579
chr12	70242821	70242924	-	518
chr12	70243240	70243399	-	414
chr12	71663712	71663884	-	548
chr12	71685935	71686069	-	489
chr12	74400874	74400960	-	245
chr12	74401106	74401204	-	1584
chr12	75658846	75658946	-	1406
chr12	76292338	76292468	-	774
chr12	76763775	76764055	-	501
chr12	77062995	77063089	-	2715
chr12	79690222	79690575	-	688
chr12	89524667	89524808	-	806
chr12	101877110	101877229	-	378
chr12	103802290	103802392	-	2768
chr12	103965572	103965736	-	501
chr12	106138645	106138992	-	669
chr12	106955351	106955683	-	1433
chr12	109097318	109097495	-	741
chr12	109996211	109996380	-	2834
chr12	111598977	111599324	-	314
chr12	114683522	114683657	-	717
chr12	114684087	114684185	-	510
chr12	118060757	118060895	-	607
chr12	118061045	118061358	-	1329
chr12	120194607	120194739	-	4654
chr12	120199116	120199207	-	2145
chr12	120230643	120230737	-	908
chr12	120231244	120231389	-	3667
chr12	120686256	120686402	-	808
chr12	121799959	121800108	-	638
chr12	121800479	121800614	-	2527
chr12	121802851	121802954	-	1064
chr12	122266340	122266502	-	597
chr12	122974479	122974607	-	675
chr12	122980498	122980665	-	1333
chr12	123256883	123256983	-	532
chr12	123271079	123271221	-	719
chr12	123364748	123364863	-	552
chr12	123457991	123458086	-	535
chr12	123533585	123533766	-	526
chr12	124385741	124386233	-	2755
chr12	124517359	124517456	-	1842
chr12	124911441	124911537	-	3833
chr12	124915126	124915215	-	1360
chr12	124916369	124916503	-	1144
chr12	124923783	124923912	-	4888
chr12	124939479	124939961	-	1028
chr12	131928233	131928338	-	949
chr12	133080117	133080213	-	722
chr13	20566679	20566812	-	466
chr13	21603735	21603861	-	486
chr13	26221655	26221842	-	572
chr13	27449894	27450199	-	470
chr13	27620441	27620620	-	1306
chr13	28138026	28138178	-	586
chr13	30306759	30307063	-	743
chr13	30464513	30464900	-	1499
chr13	30616897	30617054	-	925
chr13	30829131	30829249	-	872
chr13	31161766	31161951	-	509
chr13	36999220	36999369	-	1054
chr13	37000167	37000270	-	527
chr13	41060806	41060952	-	316
chr13	41061068	41061207	-	344
chr13	43879410	43879543	-	344
chr13	44435085	44435208	-	1835
chr13	44436756	44436868	-	465
chr13	44577027	44577367	-	550
chr13	44710620	44710754	-	3619
chr13	48229862	48229956	-	3260
chr13	48975760	48975902	-	372
chr13	48976068	48976235	-	487
chr13	50124069	50124465	-	1226
chr13	50125290	50125584	-	488
chr13	51803639	51803762	-	460
chr13	52455211	52455380	-	654
chr13	52652181	52652355	-	533
chr13	60396207	60396323	-	901
chr13	60397079	60397202	-	457
chr13	64075647	64075793	-	364
chr13	74133726	74133971	-	675
chr13	74134026	74134441	-	750
chr13	74134809	74134956	-	752
chr13	75635844	75635979	-	387
chr13	80339196	80339335	-	2127
chr13	81339700	81339852	-	866
chr13	97975892	97976043	-	707
chr13	99496530	99496824	-	1943
chr13	99498435	99498620	-	2904
chr13	108215477	108215580	-	2823
chr13	109266892	109266988	-	651
chr13	109267474	109267581	-	468
chr13	109267680	109267770	-	1127
chr13	109268673	109268776	-	365
chr13	109268910	109269024	-	953
chr13	109269439	109269590	-	2623
chr13	109271918	109272036	-	365
chr13	109737491	109737600	-	1100
chr13	110307063	110307198	-	910
chr13	110307854	110307945	-	705
chr13	110308435	110308533	-	1864
chr13	110310208	110310339	-	2562
chr13	110712301	110712461	-	800
chr13	110712791	110713036	-	812
chr13	110713404	110713553	-	2040
chr13	113208579	113208702	-	425
chr13	113208896	113209036	-	592
chr13	113752155	113752237	-	549
chr13	113752399	113752496	-	4238
chr13	113756570	113756675	-	2564
chr13	113837287	113837422	-	546
chr13	113849497	113849585	-	1598
chr13	113860633	113860736	-	1915
chr13	113862484	113862581	-	420
chr13	113862672	113862759	-	1405
chr13	113906622	113906771	-	4524
chr13	113910975	113911070	-	1416
chr13	113912256	113912388	-	1347
chr13	114065057	114065232	-	420
chr13	114118901	114118996	-	402
chr13	114281415	114281557	-	428
chr13	114313163	114313311	-	1281
chr14	20342681	20342794	-	867
chr14	20413000	20413128	-	469
chr14	20682679	20682802	-	1813
chr14	20971442	20971774	-	3473
chr14	21070049	21070180	-	936
chr14	21070764	21070870	-	792
chr14	21071409	21071535	-	416
chr14	21098026	21098192	-	372
chr14	21098256	21098431	-	420
chr14	21103520	21103674	-	399
chr14	22824890	22825025	-	4873
chr14	22871595	22871697	-	1097
chr14	22977768	22977859	-	3067
chr14	22980603	22980767	-	2170
chr14	23007033	23007160	-	3131
chr14	23010037	23010172	-	765
chr14	23094517	23094617	-	893
chr14	23306618	23306729	-	2501
chr14	23321110	23321213	-	4430
chr14	23551532	23551713	-	4324
chr14	23555804	23555950	-	334
chr14	23567419	23567546	-	366
chr14	23644440	23644548	-	846
chr14	24114558	24114669	-	547
chr14	24146518	24146821	-	890
chr14	24212977	24213123	-	546
chr14	24232249	24232382	-	289
chr14	24232463	24232572	-	375
chr14	24242208	24242365	-	405
chr14	24242520	24242658	-	493
chr14	24442166	24442472	-	689
chr14	27845221	27845380	-	364
chr14	31026126	31026565	-	794
chr14	31207397	31207746	-	488
chr14	34874020	34874139	-	1347
chr14	34982421	34982568	-	487
chr14	35121676	35121822	-	283
chr14	35121890	35122033	-	317
chr14	35122129	35122284	-	314
chr14	35825983	35826079	-	840
chr14	39170236	39170413	-	4921
chr14	39174873	39175053	-	4310
chr14	39432307	39432485	-	526
chr14	45134384	45134518	-	1459
chr14	45253071	45253220	-	410
chr14	49633882	49634007	-	492
chr14	49634191	49634365	-	1670
chr14	49688122	49688247	-	4906
chr14	49767493	49767609	-	559
chr14	50001195	50001300	-	470
chr14	50001565	50001673	-	428
chr14	50001825	50001978	-	1599
chr14	50312094	50312261	-	417
chr14	50830570	50830738	-	574
chr14	51395384	51395543	-	914
chr14	51396185	51396295	-	2953
chr14	51552805	51552920	-	1761
chr14	51554346	51554518	-	2586
chr14	51556954	51557047	-	433
chr14	51557351	51557457	-	2090
chr14	53953303	53953491	-	2690
chr14	53955853	53956020	-	1039
chr14	54565754	54565910	-	1269
chr14	55051353	55051490	-	739
chr14	58427084	58427203	-	554
chr14	59483788	59484102	-	485
chr14	60091706	60091878	-	2825
chr14	60247928	60248070	-	1202
chr14	60248898	60249048	-	554
chr14	60249376	60249479	-	437
chr14	61177808	61177915	-	1109
chr14	61511509	61511661	-	651
chr14	61525299	61525555	-	2635
chr14	61561666	61561977	-	1207
chr14	61562800	61562977	-	1975
chr14	61569797	61569970	-	605
chr14	61570234	61570340	-	1215
chr14	61571122	61571218	-	1994
chr14	63641190	63641300	-	765
chr14	64503521	64503997	-	481
chr14	64504113	64504220	-	533
chr14	64504493	64504735	-	789
chr14	64758010	64758102	-	1009
chr14	64758638	64758782	-	3729
chr14	64805612	64805726	-	1200
chr14	65236274	65236376	-	2383
chr14	66507728	66507897	-	649
chr14	67359687	67359857	-	554
chr14	67816492	67816631	-	3192
chr14	68137706	68137872	-	2641
chr14	68140226	68140360	-	1632
chr14	68464668	68464838	-	4232
chr14	68682904	68683008	-	2734
chr14	68685313	68685506	-	547
chr14	68685725	68685879	-	2265
chr14	68703130	68703250	-	1713
chr14	68780077	68780219	-	886
chr14	68788586	68789101	-	1102
chr14	68789167	68789697	-	718
chr14	68789840	68790201	-	3320
chr14	68793263	68793919	-	1189
chr14	68794198	68794407	-	591
chr14	68794482	68794662	-	841
chr14	68795150	68795254	-	976
chr14	68880723	68880949	-	2104
chr14	68978649	68978792	-	824
chr14	68978982	68979335	-	622
chr14	69398217	69398339	-	381
chr14	69766816	69767072	-	1554
chr14	69980379	69980512	-	609
chr14	69980843	69980942	-	392
chr14	71320195	71320316	-	1089
chr14	73490765	73490857	-	888
chr14	73644471	73644568	-	454
chr14	73949749	73949836	-	474
chr14	74019115	74019329	-	2676
chr14	74612467	74612645	-	4136
chr14	74616531	74616695	-	3447
chr14	74619885	74619991	-	981
chr14	74762988	74763122	-	891
chr14	75068860	75068983	-	662
chr14	75427566	75427941	-	420
chr14	77025195	77025307	-	1876
chr14	77026671	77026844	-	641
chr14	77027158	77027289	-	805
chr14	77027721	77027890	-	1066
chr14	77028573	77028740	-	4803
chr14	77033209	77033325	-	595
chr14	77033459	77033592	-	612
chr14	77033946	77034132	-	4217
chr14	77037995	77038171	-	937
chr14	77038718	77038897	-	1538
chr14	77039993	77040277	-	2160
chr14	77376968	77377121	-	316
chr14	77799930	77800037	-	410
chr14	81219251	81219368	-	1728
chr14	81220832	81220971	-	512
chr14	85528092	85528218	-	1965
chr14	85529768	85530079	-	3314
chr14	85532936	85533092	-	2107
chr14	87131857	87132014	-	1918
chr14	87869641	87869740	-	677
chr14	87869941	87870066	-	2492
chr14	88323124	88323298	-	453
chr14	88551401	88551515	-	3589
chr14	88562827	88562937	-	634
chr14	93115158	93115341	-	713
chr14	93184122	93184218	-	812
chr14	100238485	100238635	-	1761
chr14	102086977	102087147	-	600
chr14	102139206	102139360	-	583
chr14	102591920	102592103	-	583
chr14	103333830	103334016	-	935
chr14	103521055	103521212	-	384
chr14	103521383	103521538	-	317
chr14	104138152	104138274	-	345
chr14	104677682	104677828	-	413
chr14	104678013	104678142	-	2581
chr14	104680489	104680630	-	1429
chr14	104968239	104968342	-	2290
chr14	104970415	104970756	-	1955
chr14	104972249	104972380	-	1203
chr14	104973137	104973250	-	635
chr14	105020984	105021128	-	1423
chr14	105022349	105022472	-	874
chr14	105023161	105023284	-	1909
chr14	105024897	105025062	-	1349
chr14	105026034	105026233	-	1194
chr14	105093077	105093262	-	842
chr14	105168268	105168516	-	555
chr14	105300630	105300769	-	357
chr14	105489728	105489798	-	364
chr15	23565438	23565628	-	944
chr15	29822037	29822204	-	537
chr15	30991484	30991669	-	370
chr15	35545865	35545978	-	269
chr15	37098951	37099243	-	1529
chr15	37100328	37100577	-	951
chr15	37101178	37101323	-	532
chr15	39580758	39580895	-	1567
chr15	39782334	39782444	-	476
chr15	39933582	39933680	-	442
chr15	40338874	40339045	-	2118
chr15	40340827	40340974	-	2857
chr15	40564947	40565092	-	4284
chr15	40582757	40582859	-	1035
chr15	40694634	40694738	-	446
chr15	40806960	40807060	-	639
chr15	40952812	40952950	-	533
chr15	41115862	41116004	-	670
chr15	41621087	41621203	-	318
chr15	41621328	41621480	-	609
chr15	42272957	42273111	-	536
chr15	42491026	42491156	-	640
chr15	42491539	42491651	-	4007
chr15	43330182	43330304	-	431
chr15	43824558	43824742	-	2312
chr15	44194331	44194479	-	1132
chr15	48331274	48331384	-	791
chr15	50354768	50354907	-	405
chr15	50355068	50355211	-	287
chr15	50765290	50765404	-	329
chr15	52019010	52019114	-	607
chr15	55587806	55587943	-	623
chr15	56243187	56243606	-	672
chr15	56243718	56244113	-	685
chr15	56365262	56365362	-	4164
chr15	58469618	58469862	-	473
chr15	58469951	58470057	-	2918
chr15	58987421	58987558	-	622
chr15	59372484	59372628	-	405
chr15	60391231	60391324	-	1821
chr15	60392800	60393049	-	603
chr15	60393175	60393286	-	4834
chr15	62690364	62690486	-	588
chr15	62769606	62769698	-	1333
chr15	63042397	63042508	-	1145
chr15	63043254	63043389	-	703
chr15	63043852	63043951	-	954
chr15	63044682	63044789	-	3724
chr15	63121602	63121736	-	861
chr15	63503769	63503865	-	779
chr15	64841253	64841364	-	562
chr15	64989355	64989529	-	565
chr15	66700879	66701016	-	1231
chr15	68277524	68277680	-	446
chr15	68578769	68578935	-	351
chr15	68817526	68817658	-	598
chr15	68818067	68818201	-	432
chr15	68818362	68818471	-	674
chr15	68818911	68819089	-	732
chr15	68819378	68819487	-	897
chr15	68820073	68820186	-	911
chr15	70096155	70096441	-	1809
chr15	70097654	70097922	-	1894
chr15	72226525	72226615	-	3854
chr15	72230245	72230419	-	1141
chr15	74614553	74614661	-	1158
chr15	75332150	75332242	-	3844
chr15	75451464	75451718	-	3404
chr15	75454926	75455040	-	952
chr15	75625031	75625215	-	662
chr15	75647620	75647718	-	631
chr15	78540228	78540385	-	408
chr15	79896598	79896713	-	418
chr15	82045918	82046224	-	1209
chr15	82647248	82647390	-	398
chr15	82647485	82647657	-	587
chr15	83206957	83207303	-	837
chr15	84716018	84716176	-	433
chr15	88467293	88467401	-	315
chr15	88621038	88621186	-	1292
chr15	88622209	88622350	-	1115
chr15	88913022	88913194	-	448
chr15	92801394	92801479	-	2740
chr15	96330495	96330562	-	1272
chr15	96331377	96331522	-	2276
chr15	96340539	96340641	-	422
chr15	98647492	98647680	-	860
chr15	98648198	98648340	-	2553
chr15	99450552	99450653	-	4644
chr15	99565235	99565336	-	661
chr16	229030	229173	-	389
chr16	234334	234476	-	363
chr16	377077	377163	-	4943
chr16	396594	396716	-	563
chr16	397025	397136	-	4823
chr16	589137	589288	-	426
chr16	589418	589518	-	572
chr16	679721	679834	-	608
chr16	680229	680356	-	1829
chr16	681800	681989	-	2474
chr16	720962	721140	-	456
chr16	980901	981006	-	466
chr16	981220	981330	-	458
chr16	1150416	1150548	-	429
chr16	1150730	1150884	-	1718
chr16	1308799	1308964	-	675
chr16	1420624	1420785	-	475
chr16	1610571	1610698	-	1718
chr16	1770675	1770776	-	1100
chr16	1771413	1771767	-	809
chr16	1772089	1772284	-	537
chr16	1772397	1772512	-	723
chr16	1826472	1826631	-	350
chr16	1826710	1826862	-	400
chr16	1962436	1962663	-	2292
chr16	2205227	2205372	-	436
chr16	2214981	2215077	-	975
chr16	2267721	2267873	-	344
chr16	2267996	2268143	-	368
chr16	2339731	2339851	-	1090
chr16	2531950	2532043	-	1420
chr16	2533291	2533407	-	3726
chr16	2536849	2536936	-	1087
chr16	2720961	2721112	-	467
chr16	2752472	2752613	-	637
chr16	2767106	2767202	-	4835
chr16	2835669	2835791	-	3573
chr16	2882516	2882663	-	603
chr16	2911644	2911767	-	4545
chr16	3020137	3020263	-	1709
chr16	3021725	3022131	-	699
chr16	3022316	3022452	-	817
chr16	3023111	3023202	-	859
chr16	3263612	3263713	-	1002
chr16	3282720	3282881	-	633
chr16	3305175	3305469	-	340
chr16	3880043	3880129	-	762
chr16	4271180	4271274	-	676
chr16	4537323	4537430	-	1181
chr16	4538311	4538495	-	470
chr16	4614790	4615049	-	1605
chr16	4766929	4767197	-	1724
chr16	5033516	5033677	-	373
chr16	8108846	8109006	-	672
chr16	8109403	8109526	-	3912
chr16	10743640	10743758	-	556
chr16	11308893	11308983	-	1121
chr16	11309734	11309937	-	3570
chr16	11313225	11313356	-	2107
chr16	11315323	11315561	-	1241
chr16	11586824	11586972	-	394
chr16	11915816	11915980	-	823
chr16	12610084	12610203	-	3859
chr16	13606852	13606997	-	629
chr16	14399439	14399546	-	2360
chr16	14630110	14630298	-	2660
chr16	15643013	15643165	-	1376
chr16	18925704	18925835	-	806
chr16	18926316	18926466	-	376
chr16	19067313	19067468	-	454
chr16	19717798	19718243	-	353
chr16	20741266	20741381	-	644
chr16	21301315	21301421	-	1823
chr16	21520092	21520222	-	372
chr16	22436838	22436988	-	360
chr16	22437105	22437250	-	368
chr16	24537441	24537557	-	2023
chr16	25106996	25107145	-	4698
chr16	25257386	25257552	-	478
chr16	25257732	25257862	-	558
chr16	28537166	28537265	-	807
chr16	28537540	28537676	-	753
chr16	28538029	28538368	-	1056
chr16	28822446	28822604	-	432
chr16	28822836	28822948	-	1192
chr16	28823806	28823973	-	491
chr16	28844703	28844813	-	1811
chr16	28863214	28863506	-	541
chr16	29679485	29679603	-	518
chr16	29695043	29695146	-	2910
chr16	29805411	29805515	-	599
chr16	29805840	29805938	-	953
chr16	29806642	29806784	-	1347
chr16	29807818	29807983	-	2330
chr16	29810069	29810168	-	483
chr16	29810500	29810608	-	832
chr16	29811142	29811258	-	4889
chr16	29815910	29816016	-	851
chr16	29816708	29816807	-	384
chr16	29816909	29817055	-	3429
chr16	29820271	29820375	-	961
chr16	29961859	29962003	-	1529
chr16	29994232	29994426	-	977
chr16	29995128	29995295	-	454
chr16	29995532	29995683	-	608
chr16	30064969	30065100	-	703
chr16	30065204	30065630	-	1985
chr16	30067230	30067344	-	2825
chr16	30091795	30091946	-	4501
chr16	30353416	30353648	-	1958
chr16	30355194	30355370	-	561
chr16	30377622	30377849	-	630
chr16	30378134	30378265	-	651
chr16	30445298	30445492	-	620
chr16	30526676	30526830	-	792
chr16	30571485	30571919	-	529
chr16	30650476	30650584	-	1004
chr16	30658010	30658123	-	726
chr16	30658506	30658598	-	1293
chr16	30659758	30659848	-	499
chr16	30697946	30698057	-	540
chr16	30698373	30698508	-	690
chr16	30893918	30894107	-	2524
chr16	30922659	30922767	-	805
chr16	30948906	30949042	-	1232
chr16	30957106	30957237	-	557
chr16	30957499	30957657	-	1108
chr16	31033265	31033442	-	622
chr16	31073172	31073288	-	549
chr16	31073633	31073780	-	670
chr16	31179699	31179839	-	1029
chr16	31180496	31180759	-	3778
chr16	31458984	31459129	-	406
chr16	31459210	31459390	-	746
chr16	35506374	35506519	-	794
chr16	46689055	46689232	-	481
chr16	48384735	48384830	-	714
chr16	48610085	48610229	-	746
chr16	49855421	49855567	-	717
chr16	50152792	50152888	-	397
chr16	51151251	51151439	-	481
chr16	51151549	51151742	-	844
chr16	53052439	53053116	-	2138
chr16	54285418	54285568	-	870
chr16	54286290	54286460	-	646
chr16	54929052	54929207	-	1675
chr16	57535878	57536047	-	634
chr16	58000565	58000710	-	744
chr16	65121970	65122104	-	1083
chr16	66549697	66549886	-	2756
chr16	66604460	66604589	-	896
chr16	66934281	66934422	-	791
chr16	66934838	66934967	-	540
chr16	67028818	67028976	-	1034
chr16	67159007	67159119	-	866
chr16	67159799	67159928	-	1221
chr16	67170339	67170487	-	384
chr16	67245977	67246078	-	335
chr16	67246230	67246377	-	1373
chr16	67660143	67660321	-	655
chr16	69132061	69132244	-	430
chr16	69754831	69754951	-	2819
chr16	69757531	69757685	-	4666
chr16	70437084	70437183	-	2227
chr16	73053350	73053444	-	4278
[truncated: 2,681 more rows]

## Sheet: ExtDataFig1d_RPE-1
chr	start	end	strand	promoterPair_dist
[truncated: 1,873 more rows]

[truncated: 1 more sheets: ExtDataFig1e]
