# Supplementary material for: Gene regulation by convergent promoters
Source: Nat Genet. 2025 Jan 6;57(1):206–17. doi: 10.1038/s41588-024-02025-w (PMC11735407; doi:10.1038/s41588-024-02025-w)
Supplement: Supplementary file 12 — Source Data. [file 41588_2024_2025_MOESM12_ESM.xlsx]

## Sheet: ExtDataFig2a
included_biotype	celltype	TSS	count
lncRNA	MCF7	first	93
N/A	MCF7	first	833
protein_coding	MCF7	first	118
others	MCF7	first	5
lncRNA	MCF7	second	43
N/A	MCF7	second	165
protein_coding	MCF7	second	836
others	MCF7	second	5
lncRNA	MCF7	third	56
N/A	MCF7	third	925
protein_coding	MCF7	third	62
others	MCF7	third	6
lncRNA	MCF7	fourth	24
N/A	MCF7	fourth	695
protein_coding	MCF7	fourth	328
others	MCF7	fourth	2
lncRNA	U2OS	first	163
N/A	U2OS	first	1130
protein_coding	U2OS	first	144
others	U2OS	first	15
lncRNA	U2OS	second	82
N/A	U2OS	second	177
protein_coding	U2OS	second	1175
others	U2OS	second	18
lncRNA	U2OS	third	88
N/A	U2OS	third	1274
protein_coding	U2OS	third	84
others	U2OS	third	6
lncRNA	U2OS	fourth	25
N/A	U2OS	fourth	905
protein_coding	U2OS	fourth	509
others	U2OS	fourth	13
lncRNA	RPE1	first	94
N/A	RPE1	first	515
protein_coding	RPE1	first	116
others	RPE1	first	5
lncRNA	RPE1	second	33
N/A	RPE1	second	80
protein_coding	RPE1	second	611
others	RPE1	second	6
lncRNA	RPE1	third	58
N/A	RPE1	third	610
protein_coding	RPE1	third	58
others	RPE1	third	4
lncRNA	RPE1	fourth	19
N/A	RPE1	fourth	431
protein_coding	RPE1	fourth	276
others	RPE1	fourth	4

## Sheet: ExtDataFig2b
TSS	gene	number	chr	strand	ID	intersection	intersection_mod	celltype
959393	ENSG00000188976	TSS#1	chr1	-	1	intergenic	intergenic	MCF-7
1000295	ENSG00000188290	TSS#1	chr1	-	2	intergenic	intergenic	MCF-7
1274035	ENSG00000160087	TSS#1	chr1	-	3	intergenic	intergenic	MCF-7
1308009	ENSG00000131584	TSS#1	chr1	-	4	intron	intron	MCF-7
1407372	ENSG00000242485	TSS#1	chr1	-	5	intergenic	intergenic	MCF-7
1471661	ENSG00000160072	TSS#1	chr1	+	6	intergenic	intergenic	MCF-7
1574946	ENSG00000160075	TSS#1	chr1	-	7	intergenic	intergenic	MCF-7
1600187	ENSG00000228594	TSS#1	chr1	-	8	intergenic	intergenic	MCF-7
1615796	ENSG00000197530	TSS#1	chr1	+	9	intron	intron	MCF-7
2546063	ENSG00000272449	TSS#1	chr1	+	10	exon	exon	MCF-7
9182417	ENSG00000228526	TSS#1	chr1	-	11	intron	intron	MCF-7
12618438	ENSG00000162496	TSS#1	chr1	-	12	intergenic	intergenic	MCF-7
16156174	ENSG00000142627	TSS#1	chr1	-	13	intergenic	intergenic	MCF-7
20486368	ENSG00000162545	TSS#1	chr1	-	14	intergenic	intergenic	MCF-7
23559643	ENSG00000117318	TSS#1	chr1	-	15	intergenic	intergenic	MCF-7
26472274	ENSG00000198830	TSS#1	chr1	+	16	intergenic	intergenic	MCF-7
26695934	ENSG00000117713	TSS#1	chr1	+	17	intron	intron	MCF-7
26900525	ENSG00000198746	TSS#1	chr1	-	18	intergenic	intergenic	MCF-7
28235965	ENSG00000130770	TSS#1	chr1	+	19	intergenic	intergenic	MCF-7
28736673	ENSG00000198492	TSS#1	chr1	+	20	exon|five_prime_utr	5'UTR	MCF-7
37807630	ENSG00000197982	TSS#1	chr1	+	21	five_prime_utr|exon	5'UTR	MCF-7
39026245	ENSG00000168653	TSS#1	chr1	+	22	intergenic	intergenic	MCF-7
43453916	ENSG00000178922	TSS#1	chr1	-	23	exon|five_prime_utr	5'UTR	MCF-7
45583932	ENSG00000132780	TSS#1	chr1	+	24	intron	intron	MCF-7
51330531	ENSG00000085831	TSS#1	chr1	-	25	exon|five_prime_utr	5'UTR	MCF-7
51330637	ENSG00000085831	TSS#1	chr1	-	26	intron	intron	MCF-7
53946313	ENSG00000116212	TSS#1	chr1	+	27	intron	intron	MCF-7
66924855	ENSG00000198160	TSS#1	chr1	+	28	intergenic	intergenic	MCF-7
85465326	ENSG00000153904	TSS#1	chr1	-	29	intron	intron	MCF-7
89820905	ENSG00000171492	TSS#1	chr1	+	30	intron	intron	MCF-7
107056614	ENSG00000198890	TSS#1	chr1	+	31	intergenic	intergenic	MCF-7
107057477	ENSG00000198890	TSS#1	chr1	+	32	exon|CDS	CDS	MCF-7
108200242	ENSG00000085491	TSS#1	chr1	-	33	exon|five_prime_utr	5'UTR	MCF-7
109090647	ENSG00000215717	TSS#1	chr1	+	34	intergenic	intergenic	MCF-7
112707217	ENSG00000155366	TSS#1	chr1	-	35	intron|exon|five_prime_utr	5'UTR	MCF-7
114511291	ENSG00000197323	TSS#1	chr1	-	36	intergenic	intergenic	MCF-7
145996747	ENSG00000265972	TSS#1	chr1	-	37	intergenic	intergenic	MCF-7
147172778	ENSG00000131791	TSS#1	chr1	-	38	intergenic	intergenic	MCF-7
150269261	ENSG00000117362	TSS#1	chr1	-	39	exon|five_prime_utr	5'UTR	MCF-7
150629852	ENSG00000143420	TSS#1	chr1	-	40	intergenic	intergenic	MCF-7
151059679	ENSG00000197622	TSS#1	chr1	-	41	exon|five_prime_utr	5'UTR	MCF-7
151165859	ENSG00000163156	TSS#1	chr1	+	42	intron	intron	MCF-7
151327452	ENSG00000143393	TSS#1	chr1	-	43	exon|five_prime_utr	5'UTR	MCF-7
153967310	ENSG00000143578	TSS#1	chr1	+	44	intergenic	intergenic	MCF-7
155002487	ENSG00000160685	TSS#1	chr1	+	45	intergenic	intergenic	MCF-7
155324339	ENSG00000160753	TSS#1	chr1	+	46	five_prime_utr|exon	5'UTR	MCF-7
155562963	ENSG00000116539	TSS#1	chr1	-	47	intron	intron	MCF-7
156212881	ENSG00000260238	TSS#1	chr1	+	48	intergenic	intergenic	MCF-7
156728891	ENSG00000143319	TSS#1	chr1	-	49	intergenic	intergenic	MCF-7
156751930	ENSG00000143321	TSS#1	chr1	-	50	intron	intron	MCF-7
161132699	ENSG00000158796	TSS#1	chr1	-	51	intergenic	intergenic	MCF-7
180502699	ENSG00000230124	TSS#1	chr1	-	52	exon|five_prime_utr	5'UTR	MCF-7
182392048	ENSG00000135821	TSS#1	chr1	-	53	exon|five_prime_utr	5'UTR	MCF-7
183472264	ENSG00000116698	TSS#1	chr1	+	54	five_prime_utr|exon	5'UTR	MCF-7
186375441	ENSG00000047410	TSS#1	chr1	-	55	intron	intron	MCF-7
198156941	ENSG00000151414	TSS#1	chr1	+	56	intergenic	intergenic	MCF-7
201399632	ENSG00000159166	TSS#1	chr1	-	57	intron	intron	MCF-7
201739800	ENSG00000134369	TSS#1	chr1	+	58	exon	exon	MCF-7
203305308	ENSG00000159388	TSS#1	chr1	+	59	intergenic	intergenic	MCF-7
204516272	ENSG00000198625	TSS#1	chr1	+	60	intergenic	intergenic	MCF-7
205632077	ENSG00000158711	TSS#1	chr1	-	61	intergenic	intergenic	MCF-7
218345229	ENSG00000092969	TSS#1	chr1	+	62	intergenic	intergenic	MCF-7
218345986	ENSG00000092969	TSS#1	chr1	+	63	five_prime_utr|exon	5'UTR	MCF-7
224434903	ENSG00000162923	TSS#1	chr1	-	64	intron	intron	MCF-7
234609599	ENSG00000168264	TSS#1	chr1	-	65	intergenic	intergenic	MCF-7
234610312	ENSG00000168264	TSS#1	chr1	-	66	intergenic	intergenic	MCF-7
234610981	ENSG00000168264	TSS#1	chr1	-	67	intergenic	intergenic	MCF-7
235075623	ENSG00000280587	TSS#1	chr1	-	68	intergenic	intergenic	MCF-7
236523947	ENSG00000116977	TSS#1	chr1	+	69	exon|five_prime_utr	5'UTR	MCF-7
244864690	ENSG00000153187	TSS#1	chr1	-	70	intergenic	intergenic	MCF-7
247332053	ENSG00000162714	TSS#1	chr1	-	71	intergenic	intergenic	MCF-7
248838010	ENSG00000171161	TSS#1	chr1	+	72	intergenic	intergenic	MCF-7
248859153	ENSG00000171163	TSS#1	chr1	-	73	intergenic	intergenic	MCF-7
932000	ENSG00000107929	TSS#1	chr10	-	74	intergenic	intergenic	MCF-7
1049291	ENSG00000067064	TSS#1	chr10	-	75	intergenic	intergenic	MCF-7
13348417	ENSG00000086475	TSS#1	chr10	-	76	intergenic	intergenic	MCF-7
21533953	ENSG00000078403	TSS#1	chr10	+	77	intron	intron	MCF-7
27155168	ENSG00000120539	TSS#1	chr10	+	78	five_prime_utr|exon	5'UTR	MCF-7
28303318	ENSG00000150054	TSS#1	chr10	-	79	intron	intron	MCF-7
29735983	ENSG00000197321	TSS#1	chr10	-	80	intron	intron	MCF-7
33335067	ENSG00000099250	TSS#1	chr10	-	81	exon|five_prime_utr	5'UTR	MCF-7
38010527	ENSG00000189180	TSS#1	chr10	+	82	intergenic	intergenic	MCF-7
43409293	ENSG00000169813	TSS#1	chr10	-	83	intergenic	intergenic	MCF-7
50624083	ENSG00000198964	TSS#1	chr10	-	84	intron	intron	MCF-7
51074403	ENSG00000185532	TSS#1	chr10	+	85	five_prime_utr|exon	5'UTR	MCF-7
69451313	ENSG00000099282	TSS#1	chr10	+	86	intergenic	intergenic	MCF-7
73772453	ENSG00000196968	TSS#1	chr10	+	87	exon|CDS	CDS	MCF-7
74825313	ENSG00000156650	TSS#1	chr10	+	88	exon|five_prime_utr	5'UTR	MCF-7
75401886	ENSG00000165655	TSS#1	chr10	-	89	intergenic	intergenic	MCF-7
77926933	ENSG00000151208	TSS#1	chr10	-	90	intergenic	intergenic	MCF-7
79243343	ENSG00000108175	TSS#1	chr10	+	91	intron	intron	MCF-7
80078609	ENSG00000133678	TSS#1	chr10	+	92	intergenic	intergenic	MCF-7
87659739	ENSG00000198682	TSS#1	chr10	+	93	five_prime_utr|exon	5'UTR	MCF-7
89645373	ENSG00000152782	TSS#1	chr10	-	94	exon|five_prime_utr	5'UTR	MCF-7
96832166	ENSG00000196233	TSS#1	chr10	+	95	intergenic	intergenic	MCF-7
100286286	ENSG00000196072	TSS#1	chr10	-	96	exon|five_prime_utr	5'UTR	MCF-7
100987542	ENSG00000055950	TSS#1	chr10	-	97	intergenic	intergenic	MCF-7
102643838	ENSG00000171206	TSS#1	chr10	+	98	intergenic	intergenic	MCF-7
102644411	ENSG00000171206	TSS#1	chr10	+	99	intergenic	intergenic	MCF-7
103367874	ENSG00000148835	TSS#1	chr10	+	100	intergenic	intergenic	MCF-7
116272441	ENSG00000151892	TSS#1	chr10	-	101	intron	intron	MCF-7
116274534	ENSG00000151892	TSS#1	chr10	-	102	intergenic	intergenic	MCF-7
116274900	ENSG00000151892	TSS#1	chr10	-	103	intergenic	intergenic	MCF-7
118046993	ENSG00000107560	TSS#1	chr10	-	104	intergenic	intergenic	MCF-7
119596750	ENSG00000151923	TSS#1	chr10	-	105	exon|five_prime_utr	5'UTR	MCF-7
119597313	ENSG00000151923	TSS#1	chr10	-	106	intergenic	intergenic	MCF-7
125159145	ENSG00000175029	TSS#1	chr10	-	107	intron	intron	MCF-7
125161182	ENSG00000175029	TSS#1	chr10	-	108	intergenic	intergenic	MCF-7
207390	ENSG00000177963	TSS#1	chr11	+	109	intergenic	intergenic	MCF-7
393954	ENSG00000184363	TSS#1	chr11	+	110	intron	intron	MCF-7
507504	ENSG00000023191	TSS#1	chr11	-	111	intergenic	intergenic	MCF-7
535788	ENSG00000174775	TSS#1	chr11	-	112	intron	intron	MCF-7
560728	ENSG00000099849	TSS#1	chr11	+	113	intron	intron	MCF-7
706518	ENSG00000177106	TSS#1	chr11	+	114	intron	intron	MCF-7
804445	ENSG00000177595	TSS#1	chr11	-	115	exon|five_prime_utr	5'UTR	MCF-7
805411	ENSG00000177595	TSS#1	chr11	-	116	intron	intron	MCF-7
832852	ENSG00000177697	TSS#1	chr11	+	117	intergenic	intergenic	MCF-7
1572270	ENSG00000233930	TSS#1	chr11	+	118	intron	intron	MCF-7
2271185	ENSG00000183734	TSS#1	chr11	-	119	intergenic	intergenic	MCF-7
2929545	ENSG00000181649	TSS#1	chr11	-	120	intergenic	intergenic	MCF-7
8964509	ENSG00000175348	TSS#1	chr11	-	121	intron	intron	MCF-7
9460624	ENSG00000166478	TSS#1	chr11	+	122	exon|five_prime_utr	5'UTR	MCF-7
17013855	ENSG00000184669	TSS#1	chr11	+	123	intergenic	intergenic	MCF-7
17014525	ENSG00000166689	TSS#1	chr11	-	124	intergenic	intergenic	MCF-7
45804282	ENSG00000181830	TSS#1	chr11	+	125	exon|five_prime_utr	5'UTR	MCF-7
46121607	ENSG00000135365	TSS#1	chr11	-	126	intergenic	intergenic	MCF-7
46846411	ENSG00000175216	TSS#1	chr11	-	127	intergenic	intergenic	MCF-7
47214841	ENSG00000134574	TSS#1	chr11	+	128	intron	intron	MCF-7
59142777	ENSG00000166801	TSS#1	chr11	+	129	exon|five_prime_utr	5'UTR	MCF-7
61161750	ENSG00000167987	TSS#1	chr11	-	130	intergenic	intergenic	MCF-7
61294965	ENSG00000167992	TSS#1	chr11	-	131	exon|CDS	CDS	MCF-7
61816984	ENSG00000149485	TSS#1	chr11	-	132	exon|five_prime_utr	5'UTR	MCF-7
61967782	ENSG00000167996	TSS#1	chr11	-	133	intergenic	intergenic	MCF-7
62601306	ENSG00000149480	TSS#1	chr11	-	134	intron	intron	MCF-7
62671614	ENSG00000204922	TSS#1	chr11	+	135	five_prime_utr|exon	5'UTR	MCF-7
62727680	ENSG00000214753	TSS#1	chr11	-	136	intergenic	intergenic	MCF-7
63986315	ENSG00000167770	TSS#1	chr11	+	137	five_prime_utr|exon|CDS	5'UTR	MCF-7
64226168	ENSG00000149761	TSS#1	chr11	+	138	exon|five_prime_utr	5'UTR	MCF-7
64240890	ENSG00000173486	TSS#1	chr11	+	139	intergenic	intergenic	MCF-7
64245718	ENSG00000256940	TSS#1	chr11	+	140	intergenic	intergenic	MCF-7
64247092	ENSG00000173457	TSS#1	chr11	-	141	exon	exon	MCF-7
65084039	ENSG00000162300	TSS#1	chr11	+	142	intergenic	intergenic	MCF-7
65181839	ENSG00000014216	TSS#1	chr11	+	143	exon|five_prime_utr	5'UTR	MCF-7
65540783	ENSG00000168056	TSS#1	chr11	-	144	intron	intron	MCF-7
65570423	ENSG00000173465	TSS#1	chr11	+	145	intergenic	intergenic	MCF-7
65711870	ENSG00000172977	TSS#1	chr11	+	146	intergenic	intergenic	MCF-7
65859555	ENSG00000172757	TSS#1	chr11	-	147	intron	intron	MCF-7
65860426	ENSG00000172732	TSS#1	chr11	+	148	intron	intron	MCF-7
65900459	ENSG00000175592	TSS#1	chr11	-	149	exon|five_prime_utr	5'UTR	MCF-7
65919033	ENSG00000175550	TSS#1	chr11	+	150	intergenic	intergenic	MCF-7
66257586	ENSG00000174996	TSS#1	chr11	+	151	intron	intron	MCF-7
67303295	ENSG00000172830	TSS#1	chr11	+	152	intergenic	intergenic	MCF-7
67353834	ENSG00000175482	TSS#1	chr11	-	153	intron	intron	MCF-7
67373915	ENSG00000175505	TSS#1	chr11	-	154	intron	intron	MCF-7
69640953	ENSG00000110092	TSS#1	chr11	+	155	intergenic	intergenic	MCF-7
70270476	ENSG00000131626	TSS#1	chr11	+	156	intergenic	intergenic	MCF-7
72112874	ENSG00000110200	TSS#1	chr11	-	157	intergenic	intergenic	MCF-7
72223775	ENSG00000165458	TSS#1	chr11	+	158	exon|five_prime_utr	5'UTR	MCF-7
72781322	ENSG00000214530	TSS#1	chr11	-	159	intron	intron	MCF-7
72814308	ENSG00000168010	TSS#1	chr11	+	160	intergenic	intergenic	MCF-7
73218162	ENSG00000175591	TSS#1	chr11	+	161	intergenic	intergenic	MCF-7
73308147	ENSG00000110237	TSS#1	chr11	+	162	intergenic	intergenic	MCF-7
74493073	ENSG00000254837	TSS#1	chr11	+	163	intergenic	intergenic	MCF-7
75562195	ENSG00000149257	TSS#1	chr11	+	164	exon|five_prime_utr	5'UTR	MCF-7
76783052	ENSG00000182704	TSS#1	chr11	+	165	intron	intron	MCF-7
114400651	ENSG00000180425	TSS#1	chr11	-	166	intergenic	intergenic	MCF-7
118531191	ENSG00000255435	TSS#1	chr11	-	167	intergenic	intergenic	MCF-7
118791254	ENSG00000110367	TSS#1	chr11	-	168	intergenic	intergenic	MCF-7
118925630	ENSG00000186174	TSS#1	chr11	-	169	intergenic	intergenic	MCF-7
119084793	ENSG00000256269	TSS#1	chr11	+	170	intergenic	intergenic	MCF-7
2794875	ENSG00000004478	TSS#1	chr12	+	171	intergenic	intergenic	MCF-7
6383993	ENSG00000111321	TSS#1	chr12	+	172	intron	intron	MCF-7
6534356	ENSG00000111640	TSS#1	chr12	+	173	intergenic	intergenic	MCF-7
6689747	ENSG00000126746	TSS#1	chr12	-	174	intergenic	intergenic	MCF-7
6927764	ENSG00000111676	TSS#1	chr12	+	175	intron	intron	MCF-7
9448294	ENSG00000214826	TSS#1	chr12	-	176	intergenic	intergenic	MCF-7
12562350	ENSG00000111266	TSS#1	chr12	-	177	exon|five_prime_utr	5'UTR	MCF-7
45729540	ENSG00000189079	TSS#1	chr12	+	178	intergenic	intergenic	MCF-7
46269048	ENSG00000111371	TSS#1	chr12	-	179	exon|five_prime_utr	5'UTR	MCF-7
46373000	ENSG00000134294	TSS#1	chr12	-	180	intergenic	intergenic	MCF-7
47080075	ENSG00000139211	TSS#1	chr12	-	181	intergenic	intergenic	MCF-7
47758879	ENSG00000211584	TSS#1	chr12	+	182	intron	intron	MCF-7
48106115	ENSG00000079387	TSS#1	chr12	-	183	intergenic	intergenic	MCF-7
48818429	ENSG00000167535	TSS#1	chr12	+	184	exon	exon	MCF-7
48957580	ENSG00000134287	TSS#1	chr12	-	185	intergenic	intergenic	MCF-7
49131605	ENSG00000123416	TSS#1	chr12	-	186	intergenic	intergenic	MCF-7
50085082	ENSG00000066117	TSS#1	chr12	+	187	intergenic	intergenic	MCF-7
51270335	ENSG00000170545	TSS#1	chr12	-	188	exon|five_prime_utr	5'UTR	MCF-7
51391735	ENSG00000139629	TSS#1	chr12	-	189	exon	exon	MCF-7
52904051	ENSG00000170421	TSS#1	chr12	-	190	intron	intron	MCF-7
52905346	ENSG00000170421	TSS#1	chr12	-	191	intron	intron	MCF-7
52907442	ENSG00000170421	TSS#1	chr12	-	192	intron	intron	MCF-7
53054571	ENSG00000257337	TSS#1	chr12	-	193	intergenic	intergenic	MCF-7
53180597	ENSG00000139651	TSS#1	chr12	+	194	intergenic	intergenic	MCF-7
53252017	ENSG00000182544	TSS#1	chr12	+	195	exon|CDS	CDS	MCF-7
53380701	ENSG00000185591	TSS#1	chr12	+	196	intron	intron	MCF-7
53501214	ENSG00000139546	TSS#1	chr12	+	197	five_prime_utr|exon	5'UTR	MCF-7
55928070	ENSG00000170473	TSS#1	chr12	-	198	intron	intron	MCF-7
56158224	ENSG00000092841	TSS#1	chr12	+	199	intron	intron	MCF-7
56160058	ENSG00000092841	TSS#1	chr12	+	200	exon|CDS|five_prime_utr	5'UTR	MCF-7
56636449	ENSG00000076108	TSS#1	chr12	-	201	intron	intron	MCF-7
56688566	ENSG00000110958	TSS#1	chr12	-	202	intergenic	intergenic	MCF-7
62602727	ENSG00000257354	TSS#1	chr12	+	203	intergenic	intergenic	MCF-7
65169408	ENSG00000174106	TSS#1	chr12	+	204	intergenic	intergenic	MCF-7
70243359	ENSG00000111596	TSS#1	chr12	+	205	exon|five_prime_utr	5'UTR	MCF-7
71686037	ENSG00000139291	TSS#1	chr12	+	206	intron	intron	MCF-7
76031691	ENSG00000139289	TSS#1	chr12	-	207	exon|CDS	CDS	MCF-7
76764041	ENSG00000186908	TSS#1	chr12	+	208	five_prime_utr|exon	5'UTR	MCF-7
79690674	ENSG00000177425	TSS#1	chr12	-	209	intron	intron	MCF-7
79691224	ENSG00000177425	TSS#1	chr12	-	210	intergenic	intergenic	MCF-7
89353731	ENSG00000139318	TSS#1	chr12	-	211	intergenic	intergenic	MCF-7
89524868	ENSG00000257594	TSS#1	chr12	-	212	intron	intron	MCF-7
89526002	ENSG00000139323	TSS#1	chr12	-	213	exon|five_prime_utr	5'UTR	MCF-7
93570275	ENSG00000120833	TSS#1	chr12	+	214	intron	intron	MCF-7
93570828	ENSG00000120833	TSS#1	chr12	+	215	intron	intron	MCF-7
93571570	ENSG00000246985	TSS#1	chr12	-	216	exon	exon	MCF-7
93571862	ENSG00000246985	TSS#1	chr12	-	217	intergenic	intergenic	MCF-7
103965706	ENSG00000139372	TSS#1	chr12	+	218	intergenic	intergenic	MCF-7
111599420	ENSG00000204842	TSS#1	chr12	-	219	CDS|exon|five_prime_utr	5'UTR	MCF-7
121800681	ENSG00000139725	TSS#1	chr12	-	220	intron	intron	MCF-7
121803923	ENSG00000139718	TSS#1	chr12	+	221	intergenic	intergenic	MCF-7
121804570	ENSG00000139718	TSS#1	chr12	+	222	intron	intron	MCF-7
122422699	ENSG00000130779	TSS#1	chr12	-	223	intergenic	intergenic	MCF-7
122980616	ENSG00000182196	TSS#1	chr12	+	224	exon|CDS|five_prime_utr	5'UTR	MCF-7
122980870	ENSG00000182196	TSS#1	chr12	+	225	exon|five_prime_utr	5'UTR	MCF-7
122981666	ENSG00000182196	TSS#1	chr12	+	226	exon|CDS	CDS	MCF-7
123271945	ENSG00000111328	TSS#1	chr12	-	227	intron	intron	MCF-7
123972925	ENSG00000119242	TSS#1	chr12	-	228	intergenic	intergenic	MCF-7
124567598	ENSG00000196498	TSS#1	chr12	-	229	intergenic	intergenic	MCF-7
124914704	ENSG00000150991	TSS#1	chr12	-	230	exon|five_prime_utr	5'UTR	MCF-7
131828293	ENSG00000198598	TSS#1	chr12	+	231	intergenic	intergenic	MCF-7
19958504	ENSG00000121741	TSS#1	chr13	+	232	intergenic	intergenic	MCF-7
27450642	ENSG00000122033	TSS#1	chr13	-	233	intergenic	intergenic	MCF-7
28138140	ENSG00000152520	TSS#1	chr13	+	234	intergenic	intergenic	MCF-7
30617775	ENSG00000132952	TSS#1	chr13	+	235	exon	exon	MCF-7
41061385	ENSG00000120688	TSS#1	chr13	+	236	intergenic	intergenic	MCF-7
50125681	ENSG00000231607	TSS#1	chr13	-	237	exon	exon	MCF-7
60397174	ENSG00000083544	TSS#1	chr13	+	238	intron	intron	MCF-7
79406308	ENSG00000139746	TSS#1	chr13	-	239	exon	exon	MCF-7
110713488	ENSG00000153487	TSS#1	chr13	+	240	exon|five_prime_utr	5'UTR	MCF-7
113209471	ENSG00000139842	TSS#1	chr13	+	241	intron	intron	MCF-7
114281502	ENSG00000169062	TSS#1	chr13	+	242	intergenic	intergenic	MCF-7
20413557	ENSG00000129566	TSS#1	chr14	-	243	intergenic	intergenic	MCF-7
21098835	ENSG00000165804	TSS#1	chr14	-	244	CDS|exon|five_prime_utr	5'UTR	MCF-7
22871652	ENSG00000197324	TSS#1	chr14	+	245	intergenic	intergenic	MCF-7
22872092	ENSG00000197324	TSS#1	chr14	+	246	five_prime_utr|exon	5'UTR	MCF-7
23301788	ENSG00000235194	TSS#1	chr14	-	247	exon|CDS	CDS	MCF-7
23321198	ENSG00000100836	TSS#1	chr14	+	248	intron	intron	MCF-7
23567568	ENSG00000213983	TSS#1	chr14	-	249	exon|five_prime_utr	5'UTR	MCF-7
24114411	ENSG00000100897	TSS#1	chr14	+	250	intron	intron	MCF-7
24242740	ENSG00000092330	TSS#1	chr14	-	251	intergenic	intergenic	MCF-7
24271894	ENSG00000100949	TSS#1	chr14	-	252	intergenic	intergenic	MCF-7
24429829	ENSG00000100441	TSS#1	chr14	+	253	intron	intron	MCF-7
24443009	ENSG00000100445	TSS#1	chr14	-	254	intergenic	intergenic	MCF-7
31207913	ENSG00000092148	TSS#1	chr14	-	255	intergenic	intergenic	MCF-7
35122520	ENSG00000100890	TSS#1	chr14	+	256	intron	intron	MCF-7
35404907	ENSG00000100906	TSS#1	chr14	-	257	intergenic	intergenic	MCF-7
37595120	ENSG00000129514	TSS#1	chr14	-	258	exon|five_prime_utr	5'UTR	MCF-7
37595388	ENSG00000129514	TSS#1	chr14	-	259	intron	intron	MCF-7
39174905	ENSG00000100941	TSS#1	chr14	+	260	intergenic	intergenic	MCF-7
49892899	ENSG00000165527	TSS#1	chr14	+	261	intergenic	intergenic	MCF-7
61321645	ENSG00000027075	TSS#1	chr14	+	262	intron	intron	MCF-7
63642060	ENSG00000140006	TSS#1	chr14	-	263	intergenic	intergenic	MCF-7
64504588	ENSG00000126804	TSS#1	chr14	+	264	exon|five_prime_utr	5'UTR	MCF-7
66507854	ENSG00000171723	TSS#1	chr14	+	265	five_prime_utr|exon	5'UTR	MCF-7
68794789	ENSG00000185650	TSS#1	chr14	-	266	intron	intron	MCF-7
68978861	ENSG00000072110	TSS#1	chr14	-	267	intron	intron	MCF-7
69767037	ENSG00000100650	TSS#1	chr14	+	268	exon|five_prime_utr	5'UTR	MCF-7
69767684	ENSG00000100650	TSS#1	chr14	+	269	intron	intron	MCF-7
73760411	ENSG00000156030	TSS#1	chr14	-	270	intron	intron	MCF-7
73787349	ENSG00000156030	TSS#1	chr14	-	271	intron	intron	MCF-7
77320882	ENSG00000100577	TSS#1	chr14	+	272	intergenic	intergenic	MCF-7
81221071	ENSG00000165417	TSS#1	chr14	-	273	intron	intron	MCF-7
88562932	ENSG00000100722	TSS#1	chr14	+	274	intergenic	intergenic	MCF-7
92040191	ENSG00000100815	TSS#1	chr14	-	275	intron	intron	MCF-7
100019299	ENSG00000196405	TSS#1	chr14	+	276	intron	intron	MCF-7
100019502	ENSG00000196405	TSS#1	chr14	+	277	five_prime_utr|exon	5'UTR	MCF-7
100238620	ENSG00000100811	TSS#1	chr14	+	278	exon|five_prime_utr	5'UTR	MCF-7
100239048	ENSG00000100811	TSS#1	chr14	+	279	intron	intron	MCF-7
103333925	ENSG00000100664	TSS#1	chr14	+	280	intron	intron	MCF-7
103521687	ENSG00000166165	TSS#1	chr14	-	281	exon	exon	MCF-7
104865156	ENSG00000099814	TSS#1	chr14	+	282	intergenic	intergenic	MCF-7
105168909	ENSG00000184916	TSS#1	chr14	-	283	intron	intron	MCF-7
105489538	ENSG00000185347	TSS#1	chr14	+	284	exon|three_prime_utr	3'UTR	MCF-7
105489995	ENSG00000185347	TSS#1	chr14	+	285	intron|exon|five_prime_utr	5'UTR	MCF-7
29822224	ENSG00000104067	TSS#1	chr15	-	286	exon|five_prime_utr	5'UTR	MCF-7
33068118	ENSG00000248905	TSS#1	chr15	-	287	exon|five_prime_utr	5'UTR	MCF-7
35546235	ENSG00000134146	TSS#1	chr15	-	288	intergenic	intergenic	MCF-7
40807693	ENSG00000104129	TSS#1	chr15	-	289	intergenic	intergenic	MCF-7
40843933	ENSG00000166145	TSS#1	chr15	+	290	intergenic	intergenic	MCF-7
52019105	ENSG00000069956	TSS#1	chr15	+	291	intron	intron	MCF-7
52019507	ENSG00000069956	TSS#1	chr15	+	292	intron	intron	MCF-7
55319231	ENSG00000069974	TSS#1	chr15	-	293	intergenic	intergenic	MCF-7
56243942	ENSG00000181827	TSS#1	chr15	-	294	exon|five_prime_utr	5'UTR	MCF-7
63121775	ENSG00000103642	TSS#1	chr15	+	295	intergenic	intergenic	MCF-7
72231317	ENSG00000067225	TSS#1	chr15	-	296	exon|five_prime_utr	5'UTR	MCF-7
73927808	ENSG00000261801	TSS#1	chr15	-	297	exon	exon	MCF-7
74843307	ENSG00000140474	TSS#1	chr15	-	298	exon	exon	MCF-7
78540354	ENSG00000041357	TSS#1	chr15	+	299	intergenic	intergenic	MCF-7
79897121	ENSG00000136371	TSS#1	chr15	-	300	intron	intron	MCF-7
79923929	ENSG00000259332	TSS#1	chr15	-	301	intergenic	intergenic	MCF-7
80695164	ENSG00000136379	TSS#1	chr15	+	302	intron	intron	MCF-7
83207937	ENSG00000166503	TSS#1	chr15	-	303	intergenic	intergenic	MCF-7
84748457	ENSG00000166716	TSS#1	chr15	+	304	intergenic	intergenic	MCF-7
84981211	ENSG00000073417	TSS#1	chr15	+	305	intron	intron	MCF-7
90234237	ENSG00000185043	TSS#1	chr15	-	306	intergenic	intergenic	MCF-7
90902612	ENSG00000196547	TSS#1	chr15	+	307	intron	intron	MCF-7
96330400	ENSG00000185551	TSS#1	chr15	+	308	intron	intron	MCF-7
98648287	ENSG00000140443	TSS#1	chr15	+	309	intergenic	intergenic	MCF-7
98649253	ENSG00000140443	TSS#1	chr15	+	310	five_prime_utr|exon	5'UTR	MCF-7
98899718	ENSG00000140443	TSS#1	chr15	+	311	intron	intron	MCF-7
101252115	ENSG00000131873	TSS#1	chr15	-	312	intergenic	intergenic	MCF-7
101489860	ENSG00000140479	TSS#1	chr15	-	313	exon|five_prime_utr	5'UTR	MCF-7
72764	ENSG00000007384	TSS#1	chr16	-	314	intron	intron	MCF-7
680340	ENSG00000103266	TSS#1	chr16	+	315	exon|five_prime_utr	5'UTR	MCF-7
684266	ENSG00000161999	TSS#1	chr16	-	316	exon|CDS	CDS	MCF-7
684498	ENSG00000161999	TSS#1	chr16	-	317	exon	exon	MCF-7
721077	ENSG00000103254	TSS#1	chr16	+	318	exon	exon	MCF-7
728513	ENSG00000162004	TSS#1	chr16	-	319	intergenic	intergenic	MCF-7
1379804	ENSG00000059145	TSS#1	chr16	-	320	intron	intron	MCF-7
1771645	ENSG00000103024	TSS#1	chr16	-	321	exon|five_prime_utr	5'UTR	MCF-7
1773209	ENSG00000074071	TSS#1	chr16	-	322	intergenic	intergenic	MCF-7
1826967	ENSG00000063854	TSS#1	chr16	-	323	exon|five_prime_utr	5'UTR	MCF-7
1971939	ENSG00000183751	TSS#1	chr16	+	324	intergenic	intergenic	MCF-7
2205323	ENSG00000167965	TSS#1	chr16	+	325	exon|five_prime_utr	5'UTR	MCF-7
2268219	ENSG00000205937	TSS#1	chr16	-	326	exon|five_prime_utr	5'UTR	MCF-7
2752560	ENSG00000167978	TSS#1	chr16	+	327	intergenic	intergenic	MCF-7
2980601	ENSG00000127564	TSS#1	chr16	-	328	intergenic	intergenic	MCF-7
3020230	ENSG00000006327	TSS#1	chr16	+	329	intron	intron	MCF-7
3880887	ENSG00000005339	TSS#1	chr16	-	330	intergenic	intergenic	MCF-7
4693430	ENSG00000168101	TSS#1	chr16	+	331	intergenic	intergenic	MCF-7
4802817	ENSG00000067836	TSS#1	chr16	-	332	exon	exon	MCF-7
10743754	ENSG00000103274	TSS#1	chr16	+	333	intergenic	intergenic	MCF-7
22437214	ENSG00000237296	TSS#1	chr16	+	334	exon	exon	MCF-7
25257475	ENSG00000274925	TSS#1	chr16	+	335	intergenic	intergenic	MCF-7
28822632	ENSG00000168488	TSS#1	chr16	+	336	intron	intron	MCF-7
28822932	ENSG00000168488	TSS#1	chr16	+	337	intron	intron	MCF-7
28846476	ENSG00000178952	TSS#1	chr16	-	338	intergenic	intergenic	MCF-7
28925260	ENSG00000177548	TSS#1	chr16	-	339	exon	exon	MCF-7
29806729	ENSG00000103495	TSS#1	chr16	+	340	exon|CDS	CDS	MCF-7
29807920	ENSG00000103495	TSS#1	chr16	+	341	intron	intron	MCF-7
29810900	ENSG00000167371	TSS#1	chr16	+	342	exon|three_prime_utr|intron	3'UTR	MCF-7
29815999	ENSG00000280789	TSS#1	chr16	+	343	intron	intron	MCF-7
29816783	ENSG00000281348	TSS#1	chr16	+	344	exon|CDS|three_prime_utr	CDS	MCF-7
29995689	ENSG00000149929	TSS#1	chr16	-	345	exon	exon	MCF-7
30065560	ENSG00000149925	TSS#1	chr16	+	346	intron	intron	MCF-7
30378241	ENSG00000180035	TSS#1	chr16	+	347	intron	intron	MCF-7
30430219	ENSG00000179958	TSS#1	chr16	-	348	intergenic	intergenic	MCF-7
30527663	ENSG00000169957	TSS#1	chr16	-	349	intron	intron	MCF-7
30572038	ENSG00000229809	TSS#1	chr16	-	350	exon|five_prime_utr	5'UTR	MCF-7
30658738	ENSG00000156860	TSS#1	chr16	+	351	five_prime_utr|exon	5'UTR	MCF-7
31033435	ENSG00000103496	TSS#1	chr16	+	352	exon|five_prime_utr|CDS	5'UTR	MCF-7
31073545	ENSG00000167394	TSS#1	chr16	-	353	intron	intron	MCF-7
31073836	ENSG00000167394	TSS#1	chr16	-	354	exon|five_prime_utr	5'UTR	MCF-7
31117505	ENSG00000103510	TSS#1	chr16	+	355	five_prime_utr|exon	5'UTR	MCF-7
54287019	ENSG00000177508	TSS#1	chr16	-	356	intergenic	intergenic	MCF-7
57619986	ENSG00000205336	TSS#1	chr16	+	357	exon|five_prime_utr	5'UTR	MCF-7
67159958	ENSG00000102871	TSS#1	chr16	-	358	intergenic	intergenic	MCF-7
67184139	ENSG00000196123	TSS#1	chr16	-	359	intergenic	intergenic	MCF-7
68236337	ENSG00000103067	TSS#1	chr16	-	360	intron	intron	MCF-7
69132648	ENSG00000168802	TSS#1	chr16	-	361	intergenic	intergenic	MCF-7
77190708	ENSG00000103111	TSS#1	chr16	+	362	intergenic	intergenic	MCF-7
79600886	ENSG00000178573	TSS#1	chr16	-	363	intergenic	intergenic	MCF-7
81007138	ENSG00000166451	TSS#1	chr16	+	364	exon|five_prime_utr	5'UTR	MCF-7
88803621	ENSG00000167513	TSS#1	chr16	+	365	intergenic	intergenic	MCF-7
89560538	ENSG00000167526	TSS#1	chr16	+	366	intergenic	intergenic	MCF-7
89686594	ENSG00000185324	TSS#1	chr16	+	367	intron	intron	MCF-7
89686911	ENSG00000185324	TSS#1	chr16	+	368	intron	intron	MCF-7
89721427	ENSG00000158805	TSS#1	chr16	+	369	intron	intron	MCF-7
1491768	ENSG00000197879	TSS#1	chr17	-	370	intron	intron	MCF-7
1628992	ENSG00000167703	TSS#1	chr17	-	371	intergenic	intergenic	MCF-7
2041891	ENSG00000262664	TSS#1	chr17	+	372	exon|three_prime_utr	3'UTR	MCF-7
2337396	ENSG00000141258	TSS#1	chr17	+	373	intergenic	intergenic	MCF-7
4142968	ENSG00000167740	TSS#1	chr17	+	374	intergenic	intergenic	MCF-7
4948709	ENSG00000108518	TSS#1	chr17	-	375	intron	intron	MCF-7
4967912	ENSG00000091640	TSS#1	chr17	-	376	intergenic	intergenic	MCF-7
4987776	ENSG00000108509	TSS#1	chr17	-	377	intergenic	intergenic	MCF-7
4997901	ENSG00000129250	TSS#1	chr17	+	378	intergenic	intergenic	MCF-7
5486182	ENSG00000167842	TSS#1	chr17	+	379	intergenic	intergenic	MCF-7
7014615	ENSG00000258315	TSS#1	chr17	+	380	exon|five_prime_utr	5'UTR	MCF-7
7252035	ENSG00000175826	TSS#1	chr17	-	381	intron|exon|five_prime_utr	5'UTR	MCF-7
7262698	ENSG00000181885	TSS#1	chr17	-	382	exon|five_prime_utr	5'UTR	MCF-7
7583737	ENSG00000129255	TSS#1	chr17	+	383	five_prime_utr|exon	5'UTR	MCF-7
7843643	ENSG00000132510	TSS#1	chr17	+	384	intron	intron	MCF-7
7843951	ENSG00000132510	TSS#1	chr17	+	385	intron	intron	MCF-7
7886076	ENSG00000170004	TSS#1	chr17	+	386	intron	intron	MCF-7
17591922	ENSG00000133027	TSS#1	chr17	-	387	intergenic	intergenic	MCF-7
17837044	ENSG00000072310	TSS#1	chr17	-	388	intergenic	intergenic	MCF-7
18183292	ENSG00000091542	TSS#1	chr17	+	389	intron	intron	MCF-7
19377906	ENSG00000166484	TSS#1	chr17	+	390	exon|five_prime_utr	5'UTR	MCF-7
21043361	ENSG00000124422	TSS#1	chr17	-	391	exon|five_prime_utr|CDS	5'UTR	MCF-7
28726344	ENSG00000160606	TSS#1	chr17	-	392	intron	intron	MCF-7
28728032	ENSG00000160606	TSS#1	chr17	-	393	intergenic	intergenic	MCF-7
28728644	ENSG00000160602	TSS#1	chr17	+	394	intron	intron	MCF-7
28743801	ENSG00000076604	TSS#1	chr17	+	395	intergenic	intergenic	MCF-7
28745839	ENSG00000076604	TSS#1	chr17	+	396	intron	intron	MCF-7
28951739	ENSG00000109118	TSS#1	chr17	-	397	exon|five_prime_utr	5'UTR	MCF-7
29390226	ENSG00000160551	TSS#1	chr17	+	398	intron	intron	MCF-7
36534883	ENSG00000278259	TSS#1	chr17	-	399	exon|five_prime_utr	5'UTR	MCF-7
36544810	ENSG00000278311	TSS#1	chr17	+	400	intergenic	intergenic	MCF-7
37406832	ENSG00000276234	TSS#1	chr17	+	401	intergenic	intergenic	MCF-7
38702401	ENSG00000277969	TSS#1	chr17	+	402	intergenic	intergenic	MCF-7
38748491	ENSG00000277258	TSS#1	chr17	-	403	intron	intron	MCF-7
38749921	ENSG00000277258	TSS#1	chr17	-	404	intergenic	intergenic	MCF-7
39461333	ENSG00000167258	TSS#1	chr17	+	405	intergenic	intergenic	MCF-7
39737821	ENSG00000141738	TSS#1	chr17	+	406	intergenic	intergenic	MCF-7
40443287	ENSG00000141753	TSS#1	chr17	+	407	intergenic	intergenic	MCF-7
41688632	ENSG00000173812	TSS#1	chr17	+	408	intergenic	intergenic	MCF-7
41786200	ENSG00000173801	TSS#1	chr17	-	409	exon|five_prime_utr	5'UTR	MCF-7
44198738	ENSG00000267394	TSS#1	chr17	+	410	intergenic	intergenic	MCF-7
44200022	ENSG00000087152	TSS#1	chr17	-	411	intron	intron	MCF-7
44219572	ENSG00000108312	TSS#1	chr17	-	412	exon|five_prime_utr	5'UTR	MCF-7
45247756	ENSG00000267278	TSS#1	chr17	+	413	intergenic	intergenic	MCF-7
46193599	ENSG00000120071	TSS#1	chr17	-	414	intron	intron	MCF-7
47530986	ENSG00000141279	TSS#1	chr17	+	415	intron	intron	MCF-7
47649631	ENSG00000108424	TSS#1	chr17	+	416	exon|five_prime_utr	5'UTR	MCF-7
47650126	ENSG00000108424	TSS#1	chr17	+	417	five_prime_utr|exon	5'UTR	MCF-7
48048049	ENSG00000082641	TSS#1	chr17	+	418	intergenic	intergenic	MCF-7
48908301	ENSG00000159202	TSS#1	chr17	+	419	intergenic	intergenic	MCF-7
50373025	ENSG00000108826	TSS#1	chr17	-	420	intron	intron	MCF-7
50373234	ENSG00000108826	TSS#1	chr17	-	421	intergenic	intergenic	MCF-7
50867257	ENSG00000141232	TSS#1	chr17	-	422	intron	intron	MCF-7
51166240	ENSG00000243678	TSS#1	chr17	+	423	intron	intron	MCF-7
57085008	ENSG00000121057	TSS#1	chr17	+	424	intergenic	intergenic	MCF-7
57256339	ENSG00000153944	TSS#1	chr17	+	425	intron	intron	MCF-7
57955416	ENSG00000180891	TSS#1	chr17	-	426	intergenic	intergenic	MCF-7
57988514	ENSG00000136451	TSS#1	chr17	-	427	intergenic	intergenic	MCF-7
58007383	ENSG00000136450	TSS#1	chr17	-	428	intergenic	intergenic	MCF-7
59619855	ENSG00000141367	TSS#1	chr17	+	429	five_prime_utr|exon	5'UTR	MCF-7
59837636	ENSG00000062716	TSS#1	chr17	+	430	exon	exon	MCF-7
59892925	ENSG00000108443	TSS#1	chr17	+	431	intergenic	intergenic	MCF-7
61399586	ENSG00000121068	TSS#1	chr17	+	432	intergenic	intergenic	MCF-7
62478623	ENSG00000146872	TSS#1	chr17	+	433	intron	intron	MCF-7
63446414	ENSG00000008283	TSS#1	chr17	-	434	intergenic	intergenic	MCF-7
63827385	ENSG00000087191	TSS#1	chr17	+	435	intron	intron	MCF-7
64506399	ENSG00000108654	TSS#1	chr17	-	436	exon|five_prime_utr	5'UTR	MCF-7
66964376	ENSG00000075461	TSS#1	chr17	+	437	intergenic	intergenic	MCF-7
67825366	ENSG00000171634	TSS#1	chr17	+	438	intergenic	intergenic	MCF-7
68291441	ENSG00000141337	TSS#1	chr17	+	439	intron	intron	MCF-7
68512321	ENSG00000108946	TSS#1	chr17	+	440	intron	intron	MCF-7
75183215	ENSG00000188612	TSS#1	chr17	-	441	intergenic	intergenic	MCF-7
75271343	ENSG00000125457	TSS#1	chr17	-	442	intergenic	intergenic	MCF-7
75784573	ENSG00000132478	TSS#1	chr17	+	443	intergenic	intergenic	MCF-7
75979133	ENSG00000261408	TSS#1	chr17	+	444	intergenic	intergenic	MCF-7
76737528	ENSG00000161547	TSS#1	chr17	-	445	intergenic	intergenic	MCF-7
77281180	ENSG00000184640	TSS#1	chr17	+	446	intron	intron	MCF-7
77286176	ENSG00000184640	TSS#1	chr17	+	447	intron	intron	MCF-7
77287801	ENSG00000184640	TSS#1	chr17	+	448	intron	intron	MCF-7
80415118	ENSG00000173818	TSS#1	chr17	+	449	intergenic	intergenic	MCF-7
81513008	ENSG00000184009	TSS#1	chr17	-	450	intron	intron	MCF-7
81514840	ENSG00000184009	TSS#1	chr17	-	451	intron	intron	MCF-7
81712188	ENSG00000183048	TSS#1	chr17	+	452	intron	intron	MCF-7
81977450	ENSG00000169696	TSS#1	chr17	+	453	intron	intron	MCF-7
82031543	ENSG00000169750	TSS#1	chr17	+	454	intergenic	intergenic	MCF-7
83079471	ENSG00000176845	TSS#1	chr17	+	455	intergenic	intergenic	MCF-7
3262082	ENSG00000118680	TSS#1	chr18	+	456	intron	intron	MCF-7
3450030	ENSG00000177426	TSS#1	chr18	+	457	exon|five_prime_utr	5'UTR	MCF-7
5296349	ENSG00000198081	TSS#1	chr18	-	458	intron	intron	MCF-7
9136523	ENSG00000101745	TSS#1	chr18	+	459	intron	intron	MCF-7
9475236	ENSG00000017797	TSS#1	chr18	+	460	intron	intron	MCF-7
12947704	ENSG00000085415	TSS#1	chr18	+	461	intron	intron	MCF-7
23135340	ENSG00000134508	TSS#1	chr18	+	462	intron	intron	MCF-7
36129525	ENSG00000141424	TSS#1	chr18	-	463	intergenic	intergenic	MCF-7
36129842	ENSG00000134759	TSS#1	chr18	+	464	intron	intron	MCF-7
47931309	ENSG00000175387	TSS#1	chr18	-	465	intergenic	intergenic	MCF-7
57803461	ENSG00000081923	TSS#1	chr18	-	466	intergenic	intergenic	MCF-7
633729	ENSG00000099821	TSS#1	chr19	-	467	intergenic	intergenic	MCF-7
1238150	ENSG00000099625	TSS#1	chr19	-	468	intergenic	intergenic	MCF-7
1249556	ENSG00000167470	TSS#1	chr19	+	469	intron	intron	MCF-7
1275408	ENSG00000228300	TSS#1	chr19	+	470	intergenic	intergenic	MCF-7
1941037	ENSG00000133275	TSS#1	chr19	+	471	intergenic	intergenic	MCF-7
2270821	ENSG00000104904	TSS#1	chr19	+	472	intron|exon	intron	MCF-7
3572639	ENSG00000064961	TSS#1	chr19	+	473	intergenic	intergenic	MCF-7
7916635	ENSG00000260001	TSS#1	chr19	+	474	CDS|exon	CDS	MCF-7
10503400	ENSG00000079999	TSS#1	chr19	-	475	CDS|exon	CDS	MCF-7
10928605	ENSG00000142444	TSS#1	chr19	+	476	intergenic	intergenic	MCF-7
11089296	ENSG00000130164	TSS#1	chr19	+	477	intergenic	intergenic	MCF-7
12681950	ENSG00000095059	TSS#1	chr19	-	478	intergenic	intergenic	MCF-7
12722801	ENSG00000105576	TSS#1	chr19	-	479	intron	intron	MCF-7
13764343	ENSG00000037757	TSS#1	chr19	+	480	intergenic	intergenic	MCF-7
14072627	ENSG00000141854	TSS#1	chr19	+	481	intron	intron	MCF-7
14518762	ENSG00000132002	TSS#1	chr19	-	482	intron	intron	MCF-7
15332612	ENSG00000141867	TSS#1	chr19	-	483	intergenic	intergenic	MCF-7
15380066	ENSG00000105127	TSS#1	chr19	-	484	three_prime_utr|exon	3'UTR	MCF-7
16076179	ENSG00000167460	TSS#1	chr19	+	485	intron	intron	MCF-7
16077638	ENSG00000279198	TSS#1	chr19	-	486	intergenic	intergenic	MCF-7
17215264	ENSG00000053501	TSS#1	chr19	+	487	intergenic	intergenic	MCF-7
17246065	ENSG00000160113	TSS#1	chr19	-	488	intron	intron	MCF-7
18153013	ENSG00000105647	TSS#1	chr19	+	489	intergenic	intergenic	MCF-7
18281880	ENSG00000130522	TSS#1	chr19	-	490	intergenic	intergenic	MCF-7
18373904	ENSG00000130513	TSS#1	chr19	+	491	intergenic	intergenic	MCF-7
19033516	ENSG00000105676	TSS#1	chr19	+	492	intergenic	intergenic	MCF-7
19663731	ENSG00000105726	TSS#1	chr19	-	493	intergenic	intergenic	MCF-7
27793377	ENSG00000267575	TSS#1	chr19	+	494	intergenic	intergenic	MCF-7
32405577	ENSG00000178904	TSS#1	chr19	+	495	exon|five_prime_utr	5'UTR	MCF-7
35268434	ENSG00000105698	TSS#1	chr19	+	496	intergenic	intergenic	MCF-7
35268919	ENSG00000105698	TSS#1	chr19	+	497	intergenic	intergenic	MCF-7
36115345	ENSG00000105254	TSS#1	chr19	+	498	exon	exon	MCF-7
36139845	ENSG00000126247	TSS#1	chr19	+	499	intergenic	intergenic	MCF-7
36140518	ENSG00000126247	TSS#1	chr19	+	500	intron	intron	MCF-7
38264272	ENSG00000167642	TSS#1	chr19	+	501	intron	intron	MCF-7
38737118	ENSG00000182472	TSS#1	chr19	-	502	intron	intron	MCF-7
38838147	ENSG00000104824	TSS#1	chr19	-	503	intron	intron	MCF-7
39406711	ENSG00000128016	TSS#1	chr19	+	504	intergenic	intergenic	MCF-7
40426150	ENSG00000197019	TSS#1	chr19	-	505	intergenic	intergenic	MCF-7
40716881	ENSG00000086544	TSS#1	chr19	+	506	intergenic	intergenic	MCF-7
41860148	ENSG00000105372	TSS#1	chr19	+	507	intergenic	intergenic	MCF-7
42268263	ENSG00000079432	TSS#1	chr19	+	508	intergenic	intergenic	MCF-7
42268767	ENSG00000079432	TSS#1	chr19	+	509	intron	intron	MCF-7
42283792	ENSG00000079432	TSS#1	chr19	+	510	intron	intron	MCF-7
42302432	ENSG00000079462	TSS#1	chr19	-	511	exon|five_prime_utr	5'UTR	MCF-7
43619685	ENSG00000131116	TSS#1	chr19	-	512	intergenic	intergenic	MCF-7
43755087	ENSG00000105771	TSS#1	chr19	-	513	intergenic	intergenic	MCF-7
44500648	ENSG00000167384	TSS#1	chr19	-	514	intergenic	intergenic	MCF-7
45092828	ENSG00000104866	TSS#1	chr19	+	515	intron	intron	MCF-7
45178422	ENSG00000189114	TSS#1	chr19	+	516	intron	intron	MCF-7
45179387	ENSG00000189114	TSS#1	chr19	+	517	intron|exon|CDS	CDS	MCF-7
45406395	ENSG00000104881	TSS#1	chr19	-	518	intergenic	intergenic	MCF-7
45768948	ENSG00000177045	TSS#1	chr19	-	519	exon|five_prime_utr	5'UTR	MCF-7
46787361	ENSG00000105281	TSS#1	chr19	-	520	intron	intron	MCF-7
46860836	ENSG00000160007	TSS#1	chr19	+	521	intergenic	intergenic	MCF-7
47228088	ENSG00000105327	TSS#1	chr19	-	522	intron	intron	MCF-7
47231452	ENSG00000105327	TSS#1	chr19	-	523	intron	intron	MCF-7
47274211	ENSG00000257704	TSS#1	chr19	+	524	intergenic	intergenic	MCF-7
47745420	ENSG00000105373	TSS#1	chr19	+	525	intergenic	intergenic	MCF-7
48271247	ENSG00000178150	TSS#1	chr19	+	526	exon|five_prime_utr	5'UTR	MCF-7
48954725	ENSG00000087088	TSS#1	chr19	+	527	intergenic	intergenic	MCF-7
49119407	ENSG00000221916	TSS#1	chr19	-	528	intergenic	intergenic	MCF-7
49453095	ENSG00000161618	TSS#1	chr19	+	529	intergenic	intergenic	MCF-7
49664776	ENSG00000126456	TSS#1	chr19	-	530	exon|CDS	CDS	MCF-7
49665993	ENSG00000126456	TSS#1	chr19	-	531	intergenic	intergenic	MCF-7
49851084	ENSG00000104960	TSS#1	chr19	+	532	exon|CDS	CDS	MCF-7
49867686	ENSG00000039650	TSS#1	chr19	-	533	exon|five_prime_utr	5'UTR	MCF-7
49928957	ENSG00000169136	TSS#1	chr19	+	534	exon|five_prime_utr	5'UTR	MCF-7
51704149	ENSG00000182310	TSS#1	chr19	+	535	exon|CDS	CDS	MCF-7
54449040	ENSG00000167615	TSS#1	chr19	+	536	exon|five_prime_utr	5'UTR	MCF-7
55339360	ENSG00000133247	TSS#1	chr19	+	537	intergenic	intergenic	MCF-7
55600233	ENSG00000171443	TSS#1	chr19	+	538	intron	intron	MCF-7
55640977	ENSG00000213015	TSS#1	chr19	+	539	intron	intron	MCF-7
55653751	ENSG00000063244	TSS#1	chr19	+	540	intergenic	intergenic	MCF-7
58362987	ENSG00000268230	TSS#1	chr19	-	541	intergenic	intergenic	MCF-7
58381384	ENSG00000152475	TSS#1	chr19	-	542	intergenic	intergenic	MCF-7
58519921	ENSG00000119574	TSS#1	chr19	-	543	intron	intron	MCF-7
58573676	ENSG00000099326	TSS#1	chr19	-	544	intergenic	intergenic	MCF-7
46718	ENSG00000184731	TSS#1	chr2	-	545	intron	intron	MCF-7
3519662	ENSG00000182551	TSS#1	chr2	-	546	intergenic	intergenic	MCF-7
8678947	ENSG00000235092	TSS#1	chr2	-	547	intron	intron	MCF-7
9423282	ENSG00000119185	TSS#1	chr2	-	548	exon|five_prime_utr	5'UTR	MCF-7
9423653	ENSG00000119185	TSS#1	chr2	-	549	intergenic	intergenic	MCF-7
11466301	ENSG00000169016	TSS#1	chr2	-	550	intergenic	intergenic	MCF-7
11539534	ENSG00000196208	TSS#1	chr2	+	551	intron	intron	MCF-7
11542522	ENSG00000196208	TSS#1	chr2	+	552	intron	intron	MCF-7
24793442	ENSG00000184924	TSS#1	chr2	-	553	intergenic	intergenic	MCF-7
27356184	ENSG00000234072	TSS#1	chr2	+	554	intergenic	intergenic	MCF-7
27356853	ENSG00000115207	TSS#1	chr2	-	555	exon|five_prime_utr	5'UTR	MCF-7
27428476	ENSG00000115216	TSS#1	chr2	+	556	exon|five_prime_utr	5'UTR	MCF-7
27663736	ENSG00000119760	TSS#1	chr2	-	557	exon|five_prime_utr	5'UTR	MCF-7
28392627	ENSG00000075426	TSS#1	chr2	+	558	intron	intron	MCF-7
32010820	ENSG00000162959	TSS#1	chr2	-	559	intron	intron	MCF-7
32011152	ENSG00000162959	TSS#1	chr2	-	560	intron|exon|five_prime_utr	5'UTR	MCF-7
38075702	ENSG00000232973	TSS#1	chr2	+	561	exon	exon	MCF-7
38076281	ENSG00000138061	TSS#1	chr2	-	562	intron	intron	MCF-7
43226657	ENSG00000152518	TSS#1	chr2	-	563	intergenic	intergenic	MCF-7
47906814	ENSG00000138081	TSS#1	chr2	-	564	intergenic	intergenic	MCF-7
48315766	ENSG00000230773	TSS#1	chr2	-	565	intergenic	intergenic	MCF-7
61017497	ENSG00000162927	TSS#1	chr2	-	566	intron	intron	MCF-7
63840823	ENSG00000169764	TSS#1	chr2	+	567	intergenic	intergenic	MCF-7
70086820	ENSG00000179818	TSS#1	chr2	-	568	exon	exon	MCF-7
70087342	ENSG00000169564	TSS#1	chr2	+	569	intergenic	intergenic	MCF-7
70191123	ENSG00000115998	TSS#1	chr2	-	570	intron	intron	MCF-7
73112947	ENSG00000272702	TSS#1	chr2	+	571	intergenic	intergenic	MCF-7
74455513	ENSG00000115274	TSS#1	chr2	+	572	exon|CDS	CDS	MCF-7
74503474	ENSG00000179528	TSS#1	chr2	-	573	intergenic	intergenic	MCF-7
74529999	ENSG00000115307	TSS#1	chr2	-	574	intergenic	intergenic	MCF-7
74958558	ENSG00000115350	TSS#1	chr2	+	575	intergenic	intergenic	MCF-7
95165806	ENSG00000144026	TSS#1	chr2	-	576	intergenic	intergenic	MCF-7
96209014	ENSG00000084090	TSS#1	chr2	-	577	intergenic	intergenic	MCF-7
96870169	ENSG00000168758	TSS#1	chr2	-	578	intron	intron	MCF-7
96870883	ENSG00000168758	TSS#1	chr2	-	579	intergenic	intergenic	MCF-7
97664293	ENSG00000115073	TSS#1	chr2	-	580	intergenic	intergenic	MCF-7
101387597	ENSG00000175874	TSS#1	chr2	-	581	intergenic	intergenic	MCF-7
127701378	ENSG00000173349	TSS#1	chr2	+	582	intergenic	intergenic	MCF-7
131093592	ENSG00000152102	TSS#1	chr2	-	583	intergenic	intergenic	MCF-7
156342557	ENSG00000153234	TSS#1	chr2	-	584	intergenic	intergenic	MCF-7
157876158	ENSG00000115170	TSS#1	chr2	-	585	exon|five_prime_utr	5'UTR	MCF-7
158456725	ENSG00000144283	TSS#1	chr2	+	586	intergenic	intergenic	MCF-7
164841600	ENSG00000082438	TSS#1	chr2	-	587	intron	intron	MCF-7
173965507	ENSG00000172845	TSS#1	chr2	-	588	exon|five_prime_utr	5'UTR	MCF-7
177212410	ENSG00000170144	TSS#1	chr2	+	589	intergenic	intergenic	MCF-7
177264864	ENSG00000116044	TSS#1	chr2	-	590	intron	intron	MCF-7
178451334	ENSG00000180228	TSS#1	chr2	-	591	intron	intron	MCF-7
189784488	ENSG00000128699	TSS#1	chr2	-	592	intergenic	intergenic	MCF-7
191245232	ENSG00000128641	TSS#1	chr2	+	593	exon|five_prime_utr	5'UTR	MCF-7
197453257	ENSG00000115520	TSS#1	chr2	+	594	intergenic	intergenic	MCF-7
199459514	ENSG00000119042	TSS#1	chr2	-	595	intron	intron	MCF-7
200889153	ENSG00000196290	TSS#1	chr2	+	596	intergenic	intergenic	MCF-7
202912148	ENSG00000138380	TSS#1	chr2	+	597	intergenic	intergenic	MCF-7
203238899	ENSG00000119004	TSS#1	chr2	+	598	intergenic	intergenic	MCF-7
206085176	ENSG00000227946	TSS#1	chr2	+	599	intron	intron	MCF-7
212539454	ENSG00000178568	TSS#1	chr2	-	600	intergenic	intergenic	MCF-7
218217073	ENSG00000163466	TSS#1	chr2	+	601	intergenic	intergenic	MCF-7
218398103	ENSG00000144579	TSS#1	chr2	+	602	intergenic	intergenic	MCF-7
218399801	ENSG00000144579	TSS#1	chr2	+	603	intron	intron	MCF-7
218659719	ENSG00000115568	TSS#1	chr2	-	604	intergenic	intergenic	MCF-7
219597750	ENSG00000144589	TSS#1	chr2	+	605	intergenic	intergenic	MCF-7
226795804	ENSG00000169047	TSS#1	chr2	-	606	exon|CDS	CDS	MCF-7
229922301	ENSG00000153827	TSS#1	chr2	-	607	intron	intron	MCF-7
231464762	ENSG00000115053	TSS#1	chr2	-	608	intron	intron	MCF-7
231708360	ENSG00000187514	TSS#1	chr2	+	609	intron	intron	MCF-7
231708828	ENSG00000187514	TSS#1	chr2	+	610	intron	intron	MCF-7
232550556	ENSG00000135930	TSS#1	chr2	+	611	intergenic	intergenic	MCF-7
237484097	ENSG00000115648	TSS#1	chr2	+	612	intergenic	intergenic	MCF-7
237487147	ENSG00000115648	TSS#1	chr2	+	613	intron	intron	MCF-7
240456812	ENSG00000218416	TSS#1	chr2	-	614	intergenic	intergenic	MCF-7
240561309	ENSG00000144504	TSS#1	chr2	-	615	exon	exon	MCF-7
240568367	ENSG00000142327	TSS#1	chr2	+	616	intron	intron	MCF-7
241315934	ENSG00000115677	TSS#1	chr2	-	617	intron	intron	MCF-7
297501	ENSG00000247315	TSS#1	chr20	+	618	intergenic	intergenic	MCF-7
325268	ENSG00000177732	TSS#1	chr20	+	619	intergenic	intergenic	MCF-7
3820469	ENSG00000125843	TSS#1	chr20	+	620	intron	intron	MCF-7
5120188	ENSG00000132646	TSS#1	chr20	-	621	intron	intron	MCF-7
9068612	ENSG00000101333	TSS#1	chr20	+	622	intergenic	intergenic	MCF-7
17968942	ENSG00000089006	TSS#1	chr20	-	623	intron|exon|five_prime_utr	5'UTR	MCF-7
17969519	ENSG00000125871	TSS#1	chr20	+	624	intron	intron	MCF-7
19757529	ENSG00000132669	TSS#1	chr20	+	625	intergenic	intergenic	MCF-7
21303253	ENSG00000088930	TSS#1	chr20	+	626	intergenic	intergenic	MCF-7
25391001	ENSG00000100997	TSS#1	chr20	-	627	intergenic	intergenic	MCF-7
25624137	ENSG00000170191	TSS#1	chr20	-	628	intergenic	intergenic	MCF-7
25696908	ENSG00000130684	TSS#1	chr20	-	629	intergenic	intergenic	MCF-7
31722962	ENSG00000171552	TSS#1	chr20	-	630	exon|five_prime_utr	5'UTR	MCF-7
45416039	ENSG00000124155	TSS#1	chr20	+	631	intergenic	intergenic	MCF-7
47357650	ENSG00000101040	TSS#1	chr20	-	632	intergenic	intergenic	MCF-7
47501762	ENSG00000124151	TSS#1	chr20	+	633	intergenic	intergenic	MCF-7
49046180	ENSG00000124207	TSS#1	chr20	+	634	intergenic	intergenic	MCF-7
49812732	ENSG00000197818	TSS#1	chr20	+	635	five_prime_utr|exon	5'UTR	MCF-7
53593913	ENSG00000171940	TSS#1	chr20	-	636	intron	intron	MCF-7
56629062	ENSG00000087510	TSS#1	chr20	+	637	intergenic	intergenic	MCF-7
57266820	ENSG00000101144	TSS#1	chr20	-	638	intergenic	intergenic	MCF-7
58692698	ENSG00000215440	TSS#1	chr20	+	639	intron	intron	MCF-7
58891267	ENSG00000087460	TSS#1	chr20	+	640	intron	intron	MCF-7
58891551	ENSG00000087460	TSS#1	chr20	+	641	five_prime_utr|exon	5'UTR	MCF-7
62302793	ENSG00000130706	TSS#1	chr20	+	642	intron	intron	MCF-7
62304026	ENSG00000130706	TSS#1	chr20	+	643	intron	intron	MCF-7
62386966	ENSG00000171858	TSS#1	chr20	+	644	intergenic	intergenic	MCF-7
62926635	ENSG00000101191	TSS#1	chr20	-	645	intron	intron	MCF-7
62937895	ENSG00000101193	TSS#1	chr20	+	646	intergenic	intergenic	MCF-7
63499390	ENSG00000101210	TSS#1	chr20	-	647	intergenic	intergenic	MCF-7
63520621	ENSG00000125534	TSS#1	chr20	+	648	intergenic	intergenic	MCF-7
63627217	ENSG00000101216	TSS#1	chr20	-	649	intergenic	intergenic	MCF-7
63707906	ENSG00000197114	TSS#1	chr20	+	650	intron	intron	MCF-7
63740187	ENSG00000125520	TSS#1	chr20	+	651	intron	intron	MCF-7
63865028	ENSG00000101150	TSS#1	chr20	+	652	intergenic	intergenic	MCF-7
15065158	ENSG00000180530	TSS#1	chr21	-	653	intron	intron	MCF-7
25607545	ENSG00000154719	TSS#1	chr21	-	654	intergenic	intergenic	MCF-7
31559086	ENSG00000237594	TSS#1	chr21	+	655	intergenic	intergenic	MCF-7
31659523	ENSG00000142168	TSS#1	chr21	+	656	intergenic	intergenic	MCF-7
36320120	ENSG00000159256	TSS#1	chr21	+	657	intergenic	intergenic	MCF-7
36966799	ENSG00000159267	TSS#1	chr21	-	658	intron	intron	MCF-7
37367008	ENSG00000157540	TSS#1	chr21	+	659	exon|five_prime_utr	5'UTR	MCF-7
42010486	ENSG00000173276	TSS#1	chr21	-	660	intergenic	intergenic	MCF-7
42366872	ENSG00000160182	TSS#1	chr21	-	661	intergenic	intergenic	MCF-7
42879643	ENSG00000160193	TSS#1	chr21	-	662	intergenic	intergenic	MCF-7
44299980	ENSG00000141959	TSS#1	chr21	+	663	intergenic	intergenic	MCF-7
44339456	ENSG00000160226	TSS#1	chr21	-	664	intergenic	intergenic	MCF-7
45404984	ENSG00000182871	TSS#1	chr21	+	665	intergenic	intergenic	MCF-7
45542535	ENSG00000173638	TSS#1	chr21	-	666	intron	intron	MCF-7
28741819	ENSG00000100209	TSS#1	chr22	+	667	intergenic	intergenic	MCF-7
28800729	ENSG00000100219	TSS#1	chr22	-	668	intergenic	intergenic	MCF-7
30246090	ENSG00000268812	TSS#1	chr22	+	669	intergenic	intergenic	MCF-7
31346876	ENSG00000100105	TSS#1	chr22	-	670	intergenic	intergenic	MCF-7
37019541	ENSG00000128311	TSS#1	chr22	-	671	intron	intron	MCF-7
38756200	ENSG00000100242	TSS#1	chr22	-	672	intron	intron	MCF-7
41832872	ENSG00000198911	TSS#1	chr22	+	673	intergenic	intergenic	MCF-7
41947264	ENSG00000100162	TSS#1	chr22	-	674	intergenic	intergenic	MCF-7
46537580	ENSG00000075275	TSS#1	chr22	-	675	exon|five_prime_utr	5'UTR	MCF-7
46537720	ENSG00000075275	TSS#1	chr22	-	676	intergenic	intergenic	MCF-7
50245107	ENSG00000128159	TSS#1	chr22	-	677	intergenic	intergenic	MCF-7
9396704	ENSG00000206573	TSS#1	chr3	-	678	intron	intron	MCF-7
11719753	ENSG00000144560	TSS#1	chr3	-	679	intron	intron	MCF-7
14947582	ENSG00000225733	TSS#1	chr3	-	680	intron	intron	MCF-7
28349156	ENSG00000163512	TSS#1	chr3	-	681	intergenic	intergenic	MCF-7
39383290	ENSG00000144659	TSS#1	chr3	+	682	intergenic	intergenic	MCF-7
39383583	ENSG00000144659	TSS#1	chr3	+	683	five_prime_utr|exon	5'UTR	MCF-7
47803070	ENSG00000132153	TSS#1	chr3	+	684	exon	exon	MCF-7
48429778	ENSG00000164050	TSS#1	chr3	-	685	intron	intron	MCF-7
48990152	ENSG00000178467	TSS#1	chr3	+	686	five_prime_utr|exon	5'UTR	MCF-7
49469999	ENSG00000173402	TSS#1	chr3	+	687	intron	intron	MCF-7
49724218	ENSG00000173540	TSS#1	chr3	-	688	intergenic	intergenic	MCF-7
50350780	ENSG00000114395	TSS#1	chr3	+	689	intergenic	intergenic	MCF-7
52287767	ENSG00000168237	TSS#1	chr3	+	690	intron	intron	MCF-7
63911997	ENSG00000163635	TSS#1	chr3	+	691	exon|five_prime_utr	5'UTR	MCF-7
63912382	ENSG00000163635	TSS#1	chr3	+	692	intron	intron	MCF-7
71583776	ENSG00000114861	TSS#1	chr3	-	693	intron	intron	MCF-7
81761699	ENSG00000114480	TSS#1	chr3	-	694	intergenic	intergenic	MCF-7
88059293	ENSG00000163320	TSS#1	chr3	-	695	intron	intron	MCF-7
112562047	ENSG00000144848	TSS#1	chr3	-	696	intergenic	intergenic	MCF-7
113697024	ENSG00000176542	TSS#1	chr3	-	697	intergenic	intergenic	MCF-7
120094802	ENSG00000082701	TSS#1	chr3	-	698	intron	intron	MCF-7
120095010	ENSG00000242622	TSS#1	chr3	+	699	exon	exon	MCF-7
123449390	ENSG00000173175	TSS#1	chr3	-	700	intergenic	intergenic	MCF-7
125595671	ENSG00000144909	TSS#1	chr3	-	701	intergenic	intergenic	MCF-7
132660291	ENSG00000081307	TSS#1	chr3	+	702	exon|five_prime_utr	5'UTR	MCF-7
132660670	ENSG00000081307	TSS#1	chr3	+	703	exon|five_prime_utr|CDS	5'UTR	MCF-7
136196965	ENSG00000174579	TSS#1	chr3	-	704	intron	intron	MCF-7
146161386	ENSG00000152952	TSS#1	chr3	-	705	intron	intron	MCF-7
147393327	ENSG00000152977	TSS#1	chr3	+	706	intergenic	intergenic	MCF-7
149970993	ENSG00000070087	TSS#1	chr3	-	707	exon|five_prime_utr	5'UTR	MCF-7
150408091	ENSG00000196428	TSS#1	chr3	+	708	intergenic	intergenic	MCF-7
157160294	ENSG00000163660	TSS#1	chr3	-	709	exon|five_prime_utr	5'UTR	MCF-7
160399529	ENSG00000113810	TSS#1	chr3	+	710	intron	intron	MCF-7
161221233	ENSG00000169251	TSS#1	chr3	+	711	intron	intron	MCF-7
161371845	ENSG00000196542	TSS#1	chr3	-	712	exon|five_prime_utr|three_prime_utr	5'UTR	MCF-7
170357620	ENSG00000136603	TSS#1	chr3	+	713	intergenic	intergenic	MCF-7
184298948	ENSG00000175166	TSS#1	chr3	+	714	intergenic	intergenic	MCF-7
184361604	ENSG00000163882	TSS#1	chr3	+	715	intergenic	intergenic	MCF-7
186783290	ENSG00000156976	TSS#1	chr3	+	716	exon|five_prime_utr	5'UTR	MCF-7
188153764	ENSG00000145012	TSS#1	chr3	+	717	intron	intron	MCF-7
192918002	ENSG00000180611	TSS#1	chr3	-	718	intergenic	intergenic	MCF-7
196568525	ENSG00000174013	TSS#1	chr3	+	719	intergenic	intergenic	MCF-7
196712241	ENSG00000163964	TSS#1	chr3	+	720	intron	intron	MCF-7
674541	ENSG00000169020	TSS#1	chr4	-	721	intergenic	intergenic	MCF-7
986931	ENSG00000127415	TSS#1	chr4	+	722	intergenic	intergenic	MCF-7
1249272	ENSG00000159692	TSS#1	chr4	-	723	intron	intron	MCF-7
3765828	ENSG00000184160	TSS#1	chr4	+	724	intergenic	intergenic	MCF-7
38663935	ENSG00000109787	TSS#1	chr4	+	725	intergenic	intergenic	MCF-7
55546997	ENSG00000134852	TSS#1	chr4	-	726	intergenic	intergenic	MCF-7
77157108	ENSG00000138764	TSS#1	chr4	+	727	intergenic	intergenic	MCF-7
82374185	ENSG00000138668	TSS#1	chr4	-	728	intron	intron	MCF-7
86934893	ENSG00000172493	TSS#1	chr4	+	729	intergenic	intergenic	MCF-7
87422508	ENSG00000170502	TSS#1	chr4	+	730	intergenic	intergenic	MCF-7
88592307	ENSG00000138641	TSS#1	chr4	+	731	intron	intron	MCF-7
102827610	ENSG00000109332	TSS#1	chr4	-	732	exon|five_prime_utr	5'UTR	MCF-7
102868894	ENSG00000145354	TSS#1	chr4	+	733	intergenic	intergenic	MCF-7
105895350	ENSG00000168743	TSS#1	chr4	+	734	intron	intron	MCF-7
112636899	ENSG00000174720	TSS#1	chr4	+	735	intergenic	intergenic	MCF-7
124712883	ENSG00000151458	TSS#1	chr4	-	736	intergenic	intergenic	MCF-7
127880798	ENSG00000142731	TSS#1	chr4	+	737	intergenic	intergenic	MCF-7
158171271	ENSG00000248429	TSS#1	chr4	+	738	exon	exon	MCF-7
173168681	ENSG00000109586	TSS#1	chr4	+	739	intergenic	intergenic	MCF-7
173169640	ENSG00000245213	TSS#1	chr4	-	740	exon	exon	MCF-7
473035	ENSG00000225138	TSS#1	chr5	+	741	intergenic	intergenic	MCF-7
1883375	ENSG00000249116	TSS#1	chr5	+	742	intergenic	intergenic	MCF-7
6713168	ENSG00000112941	TSS#1	chr5	+	743	intergenic	intergenic	MCF-7
43067560	ENSG00000177738	TSS#1	chr5	-	744	intergenic	intergenic	MCF-7
56815443	ENSG00000095015	TSS#1	chr5	+	745	intergenic	intergenic	MCF-7
56909476	ENSG00000155542	TSS#1	chr5	+	746	exon|five_prime_utr	5'UTR	MCF-7
65925578	ENSG00000112851	TSS#1	chr5	+	747	intergenic	intergenic	MCF-7
69492702	ENSG00000197822	TSS#1	chr5	+	748	intron	intron	MCF-7
78648984	ENSG00000145685	TSS#1	chr5	-	749	intron	intron	MCF-7
80256191	ENSG00000164300	TSS#1	chr5	-	750	intergenic	intergenic	MCF-7
80654560	ENSG00000113318	TSS#1	chr5	+	751	intergenic	intergenic	MCF-7
87267720	ENSG00000145715	TSS#1	chr5	+	752	intergenic	intergenic	MCF-7
90410100	ENSG00000153140	TSS#1	chr5	-	753	intergenic	intergenic	MCF-7
90474888	ENSG00000176055	TSS#1	chr5	-	754	intergenic	intergenic	MCF-7
91380124	ENSG00000281357	TSS#1	chr5	+	755	intergenic	intergenic	MCF-7
91383478	ENSG00000113369	TSS#1	chr5	-	756	intergenic	intergenic	MCF-7
107672777	ENSG00000184349	TSS#1	chr5	-	757	intergenic	intergenic	MCF-7
108381507	ENSG00000145743	TSS#1	chr5	-	758	CDS|exon	CDS	MCF-7
119070838	ENSG00000172869	TSS#1	chr5	+	759	intron	intron	MCF-7
123090302	ENSG00000223652	TSS#1	chr5	-	760	intergenic	intergenic	MCF-7
128083542	ENSG00000064651	TSS#1	chr5	+	761	intergenic	intergenic	MCF-7
129460109	ENSG00000145808	TSS#1	chr5	+	762	intergenic	intergenic	MCF-7
132963775	ENSG00000072364	TSS#1	chr5	-	763	intergenic	intergenic	MCF-7
134226409	ENSG00000113575	TSS#1	chr5	-	764	intron	intron	MCF-7
134525491	ENSG00000043143	TSS#1	chr5	+	765	intron	intron	MCF-7
137754518	ENSG00000177733	TSS#1	chr5	-	766	intergenic	intergenic	MCF-7
139648195	ENSG00000171604	TSS#1	chr5	+	767	intron	intron	MCF-7
139648833	ENSG00000171604	TSS#1	chr5	+	768	exon|five_prime_utr	5'UTR	MCF-7
140107705	ENSG00000185129	TSS#1	chr5	+	769	intergenic	intergenic	MCF-7
140113988	ENSG00000185129	TSS#1	chr5	+	770	intron	intron	MCF-7
143404616	ENSG00000113580	TSS#1	chr5	-	771	intron	intron	MCF-7
143405434	ENSG00000113580	TSS#1	chr5	-	772	intron	intron	MCF-7
154754992	ENSG00000155506	TSS#1	chr5	+	773	intron	intron	MCF-7
173056207	ENSG00000164463	TSS#1	chr5	+	774	intergenic	intergenic	MCF-7
177404421	ENSG00000131187	TSS#1	chr5	-	775	exon	exon	MCF-7
178113372	ENSG00000145911	TSS#1	chr5	+	776	intergenic	intergenic	MCF-7
178130883	ENSG00000145916	TSS#1	chr5	+	777	intergenic	intergenic	MCF-7
178204340	ENSG00000197451	TSS#1	chr5	+	778	intergenic	intergenic	MCF-7
179550476	ENSG00000176783	TSS#1	chr5	+	779	intergenic	intergenic	MCF-7
179623962	ENSG00000169045	TSS#1	chr5	-	780	exon|five_prime_utr	5'UTR	MCF-7
179807034	ENSG00000161013	TSS#1	chr5	-	781	intergenic	intergenic	MCF-7
180810224	ENSG00000131446	TSS#1	chr5	-	782	exon	exon	MCF-7
180831702	ENSG00000278970	TSS#1	chr5	-	783	intergenic	intergenic	MCF-7
181191823	ENSG00000250222	TSS#1	chr5	+	784	intergenic	intergenic	MCF-7
292001	ENSG00000112679	TSS#1	chr6	+	785	intron	intron	MCF-7
2765083	ENSG00000124535	TSS#1	chr6	+	786	intergenic	intergenic	MCF-7
3068500	ENSG00000137275	TSS#1	chr6	+	787	exon|five_prime_utr	5'UTR	MCF-7
7107711	ENSG00000124782	TSS#1	chr6	+	788	exon|five_prime_utr	5'UTR	MCF-7
7108578	ENSG00000124782	TSS#1	chr6	+	789	intron	intron	MCF-7
7541383	ENSG00000096696	TSS#1	chr6	+	790	intergenic	intergenic	MCF-7
8102756	ENSG00000124802	TSS#1	chr6	-	791	intergenic	intergenic	MCF-7
10412307	ENSG00000137203	TSS#1	chr6	-	792	exon|five_prime_utr	5'UTR	MCF-7
13711947	ENSG00000010017	TSS#1	chr6	-	793	intergenic	intergenic	MCF-7
16761725	ENSG00000124788	TSS#1	chr6	-	794	intergenic	intergenic	MCF-7
20212639	ENSG00000172197	TSS#1	chr6	-	795	intergenic	intergenic	MCF-7
21593522	ENSG00000124766	TSS#1	chr6	+	796	intergenic	intergenic	MCF-7
21596230	ENSG00000283480	TSS#1	chr6	-	797	intergenic	intergenic	MCF-7
30061156	ENSG00000066379	TSS#1	chr6	+	798	exon	exon	MCF-7
30326926	ENSG00000231074	TSS#1	chr6	-	799	exon	exon	MCF-7
30687429	ENSG00000146112	TSS#1	chr6	-	800	exon|five_prime_utr	5'UTR	MCF-7
30884044	ENSG00000204580	TSS#1	chr6	+	801	exon	exon	MCF-7
30884381	ENSG00000204580	TSS#1	chr6	+	802	exon|five_prime_utr	5'UTR	MCF-7
31198085	ENSG00000272501	TSS#1	chr6	-	803	intergenic	intergenic	MCF-7
31542389	ENSG00000198563	TSS#1	chr6	-	804	exon|five_prime_utr	5'UTR	MCF-7
31653004	ENSG00000204463	TSS#1	chr6	-	805	intergenic	intergenic	MCF-7
32153754	ENSG00000221988	TSS#1	chr6	+	806	intron	intron	MCF-7
32969095	ENSG00000204256	TSS#1	chr6	+	807	intron	intron	MCF-7
33208437	ENSG00000204227	TSS#1	chr6	+	808	intergenic	intergenic	MCF-7
34236756	ENSG00000137309	TSS#1	chr6	+	809	intergenic	intergenic	MCF-7
36196645	ENSG00000096070	TSS#1	chr6	+	810	intergenic	intergenic	MCF-7
36676402	ENSG00000124762	TSS#1	chr6	+	811	intergenic	intergenic	MCF-7
36678565	ENSG00000124762	TSS#1	chr6	+	812	intron	intron	MCF-7
41072613	ENSG00000001167	TSS#1	chr6	+	813	intergenic	intergenic	MCF-7
42929428	ENSG00000137161	TSS#1	chr6	+	814	five_prime_utr|exon	5'UTR	MCF-7
43059825	ENSG00000137171	TSS#1	chr6	+	815	intron	intron	MCF-7
43171119	ENSG00000112658	TSS#1	chr6	+	816	intergenic	intergenic	MCF-7
43770088	ENSG00000112715	TSS#1	chr6	+	817	intergenic	intergenic	MCF-7
45421998	ENSG00000124813	TSS#1	chr6	+	818	intron	intron	MCF-7
47477696	ENSG00000198087	TSS#1	chr6	+	819	intergenic	intergenic	MCF-7
54846624	ENSG00000168143	TSS#1	chr6	+	820	intergenic	intergenic	MCF-7
63572320	ENSG00000285976	TSS#1	chr6	+	821	intron	intron	MCF-7
75601768	ENSG00000112701	TSS#1	chr6	+	822	five_prime_utr|exon	5'UTR	MCF-7
82363513	ENSG00000146242	TSS#1	chr6	+	823	exon|five_prime_utr	5'UTR	MCF-7
82364163	ENSG00000146242	TSS#1	chr6	+	824	intron	intron	MCF-7
85594093	ENSG00000135317	TSS#1	chr6	-	825	intron|exon|five_prime_utr	5'UTR	MCF-7
85643699	ENSG00000135316	TSS#1	chr6	-	826	intron	intron	MCF-7
87702486	ENSG00000135334	TSS#1	chr6	-	827	intergenic	intergenic	MCF-7
89638823	ENSG00000083099	TSS#1	chr6	-	828	intergenic	intergenic	MCF-7
106325891	ENSG00000057663	TSS#1	chr6	-	829	intergenic	intergenic	MCF-7
106975565	ENSG00000272398	TSS#1	chr6	-	830	exon|five_prime_utr	5'UTR	MCF-7
108559682	ENSG00000118689	TSS#1	chr6	+	831	intergenic	intergenic	MCF-7
109095008	ENSG00000080546	TSS#1	chr6	-	832	intergenic	intergenic	MCF-7
111483074	ENSG00000009413	TSS#1	chr6	-	833	exon|five_prime_utr	5'UTR	MCF-7
111483300	ENSG00000009413	TSS#1	chr6	-	834	intron	intron	MCF-7
128520762	ENSG00000152894	TSS#1	chr6	-	835	intergenic	intergenic	MCF-7
135181146	ENSG00000118513	TSS#1	chr6	+	836	intergenic	intergenic	MCF-7
149718162	ENSG00000131023	TSS#1	chr6	-	837	intergenic	intergenic	MCF-7
151391787	ENSG00000181472	TSS#1	chr6	-	838	intergenic	intergenic	MCF-7
151452157	ENSG00000146476	TSS#1	chr6	+	839	intergenic	intergenic	MCF-7
151808067	ENSG00000091831	TSS#1	chr6	+	840	exon|CDS	CDS	MCF-7
154733295	ENSG00000213079	TSS#1	chr6	+	841	intergenic	intergenic	MCF-7
157323633	ENSG00000215712	TSS#1	chr6	-	842	intergenic	intergenic	MCF-7
158819449	ENSG00000092820	TSS#1	chr6	-	843	intergenic	intergenic	MCF-7
159761938	ENSG00000120437	TSS#1	chr6	+	844	intergenic	intergenic	MCF-7
169702028	ENSG00000185127	TSS#1	chr6	+	845	intergenic	intergenic	MCF-7
149757	ENSG00000242474	TSS#1	chr7	-	846	intergenic	intergenic	MCF-7
1138478	ENSG00000146540	TSS#1	chr7	-	847	intergenic	intergenic	MCF-7
5424057	ENSG00000182095	TSS#1	chr7	-	848	intron	intron	MCF-7
5425588	ENSG00000272953	TSS#1	chr7	+	849	intergenic	intergenic	MCF-7
5428092	ENSG00000273084	TSS#1	chr7	+	850	intergenic	intergenic	MCF-7
5528660	ENSG00000075624	TSS#1	chr7	-	851	CDS|exon|three_prime_utr	CDS	MCF-7
5530763	ENSG00000075624	TSS#1	chr7	-	852	intron	intron	MCF-7
32957311	ENSG00000122642	TSS#1	chr7	+	853	intergenic	intergenic	MCF-7
35695247	ENSG00000122557	TSS#1	chr7	-	854	intron	intron	MCF-7
39949470	ENSG00000065883	TSS#1	chr7	+	855	intergenic	intergenic	MCF-7
43926379	ENSG00000078967	TSS#1	chr7	+	856	intergenic	intergenic	MCF-7
44885632	ENSG00000146676	TSS#1	chr7	-	857	intergenic	intergenic	MCF-7
45574339	ENSG00000164742	TSS#1	chr7	+	858	intron	intron	MCF-7
45574951	ENSG00000164742	TSS#1	chr7	+	859	exon|CDS|five_prime_utr	5'UTR	MCF-7
55365984	ENSG00000132434	TSS#1	chr7	+	860	five_prime_utr|exon	5'UTR	MCF-7
66114757	ENSG00000241258	TSS#1	chr7	+	861	intron|five_prime_utr|exon	5'UTR	MCF-7
73557755	ENSG00000106635	TSS#1	chr7	-	862	intergenic	intergenic	MCF-7
73830839	ENSG00000189143	TSS#1	chr7	+	863	five_prime_utr|exon	5'UTR	MCF-7
74657470	ENSG00000263001	TSS#1	chr7	+	864	intron	intron	MCF-7
76302473	ENSG00000106211	TSS#1	chr7	+	865	intergenic	intergenic	MCF-7
76303610	ENSG00000106211	TSS#1	chr7	+	866	exon|five_prime_utr	5'UTR	MCF-7
80919346	ENSG00000075223	TSS#1	chr7	-	867	intron	intron	MCF-7
92245919	ENSG00000001629	TSS#1	chr7	+	868	intergenic	intergenic	MCF-7
92834076	ENSG00000105810	TSS#1	chr7	-	869	intron	intron	MCF-7
99438797	ENSG00000160917	TSS#1	chr7	+	870	intergenic	intergenic	MCF-7
99500411	ENSG00000160908	TSS#1	chr7	-	871	intron	intron	MCF-7
100101647	ENSG00000166508	TSS#1	chr7	-	872	exon|five_prime_utr	5'UTR	MCF-7
100428674	ENSG00000146834	TSS#1	chr7	+	873	intergenic	intergenic	MCF-7
100429139	ENSG00000146834	TSS#1	chr7	+	874	intron	intron	MCF-7
100436203	ENSG00000160813	TSS#1	chr7	-	875	exon|CDS	CDS	MCF-7
100436675	ENSG00000160813	TSS#1	chr7	-	876	intergenic	intergenic	MCF-7
100827760	ENSG00000196411	TSS#1	chr7	-	877	intergenic	intergenic	MCF-7
100874964	ENSG00000087087	TSS#1	chr7	+	878	intergenic	intergenic	MCF-7
101815868	ENSG00000257923	TSS#1	chr7	+	879	intergenic	intergenic	MCF-7
103149653	ENSG00000161048	TSS#1	chr7	-	880	intergenic	intergenic	MCF-7
105013198	ENSG00000228393	TSS#1	chr7	-	881	intergenic	intergenic	MCF-7
105013718	ENSG00000228393	TSS#1	chr7	-	882	exon	exon	MCF-7
107580127	ENSG00000075790	TSS#1	chr7	+	883	intron	intron	MCF-7
112450288	ENSG00000006652	TSS#1	chr7	+	884	exon|five_prime_utr	5'UTR	MCF-7
128455727	ENSG00000273184	TSS#1	chr7	+	885	intergenic	intergenic	MCF-7
131108195	ENSG00000231721	TSS#1	chr7	-	886	exon	exon	MCF-7
133035523	ENSG00000284135	TSS#1	chr7	-	887	intron|exon	intron	MCF-7
139341259	ENSG00000164898	TSS#1	chr7	+	888	intron	intron	MCF-7
139359693	ENSG00000146963	TSS#1	chr7	+	889	intron	intron	MCF-7
149126276	ENSG00000197024	TSS#1	chr7	+	890	intergenic	intergenic	MCF-7
149261918	ENSG00000204946	TSS#1	chr7	+	891	intergenic	intergenic	MCF-7
149773509	ENSG00000181444	TSS#1	chr7	-	892	exon|five_prime_utr	5'UTR	MCF-7
149773726	ENSG00000181444	TSS#1	chr7	-	893	intergenic	intergenic	MCF-7
150368723	ENSG00000214022	TSS#1	chr7	+	894	intron	intron	MCF-7
151232415	ENSG00000033100	TSS#1	chr7	+	895	intergenic	intergenic	MCF-7
155644493	ENSG00000283128	TSS#1	chr7	-	896	intron	intron	MCF-7
157336928	ENSG00000105993	TSS#1	chr7	+	897	intron	intron	MCF-7
158829698	ENSG00000117868	TSS#1	chr7	-	898	intron	intron	MCF-7
17496878	ENSG00000003989	TSS#1	chr8	+	899	intergenic	intergenic	MCF-7
17801237	ENSG00000253944	TSS#1	chr8	+	900	intergenic	intergenic	MCF-7
18085029	ENSG00000104763	TSS#1	chr8	-	901	intergenic	intergenic	MCF-7
23069171	ENSG00000120889	TSS#1	chr8	-	902	intergenic	intergenic	MCF-7
29350973	ENSG00000120875	TSS#1	chr8	-	903	intergenic	intergenic	MCF-7
37695759	ENSG00000183779	TSS#1	chr8	+	904	intergenic	intergenic	MCF-7
38105442	ENSG00000129691	TSS#1	chr8	+	905	intergenic	intergenic	MCF-7
42541828	ENSG00000168575	TSS#1	chr8	-	906	exon|five_prime_utr	5'UTR	MCF-7
42896722	ENSG00000168172	TSS#1	chr8	+	907	intergenic	intergenic	MCF-7
65842165	ENSG00000205268	TSS#1	chr8	-	908	exon	exon	MCF-7
66712691	ENSG00000104205	TSS#1	chr8	+	909	intron	intron	MCF-7
67343808	ENSG00000066777	TSS#1	chr8	-	910	intergenic	intergenic	MCF-7
70403584	ENSG00000140396	TSS#1	chr8	-	911	intron	intron	MCF-7
70403903	ENSG00000140396	TSS#1	chr8	-	912	intergenic	intergenic	MCF-7
79767831	ENSG00000272138	TSS#1	chr8	+	913	intergenic	intergenic	MCF-7
86342340	ENSG00000123124	TSS#1	chr8	+	914	intergenic	intergenic	MCF-7
90646219	ENSG00000180694	TSS#1	chr8	-	915	intron	intron	MCF-7
90791667	ENSG00000123119	TSS#1	chr8	+	916	intergenic	intergenic	MCF-7
90859528	ENSG00000254251	TSS#1	chr8	-	917	intergenic	intergenic	MCF-7
92966263	ENSG00000205133	TSS#1	chr8	-	918	intron	intron	MCF-7
93741201	ENSG00000183808	TSS#1	chr8	-	919	intergenic	intergenic	MCF-7
93916680	ENSG00000164951	TSS#1	chr8	+	920	intron	intron	MCF-7
100212901	ENSG00000104450	TSS#1	chr8	+	921	intron	intron	MCF-7
100310264	ENSG00000034677	TSS#1	chr8	-	922	intron	intron	MCF-7
100951462	ENSG00000164924	TSS#1	chr8	-	923	exon|five_prime_utr	5'UTR	MCF-7
100952255	ENSG00000164924	TSS#1	chr8	-	924	exon|five_prime_utr	5'UTR	MCF-7
101205879	ENSG00000120963	TSS#1	chr8	-	925	exon|five_prime_utr	5'UTR	MCF-7
101492297	ENSG00000083307	TSS#1	chr8	+	926	intergenic	intergenic	MCF-7
102239215	ENSG00000048392	TSS#1	chr8	-	927	intergenic	intergenic	MCF-7
102655890	ENSG00000155090	TSS#1	chr8	-	928	intergenic	intergenic	MCF-7
102806463	ENSG00000253669	TSS#1	chr8	+	929	intron	intron	MCF-7
102806815	ENSG00000253669	TSS#1	chr8	+	930	intron	intron	MCF-7
103298821	ENSG00000164930	TSS#1	chr8	+	931	intron	intron	MCF-7
109539464	ENSG00000147654	TSS#1	chr8	+	932	intergenic	intergenic	MCF-7
109540115	ENSG00000147654	TSS#1	chr8	+	933	exon|five_prime_utr	5'UTR	MCF-7
115668184	ENSG00000104447	TSS#1	chr8	-	934	exon|five_prime_utr	5'UTR	MCF-7
119208237	ENSG00000147676	TSS#1	chr8	+	935	intron	intron	MCF-7
122781603	ENSG00000178764	TSS#1	chr8	+	936	intergenic	intergenic	MCF-7
123274953	ENSG00000165156	TSS#1	chr8	-	937	intron	intron	MCF-7
124474563	ENSG00000170881	TSS#1	chr8	+	938	intergenic	intergenic	MCF-7
126558627	ENSG00000168672	TSS#1	chr8	-	939	intergenic	intergenic	MCF-7
127736120	ENSG00000136997	TSS#1	chr8	+	940	exon|five_prime_utr|CDS	5'UTR	MCF-7
127737650	ENSG00000136997	TSS#1	chr8	+	941	exon|five_prime_utr	5'UTR	MCF-7
127794373	ENSG00000249859	TSS#1	chr8	+	942	intergenic	intergenic	MCF-7
133572200	ENSG00000008513	TSS#1	chr8	-	943	intergenic	intergenic	MCF-7
134713150	ENSG00000066827	TSS#1	chr8	-	944	intergenic	intergenic	MCF-7
140511255	ENSG00000104472	TSS#1	chr8	+	945	intergenic	intergenic	MCF-7
142727055	ENSG00000130193	TSS#1	chr8	+	946	intergenic	intergenic	MCF-7
143368545	ENSG00000158106	TSS#1	chr8	+	947	intergenic	intergenic	MCF-7
143597239	ENSG00000104529	TSS#1	chr8	-	948	exon|five_prime_utr	5'UTR	MCF-7
143597832	ENSG00000104529	TSS#1	chr8	-	949	intron	intron	MCF-7
143738632	ENSG00000180921	TSS#1	chr8	-	950	intergenic	intergenic	MCF-7
143771838	ENSG00000254973	TSS#1	chr8	-	951	exon	exon	MCF-7
143829543	ENSG00000179950	TSS#1	chr8	-	952	intergenic	intergenic	MCF-7
144094943	ENSG00000179091	TSS#1	chr8	+	953	intergenic	intergenic	MCF-7
144104249	ENSG00000179632	TSS#1	chr8	+	954	intergenic	intergenic	MCF-7
144147771	ENSG00000179832	TSS#1	chr8	+	955	intergenic	intergenic	MCF-7
144358612	ENSG00000182325	TSS#1	chr8	-	956	exon	exon	MCF-7
144413703	ENSG00000147804	TSS#1	chr8	-	957	intron	intron	MCF-7
214823	ENSG00000107099	TSS#1	chr9	+	958	intergenic	intergenic	MCF-7
2015072	ENSG00000080503	TSS#1	chr9	+	959	intron	intron	MCF-7
3526410	ENSG00000232104	TSS#1	chr9	+	960	intergenic	intergenic	MCF-7
5833204	ENSG00000099219	TSS#1	chr9	-	961	intergenic	intergenic	MCF-7
33443275	ENSG00000165272	TSS#1	chr9	-	962	exon|CDS	CDS	MCF-7
35732606	ENSG00000137076	TSS#1	chr9	-	963	intergenic	intergenic	MCF-7
35749286	ENSG00000070610	TSS#1	chr9	-	964	intergenic	intergenic	MCF-7
36400621	ENSG00000137075	TSS#1	chr9	-	965	exon|five_prime_utr	5'UTR	MCF-7
76394072	ENSG00000135002	TSS#1	chr9	-	966	intron	intron	MCF-7
76394563	ENSG00000135002	TSS#1	chr9	-	967	intergenic	intergenic	MCF-7
77648401	ENSG00000156049	TSS#1	chr9	-	968	intergenic	intergenic	MCF-7
81688691	ENSG00000196781	TSS#1	chr9	-	969	exon|five_prime_utr	5'UTR	MCF-7
81689828	ENSG00000196781	TSS#1	chr9	-	970	intergenic	intergenic	MCF-7
83063255	ENSG00000165105	TSS#1	chr9	-	971	intergenic	intergenic	MCF-7
83980405	ENSG00000165119	TSS#1	chr9	-	972	intron	intron	MCF-7
85940853	ENSG00000135040	TSS#1	chr9	+	973	intergenic	intergenic	MCF-7
88388226	ENSG00000106723	TSS#1	chr9	+	974	intergenic	intergenic	MCF-7
89318413	ENSG00000187742	TSS#1	chr9	+	975	intergenic	intergenic	MCF-7
89604660	ENSG00000130222	TSS#1	chr9	+	976	intergenic	intergenic	MCF-7
92141394	ENSG00000225511	TSS#1	chr9	+	977	exon	exon	MCF-7
93134360	ENSG00000131669	TSS#1	chr9	-	978	intergenic	intergenic	MCF-7
93451684	ENSG00000188938	TSS#1	chr9	-	979	intron	intron	MCF-7
93453741	ENSG00000188938	TSS#1	chr9	-	980	intergenic	intergenic	MCF-7
93576363	ENSG00000197724	TSS#1	chr9	+	981	intergenic	intergenic	MCF-7
93576589	ENSG00000197724	TSS#1	chr9	+	982	five_prime_utr|exon	5'UTR	MCF-7
95317862	ENSG00000158169	TSS#1	chr9	-	983	intron	intron	MCF-7
95876030	ENSG00000175611	TSS#1	chr9	-	984	exon	exon	MCF-7
96418596	ENSG00000165244	TSS#1	chr9	-	985	intergenic	intergenic	MCF-7
97633447	ENSG00000136925	TSS#1	chr9	-	986	intergenic	intergenic	MCF-7
97922600	ENSG00000136932	TSS#1	chr9	-	987	intergenic	intergenic	MCF-7
97983125	ENSG00000136938	TSS#1	chr9	+	988	intergenic	intergenic	MCF-7
104093986	ENSG00000136824	TSS#1	chr9	+	989	intergenic	intergenic	MCF-7
104747623	ENSG00000136783	TSS#1	chr9	+	990	intergenic	intergenic	MCF-7
107282975	ENSG00000119318	TSS#1	chr9	+	991	intergenic	intergenic	MCF-7
107284040	ENSG00000119318	TSS#1	chr9	+	992	intron	intron	MCF-7
107488615	ENSG00000136826	TSS#1	chr9	-	993	intron	intron	MCF-7
107490024	ENSG00000136826	TSS#1	chr9	-	994	intron	intron	MCF-7
109498317	ENSG00000070159	TSS#1	chr9	-	995	intergenic	intergenic	MCF-7
111896666	ENSG00000148154	TSS#1	chr9	+	996	intergenic	intergenic	MCF-7
112333989	ENSG00000119314	TSS#1	chr9	-	997	intergenic	intergenic	MCF-7
114611227	ENSG00000157693	TSS#1	chr9	+	998	exon|five_prime_utr	5'UTR	MCF-7
120877515	ENSG00000119403	TSS#1	chr9	-	999	intron	intron	MCF-7
121268041	ENSG00000148180	TSS#1	chr9	+	1000	intron	intron	MCF-7
122931686	ENSG00000171448	TSS#1	chr9	-	1001	intergenic	intergenic	MCF-7
122940782	ENSG00000011454	TSS#1	chr9	+	1002	intergenic	intergenic	MCF-7
124862129	ENSG00000136942	TSS#1	chr9	-	1003	intergenic	intergenic	MCF-7
125746533	ENSG00000167081	TSS#1	chr9	+	1004	intergenic	intergenic	MCF-7
125747414	ENSG00000167081	TSS#1	chr9	+	1005	five_prime_utr|exon	5'UTR	MCF-7
126804870	ENSG00000169155	TSS#1	chr9	+	1006	intergenic	intergenic	MCF-7
127785951	ENSG00000136807	TSS#1	chr9	+	1007	exon|CDS	CDS	MCF-7
127981241	ENSG00000167106	TSS#1	chr9	-	1008	intergenic	intergenic	MCF-7
128656794	ENSG00000119333	TSS#1	chr9	-	1009	intergenic	intergenic	MCF-7
128882062	ENSG00000136802	TSS#1	chr9	+	1010	intergenic	intergenic	MCF-7
129080759	ENSG00000167130	TSS#1	chr9	+	1011	intergenic	intergenic	MCF-7
129139956	ENSG00000235007	TSS#1	chr9	+	1012	intron	intron	MCF-7
129483200	ENSG00000204054	TSS#1	chr9	+	1013	intron	intron	MCF-7
129488641	ENSG00000204054	TSS#1	chr9	+	1014	exon	exon	MCF-7
129495957	ENSG00000204054	TSS#1	chr9	+	1015	exon	exon	MCF-7
132670060	ENSG00000125485	TSS#1	chr9	-	1016	CDS|exon	CDS	MCF-7
133348217	ENSG00000148297	TSS#1	chr9	-	1017	intergenic	intergenic	MCF-7
133992435	ENSG00000160293	TSS#1	chr9	-	1018	exon|five_prime_utr	5'UTR	MCF-7
135500517	ENSG00000122140	TSS#1	chr9	+	1019	intron	intron	MCF-7
136109485	ENSG00000260193	TSS#1	chr9	-	1020	intergenic	intergenic	MCF-7
136944348	ENSG00000159069	TSS#1	chr9	-	1021	exon|five_prime_utr	5'UTR	MCF-7
136992178	ENSG00000148362	TSS#1	chr9	+	1022	intergenic	intergenic	MCF-7
137046280	ENSG00000107281	TSS#1	chr9	-	1023	intergenic	intergenic	MCF-7
137188559	ENSG00000176101	TSS#1	chr9	+	1024	intergenic	intergenic	MCF-7
137551775	ENSG00000182154	TSS#1	chr9	+	1025	intergenic	intergenic	MCF-7
137612196	ENSG00000197070	TSS#1	chr9	+	1026	intron|exon	intron	MCF-7
1657	ENSG00000210082	TSS#1	chrM	+	1027	exon	exon	MCF-7
1392368	ENSG00000169100	TSS#1	chrX	-	1028	intergenic	intergenic	MCF-7
15674805	ENSG00000186312	TSS#1	chrX	+	1029	intergenic	intergenic	MCF-7
24149627	ENSG00000005889	TSS#1	chrX	+	1030	intron	intron	MCF-7
41085229	ENSG00000124486	TSS#1	chrX	+	1031	intergenic	intergenic	MCF-7
41334077	ENSG00000215301	TSS#1	chrX	+	1032	five_prime_utr|exon	5'UTR	MCF-7
47483276	ENSG00000147124	TSS#1	chrX	-	1033	intergenic	intergenic	MCF-7
48574311	ENSG00000102317	TSS#1	chrX	+	1034	intergenic	intergenic	MCF-7
48958208	ENSG00000068308	TSS#1	chrX	-	1035	intron	intron	MCF-7
53422905	ENSG00000072501	TSS#1	chrX	-	1036	intergenic	intergenic	MCF-7
103919177	ENSG00000231728	TSS#1	chrX	-	1037	exon	exon	MCF-7
120561142	ENSG00000158290	TSS#1	chrX	-	1038	exon	exon	MCF-7
120603798	ENSG00000232119	TSS#1	chrX	+	1039	intron	intron	MCF-7
123960285	ENSG00000101972	TSS#1	chrX	+	1040	exon|five_prime_utr	5'UTR	MCF-7
123961262	ENSG00000101972	TSS#1	chrX	+	1041	intron	intron	MCF-7
135052278	ENSG00000203950	TSS#1	chrX	-	1042	intergenic	intergenic	MCF-7
136497176	ENSG00000102241	TSS#1	chrX	+	1043	exon|five_prime_utr	5'UTR	MCF-7
153794489	ENSG00000067829	TSS#1	chrX	-	1044	exon|five_prime_utr	5'UTR	MCF-7
153971943	ENSG00000172534	TSS#1	chrX	-	1045	intergenic	intergenic	MCF-7
154019971	ENSG00000184216	TSS#1	chrX	-	1046	exon	exon	MCF-7
154371516	ENSG00000196924	TSS#1	chrX	-	1047	intron	intron	MCF-7
154398193	ENSG00000147403	TSS#1	chrX	+	1048	exon	exon	MCF-7
154428463	ENSG00000071553	TSS#1	chrX	+	1049	intergenic	intergenic	MCF-7
959255	ENSG00000188976	TSS#2	chr1	-	1050	exon|five_prime_utr	5'UTR	MCF-7
1000094	ENSG00000188290	TSS#2	chr1	-	1051	exon|five_prime_utr	5'UTR	MCF-7
1273832	ENSG00000160087	TSS#2	chr1	-	1052	exon|five_prime_utr	5'UTR	MCF-7
1307929	ENSG00000131584	TSS#2	chr1	-	1053	exon|five_prime_utr	5'UTR	MCF-7
1407246	ENSG00000242485	TSS#2	chr1	-	1054	exon|five_prime_utr	5'UTR	MCF-7
1471777	ENSG00000160072	TSS#2	chr1	+	1055	five_prime_utr|exon	5'UTR	MCF-7
1574862	ENSG00000160075	TSS#2	chr1	-	1056	exon|five_prime_utr	5'UTR	MCF-7
1600134	ENSG00000228594	TSS#2	chr1	-	1057	exon|five_prime_utr	5'UTR	MCF-7
1615864	ENSG00000197530	TSS#2	chr1	+	1058	intron	intron	MCF-7
2546399	ENSG00000272449	TSS#2	chr1	+	1059	exon	exon	MCF-7
9182296	ENSG00000228526	TSS#2	chr1	-	1060	exon	exon	MCF-7
12618208	ENSG00000162496	TSS#2	chr1	-	1061	exon|five_prime_utr	5'UTR	MCF-7
16156068	ENSG00000142627	TSS#2	chr1	-	1062	exon|five_prime_utr	5'UTR	MCF-7
20486209	ENSG00000162545	TSS#2	chr1	-	1063	exon|five_prime_utr	5'UTR	MCF-7
23559498	ENSG00000117318	TSS#2	chr1	-	1064	exon|five_prime_utr	5'UTR	MCF-7
26472514	ENSG00000198830	TSS#2	chr1	+	1065	five_prime_utr|exon	5'UTR	MCF-7
26696031	ENSG00000117713	TSS#2	chr1	+	1066	five_prime_utr|exon	5'UTR	MCF-7
26900452	ENSG00000198746	TSS#2	chr1	-	1067	exon|five_prime_utr	5'UTR	MCF-7
28236153	ENSG00000130770	TSS#2	chr1	+	1068	five_prime_utr|exon	5'UTR	MCF-7
28736950	ENSG00000198492	TSS#2	chr1	+	1069	five_prime_utr|exon	5'UTR	MCF-7
37807793	ENSG00000197982	TSS#2	chr1	+	1070	five_prime_utr|exon	5'UTR	MCF-7
39026349	ENSG00000168653	TSS#2	chr1	+	1071	exon|five_prime_utr	5'UTR	MCF-7
43453908	ENSG00000178922	TSS#2	chr1	-	1072	exon|five_prime_utr	5'UTR	MCF-7
45584044	ENSG00000132780	TSS#2	chr1	+	1073	five_prime_utr|exon	5'UTR	MCF-7
51330200	ENSG00000085831	TSS#2	chr1	-	1074	exon|five_prime_utr	5'UTR	MCF-7
51330561	ENSG00000085831	TSS#2	chr1	-	1075	exon|five_prime_utr	5'UTR	MCF-7
53946355	ENSG00000116212	TSS#2	chr1	+	1076	exon|five_prime_utr	5'UTR	MCF-7
66924989	ENSG00000198160	TSS#2	chr1	+	1077	exon|five_prime_utr	5'UTR	MCF-7
85465158	ENSG00000153904	TSS#2	chr1	-	1078	exon|five_prime_utr	5'UTR	MCF-7
89821031	ENSG00000171492	TSS#2	chr1	+	1079	intron|exon|five_prime_utr	5'UTR	MCF-7
107056699	ENSG00000198890	TSS#2	chr1	+	1080	five_prime_utr|exon	5'UTR	MCF-7
107057613	ENSG00000198890	TSS#2	chr1	+	1081	exon|CDS	CDS	MCF-7
108200173	ENSG00000085491	TSS#2	chr1	-	1082	exon|five_prime_utr	5'UTR	MCF-7
109090772	ENSG00000215717	TSS#2	chr1	+	1083	five_prime_utr|exon	5'UTR	MCF-7
112707126	ENSG00000155366	TSS#2	chr1	-	1084	intron|exon|five_prime_utr	5'UTR	MCF-7
114511202	ENSG00000197323	TSS#2	chr1	-	1085	exon|five_prime_utr	5'UTR	MCF-7
145996578	ENSG00000265972	TSS#2	chr1	-	1086	exon|five_prime_utr	5'UTR	MCF-7
147172560	ENSG00000131791	TSS#2	chr1	-	1087	intergenic	intergenic	MCF-7
150269020	ENSG00000117362	TSS#2	chr1	-	1088	exon|five_prime_utr	5'UTR	MCF-7
150629576	ENSG00000143420	TSS#2	chr1	-	1089	exon|five_prime_utr	5'UTR	MCF-7
151059572	ENSG00000197622	TSS#2	chr1	-	1090	exon|five_prime_utr	5'UTR	MCF-7
151166143	ENSG00000163156	TSS#2	chr1	+	1091	exon|five_prime_utr	5'UTR	MCF-7
151327415	ENSG00000143393	TSS#2	chr1	-	1092	exon|five_prime_utr	5'UTR	MCF-7
153967486	ENSG00000143578	TSS#2	chr1	+	1093	intergenic	intergenic	MCF-7
155002765	ENSG00000160685	TSS#2	chr1	+	1094	exon|five_prime_utr	5'UTR	MCF-7
155324518	ENSG00000160753	TSS#2	chr1	+	1095	exon|CDS|five_prime_utr	5'UTR	MCF-7
155562769	ENSG00000116539	TSS#2	chr1	-	1096	exon|five_prime_utr	5'UTR	MCF-7
156213006	ENSG00000260238	TSS#2	chr1	+	1097	five_prime_utr|exon	5'UTR	MCF-7
156728715	ENSG00000143319	TSS#2	chr1	-	1098	exon|five_prime_utr	5'UTR	MCF-7
156751673	ENSG00000143321	TSS#2	chr1	-	1099	exon|five_prime_utr	5'UTR	MCF-7
161132666	ENSG00000158796	TSS#2	chr1	-	1100	exon|five_prime_utr	5'UTR	MCF-7
180502559	ENSG00000230124	TSS#2	chr1	-	1101	exon|five_prime_utr	5'UTR	MCF-7
182391791	ENSG00000135821	TSS#2	chr1	-	1102	exon|five_prime_utr	5'UTR	MCF-7
183472506	ENSG00000116698	TSS#2	chr1	+	1103	five_prime_utr|exon	5'UTR	MCF-7
186375227	ENSG00000047410	TSS#2	chr1	-	1104	exon|five_prime_utr	5'UTR	MCF-7
198157032	ENSG00000151414	TSS#2	chr1	+	1105	exon|five_prime_utr	5'UTR	MCF-7
201399531	ENSG00000159166	TSS#2	chr1	-	1106	exon|five_prime_utr	5'UTR	MCF-7
201739899	ENSG00000134369	TSS#2	chr1	+	1107	five_prime_utr|exon	5'UTR	MCF-7
203305518	ENSG00000159388	TSS#2	chr1	+	1108	five_prime_utr|exon	5'UTR	MCF-7
204516412	ENSG00000198625	TSS#2	chr1	+	1109	exon|five_prime_utr	5'UTR	MCF-7
205631978	ENSG00000158711	TSS#2	chr1	-	1110	exon|five_prime_utr	5'UTR	MCF-7
218345335	ENSG00000092969	TSS#2	chr1	+	1111	intergenic	intergenic	MCF-7
218346121	ENSG00000092969	TSS#2	chr1	+	1112	five_prime_utr|exon	5'UTR	MCF-7
224434767	ENSG00000162923	TSS#2	chr1	-	1113	exon|five_prime_utr	5'UTR	MCF-7
234609497	ENSG00000168264	TSS#2	chr1	-	1114	exon|five_prime_utr	5'UTR	MCF-7
234610177	ENSG00000168264	TSS#2	chr1	-	1115	intergenic	intergenic	MCF-7
234610877	ENSG00000168264	TSS#2	chr1	-	1116	intergenic	intergenic	MCF-7
235075489	ENSG00000280587	TSS#2	chr1	-	1117	intergenic	intergenic	MCF-7
236523981	ENSG00000116977	TSS#2	chr1	+	1118	exon|five_prime_utr	5'UTR	MCF-7
244864482	ENSG00000153187	TSS#2	chr1	-	1119	exon|five_prime_utr	5'UTR	MCF-7
247331866	ENSG00000162714	TSS#2	chr1	-	1120	intergenic	intergenic	MCF-7
248838246	ENSG00000171161	TSS#2	chr1	+	1121	exon|five_prime_utr	5'UTR	MCF-7
248859084	ENSG00000171163	TSS#2	chr1	-	1122	exon|five_prime_utr	5'UTR	MCF-7
931699	ENSG00000107929	TSS#2	chr10	-	1123	exon|five_prime_utr	5'UTR	MCF-7
1049117	ENSG00000067064	TSS#2	chr10	-	1124	exon|five_prime_utr	5'UTR	MCF-7
13348212	ENSG00000086475	TSS#2	chr10	-	1125	exon|five_prime_utr	5'UTR	MCF-7
21534043	ENSG00000078403	TSS#2	chr10	+	1126	intron	intron	MCF-7
27155362	ENSG00000120539	TSS#2	chr10	+	1127	five_prime_utr|exon	5'UTR	MCF-7
28303020	ENSG00000150054	TSS#2	chr10	-	1128	intron	intron	MCF-7
29735826	ENSG00000197321	TSS#2	chr10	-	1129	exon|five_prime_utr	5'UTR	MCF-7
33334865	ENSG00000099250	TSS#2	chr10	-	1130	exon|five_prime_utr	5'UTR	MCF-7
38010692	ENSG00000189180	TSS#2	chr10	+	1131	exon|five_prime_utr	5'UTR	MCF-7
43409179	ENSG00000169813	TSS#2	chr10	-	1132	intergenic	intergenic	MCF-7
50623922	ENSG00000198964	TSS#2	chr10	-	1133	exon|five_prime_utr	5'UTR	MCF-7
51074486	ENSG00000185532	TSS#2	chr10	+	1134	five_prime_utr|exon	5'UTR	MCF-7
69451464	ENSG00000099282	TSS#2	chr10	+	1135	intergenic	intergenic	MCF-7
73772495	ENSG00000196968	TSS#2	chr10	+	1136	exon|CDS	CDS	MCF-7
74825548	ENSG00000156650	TSS#2	chr10	+	1137	exon|five_prime_utr	5'UTR	MCF-7
75401781	ENSG00000165655	TSS#2	chr10	-	1138	intergenic	intergenic	MCF-7
77926753	ENSG00000151208	TSS#2	chr10	-	1139	exon|five_prime_utr	5'UTR	MCF-7
79243450	ENSG00000108175	TSS#2	chr10	+	1140	intron	intron	MCF-7
80078664	ENSG00000133678	TSS#2	chr10	+	1141	five_prime_utr|exon	5'UTR	MCF-7
87659877	ENSG00000198682	TSS#2	chr10	+	1142	five_prime_utr|exon	5'UTR	MCF-7
89645241	ENSG00000152782	TSS#2	chr10	-	1143	CDS|exon	CDS	MCF-7
96832297	ENSG00000196233	TSS#2	chr10	+	1144	five_prime_utr|exon	5'UTR	MCF-7
100286214	ENSG00000196072	TSS#2	chr10	-	1145	exon|five_prime_utr	5'UTR	MCF-7
100987473	ENSG00000055950	TSS#2	chr10	-	1146	exon|five_prime_utr	5'UTR	MCF-7
102643928	ENSG00000171206	TSS#2	chr10	+	1147	intergenic	intergenic	MCF-7
102644487	ENSG00000171206	TSS#2	chr10	+	1148	five_prime_utr|exon	5'UTR	MCF-7
103367975	ENSG00000148835	TSS#2	chr10	+	1149	intergenic	intergenic	MCF-7
116272186	ENSG00000151892	TSS#2	chr10	-	1150	exon|five_prime_utr	5'UTR	MCF-7
116274294	ENSG00000151892	TSS#2	chr10	-	1151	intergenic	intergenic	MCF-7
116274704	ENSG00000151892	TSS#2	chr10	-	1152	intergenic	intergenic	MCF-7
118046892	ENSG00000107560	TSS#2	chr10	-	1153	exon|five_prime_utr	5'UTR	MCF-7
119596664	ENSG00000151923	TSS#2	chr10	-	1154	exon|five_prime_utr	5'UTR	MCF-7
119596961	ENSG00000151923	TSS#2	chr10	-	1155	exon|five_prime_utr	5'UTR	MCF-7
125159040	ENSG00000175029	TSS#2	chr10	-	1156	intron	intron	MCF-7
125161029	ENSG00000175029	TSS#2	chr10	-	1157	exon|five_prime_utr	5'UTR	MCF-7
207490	ENSG00000177963	TSS#2	chr11	+	1158	intergenic	intergenic	MCF-7
394208	ENSG00000184363	TSS#2	chr11	+	1159	intron	intron	MCF-7
507194	ENSG00000023191	TSS#2	chr11	-	1160	exon|five_prime_utr	5'UTR	MCF-7
535537	ENSG00000174775	TSS#2	chr11	-	1161	exon|five_prime_utr	5'UTR	MCF-7
560986	ENSG00000099849	TSS#2	chr11	+	1162	exon|five_prime_utr	5'UTR	MCF-7
706615	ENSG00000177106	TSS#2	chr11	+	1163	exon|five_prime_utr	5'UTR	MCF-7
804381	ENSG00000177595	TSS#2	chr11	-	1164	exon|CDS	CDS	MCF-7
805013	ENSG00000177595	TSS#2	chr11	-	1165	exon|five_prime_utr	5'UTR	MCF-7
832951	ENSG00000177697	TSS#2	chr11	+	1166	exon|five_prime_utr	5'UTR	MCF-7
1572533	ENSG00000233930	TSS#2	chr11	+	1167	intron	intron	MCF-7
2271012	ENSG00000183734	TSS#2	chr11	-	1168	intergenic	intergenic	MCF-7
2929419	ENSG00000181649	TSS#2	chr11	-	1169	exon|five_prime_utr	5'UTR	MCF-7
8964437	ENSG00000175348	TSS#2	chr11	-	1170	exon|five_prime_utr	5'UTR	MCF-7
9461011	ENSG00000166478	TSS#2	chr11	+	1171	exon|five_prime_utr	5'UTR	MCF-7
17013986	ENSG00000184669	TSS#2	chr11	+	1172	intergenic	intergenic	MCF-7
17014413	ENSG00000166689	TSS#2	chr11	-	1173	exon|five_prime_utr	5'UTR	MCF-7
45804405	ENSG00000181830	TSS#2	chr11	+	1174	exon|five_prime_utr	5'UTR	MCF-7
46121453	ENSG00000135365	TSS#2	chr11	-	1175	exon|five_prime_utr	5'UTR	MCF-7
46846277	ENSG00000175216	TSS#2	chr11	-	1176	exon|five_prime_utr	5'UTR	MCF-7
47215044	ENSG00000134574	TSS#2	chr11	+	1177	five_prime_utr|exon	5'UTR	MCF-7
59142858	ENSG00000166801	TSS#2	chr11	+	1178	exon|five_prime_utr	5'UTR	MCF-7
61161616	ENSG00000167987	TSS#2	chr11	-	1179	intergenic	intergenic	MCF-7
61294866	ENSG00000167992	TSS#2	chr11	-	1180	intron	intron	MCF-7
61816854	ENSG00000149485	TSS#2	chr11	-	1181	CDS|exon	CDS	MCF-7
61967630	ENSG00000167996	TSS#2	chr11	-	1182	exon|five_prime_utr	5'UTR	MCF-7
62601246	ENSG00000149480	TSS#2	chr11	-	1183	exon|five_prime_utr	5'UTR	MCF-7
62671672	ENSG00000204922	TSS#2	chr11	+	1184	five_prime_utr|exon	5'UTR	MCF-7
62727456	ENSG00000214753	TSS#2	chr11	-	1185	exon|five_prime_utr	5'UTR	MCF-7
63986445	ENSG00000167770	TSS#2	chr11	+	1186	five_prime_utr|exon|CDS	5'UTR	MCF-7
64226280	ENSG00000149761	TSS#2	chr11	+	1187	exon|five_prime_utr	5'UTR	MCF-7
64241094	ENSG00000173486	TSS#2	chr11	+	1188	exon	exon	MCF-7
64245955	ENSG00000256940	TSS#2	chr11	+	1189	intergenic	intergenic	MCF-7
64246848	ENSG00000173457	TSS#2	chr11	-	1190	exon|five_prime_utr	5'UTR	MCF-7
65084243	ENSG00000162300	TSS#2	chr11	+	1191	exon|five_prime_utr	5'UTR	MCF-7
65181927	ENSG00000014216	TSS#2	chr11	+	1192	exon	exon	MCF-7
65540625	ENSG00000168056	TSS#2	chr11	-	1193	exon|five_prime_utr	5'UTR	MCF-7
65570458	ENSG00000173465	TSS#2	chr11	+	1194	intergenic	intergenic	MCF-7
65712033	ENSG00000172977	TSS#2	chr11	+	1195	five_prime_utr|exon	5'UTR	MCF-7
65859341	ENSG00000172757	TSS#2	chr11	-	1196	exon|five_prime_utr	5'UTR	MCF-7
65860676	ENSG00000172732	TSS#2	chr11	+	1197	five_prime_utr|exon|CDS	5'UTR	MCF-7
65900387	ENSG00000175592	TSS#2	chr11	-	1198	exon|five_prime_utr	5'UTR	MCF-7
65919274	ENSG00000175550	TSS#2	chr11	+	1199	five_prime_utr|exon	5'UTR	MCF-7
66257702	ENSG00000174996	TSS#2	chr11	+	1200	exon|five_prime_utr	5'UTR	MCF-7
67303556	ENSG00000172830	TSS#2	chr11	+	1201	exon|five_prime_utr	5'UTR	MCF-7
67353519	ENSG00000175482	TSS#2	chr11	-	1202	exon|intron|five_prime_utr	5'UTR	MCF-7
67373597	ENSG00000175505	TSS#2	chr11	-	1203	exon|five_prime_utr	5'UTR	MCF-7
69641155	ENSG00000110092	TSS#2	chr11	+	1204	intergenic	intergenic	MCF-7
70270735	ENSG00000131626	TSS#2	chr11	+	1205	exon|five_prime_utr	5'UTR	MCF-7
72112775	ENSG00000110200	TSS#2	chr11	-	1206	exon|five_prime_utr	5'UTR	MCF-7
72223893	ENSG00000165458	TSS#2	chr11	+	1207	intron	intron	MCF-7
72781247	ENSG00000214530	TSS#2	chr11	-	1208	intron|exon|five_prime_utr	5'UTR	MCF-7
72814431	ENSG00000168010	TSS#2	chr11	+	1209	five_prime_utr|exon	5'UTR	MCF-7
73218281	ENSG00000175591	TSS#2	chr11	+	1210	exon|five_prime_utr	5'UTR	MCF-7
73308292	ENSG00000110237	TSS#2	chr11	+	1211	five_prime_utr|exon	5'UTR	MCF-7
74493379	ENSG00000254837	TSS#2	chr11	+	1212	exon	exon	MCF-7
75562252	ENSG00000149257	TSS#2	chr11	+	1213	exon|five_prime_utr	5'UTR	MCF-7
76783356	ENSG00000182704	TSS#2	chr11	+	1214	exon|five_prime_utr	5'UTR	MCF-7
114400457	ENSG00000180425	TSS#2	chr11	-	1215	exon|five_prime_utr	5'UTR	MCF-7
118531140	ENSG00000255435	TSS#2	chr11	-	1216	intergenic	intergenic	MCF-7
118791163	ENSG00000110367	TSS#2	chr11	-	1217	exon|five_prime_utr	5'UTR	MCF-7
118925506	ENSG00000186174	TSS#2	chr11	-	1218	exon|five_prime_utr	5'UTR	MCF-7
119084913	ENSG00000256269	TSS#2	chr11	+	1219	exon|five_prime_utr	5'UTR	MCF-7
2795024	ENSG00000004478	TSS#2	chr12	+	1220	five_prime_utr|exon	5'UTR	MCF-7
6384167	ENSG00000111321	TSS#2	chr12	+	1221	five_prime_utr|exon	5'UTR	MCF-7
6534516	ENSG00000111640	TSS#2	chr12	+	1222	exon	exon	MCF-7
6689509	ENSG00000126746	TSS#2	chr12	-	1223	exon|five_prime_utr	5'UTR	MCF-7
6927800	ENSG00000111676	TSS#2	chr12	+	1224	intron	intron	MCF-7
9448193	ENSG00000214826	TSS#2	chr12	-	1225	exon	exon	MCF-7
12562268	ENSG00000111266	TSS#2	chr12	-	1226	exon|five_prime_utr	5'UTR	MCF-7
45729687	ENSG00000189079	TSS#2	chr12	+	1227	intergenic	intergenic	MCF-7
46269011	ENSG00000111371	TSS#2	chr12	-	1228	exon|five_prime_utr	5'UTR	MCF-7
46372770	ENSG00000134294	TSS#2	chr12	-	1229	exon|five_prime_utr	5'UTR	MCF-7
47079935	ENSG00000139211	TSS#2	chr12	-	1230	exon|five_prime_utr	5'UTR	MCF-7
47758984	ENSG00000211584	TSS#2	chr12	+	1231	intron	intron	MCF-7
48106024	ENSG00000079387	TSS#2	chr12	-	1232	intron	intron	MCF-7
48818524	ENSG00000167535	TSS#2	chr12	+	1233	exon|five_prime_utr	5'UTR	MCF-7
48957486	ENSG00000134287	TSS#2	chr12	-	1234	exon|five_prime_utr	5'UTR	MCF-7
49131394	ENSG00000123416	TSS#2	chr12	-	1235	exon|five_prime_utr	5'UTR	MCF-7
50085341	ENSG00000066117	TSS#2	chr12	+	1236	five_prime_utr|exon	5'UTR	MCF-7
51270209	ENSG00000170545	TSS#2	chr12	-	1237	intron	intron	MCF-7
51391645	ENSG00000139629	TSS#2	chr12	-	1238	exon|five_prime_utr	5'UTR	MCF-7
52903710	ENSG00000170421	TSS#2	chr12	-	1239	intron	intron	MCF-7
52905058	ENSG00000170421	TSS#2	chr12	-	1240	exon|five_prime_utr	5'UTR	MCF-7
52907298	ENSG00000170421	TSS#2	chr12	-	1241	intron	intron	MCF-7
53054407	ENSG00000257337	TSS#2	chr12	-	1242	exon	exon	MCF-7
53180721	ENSG00000139651	TSS#2	chr12	+	1243	exon	exon	MCF-7
53252180	ENSG00000182544	TSS#2	chr12	+	1244	exon|five_prime_utr	5'UTR	MCF-7
53380852	ENSG00000185591	TSS#2	chr12	+	1245	intron	intron	MCF-7
53501282	ENSG00000139546	TSS#2	chr12	+	1246	five_prime_utr|exon	5'UTR	MCF-7
55927893	ENSG00000170473	TSS#2	chr12	-	1247	exon|five_prime_utr	5'UTR	MCF-7
56158358	ENSG00000092841	TSS#2	chr12	+	1248	intron|five_prime_utr|exon	5'UTR	MCF-7
56160243	ENSG00000092841	TSS#2	chr12	+	1249	exon|CDS	CDS	MCF-7
56636342	ENSG00000076108	TSS#2	chr12	-	1250	exon|five_prime_utr	5'UTR	MCF-7
56688223	ENSG00000110958	TSS#2	chr12	-	1251	exon|five_prime_utr	5'UTR	MCF-7
62602849	ENSG00000257354	TSS#2	chr12	+	1252	intron	intron	MCF-7
65169582	ENSG00000174106	TSS#2	chr12	+	1253	intergenic	intergenic	MCF-7
70243432	ENSG00000111596	TSS#2	chr12	+	1254	exon|five_prime_utr	5'UTR	MCF-7
71686092	ENSG00000139291	TSS#2	chr12	+	1255	intron|five_prime_utr|exon	5'UTR	MCF-7
76031594	ENSG00000139289	TSS#2	chr12	-	1256	exon|CDS|five_prime_utr	5'UTR	MCF-7
76764114	ENSG00000186908	TSS#2	chr12	+	1257	five_prime_utr|exon	5'UTR	MCF-7
79690534	ENSG00000177425	TSS#2	chr12	-	1258	intron	intron	MCF-7
79690963	ENSG00000177425	TSS#2	chr12	-	1259	exon|five_prime_utr	5'UTR	MCF-7
89353674	ENSG00000139318	TSS#2	chr12	-	1260	intergenic	intergenic	MCF-7
89524758	ENSG00000257594	TSS#2	chr12	-	1261	intron|exon|five_prime_utr	5'UTR	MCF-7
89525999	ENSG00000139323	TSS#2	chr12	-	1262	exon|five_prime_utr	5'UTR	MCF-7
93570388	ENSG00000120833	TSS#2	chr12	+	1263	intron	intron	MCF-7
93571011	ENSG00000120833	TSS#2	chr12	+	1264	exon|five_prime_utr	5'UTR	MCF-7
93571419	ENSG00000246985	TSS#2	chr12	-	1265	intron	intron	MCF-7
93571767	ENSG00000246985	TSS#2	chr12	-	1266	exon	exon	MCF-7
103965844	ENSG00000139372	TSS#2	chr12	+	1267	exon|five_prime_utr	5'UTR	MCF-7
111599287	ENSG00000204842	TSS#2	chr12	-	1268	exon|CDS|five_prime_utr	5'UTR	MCF-7
121800576	ENSG00000139725	TSS#2	chr12	-	1269	exon|five_prime_utr|intron	5'UTR	MCF-7
121804008	ENSG00000139718	TSS#2	chr12	+	1270	intergenic	intergenic	MCF-7
121804694	ENSG00000139718	TSS#2	chr12	+	1271	intron	intron	MCF-7
122422598	ENSG00000130779	TSS#2	chr12	-	1272	exon|five_prime_utr	5'UTR	MCF-7
122980702	ENSG00000182196	TSS#2	chr12	+	1273	exon|CDS|five_prime_utr	5'UTR	MCF-7
122980908	ENSG00000182196	TSS#2	chr12	+	1274	exon	exon	MCF-7
122981810	ENSG00000182196	TSS#2	chr12	+	1275	exon|CDS	CDS	MCF-7
123271814	ENSG00000111328	TSS#2	chr12	-	1276	exon|five_prime_utr	5'UTR	MCF-7
123972830	ENSG00000119242	TSS#2	chr12	-	1277	exon|five_prime_utr	5'UTR	MCF-7
124567590	ENSG00000196498	TSS#2	chr12	-	1278	intergenic	intergenic	MCF-7
124914649	ENSG00000150991	TSS#2	chr12	-	1279	exon|five_prime_utr	5'UTR	MCF-7
131828400	ENSG00000198598	TSS#2	chr12	+	1280	five_prime_utr|exon	5'UTR	MCF-7
19958859	ENSG00000121741	TSS#2	chr13	+	1281	intron	intron	MCF-7
27450563	ENSG00000122033	TSS#2	chr13	-	1282	exon|five_prime_utr	5'UTR	MCF-7
28138222	ENSG00000152520	TSS#2	chr13	+	1283	intergenic	intergenic	MCF-7
30617919	ENSG00000132952	TSS#2	chr13	+	1284	exon	exon	MCF-7
41061548	ENSG00000120688	TSS#2	chr13	+	1285	five_prime_utr|exon	5'UTR	MCF-7
50125540	ENSG00000231607	TSS#2	chr13	-	1286	exon	exon	MCF-7
60397222	ENSG00000083544	TSS#2	chr13	+	1287	five_prime_utr|exon	5'UTR	MCF-7
79406232	ENSG00000139746	TSS#2	chr13	-	1288	exon|five_prime_utr	5'UTR	MCF-7
110713695	ENSG00000153487	TSS#2	chr13	+	1289	intron	intron	MCF-7
113209612	ENSG00000139842	TSS#2	chr13	+	1290	five_prime_utr|exon	5'UTR	MCF-7
114281610	ENSG00000169062	TSS#2	chr13	+	1291	five_prime_utr|exon	5'UTR	MCF-7
20413500	ENSG00000129566	TSS#2	chr14	-	1292	exon|five_prime_utr	5'UTR	MCF-7
21098654	ENSG00000165804	TSS#2	chr14	-	1293	exon|five_prime_utr	5'UTR	MCF-7
22871785	ENSG00000197324	TSS#2	chr14	+	1294	five_prime_utr|exon	5'UTR	MCF-7
22872162	ENSG00000197324	TSS#2	chr14	+	1295	five_prime_utr|exon	5'UTR	MCF-7
23301573	ENSG00000235194	TSS#2	chr14	-	1296	exon|CDS	CDS	MCF-7
23321456	ENSG00000100836	TSS#2	chr14	+	1297	intron|five_prime_utr|exon	5'UTR	MCF-7
23567508	ENSG00000213983	TSS#2	chr14	-	1298	exon|five_prime_utr	5'UTR	MCF-7
24114811	ENSG00000100897	TSS#2	chr14	+	1299	exon|five_prime_utr	5'UTR	MCF-7
24242622	ENSG00000092330	TSS#2	chr14	-	1300	exon|five_prime_utr	5'UTR	MCF-7
24271594	ENSG00000100949	TSS#2	chr14	-	1301	exon|five_prime_utr	5'UTR	MCF-7
24429953	ENSG00000100441	TSS#2	chr14	+	1302	exon|five_prime_utr	5'UTR	MCF-7
24442740	ENSG00000100445	TSS#2	chr14	-	1303	exon	exon	MCF-7
31207792	ENSG00000092148	TSS#2	chr14	-	1304	exon|five_prime_utr	5'UTR	MCF-7
35122551	ENSG00000100890	TSS#2	chr14	+	1305	exon|five_prime_utr	5'UTR	MCF-7
35404748	ENSG00000100906	TSS#2	chr14	-	1306	exon|five_prime_utr	5'UTR	MCF-7
37595112	ENSG00000129514	TSS#2	chr14	-	1307	exon|five_prime_utr	5'UTR	MCF-7
37595237	ENSG00000129514	TSS#2	chr14	-	1308	exon|five_prime_utr	5'UTR	MCF-7
39175256	ENSG00000100941	TSS#2	chr14	+	1309	five_prime_utr|exon	5'UTR	MCF-7
49893095	ENSG00000165527	TSS#2	chr14	+	1310	exon|five_prime_utr	5'UTR	MCF-7
61321771	ENSG00000027075	TSS#2	chr14	+	1311	five_prime_utr|exon	5'UTR	MCF-7
63641870	ENSG00000140006	TSS#2	chr14	-	1312	intergenic	intergenic	MCF-7
64504725	ENSG00000126804	TSS#2	chr14	+	1313	exon|five_prime_utr	5'UTR	MCF-7
66508158	ENSG00000171723	TSS#2	chr14	+	1314	five_prime_utr|exon	5'UTR	MCF-7
68794601	ENSG00000185650	TSS#2	chr14	-	1315	exon|five_prime_utr	5'UTR	MCF-7
68978748	ENSG00000072110	TSS#2	chr14	-	1316	intron	intron	MCF-7
69767141	ENSG00000100650	TSS#2	chr14	+	1317	exon|five_prime_utr	5'UTR	MCF-7
69767782	ENSG00000100650	TSS#2	chr14	+	1318	intron	intron	MCF-7
73760266	ENSG00000156030	TSS#2	chr14	-	1319	exon|five_prime_utr	5'UTR	MCF-7
73787207	ENSG00000156030	TSS#2	chr14	-	1320	exon|five_prime_utr	5'UTR	MCF-7
77321035	ENSG00000100577	TSS#2	chr14	+	1321	exon|five_prime_utr	5'UTR	MCF-7
81220872	ENSG00000165417	TSS#2	chr14	-	1322	exon|five_prime_utr	5'UTR	MCF-7
88563030	ENSG00000100722	TSS#2	chr14	+	1323	five_prime_utr|exon	5'UTR	MCF-7
92040036	ENSG00000100815	TSS#2	chr14	-	1324	exon|five_prime_utr	5'UTR	MCF-7
100019381	ENSG00000196405	TSS#2	chr14	+	1325	intron	intron	MCF-7
100019607	ENSG00000196405	TSS#2	chr14	+	1326	five_prime_utr|exon	5'UTR	MCF-7
100238888	ENSG00000100811	TSS#2	chr14	+	1327	intron	intron	MCF-7
100239143	ENSG00000100811	TSS#2	chr14	+	1328	intron	intron	MCF-7
103334236	ENSG00000100664	TSS#2	chr14	+	1329	exon|five_prime_utr	5'UTR	MCF-7
103521686	ENSG00000166165	TSS#2	chr14	-	1330	exon	exon	MCF-7
104865267	ENSG00000099814	TSS#2	chr14	+	1331	intergenic	intergenic	MCF-7
105168727	ENSG00000184916	TSS#2	chr14	-	1332	intron|exon|five_prime_utr	5'UTR	MCF-7
105489827	ENSG00000185347	TSS#2	chr14	+	1333	intron	intron	MCF-7
105490174	ENSG00000185347	TSS#2	chr14	+	1334	intron|exon|five_prime_utr	5'UTR	MCF-7
29822114	ENSG00000104067	TSS#2	chr15	-	1335	exon|five_prime_utr	5'UTR	MCF-7
33067940	ENSG00000248905	TSS#2	chr15	-	1336	exon|five_prime_utr	5'UTR	MCF-7
35546164	ENSG00000134146	TSS#2	chr15	-	1337	exon|five_prime_utr	5'UTR	MCF-7
40807472	ENSG00000104129	TSS#2	chr15	-	1338	exon|five_prime_utr	5'UTR	MCF-7
40844047	ENSG00000166145	TSS#2	chr15	+	1339	exon|five_prime_utr	5'UTR	MCF-7
52019228	ENSG00000069956	TSS#2	chr15	+	1340	exon|five_prime_utr	5'UTR	MCF-7
52019731	ENSG00000069956	TSS#2	chr15	+	1341	intron	intron	MCF-7
55319122	ENSG00000069974	TSS#2	chr15	-	1342	exon|five_prime_utr	5'UTR	MCF-7
56243878	ENSG00000181827	TSS#2	chr15	-	1343	exon|five_prime_utr	5'UTR	MCF-7
63121862	ENSG00000103642	TSS#2	chr15	+	1344	five_prime_utr|exon	5'UTR	MCF-7
72231189	ENSG00000067225	TSS#2	chr15	-	1345	exon|five_prime_utr	5'UTR	MCF-7
73927694	ENSG00000261801	TSS#2	chr15	-	1346	exon	exon	MCF-7
74843137	ENSG00000140474	TSS#2	chr15	-	1347	exon|five_prime_utr	5'UTR	MCF-7
78540443	ENSG00000041357	TSS#2	chr15	+	1348	exon|five_prime_utr	5'UTR	MCF-7
79897001	ENSG00000136371	TSS#2	chr15	-	1349	intron|exon|five_prime_utr	5'UTR	MCF-7
79923755	ENSG00000259332	TSS#2	chr15	-	1350	intergenic	intergenic	MCF-7
80695329	ENSG00000136379	TSS#2	chr15	+	1351	five_prime_utr|exon	5'UTR	MCF-7
83207822	ENSG00000166503	TSS#2	chr15	-	1352	exon|five_prime_utr	5'UTR	MCF-7
84748591	ENSG00000166716	TSS#2	chr15	+	1353	intergenic	intergenic	MCF-7
84981442	ENSG00000073417	TSS#2	chr15	+	1354	intron	intron	MCF-7
90233940	ENSG00000185043	TSS#2	chr15	-	1355	exon|five_prime_utr	5'UTR	MCF-7
90902754	ENSG00000196547	TSS#2	chr15	+	1356	exon|five_prime_utr	5'UTR	MCF-7
96330701	ENSG00000185551	TSS#2	chr15	+	1357	five_prime_utr|exon	5'UTR	MCF-7
98648538	ENSG00000140443	TSS#2	chr15	+	1358	intergenic	intergenic	MCF-7
98649625	ENSG00000140443	TSS#2	chr15	+	1359	exon|CDS	CDS	MCF-7
98899743	ENSG00000140443	TSS#2	chr15	+	1360	intron	intron	MCF-7
101251945	ENSG00000131873	TSS#2	chr15	-	1361	exon|five_prime_utr	5'UTR	MCF-7
101489706	ENSG00000140479	TSS#2	chr15	-	1362	exon|five_prime_utr	5'UTR	MCF-7
72628	ENSG00000007384	TSS#2	chr16	-	1363	exon|five_prime_utr	5'UTR	MCF-7
680409	ENSG00000103266	TSS#2	chr16	+	1364	exon|five_prime_utr	5'UTR	MCF-7
684139	ENSG00000161999	TSS#2	chr16	-	1365	exon|CDS	CDS	MCF-7
684331	ENSG00000161999	TSS#2	chr16	-	1366	exon|five_prime_utr	5'UTR	MCF-7
721181	ENSG00000103254	TSS#2	chr16	+	1367	exon|five_prime_utr	5'UTR	MCF-7
728329	ENSG00000162004	TSS#2	chr16	-	1368	intergenic	intergenic	MCF-7
1379651	ENSG00000059145	TSS#2	chr16	-	1369	exon|five_prime_utr	5'UTR	MCF-7
1771542	ENSG00000103024	TSS#2	chr16	-	1370	exon|five_prime_utr	5'UTR	MCF-7
1773129	ENSG00000074071	TSS#2	chr16	-	1371	exon|five_prime_utr	5'UTR	MCF-7
1826801	ENSG00000063854	TSS#2	chr16	-	1372	exon|five_prime_utr	5'UTR	MCF-7
1972054	ENSG00000183751	TSS#2	chr16	+	1373	five_prime_utr|exon	5'UTR	MCF-7
2205453	ENSG00000167965	TSS#2	chr16	+	1374	exon|five_prime_utr	5'UTR	MCF-7
2268113	ENSG00000205937	TSS#2	chr16	-	1375	exon|five_prime_utr	5'UTR	MCF-7
2752677	ENSG00000167978	TSS#2	chr16	+	1376	exon|five_prime_utr	5'UTR	MCF-7
2980443	ENSG00000127564	TSS#2	chr16	-	1377	exon|five_prime_utr	5'UTR	MCF-7
3020367	ENSG00000006327	TSS#2	chr16	+	1378	five_prime_utr|exon	5'UTR	MCF-7
3880712	ENSG00000005339	TSS#2	chr16	-	1379	exon|five_prime_utr	5'UTR	MCF-7
4693717	ENSG00000168101	TSS#2	chr16	+	1380	five_prime_utr|exon	5'UTR	MCF-7
4802632	ENSG00000067836	TSS#2	chr16	-	1381	exon|five_prime_utr	5'UTR	MCF-7
10743840	ENSG00000103274	TSS#2	chr16	+	1382	five_prime_utr|exon	5'UTR	MCF-7
22437312	ENSG00000237296	TSS#2	chr16	+	1383	exon	exon	MCF-7
25257589	ENSG00000274925	TSS#2	chr16	+	1384	intergenic	intergenic	MCF-7
28822720	ENSG00000168488	TSS#2	chr16	+	1385	intron	intron	MCF-7
28823027	ENSG00000168488	TSS#2	chr16	+	1386	intron	intron	MCF-7
28846334	ENSG00000178952	TSS#2	chr16	-	1387	exon|five_prime_utr	5'UTR	MCF-7
28925229	ENSG00000177548	TSS#2	chr16	-	1388	exon|five_prime_utr	5'UTR	MCF-7
29806886	ENSG00000103495	TSS#2	chr16	+	1389	exon|CDS	CDS	MCF-7
29808130	ENSG00000103495	TSS#2	chr16	+	1390	exon|five_prime_utr	5'UTR	MCF-7
29810968	ENSG00000167371	TSS#2	chr16	+	1391	exon|three_prime_utr|intron	3'UTR	MCF-7
29816183	ENSG00000280789	TSS#2	chr16	+	1392	intron|five_prime_utr|exon	5'UTR	MCF-7
29816899	ENSG00000281348	TSS#2	chr16	+	1393	exon|CDS|three_prime_utr	CDS	MCF-7
29995611	ENSG00000149929	TSS#2	chr16	-	1394	exon|five_prime_utr	5'UTR	MCF-7
30065759	ENSG00000149925	TSS#2	chr16	+	1395	intron	intron	MCF-7
30378474	ENSG00000180035	TSS#2	chr16	+	1396	intron	intron	MCF-7
30430016	ENSG00000179958	TSS#2	chr16	-	1397	exon|five_prime_utr	5'UTR	MCF-7
30527290	ENSG00000169957	TSS#2	chr16	-	1398	intron	intron	MCF-7
30571892	ENSG00000229809	TSS#2	chr16	-	1399	exon|five_prime_utr	5'UTR	MCF-7
30658848	ENSG00000156860	TSS#2	chr16	+	1400	five_prime_utr|exon	5'UTR	MCF-7
31033557	ENSG00000103496	TSS#2	chr16	+	1401	exon|five_prime_utr	5'UTR	MCF-7
31073473	ENSG00000167394	TSS#2	chr16	-	1402	exon|five_prime_utr	5'UTR	MCF-7
31073751	ENSG00000167394	TSS#2	chr16	-	1403	exon|five_prime_utr	5'UTR	MCF-7
31117663	ENSG00000103510	TSS#2	chr16	+	1404	five_prime_utr|exon	5'UTR	MCF-7
54286723	ENSG00000177508	TSS#2	chr16	-	1405	exon|five_prime_utr	5'UTR	MCF-7
57620045	ENSG00000205336	TSS#2	chr16	+	1406	exon|five_prime_utr	5'UTR	MCF-7
67159886	ENSG00000102871	TSS#2	chr16	-	1407	exon|five_prime_utr	5'UTR	MCF-7
67183962	ENSG00000196123	TSS#2	chr16	-	1408	exon|five_prime_utr	5'UTR	MCF-7
68236121	ENSG00000103067	TSS#2	chr16	-	1409	exon|five_prime_utr	5'UTR	MCF-7
69132569	ENSG00000168802	TSS#2	chr16	-	1410	exon|five_prime_utr	5'UTR	MCF-7
77190968	ENSG00000103111	TSS#2	chr16	+	1411	exon|five_prime_utr	5'UTR	MCF-7
79600733	ENSG00000178573	TSS#2	chr16	-	1412	exon|five_prime_utr	5'UTR	MCF-7
81007213	ENSG00000166451	TSS#2	chr16	+	1413	exon|five_prime_utr	5'UTR	MCF-7
88803820	ENSG00000167513	TSS#2	chr16	+	1414	five_prime_utr|exon	5'UTR	MCF-7
89560681	ENSG00000167526	TSS#2	chr16	+	1415	exon|five_prime_utr	5'UTR	MCF-7
89686690	ENSG00000185324	TSS#2	chr16	+	1416	five_prime_utr|exon	5'UTR	MCF-7
89686996	ENSG00000185324	TSS#2	chr16	+	1417	exon	exon	MCF-7
89721577	ENSG00000158805	TSS#2	chr16	+	1418	five_prime_utr|exon	5'UTR	MCF-7
1491677	ENSG00000197879	TSS#2	chr17	-	1419	exon|five_prime_utr	5'UTR	MCF-7
1628835	ENSG00000167703	TSS#2	chr17	-	1420	exon|five_prime_utr	5'UTR	MCF-7
2042021	ENSG00000262664	TSS#2	chr17	+	1421	exon|three_prime_utr	3'UTR	MCF-7
2337500	ENSG00000141258	TSS#2	chr17	+	1422	five_prime_utr|exon	5'UTR	MCF-7
4143199	ENSG00000167740	TSS#2	chr17	+	1423	exon|five_prime_utr	5'UTR	MCF-7
4948529	ENSG00000108518	TSS#2	chr17	-	1424	exon|CDS|five_prime_utr	5'UTR	MCF-7
4967812	ENSG00000091640	TSS#2	chr17	-	1425	exon|five_prime_utr	5'UTR	MCF-7
4987651	ENSG00000108509	TSS#2	chr17	-	1426	exon|five_prime_utr	5'UTR	MCF-7
4997944	ENSG00000129250	TSS#2	chr17	+	1427	intergenic	intergenic	MCF-7
5486568	ENSG00000167842	TSS#2	chr17	+	1428	exon|five_prime_utr	5'UTR	MCF-7
7014781	ENSG00000258315	TSS#2	chr17	+	1429	exon|five_prime_utr	5'UTR	MCF-7
7251976	ENSG00000175826	TSS#2	chr17	-	1430	intron|exon|five_prime_utr	5'UTR	MCF-7
7262477	ENSG00000181885	TSS#2	chr17	-	1431	exon|five_prime_utr	5'UTR	MCF-7
7583851	ENSG00000129255	TSS#2	chr17	+	1432	five_prime_utr|exon	5'UTR	MCF-7
7843732	ENSG00000132510	TSS#2	chr17	+	1433	intron	intron	MCF-7
7844200	ENSG00000132510	TSS#2	chr17	+	1434	intron	intron	MCF-7
7886185	ENSG00000170004	TSS#2	chr17	+	1435	intron	intron	MCF-7
17591691	ENSG00000133027	TSS#2	chr17	-	1436	exon|five_prime_utr	5'UTR	MCF-7
17836985	ENSG00000072310	TSS#2	chr17	-	1437	exon|five_prime_utr	5'UTR	MCF-7
18183501	ENSG00000091542	TSS#2	chr17	+	1438	intron	intron	MCF-7
19378027	ENSG00000166484	TSS#2	chr17	+	1439	exon|five_prime_utr	5'UTR	MCF-7
21042971	ENSG00000124422	TSS#2	chr17	-	1440	exon|five_prime_utr	5'UTR	MCF-7
28726213	ENSG00000160606	TSS#2	chr17	-	1441	exon|five_prime_utr	5'UTR	MCF-7
28727926	ENSG00000160606	TSS#2	chr17	-	1442	exon|five_prime_utr	5'UTR	MCF-7
28728789	ENSG00000160602	TSS#2	chr17	+	1443	five_prime_utr|exon	5'UTR	MCF-7
28744007	ENSG00000076604	TSS#2	chr17	+	1444	five_prime_utr|exon	5'UTR	MCF-7
28746058	ENSG00000076604	TSS#2	chr17	+	1445	intron	intron	MCF-7
28951547	ENSG00000109118	TSS#2	chr17	-	1446	exon|five_prime_utr|CDS	5'UTR	MCF-7
29390340	ENSG00000160551	TSS#2	chr17	+	1447	intron	intron	MCF-7
36534817	ENSG00000278259	TSS#2	chr17	-	1448	exon|five_prime_utr	5'UTR	MCF-7
36544963	ENSG00000278311	TSS#2	chr17	+	1449	exon|five_prime_utr	5'UTR	MCF-7
37406896	ENSG00000276234	TSS#2	chr17	+	1450	exon|five_prime_utr	5'UTR	MCF-7
38702469	ENSG00000277969	TSS#2	chr17	+	1451	exon	exon	MCF-7
38748335	ENSG00000277258	TSS#2	chr17	-	1452	exon|five_prime_utr	5'UTR	MCF-7
38749791	ENSG00000277258	TSS#2	chr17	-	1453	exon|five_prime_utr	5'UTR	MCF-7
39461485	ENSG00000167258	TSS#2	chr17	+	1454	intergenic	intergenic	MCF-7
39737961	ENSG00000141738	TSS#2	chr17	+	1455	exon|five_prime_utr	5'UTR	MCF-7
40443449	ENSG00000141753	TSS#2	chr17	+	1456	intergenic	intergenic	MCF-7
41688886	ENSG00000173812	TSS#2	chr17	+	1457	five_prime_utr|exon	5'UTR	MCF-7
41785975	ENSG00000173801	TSS#2	chr17	-	1458	exon|five_prime_utr	5'UTR	MCF-7
44198839	ENSG00000267394	TSS#2	chr17	+	1459	intergenic	intergenic	MCF-7
44199725	ENSG00000087152	TSS#2	chr17	-	1460	exon|five_prime_utr	5'UTR	MCF-7
44219497	ENSG00000108312	TSS#2	chr17	-	1461	exon|five_prime_utr	5'UTR	MCF-7
45247962	ENSG00000267278	TSS#2	chr17	+	1462	exon	exon	MCF-7
46193378	ENSG00000120071	TSS#2	chr17	-	1463	exon|five_prime_utr	5'UTR	MCF-7
47531190	ENSG00000141279	TSS#2	chr17	+	1464	five_prime_utr|exon	5'UTR	MCF-7
47649918	ENSG00000108424	TSS#2	chr17	+	1465	intron	intron	MCF-7
47650219	ENSG00000108424	TSS#2	chr17	+	1466	five_prime_utr|exon	5'UTR	MCF-7
48048362	ENSG00000082641	TSS#2	chr17	+	1467	exon|five_prime_utr	5'UTR	MCF-7
48908406	ENSG00000159202	TSS#2	chr17	+	1468	intergenic	intergenic	MCF-7
50372927	ENSG00000108826	TSS#2	chr17	-	1469	exon|five_prime_utr	5'UTR	MCF-7
50373183	ENSG00000108826	TSS#2	chr17	-	1470	exon|five_prime_utr	5'UTR	MCF-7
50867195	ENSG00000141232	TSS#2	chr17	-	1471	intron	intron	MCF-7
51166410	ENSG00000243678	TSS#2	chr17	+	1472	intron	intron	MCF-7
57085278	ENSG00000121057	TSS#2	chr17	+	1473	exon|five_prime_utr	5'UTR	MCF-7
57256522	ENSG00000153944	TSS#2	chr17	+	1474	intron	intron	MCF-7
57955272	ENSG00000180891	TSS#2	chr17	-	1475	exon|five_prime_utr	5'UTR	MCF-7
57988352	ENSG00000136451	TSS#2	chr17	-	1476	intergenic	intergenic	MCF-7
58007245	ENSG00000136450	TSS#2	chr17	-	1477	exon|five_prime_utr	5'UTR	MCF-7
59619931	ENSG00000141367	TSS#2	chr17	+	1478	five_prime_utr|exon	5'UTR	MCF-7
59837930	ENSG00000062716	TSS#2	chr17	+	1479	exon	exon	MCF-7
59893120	ENSG00000108443	TSS#2	chr17	+	1480	exon|five_prime_utr	5'UTR	MCF-7
61399882	ENSG00000121068	TSS#2	chr17	+	1481	five_prime_utr|exon	5'UTR	MCF-7
62478824	ENSG00000146872	TSS#2	chr17	+	1482	intron	intron	MCF-7
63446305	ENSG00000008283	TSS#2	chr17	-	1483	exon|five_prime_utr	5'UTR	MCF-7
63827459	ENSG00000087191	TSS#2	chr17	+	1484	five_prime_utr|exon	5'UTR	MCF-7
64506288	ENSG00000108654	TSS#2	chr17	-	1485	exon|five_prime_utr	5'UTR	MCF-7
66964706	ENSG00000075461	TSS#2	chr17	+	1486	intergenic	intergenic	MCF-7
67825502	ENSG00000171634	TSS#2	chr17	+	1487	intergenic	intergenic	MCF-7
68291506	ENSG00000141337	TSS#2	chr17	+	1488	exon|five_prime_utr	5'UTR	MCF-7
68512429	ENSG00000108946	TSS#2	chr17	+	1489	intron|exon|five_prime_utr	5'UTR	MCF-7
75182930	ENSG00000188612	TSS#2	chr17	-	1490	exon|five_prime_utr	5'UTR	MCF-7
75271168	ENSG00000125457	TSS#2	chr17	-	1491	exon|five_prime_utr	5'UTR	MCF-7
75784844	ENSG00000132478	TSS#2	chr17	+	1492	five_prime_utr|exon	5'UTR	MCF-7
75979270	ENSG00000261408	TSS#2	chr17	+	1493	exon|five_prime_utr	5'UTR	MCF-7
76737330	ENSG00000161547	TSS#2	chr17	-	1494	exon|five_prime_utr	5'UTR	MCF-7
77281501	ENSG00000184640	TSS#2	chr17	+	1495	five_prime_utr|exon	5'UTR	MCF-7
77286325	ENSG00000184640	TSS#2	chr17	+	1496	exon	exon	MCF-7
77287957	ENSG00000184640	TSS#2	chr17	+	1497	exon|five_prime_utr	5'UTR	MCF-7
80415166	ENSG00000173818	TSS#2	chr17	+	1498	five_prime_utr|exon	5'UTR	MCF-7
81512798	ENSG00000184009	TSS#2	chr17	-	1499	exon|five_prime_utr	5'UTR	MCF-7
81514757	ENSG00000184009	TSS#2	chr17	-	1500	intron	intron	MCF-7
81712292	ENSG00000183048	TSS#2	chr17	+	1501	intron|five_prime_utr|exon	5'UTR	MCF-7
81977633	ENSG00000169696	TSS#2	chr17	+	1502	five_prime_utr|exon	5'UTR	MCF-7
82031666	ENSG00000169750	TSS#2	chr17	+	1503	intergenic	intergenic	MCF-7
83079608	ENSG00000176845	TSS#2	chr17	+	1504	intergenic	intergenic	MCF-7
3262136	ENSG00000118680	TSS#2	chr18	+	1505	exon|five_prime_utr	5'UTR	MCF-7
3450176	ENSG00000177426	TSS#2	chr18	+	1506	five_prime_utr|exon	5'UTR	MCF-7
5296019	ENSG00000198081	TSS#2	chr18	-	1507	exon|five_prime_utr	5'UTR	MCF-7
9136782	ENSG00000101745	TSS#2	chr18	+	1508	intron|exon|five_prime_utr	5'UTR	MCF-7
9475547	ENSG00000017797	TSS#2	chr18	+	1509	exon|five_prime_utr	5'UTR	MCF-7
12948030	ENSG00000085415	TSS#2	chr18	+	1510	five_prime_utr|exon	5'UTR	MCF-7
23135486	ENSG00000134508	TSS#2	chr18	+	1511	exon|five_prime_utr	5'UTR	MCF-7
36129339	ENSG00000141424	TSS#2	chr18	-	1512	exon|five_prime_utr	5'UTR	MCF-7
36129923	ENSG00000134759	TSS#2	chr18	+	1513	five_prime_utr|exon	5'UTR	MCF-7
47931089	ENSG00000175387	TSS#2	chr18	-	1514	exon|five_prime_utr	5'UTR	MCF-7
57803314	ENSG00000081923	TSS#2	chr18	-	1515	exon|five_prime_utr	5'UTR	MCF-7
633536	ENSG00000099821	TSS#2	chr19	-	1516	exon|five_prime_utr	5'UTR	MCF-7
1238004	ENSG00000099625	TSS#2	chr19	-	1517	exon|five_prime_utr	5'UTR	MCF-7
1249762	ENSG00000167470	TSS#2	chr19	+	1518	intron	intron	MCF-7
1275541	ENSG00000228300	TSS#2	chr19	+	1519	five_prime_utr|exon	5'UTR	MCF-7
1941184	ENSG00000133275	TSS#2	chr19	+	1520	exon|five_prime_utr	5'UTR	MCF-7
2270982	ENSG00000104904	TSS#2	chr19	+	1521	intron|exon	intron	MCF-7
3572943	ENSG00000064961	TSS#2	chr19	+	1522	exon	exon	MCF-7
7916753	ENSG00000260001	TSS#2	chr19	+	1523	CDS|exon	CDS	MCF-7
10503327	ENSG00000079999	TSS#2	chr19	-	1524	exon|five_prime_utr|CDS	5'UTR	MCF-7
10928844	ENSG00000142444	TSS#2	chr19	+	1525	exon|CDS	CDS	MCF-7
11089462	ENSG00000130164	TSS#2	chr19	+	1526	five_prime_utr|exon	5'UTR	MCF-7
12681857	ENSG00000095059	TSS#2	chr19	-	1527	exon|five_prime_utr	5'UTR	MCF-7
12722538	ENSG00000105576	TSS#2	chr19	-	1528	exon|five_prime_utr	5'UTR	MCF-7
13764560	ENSG00000037757	TSS#2	chr19	+	1529	five_prime_utr|exon	5'UTR	MCF-7
14072785	ENSG00000141854	TSS#2	chr19	+	1530	five_prime_utr|exon	5'UTR	MCF-7
14518396	ENSG00000132002	TSS#2	chr19	-	1531	exon|five_prime_utr	5'UTR	MCF-7
15332538	ENSG00000141867	TSS#2	chr19	-	1532	exon|five_prime_utr	5'UTR	MCF-7
15379784	ENSG00000105127	TSS#2	chr19	-	1533	exon|five_prime_utr	5'UTR	MCF-7
16076329	ENSG00000167460	TSS#2	chr19	+	1534	intron	intron	MCF-7
16077472	ENSG00000279198	TSS#2	chr19	-	1535	intergenic	intergenic	MCF-7
17215389	ENSG00000053501	TSS#2	chr19	+	1536	five_prime_utr|exon	5'UTR	MCF-7
17245918	ENSG00000160113	TSS#2	chr19	-	1537	intron|exon|five_prime_utr	5'UTR	MCF-7
18153194	ENSG00000105647	TSS#2	chr19	+	1538	exon|five_prime_utr	5'UTR	MCF-7
18281621	ENSG00000130522	TSS#2	chr19	-	1539	exon|five_prime_utr	5'UTR	MCF-7
18374058	ENSG00000130513	TSS#2	chr19	+	1540	intergenic	intergenic	MCF-7
19033609	ENSG00000105676	TSS#2	chr19	+	1541	exon|five_prime_utr	5'UTR	MCF-7
19663675	ENSG00000105726	TSS#2	chr19	-	1542	exon|five_prime_utr	5'UTR	MCF-7
27793469	ENSG00000267575	TSS#2	chr19	+	1543	exon	exon	MCF-7
32405769	ENSG00000178904	TSS#2	chr19	+	1544	exon|five_prime_utr	5'UTR	MCF-7
35268583	ENSG00000105698	TSS#2	chr19	+	1545	intergenic	intergenic	MCF-7
35269107	ENSG00000105698	TSS#2	chr19	+	1546	exon|CDS	CDS	MCF-7
36115467	ENSG00000105254	TSS#2	chr19	+	1547	exon|five_prime_utr	5'UTR	MCF-7
36140065	ENSG00000126247	TSS#2	chr19	+	1548	exon|five_prime_utr	5'UTR	MCF-7
36140668	ENSG00000126247	TSS#2	chr19	+	1549	exon|five_prime_utr	5'UTR	MCF-7
38264572	ENSG00000167642	TSS#2	chr19	+	1550	intron	intron	MCF-7
38736804	ENSG00000182472	TSS#2	chr19	-	1551	exon	exon	MCF-7
38838010	ENSG00000104824	TSS#2	chr19	-	1552	intron	intron	MCF-7
39406846	ENSG00000128016	TSS#2	chr19	+	1553	intergenic	intergenic	MCF-7
40425991	ENSG00000197019	TSS#2	chr19	-	1554	exon|five_prime_utr	5'UTR	MCF-7
40717111	ENSG00000086544	TSS#2	chr19	+	1555	intergenic	intergenic	MCF-7
41860254	ENSG00000105372	TSS#2	chr19	+	1556	intergenic	intergenic	MCF-7
42268553	ENSG00000079432	TSS#2	chr19	+	1557	exon|five_prime_utr	5'UTR	MCF-7
42269018	ENSG00000079432	TSS#2	chr19	+	1558	intron	intron	MCF-7
42284079	ENSG00000079432	TSS#2	chr19	+	1559	five_prime_utr|exon	5'UTR	MCF-7
42302333	ENSG00000079462	TSS#2	chr19	-	1560	exon|five_prime_utr	5'UTR	MCF-7
43619600	ENSG00000131116	TSS#2	chr19	-	1561	exon|five_prime_utr	5'UTR	MCF-7
43754920	ENSG00000105771	TSS#2	chr19	-	1562	exon|five_prime_utr	5'UTR	MCF-7
44500519	ENSG00000167384	TSS#2	chr19	-	1563	exon|five_prime_utr	5'UTR	MCF-7
45092949	ENSG00000104866	TSS#2	chr19	+	1564	intron	intron	MCF-7
45178783	ENSG00000189114	TSS#2	chr19	+	1565	intron	intron	MCF-7
45179412	ENSG00000189114	TSS#2	chr19	+	1566	intron|exon|CDS	CDS	MCF-7
45406342	ENSG00000104881	TSS#2	chr19	-	1567	exon|five_prime_utr	5'UTR	MCF-7
45768850	ENSG00000177045	TSS#2	chr19	-	1568	exon|five_prime_utr	5'UTR	MCF-7
46787292	ENSG00000105281	TSS#2	chr19	-	1569	exon|five_prime_utr	5'UTR	MCF-7
46861005	ENSG00000160007	TSS#2	chr19	+	1570	exon|five_prime_utr	5'UTR	MCF-7
47227914	ENSG00000105327	TSS#2	chr19	-	1571	intron	intron	MCF-7
47231198	ENSG00000105327	TSS#2	chr19	-	1572	exon|five_prime_utr	5'UTR	MCF-7
47274422	ENSG00000257704	TSS#2	chr19	+	1573	intergenic	intergenic	MCF-7
47745549	ENSG00000105373	TSS#2	chr19	+	1574	five_prime_utr|exon	5'UTR	MCF-7
48271371	ENSG00000178150	TSS#2	chr19	+	1575	exon|five_prime_utr	5'UTR	MCF-7
48954893	ENSG00000087088	TSS#2	chr19	+	1576	exon|five_prime_utr	5'UTR	MCF-7
49119110	ENSG00000221916	TSS#2	chr19	-	1577	exon|five_prime_utr	5'UTR	MCF-7
49453299	ENSG00000161618	TSS#2	chr19	+	1578	five_prime_utr|exon	5'UTR	MCF-7
49664725	ENSG00000126456	TSS#2	chr19	-	1579	exon|CDS	CDS	MCF-7
49665779	ENSG00000126456	TSS#2	chr19	-	1580	exon|five_prime_utr	5'UTR	MCF-7
49851158	ENSG00000104960	TSS#2	chr19	+	1581	exon	exon	MCF-7
49867562	ENSG00000039650	TSS#2	chr19	-	1582	exon|five_prime_utr	5'UTR	MCF-7
49929204	ENSG00000169136	TSS#2	chr19	+	1583	intron	intron	MCF-7
51704320	ENSG00000182310	TSS#2	chr19	+	1584	exon|CDS	CDS	MCF-7
54449199	ENSG00000167615	TSS#2	chr19	+	1585	exon|five_prime_utr	5'UTR	MCF-7
55339552	ENSG00000133247	TSS#2	chr19	+	1586	intergenic	intergenic	MCF-7
55600336	ENSG00000171443	TSS#2	chr19	+	1587	exon|five_prime_utr	5'UTR	MCF-7
55641056	ENSG00000213015	TSS#2	chr19	+	1588	exon|five_prime_utr	5'UTR	MCF-7
55654123	ENSG00000063244	TSS#2	chr19	+	1589	intergenic	intergenic	MCF-7
58362750	ENSG00000268230	TSS#2	chr19	-	1590	exon|five_prime_utr	5'UTR	MCF-7
58381029	ENSG00000152475	TSS#2	chr19	-	1591	exon|five_prime_utr	5'UTR	MCF-7
58519788	ENSG00000119574	TSS#2	chr19	-	1592	exon|five_prime_utr	5'UTR	MCF-7
58573517	ENSG00000099326	TSS#2	chr19	-	1593	exon|five_prime_utr	5'UTR	MCF-7
46504	ENSG00000184731	TSS#2	chr2	-	1594	exon|five_prime_utr	5'UTR	MCF-7
3519530	ENSG00000182551	TSS#2	chr2	-	1595	exon|five_prime_utr	5'UTR	MCF-7
8678804	ENSG00000235092	TSS#2	chr2	-	1596	exon	exon	MCF-7
9423175	ENSG00000119185	TSS#2	chr2	-	1597	exon|five_prime_utr	5'UTR	MCF-7
9423527	ENSG00000119185	TSS#2	chr2	-	1598	exon|five_prime_utr	5'UTR	MCF-7
11466157	ENSG00000169016	TSS#2	chr2	-	1599	exon|five_prime_utr	5'UTR	MCF-7
11539649	ENSG00000196208	TSS#2	chr2	+	1600	intron	intron	MCF-7
11542688	ENSG00000196208	TSS#2	chr2	+	1601	intron	intron	MCF-7
24793344	ENSG00000184924	TSS#2	chr2	-	1602	CDS|exon	CDS	MCF-7
27356287	ENSG00000234072	TSS#2	chr2	+	1603	exon	exon	MCF-7
27356763	ENSG00000115207	TSS#2	chr2	-	1604	exon|five_prime_utr	5'UTR	MCF-7
27428630	ENSG00000115216	TSS#2	chr2	+	1605	exon|five_prime_utr	5'UTR	MCF-7
27663608	ENSG00000119760	TSS#2	chr2	-	1606	exon|five_prime_utr	5'UTR	MCF-7
28392857	ENSG00000075426	TSS#2	chr2	+	1607	intron	intron	MCF-7
32010591	ENSG00000162959	TSS#2	chr2	-	1608	intron	intron	MCF-7
32011007	ENSG00000162959	TSS#2	chr2	-	1609	intron|exon|five_prime_utr	5'UTR	MCF-7
38075726	ENSG00000232973	TSS#2	chr2	+	1610	exon	exon	MCF-7
38076150	ENSG00000138061	TSS#2	chr2	-	1611	exon|five_prime_utr	5'UTR	MCF-7
43226603	ENSG00000152518	TSS#2	chr2	-	1612	exon|five_prime_utr	5'UTR	MCF-7
47906515	ENSG00000138081	TSS#2	chr2	-	1613	intergenic	intergenic	MCF-7
48315675	ENSG00000230773	TSS#2	chr2	-	1614	intergenic	intergenic	MCF-7
61017430	ENSG00000162927	TSS#2	chr2	-	1615	exon|five_prime_utr	5'UTR	MCF-7
63840991	ENSG00000169764	TSS#2	chr2	+	1616	exon|five_prime_utr	5'UTR	MCF-7
70086705	ENSG00000179818	TSS#2	chr2	-	1617	exon	exon	MCF-7
70087481	ENSG00000169564	TSS#2	chr2	+	1618	five_prime_utr|exon	5'UTR	MCF-7
70191003	ENSG00000115998	TSS#2	chr2	-	1619	exon|five_prime_utr	5'UTR	MCF-7
73113011	ENSG00000272702	TSS#2	chr2	+	1620	intergenic	intergenic	MCF-7
74455848	ENSG00000115274	TSS#2	chr2	+	1621	exon|CDS	CDS	MCF-7
74503313	ENSG00000179528	TSS#2	chr2	-	1622	exon|five_prime_utr	5'UTR	MCF-7
74529687	ENSG00000115307	TSS#2	chr2	-	1623	exon|five_prime_utr	5'UTR	MCF-7
74958642	ENSG00000115350	TSS#2	chr2	+	1624	intergenic	intergenic	MCF-7
95165653	ENSG00000144026	TSS#2	chr2	-	1625	intergenic	intergenic	MCF-7
96208826	ENSG00000084090	TSS#2	chr2	-	1626	intergenic	intergenic	MCF-7
96870047	ENSG00000168758	TSS#2	chr2	-	1627	exon|five_prime_utr	5'UTR	MCF-7
96870827	ENSG00000168758	TSS#2	chr2	-	1628	intergenic	intergenic	MCF-7
97664007	ENSG00000115073	TSS#2	chr2	-	1629	exon|five_prime_utr	5'UTR	MCF-7
101387474	ENSG00000175874	TSS#2	chr2	-	1630	exon|five_prime_utr	5'UTR	MCF-7
127701496	ENSG00000173349	TSS#2	chr2	+	1631	intergenic	intergenic	MCF-7
131093447	ENSG00000152102	TSS#2	chr2	-	1632	exon|five_prime_utr	5'UTR	MCF-7
156342502	ENSG00000153234	TSS#2	chr2	-	1633	intergenic	intergenic	MCF-7
157876103	ENSG00000115170	TSS#2	chr2	-	1634	exon|five_prime_utr	5'UTR	MCF-7
158456951	ENSG00000144283	TSS#2	chr2	+	1635	intergenic	intergenic	MCF-7
164841431	ENSG00000082438	TSS#2	chr2	-	1636	intron	intron	MCF-7
173965304	ENSG00000172845	TSS#2	chr2	-	1637	exon|five_prime_utr	5'UTR	MCF-7
177212775	ENSG00000170144	TSS#2	chr2	+	1638	five_prime_utr|exon	5'UTR	MCF-7
177264703	ENSG00000116044	TSS#2	chr2	-	1639	exon|five_prime_utr	5'UTR	MCF-7
178451152	ENSG00000180228	TSS#2	chr2	-	1640	exon|five_prime_utr	5'UTR	MCF-7
189784334	ENSG00000128699	TSS#2	chr2	-	1641	exon|five_prime_utr	5'UTR	MCF-7
191245403	ENSG00000128641	TSS#2	chr2	+	1642	exon|five_prime_utr	5'UTR	MCF-7
197453551	ENSG00000115520	TSS#2	chr2	+	1643	five_prime_utr|exon	5'UTR	MCF-7
199459349	ENSG00000119042	TSS#2	chr2	-	1644	intron	intron	MCF-7
200889438	ENSG00000196290	TSS#2	chr2	+	1645	exon|five_prime_utr	5'UTR	MCF-7
202912274	ENSG00000138380	TSS#2	chr2	+	1646	exon|five_prime_utr	5'UTR	MCF-7
203239017	ENSG00000119004	TSS#2	chr2	+	1647	five_prime_utr|exon	5'UTR	MCF-7
206085330	ENSG00000227946	TSS#2	chr2	+	1648	intron	intron	MCF-7
212539252	ENSG00000178568	TSS#2	chr2	-	1649	intergenic	intergenic	MCF-7
218217188	ENSG00000163466	TSS#2	chr2	+	1650	exon|five_prime_utr	5'UTR	MCF-7
218398232	ENSG00000144579	TSS#2	chr2	+	1651	intergenic	intergenic	MCF-7
218399869	ENSG00000144579	TSS#2	chr2	+	1652	five_prime_utr|exon	5'UTR	MCF-7
218659607	ENSG00000115568	TSS#2	chr2	-	1653	exon|five_prime_utr	5'UTR	MCF-7
219597867	ENSG00000144589	TSS#2	chr2	+	1654	exon|five_prime_utr	5'UTR	MCF-7
226795675	ENSG00000169047	TSS#2	chr2	-	1655	exon|CDS	CDS	MCF-7
229921994	ENSG00000153827	TSS#2	chr2	-	1656	exon|five_prime_utr	5'UTR	MCF-7
231464483	ENSG00000115053	TSS#2	chr2	-	1657	exon|five_prime_utr	5'UTR	MCF-7
231708529	ENSG00000187514	TSS#2	chr2	+	1658	five_prime_utr|exon	5'UTR	MCF-7
231709030	ENSG00000187514	TSS#2	chr2	+	1659	intron	intron	MCF-7
232550700	ENSG00000135930	TSS#2	chr2	+	1660	exon|five_prime_utr	5'UTR	MCF-7
237484225	ENSG00000115648	TSS#2	chr2	+	1661	intergenic	intergenic	MCF-7
237487250	ENSG00000115648	TSS#2	chr2	+	1662	intron	intron	MCF-7
240456699	ENSG00000218416	TSS#2	chr2	-	1663	exon	exon	MCF-7
240561039	ENSG00000144504	TSS#2	chr2	-	1664	exon|five_prime_utr|CDS	5'UTR	MCF-7
240568494	ENSG00000142327	TSS#2	chr2	+	1665	five_prime_utr|exon	5'UTR	MCF-7
241315671	ENSG00000115677	TSS#2	chr2	-	1666	exon|five_prime_utr	5'UTR	MCF-7
297572	ENSG00000247315	TSS#2	chr20	+	1667	five_prime_utr|exon	5'UTR	MCF-7
325551	ENSG00000177732	TSS#2	chr20	+	1668	intergenic	intergenic	MCF-7
3820555	ENSG00000125843	TSS#2	chr20	+	1669	intron|exon|five_prime_utr	5'UTR	MCF-7
5119957	ENSG00000132646	TSS#2	chr20	-	1670	exon|five_prime_utr	5'UTR	MCF-7
9068734	ENSG00000101333	TSS#2	chr20	+	1671	intergenic	intergenic	MCF-7
17968793	ENSG00000089006	TSS#2	chr20	-	1672	intron|exon|five_prime_utr	5'UTR	MCF-7
17969550	ENSG00000125871	TSS#2	chr20	+	1673	intron	intron	MCF-7
19757663	ENSG00000132669	TSS#2	chr20	+	1674	exon	exon	MCF-7
21303342	ENSG00000088930	TSS#2	chr20	+	1675	five_prime_utr|exon	5'UTR	MCF-7
25390834	ENSG00000100997	TSS#2	chr20	-	1676	exon|five_prime_utr	5'UTR	MCF-7
25624013	ENSG00000170191	TSS#2	chr20	-	1677	exon|five_prime_utr	5'UTR	MCF-7
25696852	ENSG00000130684	TSS#2	chr20	-	1678	exon|five_prime_utr	5'UTR	MCF-7
31722867	ENSG00000171552	TSS#2	chr20	-	1679	exon|five_prime_utr	5'UTR	MCF-7
45416140	ENSG00000124155	TSS#2	chr20	+	1680	five_prime_utr|exon	5'UTR	MCF-7
47357578	ENSG00000101040	TSS#2	chr20	-	1681	intergenic	intergenic	MCF-7
47501886	ENSG00000124151	TSS#2	chr20	+	1682	intergenic	intergenic	MCF-7
49046316	ENSG00000124207	TSS#2	chr20	+	1683	exon|five_prime_utr	5'UTR	MCF-7
49812899	ENSG00000197818	TSS#2	chr20	+	1684	five_prime_utr|exon	5'UTR	MCF-7
53593804	ENSG00000171940	TSS#2	chr20	-	1685	exon|five_prime_utr	5'UTR	MCF-7
56629305	ENSG00000087510	TSS#2	chr20	+	1686	intergenic	intergenic	MCF-7
57266640	ENSG00000101144	TSS#2	chr20	-	1687	exon|five_prime_utr	5'UTR	MCF-7
58692864	ENSG00000215440	TSS#2	chr20	+	1688	intron|five_prime_utr|exon	5'UTR	MCF-7
58891420	ENSG00000087460	TSS#2	chr20	+	1689	five_prime_utr|exon	5'UTR	MCF-7
58891577	ENSG00000087460	TSS#2	chr20	+	1690	five_prime_utr|exon	5'UTR	MCF-7
62302996	ENSG00000130706	TSS#2	chr20	+	1691	exon|five_prime_utr	5'UTR	MCF-7
62304115	ENSG00000130706	TSS#2	chr20	+	1692	intron	intron	MCF-7
62387103	ENSG00000171858	TSS#2	chr20	+	1693	exon|five_prime_utr	5'UTR	MCF-7
62926515	ENSG00000101191	TSS#2	chr20	-	1694	intron	intron	MCF-7
62938149	ENSG00000101193	TSS#2	chr20	+	1695	exon|five_prime_utr	5'UTR	MCF-7
63499134	ENSG00000101210	TSS#2	chr20	-	1696	exon|five_prime_utr	5'UTR	MCF-7
63520764	ENSG00000125534	TSS#2	chr20	+	1697	intergenic	intergenic	MCF-7
63627064	ENSG00000101216	TSS#2	chr20	-	1698	exon|five_prime_utr	5'UTR	MCF-7
63708038	ENSG00000197114	TSS#2	chr20	+	1699	intron	intron	MCF-7
63740288	ENSG00000125520	TSS#2	chr20	+	1700	intron|exon	intron	MCF-7
63865269	ENSG00000101150	TSS#2	chr20	+	1701	five_prime_utr|exon	5'UTR	MCF-7
15064987	ENSG00000180530	TSS#2	chr21	-	1702	exon|five_prime_utr	5'UTR	MCF-7
25607480	ENSG00000154719	TSS#2	chr21	-	1703	exon|five_prime_utr	5'UTR	MCF-7
31559234	ENSG00000237594	TSS#2	chr21	+	1704	intergenic	intergenic	MCF-7
31659692	ENSG00000142168	TSS#2	chr21	+	1705	five_prime_utr|exon	5'UTR	MCF-7
36320196	ENSG00000159256	TSS#2	chr21	+	1706	exon	exon	MCF-7
36966668	ENSG00000159267	TSS#2	chr21	-	1707	intron	intron	MCF-7
37367027	ENSG00000157540	TSS#2	chr21	+	1708	exon|five_prime_utr	5'UTR	MCF-7
42010356	ENSG00000173276	TSS#2	chr21	-	1709	exon|five_prime_utr	5'UTR	MCF-7
42366534	ENSG00000160182	TSS#2	chr21	-	1710	exon|five_prime_utr	5'UTR	MCF-7
42879533	ENSG00000160193	TSS#2	chr21	-	1711	exon|five_prime_utr	5'UTR	MCF-7
44300088	ENSG00000141959	TSS#2	chr21	+	1712	five_prime_utr|exon	5'UTR	MCF-7
44339383	ENSG00000160226	TSS#2	chr21	-	1713	exon|five_prime_utr	5'UTR	MCF-7
45405164	ENSG00000182871	TSS#2	chr21	+	1714	intergenic	intergenic	MCF-7
45542428	ENSG00000173638	TSS#2	chr21	-	1715	exon|five_prime_utr	5'UTR	MCF-7
28742077	ENSG00000100209	TSS#2	chr22	+	1716	five_prime_utr|exon	5'UTR	MCF-7
28800565	ENSG00000100219	TSS#2	chr22	-	1717	exon|five_prime_utr	5'UTR	MCF-7
30246189	ENSG00000268812	TSS#2	chr22	+	1718	intergenic	intergenic	MCF-7
31346573	ENSG00000100105	TSS#2	chr22	-	1719	intergenic	intergenic	MCF-7
37019446	ENSG00000128311	TSS#2	chr22	-	1720	exon|five_prime_utr	5'UTR	MCF-7
38755979	ENSG00000100242	TSS#2	chr22	-	1721	exon|five_prime_utr	5'UTR	MCF-7
41833110	ENSG00000198911	TSS#2	chr22	+	1722	exon|five_prime_utr	5'UTR	MCF-7
41947133	ENSG00000100162	TSS#2	chr22	-	1723	exon|five_prime_utr	5'UTR	MCF-7
46537474	ENSG00000075275	TSS#2	chr22	-	1724	exon|five_prime_utr	5'UTR	MCF-7
46537606	ENSG00000075275	TSS#2	chr22	-	1725	exon|five_prime_utr	5'UTR	MCF-7
50245022	ENSG00000128159	TSS#2	chr22	-	1726	exon|five_prime_utr	5'UTR	MCF-7
9396657	ENSG00000206573	TSS#2	chr3	-	1727	exon	exon	MCF-7
11719642	ENSG00000144560	TSS#2	chr3	-	1728	intron	intron	MCF-7
14947464	ENSG00000225733	TSS#2	chr3	-	1729	exon	exon	MCF-7
28349022	ENSG00000163512	TSS#2	chr3	-	1730	exon|five_prime_utr	5'UTR	MCF-7
39383369	ENSG00000144659	TSS#2	chr3	+	1731	intergenic	intergenic	MCF-7
39383638	ENSG00000144659	TSS#2	chr3	+	1732	five_prime_utr|exon	5'UTR	MCF-7
47803137	ENSG00000132153	TSS#2	chr3	+	1733	exon|five_prime_utr	5'UTR	MCF-7
48429616	ENSG00000164050	TSS#2	chr3	-	1734	intron	intron	MCF-7
48990253	ENSG00000178467	TSS#2	chr3	+	1735	five_prime_utr|exon	5'UTR	MCF-7
49470135	ENSG00000173402	TSS#2	chr3	+	1736	exon|five_prime_utr	5'UTR	MCF-7
49723950	ENSG00000173540	TSS#2	chr3	-	1737	exon|five_prime_utr	5'UTR	MCF-7
50350868	ENSG00000114395	TSS#2	chr3	+	1738	exon|five_prime_utr	5'UTR	MCF-7
52287827	ENSG00000168237	TSS#2	chr3	+	1739	exon|five_prime_utr	5'UTR	MCF-7
63912111	ENSG00000163635	TSS#2	chr3	+	1740	exon|five_prime_utr	5'UTR	MCF-7
63912666	ENSG00000163635	TSS#2	chr3	+	1741	exon|CDS	CDS	MCF-7
71583666	ENSG00000114861	TSS#2	chr3	-	1742	intron|exon|five_prime_utr	5'UTR	MCF-7
81761645	ENSG00000114480	TSS#2	chr3	-	1743	exon|five_prime_utr	5'UTR	MCF-7
88058975	ENSG00000163320	TSS#2	chr3	-	1744	exon|five_prime_utr	5'UTR	MCF-7
112561934	ENSG00000144848	TSS#2	chr3	-	1745	exon|five_prime_utr	5'UTR	MCF-7
113696641	ENSG00000176542	TSS#2	chr3	-	1746	exon|five_prime_utr	5'UTR	MCF-7
120094578	ENSG00000082701	TSS#2	chr3	-	1747	intron	intron	MCF-7
120095275	ENSG00000242622	TSS#2	chr3	+	1748	exon	exon	MCF-7
123449267	ENSG00000173175	TSS#2	chr3	-	1749	intergenic	intergenic	MCF-7
125595442	ENSG00000144909	TSS#2	chr3	-	1750	exon|five_prime_utr	5'UTR	MCF-7
132660345	ENSG00000081307	TSS#2	chr3	+	1751	exon|five_prime_utr	5'UTR	MCF-7
132660908	ENSG00000081307	TSS#2	chr3	+	1752	exon|five_prime_utr	5'UTR	MCF-7
136196853	ENSG00000174579	TSS#2	chr3	-	1753	intron	intron	MCF-7
146161331	ENSG00000152952	TSS#2	chr3	-	1754	intron	intron	MCF-7
147393429	ENSG00000152977	TSS#2	chr3	+	1755	exon	exon	MCF-7
149970894	ENSG00000070087	TSS#2	chr3	-	1756	exon|five_prime_utr	5'UTR	MCF-7
150408297	ENSG00000196428	TSS#2	chr3	+	1757	intergenic	intergenic	MCF-7
157160146	ENSG00000163660	TSS#2	chr3	-	1758	exon|five_prime_utr	5'UTR	MCF-7
160399649	ENSG00000113810	TSS#2	chr3	+	1759	exon|five_prime_utr	5'UTR	MCF-7
161221319	ENSG00000169251	TSS#2	chr3	+	1760	exon|five_prime_utr	5'UTR	MCF-7
161371516	ENSG00000196542	TSS#2	chr3	-	1761	exon|five_prime_utr	5'UTR	MCF-7
170357720	ENSG00000136603	TSS#2	chr3	+	1762	exon|five_prime_utr	5'UTR	MCF-7
184299253	ENSG00000175166	TSS#2	chr3	+	1763	five_prime_utr|exon	5'UTR	MCF-7
184361736	ENSG00000163882	TSS#2	chr3	+	1764	exon|five_prime_utr	5'UTR	MCF-7
186783576	ENSG00000156976	TSS#2	chr3	+	1765	exon|five_prime_utr	5'UTR	MCF-7
188153862	ENSG00000145012	TSS#2	chr3	+	1766	intron	intron	MCF-7
192917855	ENSG00000180611	TSS#2	chr3	-	1767	exon|five_prime_utr	5'UTR	MCF-7
196568646	ENSG00000174013	TSS#2	chr3	+	1768	exon|five_prime_utr	5'UTR	MCF-7
196712347	ENSG00000163964	TSS#2	chr3	+	1769	intron	intron	MCF-7
674267	ENSG00000169020	TSS#2	chr4	-	1770	exon|five_prime_utr	5'UTR	MCF-7
987043	ENSG00000127415	TSS#2	chr4	+	1771	five_prime_utr|exon	5'UTR	MCF-7
1249091	ENSG00000159692	TSS#2	chr4	-	1772	exon|five_prime_utr	5'UTR	MCF-7
3765912	ENSG00000184160	TSS#2	chr4	+	1773	intergenic	intergenic	MCF-7
38664198	ENSG00000109787	TSS#2	chr4	+	1774	exon|five_prime_utr	5'UTR	MCF-7
55546908	ENSG00000134852	TSS#2	chr4	-	1775	exon|five_prime_utr	5'UTR	MCF-7
77157242	ENSG00000138764	TSS#2	chr4	+	1776	exon|five_prime_utr	5'UTR	MCF-7
82374132	ENSG00000138668	TSS#2	chr4	-	1777	exon|five_prime_utr	5'UTR	MCF-7
86935047	ENSG00000172493	TSS#2	chr4	+	1778	exon|five_prime_utr	5'UTR	MCF-7
87422572	ENSG00000170502	TSS#2	chr4	+	1779	intergenic	intergenic	MCF-7
88592482	ENSG00000138641	TSS#2	chr4	+	1780	intron|exon|five_prime_utr	5'UTR	MCF-7
102827541	ENSG00000109332	TSS#2	chr4	-	1781	exon|five_prime_utr	5'UTR	MCF-7
102869040	ENSG00000145354	TSS#2	chr4	+	1782	five_prime_utr|exon	5'UTR	MCF-7
105895440	ENSG00000168743	TSS#2	chr4	+	1783	five_prime_utr|exon	5'UTR	MCF-7
112637173	ENSG00000174720	TSS#2	chr4	+	1784	exon|five_prime_utr	5'UTR	MCF-7
124712731	ENSG00000151458	TSS#2	chr4	-	1785	exon|five_prime_utr	5'UTR	MCF-7
127880915	ENSG00000142731	TSS#2	chr4	+	1786	five_prime_utr|exon	5'UTR	MCF-7
158171417	ENSG00000248429	TSS#2	chr4	+	1787	exon	exon	MCF-7
173168810	ENSG00000109586	TSS#2	chr4	+	1788	intergenic	intergenic	MCF-7
173169483	ENSG00000245213	TSS#2	chr4	-	1789	exon	exon	MCF-7
473219	ENSG00000225138	TSS#2	chr5	+	1790	intergenic	intergenic	MCF-7
1883388	ENSG00000249116	TSS#2	chr5	+	1791	intergenic	intergenic	MCF-7
6713459	ENSG00000112941	TSS#2	chr5	+	1792	five_prime_utr|exon	5'UTR	MCF-7
43067366	ENSG00000177738	TSS#2	chr5	-	1793	exon	exon	MCF-7
56815548	ENSG00000095015	TSS#2	chr5	+	1794	intergenic	intergenic	MCF-7
56909595	ENSG00000155542	TSS#2	chr5	+	1795	exon|five_prime_utr	5'UTR	MCF-7
65925779	ENSG00000112851	TSS#2	chr5	+	1796	intergenic	intergenic	MCF-7
69492789	ENSG00000197822	TSS#2	chr5	+	1797	intron	intron	MCF-7
78648771	ENSG00000145685	TSS#2	chr5	-	1798	exon|five_prime_utr	5'UTR	MCF-7
80256045	ENSG00000164300	TSS#2	chr5	-	1799	exon|five_prime_utr	5'UTR	MCF-7
80654651	ENSG00000113318	TSS#2	chr5	+	1800	intergenic	intergenic	MCF-7
87267889	ENSG00000145715	TSS#2	chr5	+	1801	five_prime_utr|exon	5'UTR	MCF-7
90409755	ENSG00000153140	TSS#2	chr5	-	1802	exon|five_prime_utr	5'UTR	MCF-7
90474770	ENSG00000176055	TSS#2	chr5	-	1803	exon|five_prime_utr	5'UTR	MCF-7
91380405	ENSG00000281357	TSS#2	chr5	+	1804	exon	exon	MCF-7
91383316	ENSG00000113369	TSS#2	chr5	-	1805	exon|five_prime_utr	5'UTR	MCF-7
107672502	ENSG00000184349	TSS#2	chr5	-	1806	intergenic	intergenic	MCF-7
108381409	ENSG00000145743	TSS#2	chr5	-	1807	CDS|exon	CDS	MCF-7
119071114	ENSG00000172869	TSS#2	chr5	+	1808	intron	intron	MCF-7
123090214	ENSG00000223652	TSS#2	chr5	-	1809	exon	exon	MCF-7
128083765	ENSG00000064651	TSS#2	chr5	+	1810	intergenic	intergenic	MCF-7
129460313	ENSG00000145808	TSS#2	chr5	+	1811	five_prime_utr|exon	5'UTR	MCF-7
132963528	ENSG00000072364	TSS#2	chr5	-	1812	exon|five_prime_utr	5'UTR	MCF-7
134226213	ENSG00000113575	TSS#2	chr5	-	1813	intron	intron	MCF-7
134525669	ENSG00000043143	TSS#2	chr5	+	1814	exon|five_prime_utr	5'UTR	MCF-7
137754362	ENSG00000177733	TSS#2	chr5	-	1815	exon|five_prime_utr	5'UTR	MCF-7
139648357	ENSG00000171604	TSS#2	chr5	+	1816	exon|five_prime_utr	5'UTR	MCF-7
139648963	ENSG00000171604	TSS#2	chr5	+	1817	exon|five_prime_utr	5'UTR	MCF-7
140107819	ENSG00000185129	TSS#2	chr5	+	1818	exon|five_prime_utr	5'UTR	MCF-7
140114118	ENSG00000185129	TSS#2	chr5	+	1819	five_prime_utr|exon	5'UTR	MCF-7
143404541	ENSG00000113580	TSS#2	chr5	-	1820	exon|five_prime_utr	5'UTR	MCF-7
143405351	ENSG00000113580	TSS#2	chr5	-	1821	intron	intron	MCF-7
154755376	ENSG00000155506	TSS#2	chr5	+	1822	intron	intron	MCF-7
173056351	ENSG00000164463	TSS#2	chr5	+	1823	intergenic	intergenic	MCF-7
177404144	ENSG00000131187	TSS#2	chr5	-	1824	exon	exon	MCF-7
178113531	ENSG00000145911	TSS#2	chr5	+	1825	intergenic	intergenic	MCF-7
178131013	ENSG00000145916	TSS#2	chr5	+	1826	exon|five_prime_utr	5'UTR	MCF-7
178204532	ENSG00000197451	TSS#2	chr5	+	1827	intergenic	intergenic	MCF-7
179550557	ENSG00000176783	TSS#2	chr5	+	1828	five_prime_utr|exon	5'UTR	MCF-7
179623669	ENSG00000169045	TSS#2	chr5	-	1829	exon|five_prime_utr	5'UTR	MCF-7
179806865	ENSG00000161013	TSS#2	chr5	-	1830	exon|five_prime_utr	5'UTR	MCF-7
180810134	ENSG00000131446	TSS#2	chr5	-	1831	exon|five_prime_utr	5'UTR	MCF-7
180831565	ENSG00000278970	TSS#2	chr5	-	1832	exon	exon	MCF-7
181191920	ENSG00000250222	TSS#2	chr5	+	1833	exon	exon	MCF-7
292080	ENSG00000112679	TSS#2	chr6	+	1834	intron	intron	MCF-7
2765411	ENSG00000124535	TSS#2	chr6	+	1835	five_prime_utr|exon	5'UTR	MCF-7
3068507	ENSG00000137275	TSS#2	chr6	+	1836	exon|five_prime_utr	5'UTR	MCF-7
7107792	ENSG00000124782	TSS#2	chr6	+	1837	intron	intron	MCF-7
7108631	ENSG00000124782	TSS#2	chr6	+	1838	intron	intron	MCF-7
7541671	ENSG00000096696	TSS#2	chr6	+	1839	five_prime_utr|exon	5'UTR	MCF-7
8102538	ENSG00000124802	TSS#2	chr6	-	1840	exon|five_prime_utr	5'UTR	MCF-7
10412165	ENSG00000137203	TSS#2	chr6	-	1841	exon|five_prime_utr	5'UTR	MCF-7
13711834	ENSG00000010017	TSS#2	chr6	-	1842	exon|five_prime_utr	5'UTR	MCF-7
16761459	ENSG00000124788	TSS#2	chr6	-	1843	exon|five_prime_utr	5'UTR	MCF-7
20212435	ENSG00000172197	TSS#2	chr6	-	1844	exon|five_prime_utr	5'UTR	MCF-7
21593750	ENSG00000124766	TSS#2	chr6	+	1845	intergenic	intergenic	MCF-7
21596083	ENSG00000283480	TSS#2	chr6	-	1846	intergenic	intergenic	MCF-7
30061292	ENSG00000066379	TSS#2	chr6	+	1847	exon|five_prime_utr	5'UTR	MCF-7
30326855	ENSG00000231074	TSS#2	chr6	-	1848	exon	exon	MCF-7
30687206	ENSG00000146112	TSS#2	chr6	-	1849	exon|five_prime_utr	5'UTR	MCF-7
30884083	ENSG00000204580	TSS#2	chr6	+	1850	exon|five_prime_utr	5'UTR	MCF-7
30884550	ENSG00000204580	TSS#2	chr6	+	1851	exon|five_prime_utr	5'UTR	MCF-7
31198036	ENSG00000272501	TSS#2	chr6	-	1852	exon	exon	MCF-7
31542002	ENSG00000198563	TSS#2	chr6	-	1853	exon|five_prime_utr|three_prime_utr	5'UTR	MCF-7
31652650	ENSG00000204463	TSS#2	chr6	-	1854	exon|five_prime_utr	5'UTR	MCF-7
32154140	ENSG00000221988	TSS#2	chr6	+	1855	exon|five_prime_utr	5'UTR	MCF-7
32969354	ENSG00000204256	TSS#2	chr6	+	1856	intron	intron	MCF-7
33208499	ENSG00000204227	TSS#2	chr6	+	1857	intergenic	intergenic	MCF-7
34236904	ENSG00000137309	TSS#2	chr6	+	1858	exon|five_prime_utr	5'UTR	MCF-7
36196772	ENSG00000096070	TSS#2	chr6	+	1859	exon|five_prime_utr	5'UTR	MCF-7
36676507	ENSG00000124762	TSS#2	chr6	+	1860	exon|five_prime_utr	5'UTR	MCF-7
36678713	ENSG00000124762	TSS#2	chr6	+	1861	exon|five_prime_utr	5'UTR	MCF-7
41072973	ENSG00000001167	TSS#2	chr6	+	1862	exon|five_prime_utr	5'UTR	MCF-7
42929479	ENSG00000137161	TSS#2	chr6	+	1863	five_prime_utr|exon	5'UTR	MCF-7
43059889	ENSG00000137171	TSS#2	chr6	+	1864	five_prime_utr|exon	5'UTR	MCF-7
43171268	ENSG00000112658	TSS#2	chr6	+	1865	intergenic	intergenic	MCF-7
43770210	ENSG00000112715	TSS#2	chr6	+	1866	exon	exon	MCF-7
45422088	ENSG00000124813	TSS#2	chr6	+	1867	five_prime_utr|exon	5'UTR	MCF-7
47477809	ENSG00000198087	TSS#2	chr6	+	1868	five_prime_utr|exon	5'UTR	MCF-7
54846770	ENSG00000168143	TSS#2	chr6	+	1869	intergenic	intergenic	MCF-7
63572558	ENSG00000285976	TSS#2	chr6	+	1870	intron|five_prime_utr|exon	5'UTR	MCF-7
75601879	ENSG00000112701	TSS#2	chr6	+	1871	five_prime_utr|exon	5'UTR	MCF-7
82363848	ENSG00000146242	TSS#2	chr6	+	1872	exon|five_prime_utr	5'UTR	MCF-7
82364324	ENSG00000146242	TSS#2	chr6	+	1873	exon|five_prime_utr	5'UTR	MCF-7
85593854	ENSG00000135317	TSS#2	chr6	-	1874	intron|exon|five_prime_utr	5'UTR	MCF-7
85643335	ENSG00000135316	TSS#2	chr6	-	1875	intron	intron	MCF-7
87702232	ENSG00000135334	TSS#2	chr6	-	1876	exon|five_prime_utr	5'UTR	MCF-7
89638744	ENSG00000083099	TSS#2	chr6	-	1877	exon|five_prime_utr	5'UTR	MCF-7
106325782	ENSG00000057663	TSS#2	chr6	-	1878	exon|five_prime_utr	5'UTR	MCF-7
106975458	ENSG00000272398	TSS#2	chr6	-	1879	exon|five_prime_utr|CDS	5'UTR	MCF-7
108559824	ENSG00000118689	TSS#2	chr6	+	1880	intergenic	intergenic	MCF-7
109094857	ENSG00000080546	TSS#2	chr6	-	1881	intergenic	intergenic	MCF-7
111482919	ENSG00000009413	TSS#2	chr6	-	1882	exon|five_prime_utr	5'UTR	MCF-7
111483166	ENSG00000009413	TSS#2	chr6	-	1883	exon|five_prime_utr	5'UTR	MCF-7
128520579	ENSG00000152894	TSS#2	chr6	-	1884	exon|five_prime_utr	5'UTR	MCF-7
135181401	ENSG00000118513	TSS#2	chr6	+	1885	five_prime_utr|exon	5'UTR	MCF-7
149718073	ENSG00000131023	TSS#2	chr6	-	1886	exon|five_prime_utr	5'UTR	MCF-7
151391556	ENSG00000181472	TSS#2	chr6	-	1887	exon|five_prime_utr	5'UTR	MCF-7
151452523	ENSG00000146476	TSS#2	chr6	+	1888	exon|five_prime_utr	5'UTR	MCF-7
151808135	ENSG00000091831	TSS#2	chr6	+	1889	exon|CDS	CDS	MCF-7
154733415	ENSG00000213079	TSS#2	chr6	+	1890	five_prime_utr|exon	5'UTR	MCF-7
157323513	ENSG00000215712	TSS#2	chr6	-	1891	exon|five_prime_utr	5'UTR	MCF-7
158819365	ENSG00000092820	TSS#2	chr6	-	1892	exon|five_prime_utr	5'UTR	MCF-7
159762065	ENSG00000120437	TSS#2	chr6	+	1893	five_prime_utr|exon	5'UTR	MCF-7
169702125	ENSG00000185127	TSS#2	chr6	+	1894	intergenic	intergenic	MCF-7
149435	ENSG00000242474	TSS#2	chr7	-	1895	exon	exon	MCF-7
1138246	ENSG00000146540	TSS#2	chr7	-	1896	exon|five_prime_utr	5'UTR	MCF-7
5423833	ENSG00000182095	TSS#2	chr7	-	1897	intron	intron	MCF-7
5425764	ENSG00000272953	TSS#2	chr7	+	1898	intergenic	intergenic	MCF-7
5428183	ENSG00000273084	TSS#2	chr7	+	1899	intergenic	intergenic	MCF-7
5528578	ENSG00000075624	TSS#2	chr7	-	1900	three_prime_utr|CDS|exon	CDS	MCF-7
5530600	ENSG00000075624	TSS#2	chr7	-	1901	exon|five_prime_utr	5'UTR	MCF-7
32957416	ENSG00000122642	TSS#2	chr7	+	1902	five_prime_utr|exon	5'UTR	MCF-7
35695134	ENSG00000122557	TSS#2	chr7	-	1903	exon|five_prime_utr	5'UTR	MCF-7
39949794	ENSG00000065883	TSS#2	chr7	+	1904	intergenic	intergenic	MCF-7
43926435	ENSG00000078967	TSS#2	chr7	+	1905	intergenic	intergenic	MCF-7
44885488	ENSG00000146676	TSS#2	chr7	-	1906	exon|five_prime_utr	5'UTR	MCF-7
45574502	ENSG00000164742	TSS#2	chr7	+	1907	five_prime_utr|exon	5'UTR	MCF-7
45575029	ENSG00000164742	TSS#2	chr7	+	1908	exon|CDS|five_prime_utr	5'UTR	MCF-7
55366042	ENSG00000132434	TSS#2	chr7	+	1909	exon|CDS	CDS	MCF-7
66114849	ENSG00000241258	TSS#2	chr7	+	1910	intron|five_prime_utr|exon|CDS	5'UTR	MCF-7
73557680	ENSG00000106635	TSS#2	chr7	-	1911	exon|five_prime_utr	5'UTR	MCF-7
73830997	ENSG00000189143	TSS#2	chr7	+	1912	five_prime_utr|exon	5'UTR	MCF-7
74657717	ENSG00000263001	TSS#2	chr7	+	1913	exon	exon	MCF-7
76302672	ENSG00000106211	TSS#2	chr7	+	1914	intergenic	intergenic	MCF-7
76303702	ENSG00000106211	TSS#2	chr7	+	1915	exon|five_prime_utr|CDS	5'UTR	MCF-7
80919050	ENSG00000075223	TSS#2	chr7	-	1916	exon|five_prime_utr	5'UTR	MCF-7
92246023	ENSG00000001629	TSS#2	chr7	+	1917	exon|five_prime_utr	5'UTR	MCF-7
92833929	ENSG00000105810	TSS#2	chr7	-	1918	intron	intron	MCF-7
99438945	ENSG00000160917	TSS#2	chr7	+	1919	five_prime_utr|exon	5'UTR	MCF-7
99500280	ENSG00000160908	TSS#2	chr7	-	1920	exon|five_prime_utr	5'UTR	MCF-7
100101366	ENSG00000166508	TSS#2	chr7	-	1921	exon|five_prime_utr	5'UTR	MCF-7
100428789	ENSG00000146834	TSS#2	chr7	+	1922	intergenic	intergenic	MCF-7
100429446	ENSG00000146834	TSS#2	chr7	+	1923	exon	exon	MCF-7
100436031	ENSG00000160813	TSS#2	chr7	-	1924	exon|CDS	CDS	MCF-7
100436473	ENSG00000160813	TSS#2	chr7	-	1925	exon|five_prime_utr	5'UTR	MCF-7
100827522	ENSG00000196411	TSS#2	chr7	-	1926	exon|five_prime_utr	5'UTR	MCF-7
100875187	ENSG00000087087	TSS#2	chr7	+	1927	exon|five_prime_utr	5'UTR	MCF-7
101816007	ENSG00000257923	TSS#2	chr7	+	1928	five_prime_utr|exon	5'UTR	MCF-7
103149579	ENSG00000161048	TSS#2	chr7	-	1929	intergenic	intergenic	MCF-7
105013046	ENSG00000228393	TSS#2	chr7	-	1930	intergenic	intergenic	MCF-7
105013598	ENSG00000228393	TSS#2	chr7	-	1931	exon	exon	MCF-7
107580245	ENSG00000075790	TSS#2	chr7	+	1932	intron	intron	MCF-7
112450459	ENSG00000006652	TSS#2	chr7	+	1933	five_prime_utr|exon	5'UTR	MCF-7
128455877	ENSG00000273184	TSS#2	chr7	+	1934	exon|five_prime_utr	5'UTR	MCF-7
131108142	ENSG00000231721	TSS#2	chr7	-	1935	exon	exon	MCF-7
133035276	ENSG00000284135	TSS#2	chr7	-	1936	intron|exon	intron	MCF-7
139341352	ENSG00000164898	TSS#2	chr7	+	1937	intron|five_prime_utr|exon	5'UTR	MCF-7
139359929	ENSG00000146963	TSS#2	chr7	+	1938	intron|exon|five_prime_utr	5'UTR	MCF-7
149126407	ENSG00000197024	TSS#2	chr7	+	1939	intergenic	intergenic	MCF-7
149261998	ENSG00000204946	TSS#2	chr7	+	1940	intergenic	intergenic	MCF-7
149773184	ENSG00000181444	TSS#2	chr7	-	1941	exon|five_prime_utr	5'UTR	MCF-7
149773587	ENSG00000181444	TSS#2	chr7	-	1942	exon|five_prime_utr	5'UTR	MCF-7
150368821	ENSG00000214022	TSS#2	chr7	+	1943	exon|five_prime_utr	5'UTR	MCF-7
151232498	ENSG00000033100	TSS#2	chr7	+	1944	five_prime_utr|exon	5'UTR	MCF-7
155644395	ENSG00000283128	TSS#2	chr7	-	1945	exon	exon	MCF-7
157337005	ENSG00000105993	TSS#2	chr7	+	1946	exon|five_prime_utr	5'UTR	MCF-7
158829508	ENSG00000117868	TSS#2	chr7	-	1947	exon|CDS|five_prime_utr	5'UTR	MCF-7
17497090	ENSG00000003989	TSS#2	chr8	+	1948	exon|five_prime_utr	5'UTR	MCF-7
17801343	ENSG00000253944	TSS#2	chr8	+	1949	intergenic	intergenic	MCF-7
18084960	ENSG00000104763	TSS#2	chr8	-	1950	exon|five_prime_utr	5'UTR	MCF-7
23068991	ENSG00000120889	TSS#2	chr8	-	1951	exon|five_prime_utr	5'UTR	MCF-7
29350681	ENSG00000120875	TSS#2	chr8	-	1952	exon|five_prime_utr	5'UTR	MCF-7
37695782	ENSG00000183779	TSS#2	chr8	+	1953	five_prime_utr|exon	5'UTR	MCF-7
38105528	ENSG00000129691	TSS#2	chr8	+	1954	exon|five_prime_utr	5'UTR	MCF-7
42541710	ENSG00000168575	TSS#2	chr8	-	1955	exon	exon	MCF-7
42896977	ENSG00000168172	TSS#2	chr8	+	1956	exon	exon	MCF-7
65842063	ENSG00000205268	TSS#2	chr8	-	1957	exon|five_prime_utr	5'UTR	MCF-7
66712780	ENSG00000104205	TSS#2	chr8	+	1958	intron|exon	intron	MCF-7
67343780	ENSG00000066777	TSS#2	chr8	-	1959	exon|five_prime_utr	5'UTR	MCF-7
70403562	ENSG00000140396	TSS#2	chr8	-	1960	intron	intron	MCF-7
70403804	ENSG00000140396	TSS#2	chr8	-	1961	exon|five_prime_utr	5'UTR	MCF-7
79768061	ENSG00000272138	TSS#2	chr8	+	1962	intergenic	intergenic	MCF-7
86342737	ENSG00000123124	TSS#2	chr8	+	1963	exon|five_prime_utr	5'UTR	MCF-7
90646082	ENSG00000180694	TSS#2	chr8	-	1964	exon|five_prime_utr	5'UTR	MCF-7
90791779	ENSG00000123119	TSS#2	chr8	+	1965	exon|five_prime_utr	5'UTR	MCF-7
90859241	ENSG00000254251	TSS#2	chr8	-	1966	intergenic	intergenic	MCF-7
92966073	ENSG00000205133	TSS#2	chr8	-	1967	exon|five_prime_utr	5'UTR	MCF-7
93740984	ENSG00000183808	TSS#2	chr8	-	1968	exon|five_prime_utr	5'UTR	MCF-7
93916946	ENSG00000164951	TSS#2	chr8	+	1969	exon|five_prime_utr	5'UTR	MCF-7
100213085	ENSG00000104450	TSS#2	chr8	+	1970	intron	intron	MCF-7
100309942	ENSG00000034677	TSS#2	chr8	-	1971	exon|five_prime_utr	5'UTR	MCF-7
100951277	ENSG00000164924	TSS#2	chr8	-	1972	exon|five_prime_utr	5'UTR	MCF-7
100952016	ENSG00000164924	TSS#2	chr8	-	1973	exon|five_prime_utr	5'UTR	MCF-7
101205647	ENSG00000120963	TSS#2	chr8	-	1974	exon|five_prime_utr	5'UTR	MCF-7
101492438	ENSG00000083307	TSS#2	chr8	+	1975	intergenic	intergenic	MCF-7
102238912	ENSG00000048392	TSS#2	chr8	-	1976	exon|five_prime_utr	5'UTR	MCF-7
102655722	ENSG00000155090	TSS#2	chr8	-	1977	exon|five_prime_utr	5'UTR	MCF-7
102806679	ENSG00000253669	TSS#2	chr8	+	1978	intron	intron	MCF-7
102807036	ENSG00000253669	TSS#2	chr8	+	1979	exon	exon	MCF-7
103298875	ENSG00000164930	TSS#2	chr8	+	1980	exon|five_prime_utr	5'UTR	MCF-7
109539849	ENSG00000147654	TSS#2	chr8	+	1981	exon|five_prime_utr	5'UTR	MCF-7
109540183	ENSG00000147654	TSS#2	chr8	+	1982	exon|five_prime_utr	5'UTR	MCF-7
115668012	ENSG00000104447	TSS#2	chr8	-	1983	exon|five_prime_utr	5'UTR	MCF-7
119208377	ENSG00000147676	TSS#2	chr8	+	1984	five_prime_utr|exon	5'UTR	MCF-7
122781654	ENSG00000178764	TSS#2	chr8	+	1985	intergenic	intergenic	MCF-7
123274568	ENSG00000165156	TSS#2	chr8	-	1986	intron	intron	MCF-7
124474766	ENSG00000170881	TSS#2	chr8	+	1987	intergenic	intergenic	MCF-7
126558390	ENSG00000168672	TSS#2	chr8	-	1988	exon|five_prime_utr	5'UTR	MCF-7
127736230	ENSG00000136997	TSS#2	chr8	+	1989	exon|five_prime_utr|CDS	5'UTR	MCF-7
127737773	ENSG00000136997	TSS#2	chr8	+	1990	intron	intron	MCF-7
127794540	ENSG00000249859	TSS#2	chr8	+	1991	exon	exon	MCF-7
133571886	ENSG00000008513	TSS#2	chr8	-	1992	exon|five_prime_utr	5'UTR	MCF-7
134713143	ENSG00000066827	TSS#2	chr8	-	1993	intergenic	intergenic	MCF-7
140511333	ENSG00000104472	TSS#2	chr8	+	1994	five_prime_utr|exon	5'UTR	MCF-7
142727249	ENSG00000130193	TSS#2	chr8	+	1995	five_prime_utr|exon	5'UTR	MCF-7
143368875	ENSG00000158106	TSS#2	chr8	+	1996	intergenic	intergenic	MCF-7
143597137	ENSG00000104529	TSS#2	chr8	-	1997	exon|five_prime_utr	5'UTR	MCF-7
143597618	ENSG00000104529	TSS#2	chr8	-	1998	exon|five_prime_utr	5'UTR	MCF-7
143738533	ENSG00000180921	TSS#2	chr8	-	1999	intergenic	intergenic	MCF-7
[truncated: 10,925 more rows]

## Sheet: ExtDataFig2c
group	value	percentage	cell_type
TSS_in_exon_intron_boundary	84	0.0200191	MCF7
TSS_in_intron_exon_boundary	97	0.0231173	MCF7
TSS_not_in_boundary	4014	0.956625	MCF7
TSS_in_exon_intron_boundary	77	0.0263699	RPE1
TSS_in_intron_exon_boundary	66	0.0226027	RPE1
TSS_not_in_boundary	2777	0.951027	RPE1
TSS_in_exon_intron_boundary	144	0.0247934	U2OS
TSS_in_intron_exon_boundary	145	0.0249656	U2OS
TSS_not_in_boundary	5515	0.949552	U2OS

## Sheet: ExtDataFig2e
dataset	overlap	number	pct
MCF7	three	190	0.18
MCF7	two	268	0.26
MCF7	one	594	0.57
RPE1	three	190	0.26
RPE1	two	286	0.39
RPE1	one	263	0.36
U2OS	three	190	0.13
U2OS	two	371	0.26
U2OS	one	893	0.62

## Sheet: ExtDataFig2f
second_peak_tpm_dmso	third_peak_tpm_dmso	second_peak_tpm_nutlin	third_peak_tpm_nutlin
102.187	0.178	87.19	0.2085
87.3293	0.6115	152.671	3.17225
122.227	1.207	138.796	2.4475
9.34375	0.15375	12.8212	0.43525
160.177	4.9005	127.602	1.62375
31.1378	0.1725	23.6285	0.5395
175.913	0.1265	207.609	0.78175
9.4095	0.28475	3.58375	0.763
3.9135	1.25275	15.8328	3.8975
7.7625	0.94375	21.5912	2.24375
5.3295	1.35575	24.6477	44.1962
1.85225	0.161	9.7345	0.67425
18.6365	1.048	50.145	5.2895
6.8025	0.287	2.91875	0.137
263.541	0.36475	1077.82	0.72
250.426	0.32725	102.99	0.193
8.0425	0.12325	8.12625	0.41875
3.55725	1.1135	5.37325	2.01375
1183.83	0.3005	1309.25	0.16925
18.0282	0.86	18.3055	1.23075
88.3988	42.4017	69.958	30.965
819.079	0.138	798.926	0.123
7.28125	0.21025	4.4195	0.3935
140.023	1.3595	40.203	0.336
2.79025	2.29175	1.685	6.19025
8.4415	0.393	9.2675	0.66175
30.3965	0.68875	18.3077	1.01425
10.3598	1.34775	7.52775	0.85425
56.4275	1.7495	43.1653	0.3595
11.3675	0.32325	6.61325	0.264
48.448	5.5825	18.4755	2.51875
1.33475	0.38675	0.37375	0.141
110.638	0.52775	58.8422	0.796
27.703	0.21075	28.7132	0.392
281.306	0.18025	665.691	0.7925
44.9288	0.045	44.9205	0.68625
33.6472	0.0485	96.7055	0.33875
4.698	0.732	6.71125	0.387
87.26	0.7765	63.4928	0.6985
672.654	0.2895	790.118	0.8815
80.258	1.5915	193.764	31.144
32.6082	0.258	34.902	1.32475
40.1455	1.32925	31.0418	0.876
2.83125	2.007	2.56225	1.753
11.8308	0.253	13.4005	0.87025
8.78525	0.47175	3.11075	0.08575
4.61675	0.46375	5.2425	0.42975
81.641	0.854	50.7668	1.5425
27.9675	16.9793	27.5	18.4657
398.337	0.73	171.437	0.44075
4.51975	1.77325	2.9485	1.62925
23.7667	0.32875	22.6645	0.534
18.8935	0.46475	81.9373	2.96375
46.62	0.261	28.0998	0.46625
33.1093	0.586	24.6475	0.1545
66.44	0.95725	73.655	1.88125
34.012	1.01325	19.606	0.9805
17.016	0.79325	27.3555	0.7425
77.9048	0.035	557.228	0.9685
11.5508	0.2355	14.036	0.44
43.8915	0.93275	55.8503	0.41225
45.929	0.21775	29.8173	0.4085
2.62675	0.4885	1.37625	0.5945
25.2793	0.2775	37.555	0.0895
1.15725	0.021	1.705	0.392
17.483	0.07175	33.6508	0.448
11.8997	0.28375	36.7233	0.6325
0.4105	0.30175	3.31475	1.735
5.55875	1.07775	3.553	1.73325
400.936	0.42025	326.872	1.52
18.5182	0.50625	9.14475	0.222
7.83475	0.218	9.25675	0.69875
4.183	1.057	3.43325	0.5415
54.0057	0.32075	51.1623	2.0225
20.8188	5.19725	36.492	18.363
36.6902	0.4365	8.90275	0.6685
0.57375	1.00975	1.4015	0.86825
68.111	0.359	6.1645	0.19825
20.349	0.21575	24.694	0.7195
13.3837	0.40025	12.6642	0.50975
14.684	0.3105	7.97125	0.6165
21.0565	0.67975	29.1358	1.75075
108.058	1.01575	87.8075	1.04575
14.3133	0.4255	13.3603	0.09175
0.91525	0.33525	0.57375	0.7175
82.953	0.766	37.288	1.41675
2.61125	0.7885	1.43425	1.52475
7.34125	1.01075	2.101	1.232
3.1725	0.6555	1.6935	0.7675
6.9615	0.2065	6.7275	0.41275
1.97925	0.858	2.502	1.47175
15.635	2.3595	8.14425	0.44575
35.8635	1.20275	45.29	1.5575
9.059	0.32525	29.654	1.15625
28.9625	0.248	42.6722	0.19175
0.59275	0.237	17.1075	0.49575
68.4163	0.7155	52.5505	0.9865
4.638	0.50025	5.831	0.67625
8.3595	1.3105	2.2085	0.7165
8.91875	0.5335	3.7635	1.84575
57.7075	0.377	13.3483	0.42725
3.52275	1.711	1.0915	0.21375
3.9485	2.07375	1.81875	0.2705
3.669	0.335	5.172	0.795
28.0343	0.22125	30.0143	0.14775
55.2505	0.58225	25.533	0.3485
0.2735	0.80125	1.39	1.79625
3.2545	0.579	0.8795	1.79225
2.5975	0.40875	16.624	0.5645
65.7027	0.4665	47.1617	0.9505
14.5742	0.72725	12.682	0.22775
30.1217	0.2315	60.5838	2.8865
9.12325	0.27875	7.34875	0.32725
0.48375	0.057	6.64	2.292
0.09175	0.0595	7.011	1.69525
0.61375	0.00775	6.25125	0.756
27.0768	0.15025	26.7048	0.188
3.2055	2.02425	9.2	1.103
8.4735	0.229	1.63575	0.51475
279.34	0.2	203.205	0.20675
32.6317	0.23025	34.8113	0.88675
5.73925	0.357	8.29225	0.509
6.729	2.71775	9.65275	3.07325
23.6	1.39025	19.7575	1.85
15.9945	3.591	6.86675	2.73625
11.2427	0.1835	6.82075	0.246
41.4877	0.3025	17.572	0.6085
19.7005	0.135	105.777	1.71075
1.381	1.36	2.21775	1.48675
36.06	0.313	57.3272	0.64725
0.0245	0.05175	2.681	1.6885
16.9145	1.05975	37.465	1.431
4196.17	0.30775	4814.75	0.66375
15.2843	0.064	12.1192	0.9755
186.181	1.3675	137.792	0.4575
55.3785	0.4365	62.4865	0.526
89.213	0.42525	94.621	0.64575
47.0277	0.55425	33.5157	0.2035
96.246	0.10925	68.3402	0.52725
20.1885	1.235	56.8565	0.506
81.9015	0.2635	49.6835	0.537
78.186	0.29675	93.6575	0.3385
55.5785	0.161	93.0345	0.37075
54.937	0.998	53.1193	0.94925
47.3205	0.4795	37.9393	1.27675
5.28375	0.3255	6.9235	0.609
0.568	0.13825	3.067	0.86975
5.36225	0.9925	4.5365	1.49225
2.89125	0.0135	73.6658	2.39475
14.26	0.318	49.2728	0.1375
37.0042	1.26125	18.9838	1.19125
63.7882	1.03475	59.541	0.6375
108.491	0.1115	203.192	0.47725
8.709	0.3705	11.9157	0.4775
505.293	0.1435	925.561	0.4435
121.162	0.185	199.507	0.38225
38.1983	0.2535	43.288	0.51325
40.0153	0.91125	21.8562	0.72925
136.088	0.03675	229.967	1.2265
12.0337	0.50175	7.74175	0.32825
11.2048	0.21725	10.7112	0.53525
3.57675	0.2075	2.45275	1.0345
2.66825	6.6015	3.086	5.19225
37.2407	2.84625	9.27075	1.997
23.8012	0.25525	50.652	1.15875
3.24975	0.893	4.58075	0.28575
3.536	0.5265	5.67225	0.23025
247.409	0.509	172.281	0.798
0.83475	2.12825	1.19	3.4775
70.977	0.7815	34.1295	0.69125
384.562	0.368	199.21	0.14225
47.3567	0.4065	60.0045	0.22075
3998.77	0.03975	3459.28	0.311
3.13325	0.69925	6.34475	0.879
8.43225	0.678	7.32025	0.45575
21.2987	2.86225	3.989	0.867
3.59725	0.4505	7.71175	0.69075
21.6475	0.43725	23.6393	0.4545
44.096	0.12975	33.7007	0.43425
453.298	0.2275	896.09	0.78625
52.356	5.45625	44.1692	20.475
1.833	0.8245	0.6975	0.7055
6.9205	0.542	2.447	0.426
2.64125	0.34425	2.91375	0.469
279.964	0.78325	203.091	0.77725
2051.81	1.29475	254.01	1.01575
38.7843	0.5855	21.438	0.78125
20.3513	0.95275	13.237	0.412
4.2085	0.7655	2.523	0.9255
1.7195	0.759	2.54875	0.824
758.944	0.65075	859.414	0.6595
0.607	0.30775	1.55075	0.189
10.157	0.213	7.2605	0.202
14.7012	0.1655	23.1205	1.61625
40.3245	0.61475	33.015	0.33325
4.28375	0.14875	2.97175	0.802
19.6865	2.92975	10.4313	3.72175
48.4603	1.527	34.1195	2.183
2246.4	0.45275	2488.01	0.43425
1.589	0.15225	2.146	0.562
13.1585	0.411	8.43275	0.3805
138.069	0.449	75.5387	0.68925
3.8275	0.97275	1.62525	0.57275
19.6893	0.06425	18.4275	0.349
59.6897	0.97475	55.435	1.5105
4.54525	0.1935	2.10025	0.51525
108.566	0.1455	146.522	0.78925
3.75825	0.14	4.249	0.30725
53.3683	0.19375	42.8278	0.45525
26.0463	3.06475	34.3683	10.2413
3.04425	0.27575	6.537	0.28025
17.8697	0.4205	17.7263	0.523
10.7873	5.21925	9.348	2.3455
1.771	0.9115	3.55875	1.8555
5.324	0.39125	5.6355	0.31225
4.26475	1.781	2.893	1.452
2.72675	0.89875	2.36025	0.175
53.2265	0.205	51.0222	0.31575
16.543	0.3075	17.265	0.3275
1.02075	0.50375	1.902	1.008
35.8212	0.25775	44.0628	0.271
0.9615	0.2975	0.7085	0.172
16.2245	0.213	58.1377	0.67275
110.098	1.2195	91.259	1.99125
28.506	0.169	16.6625	0.162
2.40225	0.57075	1.2435	0.58775
40.1645	1.1655	25.9952	1.30475
10.6435	0.6305	14.778	2.57225
22.5212	0.45375	47.9457	0.98475
951.614	0.151	1401.17	1.953
29.3828	2.09375	23.3577	3.7655
13.507	0.1725	14.1915	0.2635
15.794	1.26225	17.097	2.1675
7.8265	1.25275	12.218	1.2235
7.59475	0.07425	7.537	0.74075
49.4487	0.64675	20.7583	2.1865
21.6187	1.0695	42.203	1.22575
8.774	0.5075	6.38275	0.36925
9.0085	0.5285	4.86075	1.23225
13.3275	0.4215	8.57975	1.2085
31.1737	0.1545	20.523	0.2965
18.363	0.1885	24.7428	1.63125
2.9415	0.4675	8.348	0.50575
2.03575	0	11.5262	0.676
59.502	0.1705	157.836	0.60175
3.95325	0.64175	3.84375	0.525
1.5475	1.01625	2.59175	1.087
401.333	0.46675	411.464	0.5565
2.88475	0.516	1.006	0.75825
43.8015	1.76275	35.8242	1.5225
13.7973	1.2	15.4215	3.61425
7.123	4.362	28.4028	18.7093
21.14	0.085	52.0078	1.20625
11.7937	0.36775	9.81425	0.43975
33.661	0.0435	29.3075	0.58675
10.4908	0.98	3.477	0.789
66.7648	1.264	96.2055	6.09175
27.2368	0.77225	45.7885	2.00875
192.327	0.21625	268.388	1.7135
84.6705	0.8965	132.25	0.26475
80.29	0.708	68.7692	1.4995
5.67325	0.54775	11.105	0.62475
6.0515	0.37075	6.11525	0.697
21.2512	2.76475	14.6525	3.708
18.3882	0.225	12.6128	0.6985
0.21775	0.81825	2.495	1.221
2.96275	0.30325	2.185	0.3165
492.312	0.647	755.245	1.0115
0.65725	0.06625	2.422	0.77775
10.2818	0.2785	10.107	0.6555
5.1705	0.487	4.59425	1.0255
102.22	0.78175	104.025	2.22575
49.1305	12.7538	26.8645	8.1355
62.2355	1.349	47.0855	0.715
25.493	2.42775	25.0955	0.87075
10.6715	0.79175	4.7845	0.67925
3.717	1.4645	1.25725	0.09675
13.7405	0.6365	18.7767	1.18025
12.9593	0.4325	14.5192	0.6275
37.0442	0.41025	26.3753	0.34875
12.0077	0.16025	9.275	0.386
13.936	0.272	39.4168	0.42475
18.0733	0.4935	17.1642	0.296
2.428	0.5115	2.631	0.31725
1.318	0.66825	0.662	1.0625
27.5275	0.13775	30.619	0.37475
2.13725	2.036	2.653	1.169
5.64475	0.343	3.335	0.86725
33.7755	1.9295	12.097	1.8285
28.3438	27.6232	76.9062	19.0912
74.5992	0.22675	96.4993	0.73125
0.308	0.282	1.42075	1.07225
8.37675	1.75775	6.537	1.0345
4.0935	0.7845	8.00375	1.624
44.4123	0.324	36.733	0.222
291.634	0.84725	289.225	1.507
6.83425	27.3128	8.44525	33.9615
29.725	0.63325	14.831	0.34725
251.587	0.14825	173.24	0.25325
118.49	0.62725	47.6478	0.176
57.4338	3.33575	39.9228	3.84425
7.71125	0.35575	9.455	0.707
17.1225	0.176	14.2253	0.613
26.4937	0.39525	26.6805	0.59275
4.8805	0.39925	3.5685	0.58475
345.701	0.29225	351.774	0.272
11.9213	0.271	9.48475	0.31975
34.0403	1.39125	38.4828	4.159
19.2355	0.104	24.9198	0.25525
0.897	0.96475	1.267	1.435
3.07475	0.4695	13.4745	1.77625
8.5795	0.1855	5.2575	0.3425
20.372	1.3255	17.3002	0.93025
61.8663	2.27725	118.017	6.33575
187.658	0.21675	172.482	0.17575
8.1545	0.32025	6.617	0.36025
82.6492	0.0865	76.2055	0.95025
39.4978	1.54	25.334	1.4575
10.067	2.07275	3.9765	0.476
24.7462	0.098	43.6653	0.65375
43.1502	0.3465	20.7235	0.47425
303.573	8.62825	161.738	11.821
47.9753	0.13325	67.7957	0.634
9.00225	0.08125	7.85275	1.55575
31.4163	0.33575	33.4935	0.15075
146.069	0.14925	125.395	0.4555
198.637	1.045	256.307	0.9505
126.167	0.28575	16.7237	0.1755
500.697	0.32025	643.994	0.55975
12.8963	0.2805	15.2613	0.31125
86.4472	1.73925	69.9993	1.453
54.8588	0.56	53.614	1.589
44.5213	2.8445	31.2593	6.46575
2.06575	0.82275	2.01875	0.95525
2.993	1.61175	4.2405	1.091
10.1785	1.4525	23.969	1.355
15.3515	1.1815	9.832	2.56225
432.605	0.6615	314.582	0.87475
19.933	0.287	23.2235	0.8425
60.6703	0.90675	8.257	2.0845
59.9492	0.2635	37.7308	0.02475
5.46775	0.12975	1.76475	0.53775
39.379	0.52825	14.2545	0.23025
15.422	0.93375	2.249	0.35075
59.6003	7.446	8.01375	2.7885
891.413	0.82125	1106.26	0.85875
22.7653	1.015	10.3253	0.146
175.773	0.8165	50.8935	0.4175
68.7435	0.688	64.0263	0.4385
3.15925	0.2355	0.90625	0.0535
5.3395	0.441	16.5523	0.5005
165.943	0.4205	131.758	1.21525
0.94925	0.1305	0.772	0.627
12.2112	0.289	9.089	0.50325
69.7655	1.89125	78.0465	3.57275
2.1125	1.0945	0.52225	0.2315
34.518	0.35125	60.108	0.3485
18.8878	0.24675	20.0428	0.31
18.2557	1.47	13.5675	1.89375
43.228	0.21925	41.0965	0.507
141.198	0.18375	173.644	0.186
12.8468	0.961	14.21	1.1315
0.76875	0.04025	17.3987	0.53775
79.4005	0.389	10.5943	0.5055
155.137	0.97	25.5748	0.11825
343.538	0.1735	277.433	0.23075
34.7395	1.169	27.7278	0.6275
3.373	0.1825	1.721	0.61725
6.8535	0.79375	4.67475	1.27675
15.0523	0.63575	7.3045	0.44425
23.8975	0.2045	70.7652	0.95475
20.6013	0.441	19.6495	0.19475
154.838	5.648	147.946	21.4425
10.4	2.86225	26.4797	1.76875
1723.29	0.2135	988.775	0.17675
70.372	2.288	65.3293	5.14075
22.6498	1.09475	12.0698	0.60825
18.9277	0.534	19.354	0.22925
50.0082	0.89925	17.5263	1.01
73.3923	0.12875	72.5115	0.30625
23.7568	1.04625	16.9655	0.4675
420.918	1.69275	247.544	1.6465
72.251	2.31825	39.1292	3.327
2.632	0.628	11.7225	1.354
1.49425	0.507	3.676	3.37825
2.29025	0.18725	0.2005	0.25325
27.1425	1.63025	10.6698	1.92775
285.33	9.87	332.303	20.194
22.0953	0.20925	18.5892	0.28775
1.52125	0.573	1.096	0.562
44.837	0.429	51.628	0.457
15.472	1.226	10.293	0.48675
1.96775	0.42275	1.2935	0.58425
1.85325	0.3865	1.91925	0.22875
65.4878	0.1345	233.672	2.24825
0.17125	0	2.03175	0.433
6.40025	0.27175	6.54675	0.0255
9.97925	0.263	10.4347	0.44175
14.375	1.09175	3.4385	0.371
4.83425	0.608	4.18925	0.30275
4.82425	0.69825	3.17625	0.41925
2.051	2.02675	1.18275	0.52175
2.09875	0.69375	0.53175	0.366
2.52225	0.65725	1.92275	0.29575
22.0855	0.8625	14.962	0.49025
2.5825	0.09125	11.7688	0.44275
111.4	0.59825	119.374	2.19175
733.398	0.27425	1141.82	0.847
14.356	0.427	32.809	0.513
16.257	7.66775	20.2407	6.65425
13.6768	1.75275	10.4023	1.91125
14.0877	1.34025	20.1043	5.233
4.76625	2.10975	2.90225	1.09625
10.6583	0.45825	12.7795	0.79825
5.3265	0.4745	8.6535	1.337
27.2538	0.289	18.993	0.086
1.9765	1.7105	0.87	0.62725
323.807	2.1655	256.138	2.08725
62.1692	0.4695	60.5943	0.207
2.228	0.0455	42.2353	0.6065
133.786	0.38725	201.68	0.523
0.663	0.5875	1.77175	0.2585
1587.01	0.20875	1284.6	0.28825
164.276	0.78625	130.368	1.0975
4.70575	0.1485	3.87525	0.182
17.2763	0.5305	38.3588	3.69275
33.2893	0.24675	60.748	0.36825
93.1697	5.1255	50.5905	1.99725
321.396	0.077	276.537	0.32925
292.92	0.439	757.368	0.56325
892.738	0.65575	953.355	0.3975
65.3935	22.3803	37.2458	61.885
13.1713	0.128	7.3405	1.149
95.7518	0.69625	54.5898	0.5735
395.952	0.922	412.741	1.794
1265.48	1.5855	1688.96	3.64775
123.884	0.41075	92.1208	0.52075
40.6103	0.65625	40.2345	0.35025
7.038	0.6285	1.22375	0.08725
534.293	0.20825	643.598	0.52175
201.46	1.33825	165.505	0.9465
8.1045	0.23775	3.20175	0.05525
91.8918	0.469	53.6647	0.62
29.667	2.696	38.1572	3.26225
569.139	0.58525	342.238	0.84625
180.24	1.108	332.644	5.5945
0.36575	0.184	11.008	6.95575
26.5577	0.04475	118.751	0.344
16.8155	0.42525	21.6447	0.80375
5903.56	0.11925	9057.6	0.14375
0.56475	0.49225	3.296	0.876
38.6145	0.5715	19.7658	0.322
16.1517	0.3075	17.2172	0.5305
23.1292	0.43075	3.4805	0.16525
111.106	0.06975	208.916	1.12275
308.223	0.03975	360.326	1.681
16.6212	0.57775	14.873	2.4795
2.531	0.5835	0.73275	0.225
40.2858	0.14725	44.6382	0.1445
17.1023	0.436	19.2847	0.278
57.1352	0.315	31.9785	0.34925
5.34275	0.18925	4.9975	0.64425
577.017	1.3765	416.691	0.24275
26.3903	0.77825	18.7527	0.42575
3.43825	0.3745	4.746	0.87075
18.012	0.26575	11.959	0.05525
24.6083	0.25975	16.0987	0.177
4.324	0.779	2.283	0.22675
0.544	0.22575	2.92075	0.154
41.9898	2.89575	48.7167	4.1575
39.786	0.32525	63.9072	0.73125
1.3975	0.25225	3.4275	0.37925
55.3867	4.27	52.8882	2.1535
1.46125	1.172	0.4055	0.49525
4.70675	0.46425	4.3625	1.53875
19.033	0.36975	20.266	0.7095
62.033	1.46525	85.804	20.7085
89.2512	3.73925	69.295	3.457
3.75775	1.24	2.94125	0.3935
36.5222	0.03475	88.8305	0.688
30.323	1.27125	17.8735	0.94075
166.132	0.29225	216.55	0.569
112.769	0.2685	119.035	0.50425
33.46	0.17725	34.8945	0.21075
84.204	0.6635	179.681	0.77275
0.41725	0.426	1.57575	0.502
12.2532	0.32325	10.0188	0.464
14.5533	0.3215	11.169	0.5045
121.365	0	130.831	0.5945
865.636	0.75825	1442.13	0.88175
0.075	0	8.25225	0.801
9.952	0.79825	6.20525	1.04325
128.176	0.4395	115.085	0.45525
5.3495	1.9255	1.04	0.50425
7.132	0.854	5.3715	3.49975
8.05	1.253	13.5915	1.46875
6.829	0.86475	2.27125	0.94
117.178	0.77075	55.8458	0.4325
45.2455	0.131	55.0033	0.69525
0.2565	0.68775	0.5695	2.2665
272.842	0.442	261.745	0.374
1.04625	0.213	3.0395	0.29725
0.322	0	0.8785	1.02025
216.749	0.38075	155.596	0.46225
10.3212	0.0515	45.456	0.4995
9.71825	0.81925	18.7398	2.104
282.077	0.01875	661.753	0.53625
4.957	0.13425	12.6003	1.33575
0.65175	0.0725	4.53425	0.837
4.269	0.51625	1.0795	0.20525
25.1085	2.43825	7.75225	0.646
69.912	1.50475	75.725	2.4135
14.5825	0.88575	9.48725	0.309
9.28825	0.21225	6.487	0.35075
10.7312	0.1415	17.2327	0.145
3.35975	0.34125	3.34875	0.4045
1.24225	0.28925	1.13225	0.39175
10.167	0.119	12.2133	0.265
1.5885	0.6455	1.17875	0.76225
1.846	0.19675	0.692	0.4795
24.524	0.2005	19.5948	0.5675
0.4455	0.75775	0.762	0.40425
25.3377	0.16575	372.444	0.64425
24.7605	0.574	13.277	0.2015
400.343	0.95325	643.36	1.48825
4.7015	0.52525	0.72375	0.12425
148.139	0.0925	728.483	5.42175
3.721	0.366	4.36525	0.3275
20.5565	8.02775	17.7123	8.682
1.514	0.8085	1.25375	1.68025
34.5435	0.33925	22.7685	0.542
49.12	1.634	47.3098	1.69875
32.8717	0.19375	21.819	0.10475
76.4073	35.3852	30.994	9.35675
6.8325	0.02325	46.8837	1.20375
22.9992	1.45425	33.8132	1.95425
0.473	0.16275	1.64175	1.111
2.8025	0.607	6.10275	0.22725
18.301	2.24275	12.4307	0.57175
12.7423	0.2765	9.493	0.73475
3.64375	0.79875	3.111	0.9575
7.46725	1.2485	7.36375	1.079
5.4145	0.2035	3.0615	0.33625
4.51475	0.41725	13.4042	0.91725
5.21475	0.04875	6.9955	0.30775
742.736	0.257	652.951	0.349
0.31725	0.25825	1.42075	0.33475
24.9202	0.384	11.7043	0.705
43.5705	0.96225	17.4907	1.025
14.9895	1.141	12.5245	1.222
11.224	1.354	12.58	0.363
10.721	0.2795	3.964	0.26925
83.619	3.232	102.392	1.987
1.55325	0.7065	1.8755	0.063
11.0047	0.586	8.87275	0.373
229.786	0.736	320.509	1.971
15.5538	1.13725	12.8582	1.41125
42.631	0.65725	100.931	10.0215
0.99575	0.1865	0.59475	0.30775
3.26725	0.3845	4.55025	0.268
0.14475	0.32325	0.49875	0.366
28.5275	0.1095	38.7142	0.48075
311.431	1.15775	532.005	1.89225
7.68725	0.417	13.4313	0.42575
0.60325	0.6465	0.819	1.1125
0.59325	0.126	1.9745	0.809
56.3897	0.53925	36.4222	0.291
1.75325	0.1635	4.85325	0.20375
24.3863	0.33525	20.1215	3.48625
2.12325	0.20275	2.042	0.38975
1.0995	0.71225	0.7875	0.72475
0.19875	0.6795	0.174	0.41675
3.087	0.6455	7.56275	0.233
176.083	0.25275	155.456	1.2785
144.654	0.67675	75.8782	0.8215
8.262	0.44075	10.2785	0.53775
61.063	1.6805	35.6268	1.6505
36.467	1.8095	19.2245	2.24175
6.691	3.79575	3.09825	1.568
39.561	0.579	47.1433	0.60475
11.2378	0	22.8023	0.668
5.9235	0.66375	7.293	1.65
126.701	0.168	164.046	0.31775
9.95675	1.96325	17.6532	1.08475
4.1105	0.60275	5.10725	1.3
12.9625	0.23575	18.4513	0.703
8.06325	0.7025	14.8117	0.95775
17.3972	4.11125	24.696	4.5985
54.9285	0.58125	37.2375	0.73225
68.8125	0.474	117.309	0.33975
71.9595	0.533	41.2265	0.4245
50.7067	0.8015	36.9258	0.4805
332.252	1.63825	735.675	2.7315
56.2905	0.5215	86.5602	7.2075
4.52775	0.636	3.2535	0.09125
18.057	0.33175	6.38175	0.28525
3.52325	0.349	1.88675	0.52575
8.3125	5.231	5.7	3.79825
2.30625	0.59275	2.001	0.5555
21.6055	0.16175	18.667	0.41275
283.689	0.479	469.929	1.15425
2.306	0.74275	0.49975	0.2995
3.20175	0.54175	4.865	0.1375
10.768	0.22275	4.64525	0.20425
25.625	0.14125	21.0938	0.552
3.665	0.3095	5.402	0.11075
25.7727	0.37225	27.2097	0.274
368.582	0.4965	224.585	0.41275
4870.02	0.1275	2494.91	0.30275
2.19025	0.80525	0.746	2.715
132.659	0.35075	116.395	1.029
2.70125	0.19375	12.0922	0.98625
211.233	1.09775	419.699	2.87125
7.42325	0.35825	9.157	0.842
5.6815	3.18975	6.479	2.18525
7.36475	0.43225	5.85	0.92075
68.1833	3.4785	107.201	6.62825
21.6773	1.6895	16.027	13.6773
34.4545	0.60175	22.0585	0.21125
21.5648	0.3255	19.5832	0.1525
153.035	0.4225	220.543	0.33975
8.6685	0.3265	13.3465	0.328
170.859	0.622	116.912	0.452
1.4365	0.5105	0.645	0.54125
1.62525	0.66775	3.8925	1.12175
73.955	2.239	75.0632	1.778
126.713	0.99225	126.97	0.94775
12.8247	0.42275	9.052	1.0785
5.0515	0.09175	12.2952	1.16
10.5642	0.72275	49.7885	2.58475
191.247	0.68725	176.421	0.383
22.6187	2.7335	10.2312	1.854
720.589	0.1135	839.79	0.21875
80.1695	1.11275	53.1317	1.47375
6.90875	0.1455	6.9125	0.775
230.094	0.7535	344.515	0.389
383.748	0.4985	451.104	0.45625
51.7107	0.4985	42.3162	2.01125
116.824	0.17275	114.644	0.48975
468.096	0.26275	356.724	0.10675
150.038	0.9265	132.518	0.842
261.104	0.05675	397.863	0.9685
0.10675	0	6.14225	1.9045
545.189	0.27075	475.023	0.127
14.45	0.274	18.876	0.7685
58.851	0.02275	70.2108	0.86975
48.713	0.44475	24.1083	0.2035
1892.87	1.40375	2668.52	8.38025
36.668	2.553	68.1898	3.2215
27.1197	0.07775	30.6555	0.77075
50.1645	2.2195	18.4498	0.78025
196.13	18.9318	190.098	13.0375
306.812	0.202	444.261	0.19225
25.7263	0	42.4535	0.3155
11.957	0.667	2.5645	0.14875
493.351	0.1245	417.408	0.57225
7.341	0.0855	12.5633	0.82825
3.03775	2.2295	2.79075	1.03975
5.70875	0.16775	9.5095	0.4635
25.7492	0.37975	36.1302	0.91575
6375.21	0.731	7403.81	0.67875
47.3725	8.1785	27.3663	2.17825
142.354	0.208	118.531	0.45675
9.69075	1.5115	12.1828	7.54925
82.2205	3.25125	94.1325	2.342
73.0507	0.552	27.693	0.09325
49.8088	0.384	35.0898	0.24275
1221.53	0.6305	604.373	0.191
0.527	0.67375	31.294	4.978
9.029	1.18025	2.8885	1.867
30.596	1.293	39.9318	0.55025
34.0127	0.5505	18.5403	0.49475
19.4342	0.27425	34.1788	0.806
68.4963	1.689	7.42075	0.33925
4.3935	0.09125	4.407	0.61975
10.3785	0.18725	11.8432	0.72475
5.85775	0.53325	5.09975	0.25825
1.17375	0.822	6.0775	0.3315
3.94575	0.2175	4.26975	0.37775
103.818	1.50275	35.091	3.4105
4.5875	0.5675	2.5175	1.21175
34.489	0.949	21.6743	1.77
8.26575	1.93025	6.12675	2.61175
22.555	0.22125	12.7888	0.40375
3.42	0.662	9.76925	1.44625
24.934	0.29275	18.012	0.22275
3.2735	0.695	9.63	0.7705
31.2718	0.381	25.9318	0.41375
12.3983	0.358	14.5627	0.27325
4.1375	2.574	5.89175	3.89775
33.136	2.29425	27.9017	0.5625
10.0405	0.84475	4.14425	0.39325
3.11875	0.6325	1.608	0.823
10.312	0.495	42.9353	0.76825
68.269	0.52525	56.2418	0.52625
54.4607	1.0135	46.124	1.03375
46.4933	4.8315	51.2752	4.065
2.15775	0.718	3.261	1.16075
1.9065	0.5615	5.2	0.3805
1.3785	0.4415	2.142	0.58625
4.95	0.20175	3.867	0.28975
54.6015	0.6665	31.6157	0.615
1.926	0.797	2.314	0.38675
0.8625	0.04725	1.696	1.05625
13.3227	0.55625	7.28	0.232
4.7625	0.2955	2.03775	0.39675
168.278	0.43325	85.266	0.3375
8.113	0.209	13.5218	0.46125
43.5962	1.2195	37.1835	0.68425
76.4905	0.06475	18.4803	1.285
65.2952	0.477	37.2263	0.03025
282.207	0.799	280.496	0.27825
12.6517	1.216	9.92375	0.6105
369.14	0.03975	295.224	0.4855
8.9275	0.918	4.08175	0.09625
233.164	0.3915	263.292	1.01625
5.35625	1.033	9.50775	1.2305
11.0518	0.495	5.9535	0.97475
20.384	0.38925	24.761	0.17525
106.357	0.415	69.748	0.19925
275.632	1.24125	205.328	0.727
7.01675	0.4855	12.1118	0.21825
87.475	2.469	65.9273	5.24825
8.47025	0.5035	13.0385	0.745
43.7305	0.922	106.067	2.15975
5.579	0.36	3.34925	0.465
31.0825	0.32675	112.275	3.4045
5.56475	0.44	17.3685	0.22225
8.00475	0.36875	13.4548	0.91475
3.83225	0.08625	4.74925	0.21975
15.0738	0.29775	15.7937	0.9095
157.194	0.574	120.72	0.3265
65.1167	0.419	28.8775	0.457
8.80175	0.252	7.7895	0.296
4.36875	0.19575	3.86475	0.202
106.858	1.0365	56.7137	0.1435
16.6125	0.5925	1.73175	0.07025
0.7355	0.159	23.4355	0.38875
47.698	1.14025	59.955	1.6475
0.65875	0.1435	1.413	0.323
10.3517	0.12775	22.5945	0.23125
5.5455	0.74825	2.3735	0.16975
4.2815	0.36625	2.73625	0.63025
1.084	1.33575	0.9225	0.515
58.519	0.349	65.3885	0.454
6.85575	0.57175	4.95925	0.7935
11.7052	0.86525	10.4495	1.2075
68.4702	0.22775	45.2182	0.18525
3.0675	0.083	13.1365	0.73875
48.276	0.03575	137.727	1.65275
17.9277	18.69	14.0222	14.6873
5.20575	0.62525	3.15325	0.1395
33.555	1.92925	14.0665	2.64025
2.99175	0.424	2.96525	0.552
3.581	0.91975	13.0375	6.62325
31.621	1.3275	21.37	1.033
1.686	0.46775	1.61975	0.7745
17.6275	0.6325	13.6523	0.689
6.86425	0.3725	5.0465	0.69875
1.82125	0.73875	1.2875	0.39375
62.8948	0.24825	114.809	0.491
22.6977	0.6875	7.4945	0.3155
51.696	0.6915	77.5435	0.67675
10.9932	0.23075	38.4547	0.26075
52.648	0.5285	7.0615	0.457
174.061	0.35175	228.892	0.72375
25.4243	0.72975	23.5057	0.7305
24.449	0.29825	17.8143	0.51275
2.91725	0.768	3.999	1.464
23.801	1.1725	20.8015	0.469
3.23825	0.081	5.081	0.3635
0.4835	0.09175	1.3735	0.848
15.8567	0.23225	10.8605	0.40075
2.6175	0.18325	15.4093	1.26225
3.565	0.47625	0.2505	0.07225
39.885	0.879	57.68	0.9415
62.3862	0.18725	61.7062	0.1715
1262.58	0.71325	815.724	1.448
9.418	0.44775	8.017	0.8905
262.148	0.53125	188.501	1.34775
15.3505	7.23825	11.0615	4.44125
22.337	1.03025	9.85875	0.759
16.381	0.5615	13.349	0.2875
8.9955	0.04	14.6877	0.632
3.60525	0.21975	3.796	0.2655
22.46	0.36025	19.9078	0.54925
17.6447	4.73825	27.3362	20.3547
32.5915	0.43725	20.218	0.5665
1.99425	0.25725	1.9465	0.61975
25.5392	0.428	99.635	0.67525
28.8912	0.06925	20.0242	0.29525
1.03325	0.02575	1.9705	0.71925
12.184	0.4235	18.5817	0.4195
28.709	0.47775	59.166	1.3085
6.71025	1.0475	3.16925	0.6035
92.3775	0.5805	229.125	0.49075
0.83575	0.367	2.496	0.3205
13.2773	0.08725	9.341	0.59775
10.1128	1.709	8.3525	1.69925
11.0738	0.6705	4.19575	0.44725
3.80325	0.4295	3.313	0.54575
12.6572	0.5495	31.2605	1.38125
0.39125	0.50675	0.033	0.1735
106.183	0.34175	77.6102	1.2345
97.6958	1.68375	109.325	1.7965
2.31575	1.16675	0.671	0.86825
2.8035	0.465	0.8	0.954
96.5547	0.20575	68.618	0.15675
282.082	0.649	230.7	1.07375
37.9905	1.84175	48.894	1.95175
1.7645	0.0575	136.19	1.63025
311.266	0.11275	10021.5	1.663
15.5333	1.12225	14.7818	1.4145
21.2877	0.6155	12.8812	0.6195
0.82925	0.2735	0.7455	0.3695
6.354	0.7365	10.4893	1.024
28.2458	0.26925	48.039	0.2015
1.556	0.112	3.20525	0.30025
27.316	1.21125	35.5015	5.765
46.9955	3.05725	13.4113	0.38325
68.3798	8.1465	182.745	141.367
12.73	0.159	16.6833	0.8055
10.8225	0.32725	12.831	0.6255
13.1058	0.42125	17.6625	0.7185
21.0583	0.12325	11.9443	0.19
123.428	1.078	95.4695	0.8165
45.2145	0.40475	57.7825	0.772
37.544	0.50425	24.2085	0.77775
19.622	0.2765	19.1515	0.5205
1.22275	1.4845	6.464	4.3115
35.9415	0.74725	90.0567	1.34675
2.81675	0.61175	2.585	1.51575
1.0425	0.4305	0.855	0.999
27.724	0.2435	44.784	0.5365
47.2245	0.114	66.2968	0.648
75.7278	0.7305	20.4952	0.2925
27.4295	0.9355	19.3257	0.821
15.7375	0.65475	2.30625	0.15775
55.0367	0.4265	17.8583	0.0465
8.524	0.24025	9.05425	0.486
30.771	0.2935	31.151	0.37675
13.2142	0.11325	13.5928	0.8395
217.319	0.2375	194.173	0.903
37.0123	0.81375	21.2755	1.05
23.9775	1.365	30.4885	0.98575
3.54575	0.455	2.16975	0.71325
160.367	0.33475	69.1472	1.1455
14.2625	0.43575	23.2737	0.3075
3.38425	0.57725	5.15325	0.68875
4.496	0.347	32.87	0.49525
39.496	0.297	51.2537	0.46875
5632.86	0.27625	9005.33	0.5665
79.261	2.13925	36.576	1.96325
10.9392	0.34875	9.9835	0.90875
5.297	0.455	10.0335	0.86325
27.6915	4.701	31.5018	7.7255
57.9892	0.06975	68.7775	0.59275
2.658	0.45	1.0575	0.34525
1.56025	1.1415	0.44925	0.40325
5.6235	0.5575	8.5975	1.26225
55.077	2.379	38.442	1.7395
36.781	0.447	33.894	0.41575
262.061	0.20525	337.711	0.754
18.7892	0.23175	26.373	1.04725
6116.44	0.201	6384.16	0.179
97.155	0.50875	66.2812	0.7215
91.9107	0.3005	81.9183	0.08125
12.6225	2.58425	13.8435	2.668
3.75975	0.106	7.27825	0.80925
19.0592	4.03375	17.3768	3.387
24.546	0.5535	29.48	1.02025
117.474	0.6915	26.441	0.4915
110.276	0.81625	91.4313	0.81175
48.5677	1.21025	31.8315	0.264
6.1955	0.5065	3.1125	0.74575
25.6913	0.42975	15.5198	0.73275
20.1532	0.51375	53.721	0.394
32.3028	0.9025	29.009	1.1995
21.7845	0.3285	32.109	2.27025
1.0455	2.03275	1.198	2.416
17.479	0.545	63.8698	1.1235
68.8127	1.98675	199.429	3.684
82.5888	0.2055	41.7343	0.33225
44.3135	0.31825	19.7417	0.3505
57.8638	0.0425	123.548	0.83325
3.29275	0.05575	8.59125	0.2905
1.1745	0.101	1.02	0.256
58.793	0.90675	37.4078	0.53225
59.545	0.318	55.0072	0.746
3.00975	0.14975	5.44575	0.598
3.6435	0.516	4.0275	0.8805
2.74325	1.53625	1.54975	1.547
4.29375	0.13975	2.4105	0.126
42.3993	0.80625	21.8605	0.43675
22.0667	0.30875	40.4783	0.336
5.0365	0.37425	4.5455	0.22725
87.5528	0.02425	95.3615	1.69
88.9447	0.02325	209.964	0.32775
240.591	0.11175	146.846	0.5925
0.781	0.72975	3.75575	0.894
1.092	0.235	1.02575	0.32225
18.788	0.08975	113.415	0.523
69.9507	0.17475	188.892	0.46825
472.168	0.9465	387.433	1.50125
45.4685	0.71975	43.9748	0.60625
27.2428	34.0202	39.2127	28.18
26.1507	0.66675	32.0288	0.35
14.1103	0.4215	22.0435	0.47825
3.97975	0.59825	3.24875	0.334
8.3135	0.94125	7.325	0.8775
1.445	0.34875	0.633	1.1035
26.2327	0.22475	19.584	0.3255
0.44475	0.15675	2.668	0.50075
46.8475	0.71675	27.4778	0.13625
38.0853	0.58225	24.8597	2.7685
29.327	0.39775	12.53	0
33.0793	1.70525	12.2602	0.35075
69.7977	2.23075	73.692	2.139
43.831	0.08475	28.2515	0.2485
27.8607	0.22075	18.3577	0.37925
6.22725	0.134	7.42425	0.6995
12.4455	0.20875	31.3143	2.129
7.97275	2.9995	2.55075	4.9725
397.504	0.31425	441.22	0.63525
141.307	1.62875	193.995	5.1805
157.307	6.42275	99.1042	13.0403
8.89825	0.0135	77.1863	3.168
88.6025	0.3575	97.701	1.0635
0.6725	0.44025	0.55575	0.37925
0.60175	0.6025	0.35425	0.1175
16.9805	0.19875	30.6898	1.22475
18.977	0.36375	21.1578	0.53075
18.8573	0.4245	5.83875	0.60775
10.633	0.217	3.7375	0.2465
176.759	0.252	231.544	0.272
1.3015	0.70475	0.261	0.282
17.576	0.36025	8.48075	0.24125
11.2025	0.2745	18.662	0.72425
96.6617	0.117	139.405	0.356
43.982	0.26975	20.1875	0.816
3.95075	0.3165	2.58175	1.27675
28.175	0.1085	24.766	1.76125
19.0265	0.1275	43.9485	0.76325
2.7925	0.283	6.55325	0.84525
39.8702	0.74375	21.088	0.95175
46.126	0.96075	52.8278	1.6515
92.997	0.2445	68.252	0.27625
8.2215	0.06525	2.967	0.324
8.38175	0.64075	7.1275	0.345
1.79525	0.11175	10.081	0.27125
0.90025	2.30425	1.8935	2.132
142.544	1.65675	134.48	0.84975
256.175	2.57425	157.575	1.788
59.5855	2.90525	63.4637	7.0275
12.9045	0.6115	11.8652	1.66
20.9365	0.94725	9.66325	0.532
57.2248	1.84875	30.493	1.5245
8.01425	1.66125	18.125	2.17675
8.39025	0.892	3.13475	0.1245
2.24025	0.96	5.4415	1.193
34.2103	0.67975	89.1197	2.5315
1.27425	0.043	11.8655	0.37875
20.222	0.513	19.4408	1.05675
35.821	1.615	36.8935	1.753
1.27925	0.2345	2.62625	0.2975
0.15475	0.3285	1.64575	0.48375
10.6702	0.45075	29.702	0.25075
4.42525	0.2075	10.9503	0.48175
0.59425	0.28525	1.57175	1.33575
110.322	0.12325	190.306	0.6925
2.70475	1.1305	4.59	1.2905
641.107	1.087	502.602	0.5645
12.5442	0.32675	13.2447	0.72475
50.7475	0.74275	54.55	0.53625
69.3942	0.57875	101.677	1.00325
5.2555	0.16	41.1385	0.98175
0.97525	0.02825	18.2862	0.54925
109.478	0.1735	403.983	1.675
70.1653	0.397	51.837	0.31225
7.21475	0.98875	11.8443	0.72575
4.756	0.6435	5.1745	0.8345
6.643	0.1735	6.85825	0.76425
4.755	0.679	1.405	0.48975
10.9322	0.19275	41.7567	0.44
31.9955	1.0215	5.4865	1.06275
33.3687	0.16675	22.4415	0.8845
11.944	0.33325	20.4453	0.78375
145.259	0.44925	53.592	0.19125
22.2183	0.40075	5.8485	0.32275
38.6733	0.21175	19.918	0.129
916.476	0.225	845.034	0.802
1.13575	0.087	5.1455	0.29175
1.04475	0.10075	2.596	0.314
44.9188	0.38375	98.4622	0.9775
17.8465	0.19275	19.0312	0.56825
58.764	0.56775	94.2675	0.86675
232.501	1.36675	244.176	4.1435
5.7145	0.3185	2.97825	0.22
30.8697	1.62325	2.34425	0.16375
13.2165	0.78575	76.0752	38.1315
6.7525	0.44875	6.9125	0.73075
59.9937	2.9895	72.1715	5.41425
5468.56	0.61325	6049.98	0.3005
18.7825	0.155	15.7432	0.2805
10.4098	0.17675	7.30625	0.424
21.1135	0.049	34.4093	1.351
88.1735	0.56725	99.7922	1.54075
415.272	0.3235	495.452	0.6465
318.74	0.51775	152.665	0.1705
42.025	0.523	68.796	0.429
82.5307	0.3735	79.8658	1.083
13.6352	1.4155	8.49525	0.67075
1.20075	0.53875	2.32375	0.7255
7.57475	0.963	11.6873	0.916
3.06425	0.684	3.196	0.4525
17.5075	0.859	12.5412	0.66425
92.2848	1.79325	51.1277	0.2175
31.7757	0.44875	48.4742	1.6875
248.78	3.20875	134.035	3.50525
1.6585	0.02875	74.3975	1.47475
0.7405	0.1395	0.627	0.50575
173.842	1.69325	71.1675	0.49925
69.16	0.64575	55.6163	0.79475
62.0917	2.20825	38.7758	3.034
925.054	0.3215	840.386	0.4375
7.78125	0.4355	21.8245	0.64925
2810.93	0.4255	4917.46	1.03825
495.971	0.97075	552.713	1.26625
2.46375	0.711	1.46175	1.03775
13.776	0.59175	12.9002	0.73125
6.143	0.14	6.594	0.41675
245.971	0.4235	289.375	0.12025
4.606	1.155	2.91975	1.28625
71.9018	2.5425	52.914	3.24675
3.4865	0.53175	10.4552	0.3915
60.286	0.8075	34.8085	0.54675
1.61425	1.3035	0.9	0.3615
2.92	0.3675	3.55	0.7325
37.2745	0.734	26.4825	0.4445
4.98125	1.33775	5.72575	1.21775
5.62725	0.61725	3.9755	0.74075
63.5433	0.27025	72.2055	0.1675
21.6148	0.3645	13.939	0.29025
176.902	2.685	210.207	4.46275
19.464	2.168	12.498	2.476
219.231	0.38925	147.756	0.14
449.551	0.09975	1225.31	0.57925
14.9885	3.42225	10.289	3.52275
221.816	0.363	223.313	0.54525
