# Supplementary material for: Gene regulation by convergent promoters
Source: Nat Genet. 2025 Jan 6;57(1):206–17. doi: 10.1038/s41588-024-02025-w (PMC11735407; doi:10.1038/s41588-024-02025-w)
Supplement: Supplementary file 13 — Source Data. [file 41588_2024_2025_MOESM13_ESM.xlsx]

## Sheet: ExtDataFig3a-c
first_peak_l2fc	second_peak_l2fc	third_peak_l2fc	fourth_peak_l2fc
0.553435	-0.0798741	-0.347591	0.450424
0.0194376	-0.252068	0.428785	0.209444
2.15143	1.6945	1.09462	3.64358
0.578608	0.251531	1.31424	-0.23457
-0.014479	0.46594	1.90039	0.465353
1.32727	0.521668	0.151485	1.6738
1.62096	2.59052	1.32727	0.521668
0.944296	1.36136	1.66836	2.35408
-1.05168	-0.16132	0.100027	-1.36248
0.45983	0.37283	-0.635606	0.286018
-1.02739	-1.12199	0.685963	1.7014
-0.0734945	0.883618	-0.197025	0.91435
-4.42877	-1.81443	-0.785021	-3.17342
-0.305256	-0.74566	0.702906	-1.05527
0.702906	-1.05527	-1.05322	-2.38464
0.214958	0.509966	0.679008	0.807912
-2.35973	0.163964	-0.752338	0.165684
0.099292	-0.066569	1.22037	0.636873
0.329488	0.129136	-1.45904	0.50807
0.310387	-0.208819	0.435381	-0.676678
-3.24949	-0.255264	-0.380659	-1.16987
-3.07137	-4.71212	-3.47748	0.132352
0.28678	0.587264	-0.24235	-0.199709
0.177573	-0.0178312	0.115077	-0.342718
1.34743	0.668525	-0.169461	-0.69492
0.262124	-0.246396	1.02746	-0.161412
1.00647	0.667209	0.226883	0.675574
2.07125	0.598098	-0.558496	-0.964766
0.327657	0.178043	0.835321	0.423874
0.19084	0.0769607	0.703817	1.08988
0.324069	-0.210727	-0.116527	-0.545662
-0.722055	-0.370841	-0.624331	-1.03724
-1.57242	-3.31855	-3.31224	-0.923281
0.746581	-0.307691	-0.16162	0.261551
0.203694	-0.170513	0.897135	0.405185
0.0901474	0.381547	0.785787	0.934728
-1.62191	0.251213	-0.105867	0.574269
-0.457511	0.939507	0.22493	0.969006
-0.049153	0.246797	-0.551415	-0.495891
-0.314034	0.00496488	-0.401846	-0.109362
3.56911	3.19809	2.17824	4.90352
-0.0525172	0.296061	-0.110953	0.0901399
0.858037	0.0457986	-0.147249	-0.399873
-0.145832	0.212511	0.563735	0.499114
-0.456007	0.141516	0.682179	-0.118274
0.787295	1.19154	0.939488	0.750092
0.863588	0.324935	-0.040281	0.590912
-1.02135	-0.186599	-0.764041	0.058387
-0.80925	-0.0304602	0.0359653	0.320117
-1.23244	-0.619952	0.34445	-1.29469
-0.235607	-0.207304	-1.04971	-1.25274
-1.58958	0.219679	0.45798	-1.28998
-1.89428	-1.81672	-1.76993	-4.32429
-1.96866	-0.313675	-0.372469	-0.0273502
0.224998	-0.445851	-0.0273502	-0.372469
-0.353672	0.172775	0.872756	-0.194976
0.45479	0.764527	0.921488	2.18172
0.316169	0.481232	0.458503	0.183911
-0.44543	1.16562	1.10836	1.75181
1.10836	1.75181	2.93862	3.47454
0.301585	0.883447	0.788238	1.2728
0.617038	-0.240794	-0.196854	-0.456804
-1.98887	-0.14175	-0.0830795	0.243424
1.43928	-0.497132	1.01702	-0.621957
-5.95977	-2.20785	-1.10544	-0.384342
-0.375195	-0.376491	-0.449717	-0.0877416
0.0621542	-0.0401011	0.0950161	-0.63933
-1.06269	-0.53489	-0.098022	-0.290725
1.93357	0.391277	1.30725	0.53733
-0.269955	0.188695	-0.980272	-0.760801
-0.367198	0.638771	0.576458	0.41227
0.187718	1.07059	1.79492	1.77452
1.04625	1.82881	2.07507	3.51589
2.04497	1.46593	0.109221	2.5707
1.50821	1.69689	2.10968	1.51513
0.547877	-0.229929	-0.304838	-0.725465
-1.07345	0.0878042	0.197362	0.411539
-0.906035	-0.15146	-0.185173	-0.254835
-0.277055	-0.233297	-0.346305	-2.74178
0.299806	-0.161303	-0.461975	-0.444206
-0.669258	-0.097154	0.145017	0.211414
-1.31759	0.853883	1.0871	0.685255
0.736071	-0.00649036	-1.31759	0.853883
0.55319	0.0824478	0.736071	-0.00649036
0.159278	0.167072	-0.899944	0.583664
-0.281235	0.346775	0.308006	0.633236
0.678723	-0.0425228	0.717246	-0.316125
0.379219	0.0718389	-0.611161	-1.01566
0.596452	-0.00105271	1.42706	0.188706
-3.58212	-0.996662	-1.38368	-0.796782
1.4069	1.91197	1.2314	2.62784
0.116291	-0.0639424	-0.0703909	0.135013
-0.0703909	0.135013	-0.244636	0.0916387
-0.792632	-0.0811674	0.4004	-0.374113
-0.63903	0.612313	1.11342	0.0208022
-0.876362	-0.628369	-1.41227	-1.5258
1.02262	0.536399	0.603423	1.5654
-1.2312	-0.147566	0.275816	-1.6866
-0.910014	-0.504864	-0.198532	-0.0216285
0.447649	0.344945	-1.1771	-0.0917186
0.102587	0.144718	0.603489	1.17289
0.132758	2.31607	1.68308	-0.409845
-0.259766	-0.0214504	0.114337	-0.0254239
-1.3592	0.450718	-0.147645	1.06081
-0.389137	0.390191	-0.972198	-0.866652
0.572818	1.21912	1.08498	1.33146
-0.448034	-0.583185	0.227601	-1.01264
-0.3131	1.56757	1.36929	3.60822
1.36525	-0.101043	0.103021	0.169605
-0.131644	-0.332446	-0.754755	-0.627312
-0.754755	-0.627312	-1.27162	-0.850998
0.170808	0.800386	0.156419	0.532755
-0.689551	0.793129	0.0900158	1.31425
0.899984	0.176738	-0.197311	0.541885
1.23496	-0.0243347	-0.512081	-0.658459
-0.0808764	0.0838721	-1.15012	-2.30326
0.143768	0.145891	0.213314	0.237767
0.852276	0.79045	1.29013	1.40046
1.02127	0.50647	0.852276	0.79045
0.525361	1.37335	1.02127	0.50647
-0.0488482	0.28031	0.213532	1.01317
-0.94139	-0.463838	0.28151	-0.255823
-0.284756	-0.74047	0.273957	-0.0320907
-0.546234	0.012936	0.762274	-0.190504
-0.0504128	0.0912147	-0.101465	-0.528953
-3.12798	-1.19992	-0.831016	-1.14904
0.64888	0.129604	-0.214659	0.11732
1.78945	0.65943	1.13762	-0.207832
-1.69301	-0.884146	-1.34006	-0.0287405
-1.27132	0.00802228	0.186236	-0.319521
-0.791548	0.739589	-0.203939	0.323355
0.754438	0.437331	0.113144	0.714279
-0.319465	-0.178569	1.08632	-0.71046
1.03029	-0.342504	0.140189	-0.343858
-0.253627	0.0952286	-1.62435	-0.705386
0.0863561	-0.654325	-3.14403	-1.9023
0.0899724	0.137322	-0.438618	0.284849
0.10948	1.158	0.137497	0.433187
0.479923	-0.534089	-0.205693	0.811714
-0.87625	-0.160946	0.269459	-0.395767
-0.195201	-0.32736	0.393686	0.108242
-0.595216	-0.517559	-1.34155	-0.0277331
-1.39869	-0.131778	-0.656716	-3.45598
-0.424209	0.106576	0.592249	0.915277
-0.600381	0.716775	1.05379	1.71419
-0.439164	0.00511022	-0.642329	-0.799194
0.851775	0.241526	0.728521	-1.1173
-0.392523	-0.268361	-0.925713	-0.625138
-0.148112	-0.154131	-0.282193	-0.364256
0.845544	0.043891	-0.395732	0.69593
0.751481	-2.78731	-2.69854	-1.95342
-0.841893	0.830881	-0.52452	0.462525
0.343928	0.164742	-0.423196	0.352785
-1.99739	-0.558886	0.0601662	-2.35043
0.139651	-0.68738	-0.248703	-1.75758
-0.0211043	-1.30414	-0.285441	-0.385951
-1.33647	-0.566053	-1.66633	-2.61966
0.23922	-0.704018	0.462812	-2.94415
-0.179795	0.41127	0.525517	0.487497
-1.01142	-0.248196	0.622185	0.960565
-1.84466	-0.280536	0.219537	-0.911368
-0.132934	0.0139628	-0.210186	-1.92213
0.591058	0.680455	0.575675	-1.05327
-0.0515736	0.140629	0.51208	0.0460085
-0.486848	0.183084	0.660556	0.0434384
0.618266	0.0166084	0.519691	0.904809
0.226437	0.48481	0.526837	0.0373288
-0.040821	0.430291	-0.0759831	0.31954
0.309254	1.33481	3.92465	3.15762
-0.992651	-1.1285	0.988182	0.0766257
0.311046	-0.15424	0.161945	0.182968
-2.55235	-1.03193	-1.1646	-2.91685
-0.786233	-0.202656	0.0340916	-0.839477
-0.982525	-1.04874	-0.421969	-0.74913
0.629997	1.29936	0.17374	-0.132891
-1.0612	0.0552798	-0.28568	-1.52285
0.296829	0.439624	0.0170208	0.594787
2.24273	1.11216	-1.53139	1.06487
0.183897	-0.502703	-0.551683	-0.122844
-0.262598	-0.0408753	-0.532607	-0.186065
-2.56993	-0.234744	-0.360887	0.188516
-1.64335	0.502721	-0.190144	1.06318
-3.3715	-1.0161	0.267641	-0.79831
-0.271978	-0.251122	1.72402	1.74903
-0.528887	0.367008	1.53176	0.325938
-0.966768	-0.106165	-0.528887	0.367008
1.31547	2.92131	2.48124	6.25037
0.0656095	-0.0346063	2.16386	0.738361
0.479667	0.763849	-2.63413	0.467539
0.0664094	1.21553	-0.130744	0.244295
0.954661	1.90414	1.25534	0.686564
-0.524041	-1.05276	-0.678134	-1.34599
-0.00387641	-1.19629	0.200556	2.32897
0.812248	0.656415	-0.0410738	-0.0408136
1.58505	1.68365	2.49849	1.10595
-1.11199	1.58383	0.466709	2.94613
-1.53229	0.232201	-0.279659	-0.145403
-1.34996	-0.662787	0.722931	-1.82142
-0.165297	-0.126742	-0.507712	0.00224236
-0.637634	0.484581	0.559044	1.13399
0.559044	1.13399	1.67598	-0.732074
0.175292	0.889151	0.16589	2.49466
0.050503	-0.301075	-0.120491	-0.559637
-0.135856	0.192643	-0.203248	0.957307
0.405364	1.03334	1.96141	0.297106
0.127824	0.243512	2.38421	2.78038
-0.835495	-0.633193	-0.776587	-0.733428
0.379767	0.0154305	0.329411	-1.02495
0.297658	-0.362353	0.00340284	-0.712151
0.845716	0.962787	1.19094	0.962598
0.417514	0.130376	0.188324	0.0884942
0.103901	-0.474926	0.0773204	-0.996724
-0.200501	0.264084	0.596792	-0.201285
0.0720587	-0.638201	-0.200501	0.264084
0.0950969	0.662065	0.433565	-0.00127629
0.842817	1.48526	3.97298	2.18693
0.444587	-0.541856	-0.0704188	-0.277637
0.475599	0.381665	0.851103	0.374674
-0.382628	-0.0189049	0.369845	-0.118443
-0.304049	-0.292707	1.34174	2.57701
0.203588	-0.259108	-0.657108	-0.11534
1.88693	1.96527	4.02104	3.82315
-0.376317	-0.335653	-0.232426	-0.287236
0.192162	-0.101985	0.25053	0.473789
-1.31277	-0.30584	0.906165	1.16907
-0.941539	-0.114384	-1.0933	0.439141
0.728379	-0.00953479	-0.248409	1.10657
-0.195	-0.0109661	0.500899	-1.00064
-3.13552	0.464636	-1.22465	-0.482886
0.839067	0.844054	0.342108	1.186
-1.79153	-0.160488	-0.981857	-1.52711
0.0159638	-0.176715	0.115087	0.196432
-0.528551	0.298103	-0.84787	0.857908
0.207132	1.32408	2.02845	1.29999
0.480313	1.06068	0.767368	-2.4693
-0.766597	-0.0492998	0.297028	0.548118
0.381798	-0.274548	-0.449281	0.0444155
-1.48563	-0.964049	-0.120912	-2.32996
-0.674718	-0.649662	-0.357466	-0.429763
-0.454789	1.01354	2.06681	3.29191
-1.08335	-0.638138	0.350392	0.0477262
-0.0419641	-0.0771862	-0.268186	-0.783837
4.21943	3.02519	0.776202	0.396311
-0.324547	0.436541	0.141404	-1.3456
-0.110869	0.784506	-0.317742	0.542727
-0.325522	-0.338127	-0.122209	-0.953904
2.05055	1.63698	1.95615	1.73287
0.448542	0.206566	-1.02416	-0.0707338
-0.155888	-0.0767071	-0.134022	0.556928
-0.114676	-0.0739104	0.927364	-0.0480267
0.970311	0.966816	0.809824	1.16921
0.809824	1.16921	1.24355	1.82708
0.0406212	-0.226206	0.130928	0.343725
0.548905	0.426123	1.15296	0.232308
-1.95919	0.951981	1.52871	1.06648
-0.824991	0.128834	1.31793	0.522951
-2.64462	-0.68003	-1.38254	-0.691034
0.689619	0.446213	0.262111	0.814351
-0.180949	-0.686083	-0.656761	0.213907
2.84027	0.956541	-0.457857	0.932129
0.571994	0.497469	-0.896662	-1.25434
1.00137	0.311285	0.0332444	-0.197453
-0.717082	-0.654548	-0.140181	0.916612
0.870004	1.34271	1.66643	-0.0463388
-0.475849	0.25965	-0.403182	0.197793
0.910477	2.37491	0.197793	-0.403182
1.02653	1.01679	1.73733	0.524891
-2.94833	-0.884372	-0.167699	-0.341989
-1.28807	-0.148506	0.302345	-0.295048
0.302345	-0.295048	1.22419	-0.872048
-0.600895	-0.691	-0.585817	-1.15164
0.162372	0.0538352	-0.682444	-0.365431
-0.501426	-0.24976	-0.0980273	0.499999
-0.668385	-0.326124	-0.530469	-0.258969
-1.10802	-0.781167	-0.626231	-0.888874
0.611671	-0.565731	-0.536621	0.308624
0.202273	-0.177104	0.319416	-0.065246
-0.711795	0.0571902	0.401096	0.0847247
-0.257475	0.7358	0.212864	0.476807
1.04834	0.430953	2.28528	0.841871
0.639376	-0.383547	0.598279	-0.774901
-0.291025	0.0758891	0.557266	0.181905
-2.06652	-3.77787	-3.19961	-3.30748
1.44356	0.973098	-0.00156925	0.250238
1.24015	0.11104	0.533955	0.0699931
3.39825	4.19524	1.0714	2.2502
0.461436	-0.00125344	0.153275	-0.434305
0.849584	0.124001	0.668177	-0.890587
-0.0645524	0.249446	1.93068	-0.506332
-2.57552	-4.39726	-2.92917	-3.46475
-0.449799	-0.672614	-0.153652	1.22391
-0.420543	-1.32082	0.896818	0.291531
1.53009	-0.00799879	-0.414657	0.524429
0.414726	0.668277	1.20615	1.17873
0.543779	-0.648291	-0.302025	-1.21393
-1.40537	-0.710211	-0.40644	1.04109
0.506494	1.06911	1.43617	0.949681
0.611137	0.0389414	-1.15534	-0.312272
-0.209794	0.120729	0.530938	2.78753
-0.0948503	-0.197655	0.983608	0.633667
1.02658	1.87769	1.41474	1.7609
1.41474	1.7609	1.41677	2.1475
1.41677	2.1475	0.983857	1.4026
-1.90977	-1.0199	-2.02708	-0.741716
-1.59222	-1.77805	-1.34519	-1.3993
-0.260219	0.232019	1.09183	1.10279
0.431717	0.406777	0.0483073	-0.508375
0.53574	1.16854	0.844745	0.810032
0.844745	0.810032	2.17209	1.41515
0.545555	0.354691	0.104319	0.686849
-1.86255	-0.160583	-0.249639	-0.586676
-0.0558508	0.53062	-0.108609	0.548534
-0.303056	0.53634	-0.0558508	0.53062
1.27014	1.74283	1.68883	1.44525
-0.682646	-0.0428066	-0.687206	-0.818315
-0.634416	0.133638	0.340694	0.124502
-0.034321	0.157814	-0.058049	0.126919
-1.93143	-2.57841	-0.533639	-0.185231
-0.238723	-0.498094	0.400759	-0.371504
-1.77892	-1.324	1.04445	-0.0278346
-0.942557	-2.33674	-0.806795	-2.94158
1.79328	1.42329	1.4915	1.68021
-0.802293	0.209995	0.928944	0.0144386
1.13787	0.412127	1.47817	-0.0861856
-1.13489	-0.0783075	-0.568445	-1.50342
1.38795	0.48271	-0.0655452	0.344847
0.223704	0.178385	-0.127386	-0.113823
-0.102381	-0.107561	-0.394265	-2.33978
-0.235217	0.52059	1.75052	0.184662
0.643169	-0.34957	-0.0435036	0.0270693
-0.10842	0.433261	0.232662	-0.572997
-0.177784	-0.815063	-1.31384	-0.756334
0.0257603	-0.841316	0.134904	-0.757473
0.134904	-0.757473	-1.0801	-0.78028
-0.0937997	-0.340481	-0.017933	-0.856618
-0.847035	-0.777115	-1.10189	-1.02976
-1.10189	-1.02976	-1.08056	-0.443438
0.285787	0.212431	1.34574	-0.485119
1.34574	-0.485119	1.27888	2.10965
1.41352	1.94013	1.97927	1.29569
-0.0469135	1.60764	1.41352	1.94013
0.201017	0.759022	-0.0469135	1.60764
0.140397	2.52658	4.02303	3.80389
0.245661	0.0129824	0.415808	0.504726
0.994944	0.360175	0.175828	-0.190778
0.45497	-0.325228	0.013448	-0.173359
-0.336765	0.35018	0.153595	-0.401188
-0.669492	0.200621	-1.21544	-0.508378
-0.223262	-0.408076	0.946644	0.368337
-0.0355692	0.22979	0.368337	0.946644
0.687597	1.02917	0.529535	1.0976
0.595459	1.04128	1.00111	-0.183147
1.80129	2.20532	-0.183147	1.00111
-0.450002	0.17061	-0.0309821	-0.0872178
-0.0161522	-0.257876	1.7889	-2.49919
-0.173664	0.368144	-0.510392	0.58679
-0.122706	-0.606888	-1.4106	-1.35968
1.68326	1.23142	2.21597	1.27449
0.352353	0.401745	1.23838	0.0958212
1.26337	0.159681	0.437106	0.091339
-0.291526	-0.0166699	0.139836	0.101428
-0.96736	0.408135	-0.258239	1.65216
-1.00233	-4.98034	-4.22127	0.0407445
-0.238045	0.980533	0.202649	2.04625
0.612769	0.681796	-1.70007	1.20718
-0.75924	0.470475	-0.965981	0.267515
-0.283217	-0.251069	-0.221451	0.673586
0.216988	0.00849312	0.598033	-0.374446
-1.17416	0.0794458	0.162144	0.646264
-0.4084	0.596379	-1.15354	0.52393
2.0646	2.1528	2.01227	2.80785
-0.122985	-0.25272	0.357283	-0.418464
-0.522619	0.556936	0.707925	1.65393
0.138449	0.0550334	0.335603	-0.142792
-0.820314	0.204629	-1.90317	-0.0914312
-1.29268	-0.184344	-0.410296	-1.26832
-5.09523	-1.67853	0.015135	1.07626
-1.02003	-0.239943	0.509334	-0.677089
-0.189316	0.348447	-0.420742	-0.175603
-0.331557	0.0206306	-0.315375	0.306178
-0.515639	-0.0697977	0.116637	-2.11782
-0.601076	-1.66319	-0.0637777	-1.44651
-0.361384	-0.329613	0.233968	0.243046
-0.0225872	0.0559847	-1.19908	0.52905
-0.464543	0.240876	-0.89884	-0.129883
0.34093	-0.311405	0.494501	1.08348
2.95967	1.70764	2.25035	1.43303
0.787211	0.811473	0.641145	1.83047
-0.403265	-0.786156	0.449582	-0.420462
-0.920283	-0.418606	-0.718964	-1.14503
0.509242	-0.521111	0.19659	-0.149207
1.64255	0.942808	0.924642	1.45404
-1.57201	0.0510579	-1.0183	0.312256
0.67043	0.267994	0.312256	-1.0183
1.44216	0.730739	-1.52608	0.529927
0.906482	1.20852	0.292572	-0.58581
-0.0776739	0.310138	0.830122	1.40544
-0.129293	0.261058	-0.176914	-0.280667
-0.17712	-0.0394921	-0.682101	-0.175219
0.249376	-0.064429	0.335198	0.434954
-0.770666	0.00350066	-1.30749	0.100932
0.681894	-0.0961654	0.213169	0.111884
1.48019	0.184596	-0.589012	0.489861
-0.80374	0.200432	-0.65333	-0.06533
-3.94202	0.170423	-0.031136	1.36685
-0.331507	-0.290442	-0.563568	-1.43534
-0.0744331	-0.724646	0.925707	-0.997416
1.8459	1.34986	0.37464	0.283628
0.555134	-0.0827239	1.01118	1.39141
0.146031	0.497582	-0.51253	0.264558
-0.51253	0.264558	0.97089	-0.502407
1.47108	1.25978	0.814589	1.04829
0.373856	-0.225582	-0.184678	-1.41948
-0.0762583	0.0104302	-0.384934	1.94206
-0.457193	0.958942	-0.147366	0.988629
-0.0124325	-0.0886313	-0.457193	0.958942
-0.238647	-0.0730369	-0.0124325	-0.0886313
2.41949	0.113272	0.905729	0.13508
0.43087	1.1258	0.205052	-0.853215
0.242465	0.222441	0.039147	0.14382
0.268285	0.304918	-0.313942	0.150732
0.339022	-0.263421	0.136372	-0.0289382
-0.63623	-0.0654802	-0.801935	-0.737025
0.112746	-0.106455	3.55368	4.65885
-0.57008	-0.694564	-0.164053	-0.4207
0.250012	0.473142	1.15431	0.659288
0.492318	0.542675	-0.328053	0.746286
0.349114	0.509772	0.416686	0.0477845
0.109646	-0.419767	-0.371556	-1.0298
3.94972	2.48211	1.76321	1.30341
6.05123	4.97856	4.48519	3.57735
-2.25491	-0.397434	0.053321	-0.617289
-0.956431	0.0330891	0.428218	-0.768462
0.484016	0.320814	-0.395679	0.294053
-0.138367	-0.0249629	-0.623823	-0.220586
0.325725	0.275195	0.444272	1.63955
0.595865	0.135316	0.296457	-0.365294
-0.111429	-0.341191	0.595865	0.135316
0.555786	1.47081	-0.105893	-1.20972
0.245759	0.181785	0.689128	-0.7089
1.45531	-0.143554	-0.390324	0.10766
-0.987054	-0.170694	-1.58517	-1.42805
-0.541085	-0.0940762	0.207236	-0.632858
-0.752753	-0.192048	0.632635	0.369125
0.228751	-0.119684	0.60507	0.416824
-0.34519	0.286655	0.505082	1.16106
-0.909239	-0.312045	-0.546408	0.0746367
-0.447604	0.233601	0.793757	-0.0856824
-0.579108	-0.771525	-0.531753	-1.06184
0.961885	0.801983	0.719211	0.886302
-4.77638	0.211732	-0.846243	0.276967
-0.25695	-0.195418	0.380397	0.144997
-0.367289	-0.0743897	0.160824	-0.384325
0.160824	-0.384325	0.309557	0.795229
-0.00659678	0.113497	0.134803	-1.27485
-0.368902	1.12937	3.36588	1.58359
-0.547113	-0.296798	-0.10668	-0.0304935
-0.216676	0.091363	0.855574	1.16501
-0.659818	0.185837	0.285319	1.09349
-0.21121	-0.682073	0.226673	-0.821984
-0.240144	0.554805	0.797726	0.840676
-0.640012	0.0625693	-0.279708	0.532881
-1.29859	0.359757	-0.0251394	-0.232552
0.582556	1.4005	0.318844	-0.195421
0.485259	-0.258482	0.720034	0.348157
-2.87358	-1.13321	-0.478052	-1.01507
-0.780837	-1.0248	-1.80715	-0.748002
0.255323	0.391974	1.82029	-0.089436
-0.000342909	0.145583	0.981207	-0.242435
1.73385	2.07189	1.10956	1.54495
-0.169815	-0.227948	-0.0728778	-0.766135
-0.921203	-0.843245	-0.479862	-0.796156
-0.858867	-0.360236	-4.74746	-0.382814
1.28703	0.192861	-0.246809	1.41752
-0.149027	0.0472399	0.855762	-0.0549712
0.147488	0.0957537	-0.328807	0.0630897
-0.623858	0.273969	-0.533254	-0.162716
0.0471712	-0.394879	-0.00464836	-0.462919
-0.230347	-0.439948	-0.0919082	-0.553398
-0.774163	0.272732	0.377805	0.756901
-1.35088	-0.270322	0.246721	0.562325
-1.85636	1.56604	2.52779	3.67664
0.353212	1.15366	0.161488	0.667057
1.01617	0.893522	0.514226	0.64869
1.91709	-0.250294	-0.220813	-0.926094
0.470637	-0.240067	-0.848533	-0.653158
1.3778	-0.483498	-0.653158	-0.848533
0.591185	-0.258944	0.0224557	0.0875359
0.073392	-0.269951	-0.288911	0.178548
-0.470458	-0.0161458	-0.505733	0.461339
0.584236	-0.727788	-0.145423	-1.05092
0.105364	0.17147	1.37351	0.768225
0.199916	0.0586018	0.289498	-0.551579
1.51837	0.880411	-0.134845	-1.11973
3.16351	2.34842	0.991614	-0.21823
-0.381053	-0.00370771	-1.0152	-0.953931
0.192915	0.677024	1.05457	0.736839
-1.08383	-0.406076	-0.554832	0.327982
-0.214805	-0.00505001	-1.41436	0.323761
0.330367	0.163776	-0.440554	-0.81606
-0.190846	0.775655	1.78402	0.142067
2.40569	1.08032	-0.190846	0.775655
0.0150437	0.135294	1.50021	0.9088
-0.370943	-0.61644	0.0441945	-0.543757
0.11619	-0.00906328	0.00613524	-0.314199
-0.295208	-0.712504	-0.642745	-0.259323
-0.320138	-0.399731	-0.761734	-0.484581
-2.29259	-0.22814	0.586446	1.34894
2.83418	3.47834	2.76116	0.68189
0.817405	1.2041	0.253708	0.332972
0.141872	0.0595059	0.562855	0.607488
0.458604	0.672461	0.607488	0.562855
5.40988	4.29668	2.24732	0.229566
-0.310577	0.0176021	-0.306959	-0.783818
0.0425354	0.819406	2.3393	1.20776
1.28782	0.166117	-0.59396	-0.206984
-0.59396	-0.206984	-0.115111	0.150394
-0.115111	0.150394	0.604507	-0.266004
-0.37765	-0.145273	-1.3545	-1.1515
-2.25251	-2.06247	0.160349	-0.40558
0.160349	-0.40558	-1.31169	-1.06739
-0.281681	-1.21244	-0.359619	0.543701
-0.706305	-0.538514	-0.812462	-0.946526
-0.812462	-0.946526	-0.687835	-2.55605
0.975495	1.44254	1.65044	1.11904
-0.59439	-4.10889	-0.193952	-3.23902
-0.19701	-0.165687	0.114035	-0.388886
0.25534	0.496167	1.3081	0.200224
0.433447	-0.724831	-0.861186	-0.542721
0.473913	0.206637	0.737385	0.950569
-0.122455	-0.123928	-0.312614	-0.185072
0.503074	-0.401314	0.0778886	0.639908
0.137752	0.196583	0.660468	0.586332
-0.11041	0.525281	1.19735	0.604515
-0.0746001	0.0583524	0.0118325	-0.16706
1.08768	1.46729	2.10669	4.06035
0.461646	-0.0215732	0.0578314	-0.377504
0.360236	0.485122	1.46726	0.543045
-0.0483032	0.11764	-0.362375	-1.2177
-0.090241	-0.560437	-0.063259	-0.914933
0.495303	0.619528	0.496413	2.4752
-0.00315405	-0.162489	-0.00627107	-0.99724
1.83173	1.97925	1.41279	-0.564434
-0.243198	-0.152467	-0.0119973	-0.600792
-0.330521	-0.557792	-0.243198	-0.152467
-0.648849	-0.0568349	0.812001	0.642358
0.0873812	0.429596	0.76003	2.17168
-0.100953	-0.129018	1.31164	-1.49837
0.738117	0.161656	0.239073	-1.35325
0.0924357	0.298539	-0.120476	-0.197946
-2.51456	-0.113581	0.796884	0.450716
0.18725	-0.123119	0.150798	-0.0544737
-0.238467	-0.444492	-1.8969	-1.59436
-0.676826	-0.592256	-0.131894	-0.458407
-0.454322	0.123524	0.358421	0.16099
1.91782	1.47923	0.771755	0.184512
1.21069	0.436019	-2.70834	-0.59613
0.888559	0.0722161	0.413678	-0.379351
-0.699451	-0.68725	-4.39481	-1.20524
0.285581	0.212548	-0.330086	-0.0721022
0.29699	-0.031335	-0.394681	-0.196192
1.02006	0.316035	0.285949	0.0923736
0.431639	0.408816	-0.125751	0.494368
-0.14672	-0.541153	-0.443207	-0.487028
0.174794	0.476534	1.49238	-0.261368
0.632905	1.68107	0.174794	0.476534
0.383332	0.198436	0.135065	1.09904
0.604094	1.04061	0.289442	0.855095
0.914597	1.46945	0.0328484	-0.397494
-1.22449	-0.454246	-0.0723667	1.27726
0.180228	-0.0216139	-0.964508	-1.73183
-0.922023	-0.160884	-0.18146	0.850966
0.0969476	1.21594	-0.933272	0.0462237
-0.934336	0.226573	-0.514159	-0.744265
-0.714769	-0.0722111	-0.909298	0.204674
-0.857923	-0.363252	1.14089	-0.583296
-0.162871	-0.294174	-0.276058	0.334693
0.592307	-0.528638	0.625121	-0.679622
-0.596826	0.809746	0.487688	0.638877
1.56464	2.34182	1.22008	1.94285
-0.18799	-0.696624	-1.11063	-0.320125
-0.729433	-0.499133	-0.320125	-1.11063
-0.860589	-2.8183	-1.08104	-0.649514
-0.328417	-0.259829	-0.415608	-1.71776
0.0295905	-0.467692	-0.180904	0.861241
-0.0061362	-0.293808	-0.343881	-0.189919
-0.241063	-0.461346	-0.185106	0.123819
-0.0627387	0.153926	1.95497	0.951746
-0.59304	0.354765	-1.54822	0.4257
0.262667	-1.48904	0.58162	-0.309942
-1.73212	-0.640046	-0.830961	-0.546592
-0.378073	-0.80511	-0.73267	-0.705567
-0.340903	-0.211459	-0.28846	0.640251
-1.15563	-0.166691	-0.152303	-0.0317742
-1.46632	-1.15548	-1.52851	-0.390204
-0.998806	-0.677914	0.39597	-0.272111
-2.53605	-0.195601	-0.310986	-0.147438
-0.310986	-0.147438	0.146169	-1.32366
-0.644378	-0.639711	-0.546957	-1.09976
-1.04576	0.00672113	-0.644378	-0.639711
-0.321984	0.0298015	-0.758633	-0.221171
0.463896	0.199728	0.521155	-0.248498
0.764119	0.231644	-0.704068	0.917659
-0.392452	-0.0165579	0.0223523	0.0105156
-0.570604	0.0643064	-0.697012	0.46191
0.161785	0.509975	0.139137	-0.407166
0.139137	-0.407166	0.318379	0.42769
0.157716	-1.19569	-0.766651	-1.53348
-0.318185	0.394014	1.80149	0.754189
0.562115	0.598824	4.52699	4.2689
1.70479	0.472023	-0.20204	1.08407
-0.282081	0.796274	-0.105996	-0.0985637
0.377787	-0.249943	-0.0275598	-0.445494
-0.868008	-1.20662	0.377787	-0.249943
0.322419	-0.00989291	0.0688249	0.082053
-0.263005	0.159244	0.327208	0.53369
0.589056	0.212205	0.609459	2.07227
-0.213759	0.588457	1.90415	0.0935508
0.0388945	-0.151628	-0.170497	1.03656
-0.170497	1.03656	0.270777	-0.306757
-0.616461	0.215385	0.119105	0.354695
-0.386029	-1.00172	0.797748	-1.0425
0.152163	0.0941204	-0.386029	-1.00172
0.723776	0.40435	0.509749	-0.135285
0.265137	0.0669775	-0.108204	-0.547077
0.917581	0.298021	-0.683241	-1.30759
0.386437	-0.185364	0.099788	-1.74461
1.4059	1.90356	2.29656	2.47077
0.0595556	0.568112	0.613664	0.734453
2.4529	0.487613	-0.284759	-0.23529
0.539823	2.04941	0.717459	1.25236
-2.20338	-0.205353	-0.675434	-1.93072
-0.203274	0.140603	-0.131571	0.476267
-0.32389	0.155769	-0.876857	-0.191788
-0.405416	0.467921	0.448061	-0.582325
-0.5617	0.382646	0.453162	1.03914
0.21401	0.491252	-0.5617	0.382646
0.00409236	-0.329717	0.0925313	-0.457571
0.125771	-0.0369901	-0.414109	0.319159
-0.144077	0.0311995	0.0583039	-1.27826
-0.258787	0.424585	0.0591845	0.0707618
0.0176599	0.157478	0.762557	0.778731
-0.112829	-0.0572966	1.12984	1.25343
-0.164722	0.393355	0.997656	1.24068
-1.40212	0.139661	0.730857	-0.497414
-1.62124	-0.415944	-1.75741	-0.140607
-0.385864	0.0147399	-0.728645	-1.04734
0.88715	-0.0127982	-0.0891588	-0.0647457
-0.00873411	-0.579464	-0.422404	-1.57305
-0.629899	-0.124943	1.42293	1.28743
-0.520634	0.874714	1.43389	0.449223
0.441551	0.541416	0.396143	0.565612
0.620593	1.43515	0.859903	0.274934
-0.637328	-1.17845	0.288779	-0.486154
3.15662	1.23859	1.13075	0.754248
0.227546	0.453786	0.533961	-0.671504
-0.397435	-0.112751	0.277584	0.590353
0.691987	0.882894	1.75487	1.90055
-1.62945	-1.50227	0.984095	-1.2305
-0.231564	-0.194998	0.0692695	-1.08701
-0.102378	0.801558	0.707359	2.25684
0.915074	-0.0245069	1.81451	0.951868
-0.657052	-0.703055	-0.519052	0.0698865
-0.358335	-0.429036	-0.14292	0.330593
0.560138	0.40719	-0.384656	0.577647
-0.384656	0.577647	1.80523	2.24469
0.69369	1.04678	-0.227361	-0.0960417
-0.74442	-0.580543	-0.227888	-0.988392
0.818881	-0.146525	0.522298	-0.469126
-0.424079	-0.718306	0.527014	-0.865812
-0.205368	-0.0457404	0.276322	-0.325124
0.850888	0.7547	-0.0853368	0.134943
0.728826	-0.105333	-0.163072	-0.0196639
0.351139	-0.0349395	0.283621	-0.228116
-0.780519	-1.54457	-1.23816	-1.87855
-0.500121	0.109696	0.0133203	0.1802
-1.36295	-1.31961	-1.11586	-2.48732
0.827705	0.40162	0.767311	-0.316843
0.431966	-0.118892	0.590946	-0.0389328
0.779656	0.218905	0.201207	0.260607
-0.053302	0.0337546	0.205222	0.226797
1.68549	1.46486	1.43321	0.621741
1.05547	-0.138035	0.0824494	-1.37512
-0.542767	-0.187508	0.0280118	-0.737516
0.565726	0.580528	0.0911179	-0.420579
-0.0616317	0.0584279	0.858889	0.657018
-0.0822292	-0.28763	0.722798	0.607
0.43148	0.00524348	0.801636	0.0212211
0.732265	0.471396	-1.14503	-0.00859202
0.238137	0.266731	-0.648904	-0.924005
-0.0119116	-0.377486	0.0826622	-1.19171
0.559104	0.312509	0.234774	0.356646
0.653027	-0.166989	-0.123292	-0.349859
-1.4056	-0.703614	0.506278	-0.628477
0.466649	0.1937	0.413681	1.46268
-0.365821	0.477831	0.742524	0.311825
0.751659	-0.00755942	0.562074	0.0914709
-0.208646	-0.463896	0.751659	-0.00755942
0.271789	-0.595036	-0.208646	-0.463896
0.583169	-0.436993	0.296803	0.219579
-0.51996	0.215942	0.533571	0.802672
0.243137	0.436417	0.517903	-0.606486
-3.20004	-1.33469	0.993833	2.47537
-0.199801	0.701025	0.150988	0.265927
0.150988	0.265927	-0.323239	-0.162775
-1.89526	-0.00474448	0.179835	-0.143883
-1.51892	-1.81492	0.405545	-1.36938
-0.685188	-1.41093	-0.844884	-0.481654
-0.407103	-0.0246164	-0.25763	-1.655
0.343931	-0.398159	0.68173	1.35605
-0.887656	0.505345	0.271175	0.607669
0.713414	-0.250366	1.28685	-3.59362
-1.30621	-0.0898787	-0.860668	-0.67428
0.136156	1.06277	-0.412923	0.139024
1.80401	1.66293	0.139024	-0.412923
-2.0089	0.156021	0.0540538	-0.258977
0.859362	0.142082	0.271866	1.24878
-0.32384	0.774811	1.24871	-0.0770446
-0.260187	-1.03281	-1.08254	0.62597
0.56171	-0.0836185	-0.444135	0.0630492
0.531865	0.507731	0.56171	-0.0836185
-0.357277	0.0334032	0.247472	0.148691
0.792241	0.378644	1.09211	1.01346
3.30532	3.55388	2.96906	6.21234
1.4306	-0.13603	-0.355667	0.148393
0.639185	0.470163	0.822055	-0.274164
-0.714967	0.72069	1.65549	0.186144
-0.458405	-0.913501	-1.11654	-1.05887
0.474189	0.590167	0.694546	-0.106359
0.189375	0.0778691	-0.24511	-0.091995
-1.52917	-0.189139	0.174461	0.462908
-0.121955	-0.562221	0.272569	-1.65633
0.112302	-0.19608	-0.187818	-1.12107
0.380484	-0.107701	0.535335	-0.956866
-0.332345	0.330113	-0.598447	-0.234767
-2.66952	-0.359249	-0.26033	-0.652403
-0.142227	-2.45558	-1.18676	1.4326
-0.201407	-0.0980484	0.233416	0.874734
-0.951947	-0.241655	-0.638889	-0.251569
-0.831224	-0.235334	-0.0811323	-0.186845
0.243089	0.960375	-0.0955961	1.52022
1.07427	0.0960269	1.16432	0.5657
-1.08025	-0.264459	0.917422	0.111459
1.60254	1.78447	1.30467	4.29826
1.15447	-0.188634	-0.2012	-0.536499
0.283637	-1.0326	-0.215496	-1.14036
-0.00678094	0.33946	0.283637	-1.0326
0.384762	-0.606513	-0.303578	0.824648
0.291992	-0.23913	1.16689	-0.462178
-0.0933446	0.0581689	-0.221771	-1.95762
0.0307318	-0.522851	0.16724	-0.609086
-1.77919	-0.548896	0.0307318	-0.522851
-1.3878	-1.30943	-0.744553	-1.88142
-2.39424	-0.289287	-1.1628	-1.07564
-4.28484	-0.305343	0.518061	-0.198744
0.0951384	-0.160356	-0.475184	-0.604057
0.588209	-0.385597	1.41418	1.54397
0.363708	1.14139	0.775383	1.2729
0.842284	0.458137	0.462847	1.04112
0.779632	0.332938	0.828166	0.337235
-1.02027	-1.09242	-0.744975	-0.364775
0.0353692	1.54911	1.87597	1.64501
1.78123	1.65837	0.279031	1.57853
-1.18989	0.265131	-0.92329	0.253533
0.047533	-0.325958	1.04686	0.384049
1.84951	0.349281	0.0520497	1.03333
4.78419	3.58464	1.19066	1.71548
1.19066	1.71548	2.61496	2.48512
-0.899155	-0.458378	-0.44184	0.667217
-0.547541	-1.02051	0.564973	-0.308329
0.831206	1.81892	0.524056	1.93109
1.77648	0.908294	2.66434	2.88679
-0.703249	-0.355457	0.0960112	-0.489408
-0.0733819	-0.609603	-0.778871	0.0768046
-1.18106	0.173865	0.713889	0.220468
-0.0210249	-0.291704	-0.874904	0.438649
0.742095	0.235209	-0.590625	0.457712
0.302821	0.0177921	3.07755	0.532586
0.00522742	-0.949049	1.33291	-0.354379
-0.559812	0.537647	-1.3014	-0.705258
-1.17793	-0.0770994	-0.25313	0.314136
1.13492	1.20647	0.0846691	-0.883444
0.179063	-0.378815	-0.336624	0.165381
2.21432	0.315868	0.406282	0.46433
0.133924	0.332481	-0.303901	0.0625488
-0.31729	-0.376721	-0.821464	-1.11204
0.861244	0.0603362	-0.202182	0.204949
1.81478	1.6903	-0.0846737	-0.250879
-0.184851	0.427134	0.575031	-0.210574
0.0340232	0.231862	-0.607588	-0.0830848
0.902346	0.23305	-0.344752	0.545627
0.253432	0.0228871	0.293665	-0.418205
-5.65462	-0.155838	-0.106384	0.0873894
0.0609145	0.169054	-0.489044	0.0629829
-0.489044	0.0629829	1.58631	1.27842
0.376277	-0.943754	-0.0247007	0.279
0.288006	-0.0156851	0.523963	-0.235891
0.0211558	-0.117692	0.168846	-0.000546006
1.19229	0.466159	1.31583	0.748784
-0.123898	-0.629117	-0.0108893	0.172111
-0.702654	-0.406905	0.100462	0.192487
-2.58473	-0.716904	-0.876635	-0.540439
-0.713644	-0.0386901	-0.0673796	0.297994
-0.169048	-0.704586	-0.259543	-1.00038
-0.515099	-1.25087	-5.81823	-3.94163
0.111394	-0.714677	-0.709084	-1.34258
2.32018	2.31755	1.24818	1.36233
0.10858	1.09468	2.32018	2.31755
0.241204	-0.517516	1.76449	-0.760605
1.44294	0.22383	-0.530128	-0.147417
0.778113	0.145713	1.21087	-0.018629
0.145235	-0.0964965	-0.319804	-0.58989
0.202569	-0.135343	-0.0582748	0.169035
0.0703412	0.0114112	0.541253	1.16919
1.2895	0.946181	0.749623	1.75435
-0.201849	-0.602091	-0.716649	-0.941796
-0.295923	-0.0976049	-1.07568	-1.44575
-0.654934	0.756715	-0.264832	0.772521
0.995761	-0.488328	-0.441124	0.72446
-0.15777	0.0615055	-0.331007	-1.08149
-0.362793	0.630184	0.505656	-0.108247
-0.743467	0.39633	0.326142	-0.884405
-0.274296	-1.02298	-1.86478	-1.01625
-0.481573	-0.2081	0.148892	0.568891
0.562235	0.0435706	0.168731	1.45901
0.231394	-0.05139	1.68916	0.421869
-1.5541	-0.29487	-0.258228	0.181713
-0.224648	0.136706	-1.5541	-0.29487
-0.870022	-0.837064	0.217077	-1.24275
0.0131519	0.252245	1.67857	0.101117
0.739142	0.168596	0.179121	0.0372996
-0.40247	-0.0861967	0.130899	-0.724988
1.68972	-0.451245	-0.367266	-0.425794
1.17256	1.04411	2.03294	2.02163
0.898417	-0.133127	0.00125867	0.658569
0.138898	-0.346908	-0.169023	0.748519
0.511588	-0.276192	-0.81	-0.476018
-0.955954	0.212729	0.266539	0.0273066
0.266539	0.0273066	-0.478377	-1.20695
-0.00487537	-0.0448768	-0.0417218	-0.592216
-0.220516	0.557487	0.398368	0.837992
-1.1055	-0.528107	0.45475	0.157133
-0.853307	-0.290071	-0.851324	-1.17277
0.290754	0.486619	0.40485	0.719692
1.35595	0.482295	1.18351	-0.34932
-0.695595	0.648019	-0.489349	-0.057345
-0.345858	0.103975	0.510409	-0.21162
-0.0987105	-0.0486402	-0.120331	0.87182
0.598847	-0.379972	-0.387234	-0.400469
-1.06884	-0.525162	-1.14533	-1.43958
0.427997	-0.0775843	-0.0290293	0.249105
-0.0936092	0.802223	1.83877	0.362183
1.83877	0.362183	-0.814256	-0.441502
-0.143172	-0.0489806	-0.132125	0.373142
2.13026	2.06475	1.53681	1.9842
0.520257	1.0077	-0.0759947	0.598175
-0.19391	0.0618145	0.390069	-2.18574
0.514696	1.59656	0.690678	2.15687
-2.40421	-0.251967	-0.619656	-0.700102
0.247139	-0.801365	-0.941821	-1.36363
-0.15034	-0.0158199	-0.0471456	-0.392819
0.207195	-0.316209	-0.681837	-0.317379
-0.0545287	-0.402136	-0.0954468	-0.227048
-0.211381	-0.214319	-0.132445	-1.22668
-0.93692	-0.531155	-0.21474	-0.213682
-0.425823	-0.138237	0.315886	-0.176949
0.195933	-0.149959	-0.613083	-0.29375
-1.00062	0.265951	0.923781	-0.197805
1.1787	0.0479083	0.295166	-0.602198
0.235371	0.111051	-0.417963	-1.46252
0.65037	0.360446	-0.018021	-0.149289
-1.62171	-0.434066	1.13588	0.207176
-1.05361	-0.634893	-0.190588	-2.0673
0.509075	-0.204505	0.0220458	-0.158452
-1.12982	-0.320952	0.243203	0.368175
-0.372286	0.0203402	0.326274	0.603575
-0.619365	-0.179012	0.127135	-0.583737
1.26682	1.98157	0.791656	0.350437
-0.728584	0.046611	0.412897	-0.0333136
-0.206731	-0.295263	0.527436	-0.350536
0.260205	1.00505	1.0225	0.669465
0.113682	0.550949	-2.12894	-1.65198
-0.427248	0.0802947	-0.249393	0.0989663
-0.956543	-0.222015	-0.326664	-0.163104
-0.966755	-0.183852	-0.318588	-0.325475
-0.0246652	0.292347	0.0107752	0.509746
-0.706818	-0.744918	-0.176566	-1.2894
-0.947165	-0.377551	-2.66429	-0.186755
2.30324	-0.0169804	1.1058	1.08204
-0.606092	-0.228093	-1.55336	-3.85409
-0.155758	-0.351286	-0.163902	0.165353
-0.382405	-0.541419	-0.744497	-0.177261
-0.851079	-1.0427	-0.11512	-0.674013
1.43652	1.65966	3.13277	2.60234
-0.283092	-0.144225	0.0168365	-0.206615
-1.17093	-0.354777	-0.283092	-0.144225
0.0634489	-1.14305	-0.493116	-0.368416
-0.510327	0.34479	0.165308	-0.345308
-1.08814	-0.128926	0.242424	-0.0521906
-0.0338758	1.89055	1.11283	1.60149
-0.649275	-0.57429	-0.328977	-0.118227
-0.725321	0.10017	0.798949	-0.253265
-0.162174	-0.242215	-0.353484	0.176059
-0.407722	0.0315686	2.23666	-0.609843
-0.26708	-0.276421	0.116571	-0.749419
0.0524357	-0.600455	-1.00589	-0.492187
-0.298355	0.044272	2.14476	2.0378
-0.289909	0.021221	0.116268	-1.00925
-0.17759	0.144877	-0.33816	-0.052167
-0.304853	0.478961	-0.886251	0.883759
0.0746071	-0.253844	-0.650898	-2.38609
1.01478	-0.598824	-2.01139	-3.1891
0.336915	0.0784873	-0.137607	0.0309897
-1.30005	-0.0885576	-0.433161	-0.858898
0.407759	-0.0742902	-0.00859731	-1.87202
0.822623	0.27343	2.13306	0.0800791
-0.571384	-0.179293	0.41	-0.239948
2.28783	3.54078	3.3506	3.1513
1.65569	1.91911	0.549798	1.62036
-0.304453	0.122683	1.30262	-0.0373677
-0.172423	-0.0690731	-0.333455	-1.5491
-0.688688	-0.123913	-0.185272	-2.0294
-1.88243	-0.241016	-0.553594	0.613978
0.904692	0.38443	0.186309	-0.577886
0.749229	0.975007	-0.74331	0.420666
0.246833	-0.085465	0.677414	-0.185595
-0.313227	0.215583	1.03567	0.419829
0.320569	0.31291	1.39195	0.941319
0.301289	-1.75684	-1.00462	2.31553
-1.7445	-1.01656	-0.80059	-1.70394
-0.194109	-0.549439	-1.67247	-0.664754
-0.0363576	0.171257	0.598265	0.482291
0.181553	0.76452	-0.126607	2.7566
-0.126607	2.7566	2.50046	1.9513
0.426141	0.910017	0.689454	0.894606
-0.49262	-0.804602	-1.26487	0.289421
-0.443529	-0.255553	0.23933	-1.06938
0.169456	0.275351	0.219694	-0.110546
-0.82055	0.350586	2.51477	0.918622
0.180801	0.14838	-0.0171651	0.456316
0.693477	-0.63654	0.0577805	0.0713363
-0.540184	0.313659	-0.201116	-0.579251
-1.12565	-0.824823	1.04115	-0.780785
-1.01419	0.647005	-0.276618	0.482765
0.578484	0.0901629	0.938556	-0.230961
-0.177179	0.0687283	0.264565	0.373547
-0.491534	-0.125118	-0.871615	0.0246993
0.719947	-0.0726427	0.230769	0.411849
0.561052	-0.324863	-1.321	-0.0183489
0.516837	-0.529732	0.0536769	-1.51079
0.139718	0.493121	0.0541809	0.485425
0.892093	-0.539176	0.115551	0.470373
-0.852026	-0.247738	-0.220509	-0.402206
-0.220982	-0.409521	-1.1217	0.367917
0.102154	-0.196469	0.991727	0.797543
-0.429353	-0.280965	-0.3368	-1.32652
0.137949	-0.372185	0.073601	1.37586
0.11334	-0.44541	-0.0739572	-0.775723
0.764132	0.156124	0.730753	-1.11951
0.05554	0.166906	6.5491	4.93024
-2.46979	-1.99661	-1.26816	-3.04721
-1.59565	0.045812	0.178129	-0.735721
-0.0505922	0.150595	0.934559	0.0775188
-0.55258	-0.286518	-0.479381	-0.620161
-0.382201	-0.0998573	0.675559	-0.234801
-2.83336	-0.374274	-1.13182	-3.23523
1.08875	0.462871	0.843697	0.186231
2.08568	1.86168	1.67639	1.39621
-0.0418985	0.359118	0.211705	0.958858
0.0256065	-0.897363	-1.53699	-1.7358
1.52965	-0.269249	-1.24987	-0.183201
0.125546	1.72124	1.46022	2.33093
-0.483328	0.620977	-0.0713289	0.0393365
0.922039	-0.240138	-0.0513488	-0.678714
-0.527282	0.258075	0.533868	-0.181657
-1.12793	-3.78273	-2.88436	-4.40504
-0.130305	-0.489203	0.144771	0.356821
0.341451	0.233722	0.15203	-1.55096
0.39335	-0.25343	0.939343	-0.967295
-0.518288	0.350914	0.422596	0.598645
-0.29719	-0.0467204	-0.325309	-0.425731
0.00173531	-0.146455	-0.574416	0.414271
0.627417	0.619876	0.987148	3.19325
-0.0371006	1.48861	1.33399	2.41764
0.197348	0.822089	0.893257	-0.628664
0.0187013	-0.184601	0.365548	0.338407
-0.33438	-0.0553145	0.183564	-0.745063
-0.370579	-0.691199	-0.583135	-0.485282
-1.02898	0.958453	3.82031	0.832959
-0.070088	-0.777495	-0.800699	-0.345892
0.221099	-0.207997	-0.516959	-0.663684
-0.147684	-0.142957	0.826855	0.252169
-0.867832	0.0483937	0.766976	0.0991136
-0.293148	0.591126	0.951764	1.81007
-0.404948	0.0523604	0.29447	2.27331
0.50517	1.07512	2.27331	0.29447
0.141778	0.571899	0.15012	0.495542
0.15012	0.495542	0.532116	1.4406
-0.350177	0.0314535	-0.357812	-2.21954
-0.787673	0.369201	-0.62025	-2.06863
0.100336	0.310319	-0.238373	0.291262
0.40612	-0.227406	2.13911	-1.25853
-0.375511	0.692414	-1.74149	-0.0178575
0.512726	-0.0395775	-0.372283	-0.0686791
0.411141	0.271489	0.512726	-0.0395775
0.857778	-0.218951	1.10748	-0.228116
-0.191429	-0.821057	-0.521617	-0.480337
0.985712	-0.138117	0.356485	-0.027923
0.595656	0.154166	0.0170669	1.39165
-0.631447	-0.206891	-0.0128599	0.652844
0.360114	-0.175352	0.589444	0.601171
-0.0682439	-0.360564	-0.187508	-0.519486
0.855688	-0.618951	-0.00668133	-1.01407
-0.0615504	0.589588	-0.366229	-0.571682
-0.477468	0.0950293	1.01555	-0.957637
-0.624756	0.974806	-0.0866038	1.90724
-0.885318	-0.855975	-1.30005	-1.37681
1.0925	0.753101	-0.681226	-0.726011
0.83611	1.44412	0.248786	1.11851
0.250665	-0.201091	0.592777	-1.06941
0.287779	-0.214758	0.250665	-0.201091
-0.143333	-0.144748	1.0445	0.627145
0.567766	-0.420324	0.0676471	-0.289298
-0.6878	0.311163	0.320147	-0.524175
0.322414	-0.592105	-0.446421	-1.2502
1.29564	2.11539	3.32207	3.11028
-0.654527	-0.79576	0.585203	-0.834012
-0.274995	0.114323	-0.654527	-0.79576
-0.170594	-0.0514903	0.106002	0.413264
0.0399164	-0.520452	0.589921	0.910992
-0.715013	-0.148406	-0.126932	-1.16026
0.0408128	-0.236725	2.08033	1.49444
-0.573727	-0.4776	-0.490852	-1.72923
-1.06234	0.0852298	2.26906	-0.225159
0.834821	1.38707	1.44662	0.0804286
0.487183	0.568431	0.229597	0.613272
-0.0614927	-0.464983	-0.644877	-0.719229
-0.0596802	0.322528	-0.218729	0.324402
-0.0959526	-1.0803	-0.662391	-0.487385
-0.422417	0.270995	0.0452179	-0.0739484
-0.594071	-0.861703	0.733229	-0.788556
-1.7672	-0.887714	-0.505649	-0.782203
-0.877884	0.625573	0.153833	-0.631967
-0.0520443	-0.0995518	2.13115	2.6853
0.0034309	-0.114902	0.201367	-0.0865054
-0.855589	-0.0378003	0.542434	1.18361
-0.182084	0.51391	-0.379099	0.489974
-0.524456	-0.273347	-0.45116	-0.677847
0.916096	0.775522	0.113702	-0.263371
0.0454543	-0.254286	0.916096	0.775522
0.51432	0.373075	0.0454543	-0.254286
-0.17827	0.464767	-0.158209	1.24211
0.450221	-1.69988	-0.591499	-0.801702
2.42627	2.40065	-0.204046	0.246899
-0.787887	-0.336963	-0.498356	-1.00197
-0.01794	-0.212218	-0.93317	-0.0268406
-0.389934	-0.11177	-0.29222	-0.304015
0.322587	0.90568	3.15688	3.56322
1.6325	2.15843	0.731069	2.06132
0.259397	0.653601	0.191192	0.975029
0.211952	0.385977	-0.0805472	0.984537
2.83428	1.05173	1.28638	2.76087
0.0587775	0.148502	0.225985	1.06796
0.785334	1.58341	1.67942	3.77627
0.900373	0.961015	1.52449	0.903742
2.12137	1.87419	0.0868386	-0.110042
-0.449305	-0.393502	-0.487518	-1.03052
-0.899113	0.239069	-0.0303226	-1.46781
0.275622	-0.0646702	-1.22033	-0.527797
-0.000623333	0.518268	0.481818	-0.587101
-0.186708	0.018012	-0.214727	0.742162
0.683677	0.421567	-0.799124	0.143535
-0.350352	-1.14399	-0.135029	-1.35921
0.0457935	-0.837914	-0.350352	-1.14399
-0.0752226	0.934695	1.21845	0.0783029
0.947839	1.20997	2.66121	1.40689
0.582521	-2.05283	-2.13749	-0.498072
1.44639	0.674591	1.36677	1.17069
0.563879	0.762851	0.153041	-0.442657
0.153041	-0.442657	1.07888	0.958081
-0.157385	0.386568	1.15134	1.00418
-1.90867	-0.202292	-0.891298	-0.779981
-0.514029	0.157056	-0.22648	0.671163
-0.598127	-0.756414	-0.955421	-2.7758
-0.300677	0.596754	1.04897	0.763012
-1.32739	-0.989259	-0.570296	-0.38092
-1.02239	-1.27846	-1.46402	-2.38401
0.372045	0.968112	1.06269	0.751613
0.282286	-0.20947	0.372045	0.968112
-0.220592	-0.599532	-1.5633	-2.06849
-0.390494	-3.32405	-5.39336	-3.93737
1.21398	0.660449	-0.586957	-0.169702
-0.335969	0.478967	4.30481	2.44624
0.242109	-0.715875	-0.456949	-0.555626
0.799417	0.284756	0.446469	0.00938957
0.171518	-0.149665	-0.245855	-0.7877
-0.0979163	-0.197344	-0.231719	-0.66975
-0.718325	-0.704725	-2.43682	-1.42234
-0.42114	0.786238	1.58844	0.876073
-0.372389	0.432645	0.376003	0.0580113
0.108383	-0.338241	0.469245	0.228333
0.541615	0.5317	1.61158	0.944018
-0.121709	0.967167	1.55348	1.12726
0.57267	-0.0256465	0.44689	-2.41793
-0.142362	-0.170674	-0.0468564	0.620627
0.0862041	-0.270931	0.275828	0.500463
-0.815266	-0.440031	-0.351932	-2.8872
-0.440742	-0.971931	0.713511	1.21266
-1.26263	-0.0430868	-0.337646	-0.414171
0.0105002	-1.33772	-2.31747	-1.17131
-0.368126	-0.141471	-0.177861	0.0388821
-0.242409	-0.0756074	0.961934	1.20501
1.41844	1.59985	4.2328	2.03179
0.186074	0.250383	-0.407377	-0.393729
-0.446249	-2.51572	-5.25525	-3.79107
-2.68733	-0.132476	-0.914417	-0.012248
-0.402286	-0.0176756	-0.168157	-0.0598996
-2.03359	-0.233707	-0.402286	-0.0176756
-0.345396	0.256606	-1.25774	-0.71247
-0.356288	-0.648481	-0.188646	0.273088
-0.677101	-0.0631331	-0.166562	-0.39201
1.80334	-0.217569	-0.576749	-1.51415
0.263495	0.0634087	-0.346362	-0.303683
-0.13648	0.194441	0.263495	0.0634087
-1.19756	-1.16994	0.697198	-0.556609
2.29978	1.59839	2.45026	1.19999
0.0194697	-0.425594	1.63951	-0.82474
-0.0141726	0.039348	-0.872689	0.018698
-0.172546	-1.04916	-0.486779	-0.897684
-0.41425	-1.25236	-0.172546	-1.04916
0.530529	-0.490185	-0.41425	-1.25236
0.331061	-0.316446	0.553322	-1.14733
-1.38083	-3.28218	-3.17496	-3.28375
0.368693	1.62335	1.33021	0.783478
0.676076	0.694903	0.487659	0.571149
0.236558	-0.00724039	0.747499	-0.552847
-0.236788	-0.454963	0.0497375	0.231634
0.219485	-0.00295561	0.872994	-0.462688
0.851058	0.14973	-0.239911	-0.953896
-0.185218	0.0860239	-0.0653654	-0.0160333
-0.589859	0.118647	-0.373975	-1.26088
0.353105	-0.0653005	0.575548	0.227759
0.366784	0.182648	0.822056	1.65342
-0.805932	-0.217905	-0.806634	0.0221332
1.43512	0.205175	2.02698	2.99028
-0.150673	0.422506	0.407864	0.58145
0.407864	0.58145	0.758307	1.40302
-0.00509129	-0.103013	-0.518504	0.0445743
-0.518504	0.0445743	0.798349	0.651664
-1.37007	-0.525037	-0.0167519	-0.377439
1.61741	0.197936	0.468169	0.0130455
-0.277249	1.43208	0.865386	0.645878
0.477169	0.592869	3.64326	2.76354
0.161106	-0.0464938	0.0366263	0.0535193
-0.0815475	0.174306	0.134662	-0.906558
-0.27113	0.421286	2.25366	1.45843
0.144303	0.033786	0.314764	0.347875
-1.60423	0.529097	1.19814	1.28236
-0.0665796	0.498038	1.60851	0.330443
0.133723	-0.189663	-0.389845	0.121147
-0.136794	-0.218553	0.688508	0.29407
-0.1876	0.397701	0.00233545	0.326865
-0.118675	0.0044514	0.119065	3.639
0.451118	-0.385351	-0.597749	-2.31988
0.132511	0.19254	1.79869	0.955609
0.00519006	-0.258896	0.560224	0.53855
-1.39909	-0.0361174	0.0404312	-0.19865
-0.199913	-0.117146	0.308209	1.01633
-0.135599	0.235272	1.29685	1.15504
1.29685	1.15504	0.906106	1.44749
-1.87617	0.156357	-0.748966	-1.04606
1.16979	1.65558	0.202426	-0.146433
-0.899172	-2.77106	-1.21767	-0.581691
-0.805106	-0.91441	-1.14531	-0.295756
-1.81647	-3.32263	-2.05064	-3.59633
0.0259705	-2.25208	-2.2241	-2.90094
-5.07994	-5.11387	-6.00055	-5.57345
-1.17919	-0.0569923	-0.432059	-2.28999
0.0834598	-0.611365	-0.733647	0.0483289
-4.63609	-2.44368	-4.04046	-5.11794
-1.25614	0.339278	-0.317268	-0.411089
-0.301164	-0.0945862	1.25599	-0.0794548
-0.0211326	0.220093	0.538041	0.118805
0.144303	-0.120546	0.618343	-0.0572488
-0.364538	0.664299	-0.116106	0.356867
-1.33002	-1.89875	-1.1766	0.347011
-0.165433	0.684214	0.604962	-0.323423
0.897173	-0.43748	0.519034	0.105672
-0.326726	0.271055	0.897173	-0.43748
0.141819	-0.0256313	-0.319398	0.363241
-0.315565	0.20705	0.59346	0.809922
0.694066	-0.127893	0.372652	-0.590804
0.455666	-0.0938624	0.644325	-0.375649
-0.814947	-0.043362	-0.585314	-0.986001
-0.585314	-0.986001	0.135	1.00379
-0.647496	0.101084	0.696265	0.74908
-0.328005	0.297545	0.224701	1.5054
0.342763	0.691089	2.08569	1.93945
0.592206	0.533882	0.351991	-0.00797161
-0.20811	0.0414674	-0.182397	-1.68336
2.5102	2.54564	2.28248	4.25265
2.8318	3.1651	1.66927	2.8295
0.143607	0.911338	1.26107	2.4217
1.55124	-0.379726	0.627923	-0.37555
0.236291	-0.216831	0.19598	-1.57363
0.281866	0.11998	0.378549	-0.320042
-0.407189	0.5878	0.609697	0.652368
-0.69069	-0.00960201	-0.211535	-0.522574
-0.0326196	0.765196	-1.34593	-0.686359
0.0857194	0.133549	0.522315	0.925728
-0.261827	-0.803502	-1.37195	1.17333
0.207072	-0.50166	-0.460995	0.0814762
-0.374831	-0.388156	0.836602	-0.258593
-0.084008	1.32443	1.99032	1.12635
0.24227	-0.0558521	-0.740821	0.237518
-0.162702	-0.871897	-0.212353	-0.842629
0.151658	0.185869	-0.280354	2.69282
0.493742	0.60275	0.866854	0.143712
0.14486	1.05406	0.695131	-0.844545
-1.34166	-0.318688	-0.302763	0.194158
-0.902803	-0.858208	-0.271861	-0.879441
-0.743254	0.100934	0.180189	-0.0612837
0.190834	0.592558	0.533625	1.26997
1.10298	0.392549	1.89532	1.63498
-0.897028	-0.290514	-1.23427	-0.288403
0.65112	0.579474	0.773467	0.393687
-0.903739	-0.354981	-0.276454	0.376405
-3.36256	-0.667047	-0.13621	0.0419565
-0.13621	0.0419565	0.543423	-0.789984
-0.811751	-0.28485	-0.179538	-0.75222
0.46621	0.567651	1.17132	-1.77932
1.7059	0.793653	1.82164	0.98449
-2.05902	-1.887	0.0819216	-2.43865
0.758744	1.46647	0.786661	0.845756
-0.293456	-0.0334244	-0.12155	-0.393823
-0.867102	-0.267242	-0.254058	-0.389237
-1.89008	-1.86372	-1.57562	-1.61595
-0.365247	-0.814177	-1.89008	-1.86372
0.676632	-0.28412	0.373774	0.466876
-0.137808	-0.308203	0.384611	-0.0371935
0.694255	0.614139	-1.47513	-2.52579
-1.49843	0.20058	0.34045	0.511251
0.34045	0.511251	1.33964	-0.239687
-0.781055	-0.589014	0.22529	-0.25927
0.22529	-0.25927	-0.667323	-0.502692
0.251075	0.20589	-0.301654	-0.0234812
-0.802612	-0.106927	0.210828	-0.712864
0.439292	0.972253	0.253145	0.810556
-0.399889	-0.199833	-0.095137	-0.128196
0.826141	-0.283158	-0.558728	-0.1105
-0.133033	0.250333	0.777647	-0.940631
0.280795	-0.967257	-0.200215	-0.166084
0.908295	0.97476	0.581536	0.704803
-0.0357247	0.660309	2.8554	1.88354
-0.329319	-0.275361	0.142119	0.291398
-0.027858	0.440665	-0.218796	0.155305
0.665896	0.346263	-0.791859	-0.0874248
-0.791859	-0.0874248	1.50296	0.610489
1.47432	0.282244	0.974754	0.471723
2.41773	2.38939	2.69468	1.87312
-0.716535	-0.209999	0.576603	-0.520468
-0.176841	0.0940806	-0.208943	-0.858806
-1.3364	-0.306245	0.041	-0.266463
-0.844259	-1.36697	-0.542646	-2.22834
0.480293	0.575203	1.0101	-0.38146
-0.224839	0.29975	0.225469	-0.33646
-0.211293	-3.18988	-2.24952	-1.57851
0.124797	0.286377	-1.57851	-2.24952
0.0375332	0.175445	-1.01854	0.0880662
1.13977	0.912276	1.58135	1.59865
0.710619	0.0402207	0.228023	-0.418713
1.1549	0.0292364	0.0776931	-0.0175277
-0.406519	-0.313731	1.7146	-0.441684
-0.423053	-0.29224	-0.391255	0.487789
-0.0865702	-0.366945	0.285783	-0.746695
0.445511	-0.0101405	0.832063	-0.119132
-2.15683	0.267094	1.41524	-0.481369
-0.383593	-0.122758	0.716004	0.936416
-0.0557759	-0.0953579	0.55242	-0.577595
0.528312	0.0750841	-0.188175	0.40982
0.121019	-0.25288	-0.224834	-1.23098
0.354715	0.793592	-0.361707	0.808286
0.214523	0.675911	-0.293865	1.36261
-0.425954	0.110552	-0.0798133	0.0148123
0.862099	0.0335977	0.435743	1.50496
0.809688	1.43067	0.277355	0.00559597
0.117621	0.861056	0.809688	1.43067
0.0759632	-0.115732	0.431871	0.775354
-0.478646	-0.229648	0.284896	3.49466
0.0940145	-3.03794	-2.21361	1.22655
-0.223257	-0.919271	-0.830696	-3.46581
-0.562777	-0.649545	0.764666	-0.602221
0.764666	-0.602221	-0.572246	-1.05473
-0.453908	-1.14038	-1.27768	-1.28098
1.37838	0.767647	0.393735	0.0870428
0.332052	2.13058	1.80026	1.2137
0.790035	1.96228	1.79118	1.66095
0.288795	0.53205	0.431518	-0.630316
0.687028	-0.289077	0.749001	0.529972
1.10383	0.4082	0.687028	-0.289077
1.36727	0.781786	0.148581	-0.16889
0.634685	0.0442324	0.0172558	1.26544
1.87289	2.35579	1.75768	1.90771
0.489967	1.74016	1.20769	1.61819
-1.42198	-0.791847	1.37282	0.899028
0.19172	-0.38113	0.58609	-0.175368
0.0260282	-0.423555	0.260842	1.08761
-0.0280766	0.599384	0.404692	0.709345
0.156446	0.590033	0.679301	0.250271
0.276262	0.610045	-0.088177	1.99347
-0.145119	-0.625884	-0.0589691	0.281817
-1.20772	-0.216818	2.34848	2.35488
-2.73444	-2.05989	-3.79226	-1.81197
0.159313	-0.160176	0.264993	-0.923794
-1.19822	-0.118191	0.0980672	-1.15348
0.11201	-0.0691608	0.786359	-0.259516
0.228786	-0.249913	-0.412096	-1.12715
-1.41671	-0.304926	0.384803	-1.75977
-0.605085	0.111629	-0.177827	0.0924046
0.535042	0.212684	0.0857277	0.891915
0.335767	0.272984	0.472188	0.79872
0.829054	-0.573627	-0.917602	-1.34948
-3.22349	-0.791591	-0.421984	-1.22127
-0.056889	0.586938	0.889324	0.351975
-0.0322351	0.179865	0.223412	0.134966
-1.32773	-0.63385	-1.86402	-2.53467
-0.605153	-4.11434	-3.85725	-4.76729
0.0928283	-0.544434	-0.273307	-0.256314
-0.227047	0.0322723	0.111018	-0.402532
1.0566	0.568542	3.33697	5.56204
0.598347	3.26657	1.27182	2.78179
0.502438	0.181428	0.267662	1.11252
0.222519	0.261126	0.687514	0.469954
-0.538962	-0.220281	0.222519	0.261126
1.44698	0.467484	1.70922	0.648983
0.273507	0.409329	0.207262	-1.21496
0.11922	0.217307	0.217101	0.251507
-0.0999789	-0.590903	-0.477123	-0.690279
-0.243525	0.577535	1.77214	1.41988
-0.103148	-0.711214	0.00201895	0.228175
0.198871	0.203167	-0.103148	-0.711214
-0.268742	-0.0155843	-0.498788	-0.059659
-0.907293	0.493044	1.49381	0.789004
-0.0236983	-0.0230993	0.433358	-1.07239
1.93488	0.843321	2.61748	2.68731
-2.03116	-1.4718	-1.91867	-0.187191
-0.158407	-0.246534	-0.356492	-0.673448
-0.158615	-0.225311	0.261466	-0.285953
-0.41861	-0.0908637	-0.99889	0.0287813
1.31129	1.51392	1.51726	1.20753
-0.813216	-0.460952	1.11294	-0.155662
-0.991912	0.892088	1.13082	0.256253
0.498022	1.11439	-0.0363484	-0.174435
-0.195585	0.422409	1.05106	-0.928448
-0.962203	-0.695981	-0.386131	-0.815497
-0.00290074	0.491407	-0.510714	0.360101
1.04451	1.3649	1.16962	1.66679
-0.429435	0.666281	1.17802	0.377976
1.17802	0.377976	1.12997	0.395523
-0.275799	0.277008	2.28344	0.694182
0.120239	0.509192	0.189546	-0.122348
-0.264223	0.135603	0.533658	0.192223
0.457656	0.339316	0.142509	0.0818004
0.152601	-0.10943	1.40105	-0.0657985
-0.518389	-3.59903	-1.59574	-0.885857
0.460588	-0.126636	0.444285	-1.93086
-0.0244619	-0.0281701	0.861582	0.669009
0.629252	-0.00110494	0.439894	-0.457413
0.59267	0.256519	-0.699525	-0.468356
-1.41169	-0.744303	-1.60675	-1.04146
-1.72136	-1.44756	-1.49288	-1.33938
-2.08165	-0.891756	-0.803101	-2.86565
-0.793064	0.030419	0.501096	1.65754
-0.0505604	0.398126	-0.793064	0.030419
0.156949	-0.127005	1.15795	-0.43693
0.542486	0.00815779	0.156949	-0.127005
-0.0380365	0.0198612	-0.113407	-0.349063
0.909145	0.420482	5.03063	0.787996
0.266808	-0.052845	-0.0874624	-0.120917
0.73646	-0.369807	0.806326	-0.328186
0.714201	0.382788	1.04915	2.02384
1.04915	2.02384	0.548255	0.854165
0.583539	1.4339	1.05511	0.24918
-0.145709	0.293267	0.0544464	-0.178694
0.271946	0.202998	0.527175	0.389336
0.371391	0.202858	-0.104398	-0.977326
0.112757	0.00384313	0.428853	-2.25801
-0.443111	2.0376	0.0118812	0.438964
-1.73302	2.35568	4.53374	3.90904
-2.8264	-1.99915	-1.16465	-0.800331
-0.0776766	0.709801	-0.357679	1.27477
-0.0626073	0.279134	-1.12154	-1.30948
-0.462305	-0.0861281	0.218769	-0.463624
-2.16343	-0.218767	-0.875381	-0.222268
-1.85736	0.0627879	0.816459	0.34451
-0.250733	-0.346876	-0.387779	-0.610863
-1.35936	-0.116598	0.0454296	0.518177
-0.110331	0.270651	0.825041	-0.267464
-1.78052	-0.949926	-3.10353	0.620886
-0.585785	-0.784894	-0.135424	-0.977523
-0.961108	-0.371822	-1.17035	-1.21027
-2.24178	-0.732857	-1.53338	-1.89307
0.373473	0.527133	1.93458	1.34104
-0.449464	-1.2082	-0.486392	-1.17897
2.70734	2.25919	1.43205	1.73825
-0.544713	-3.19084	-2.49773	-3.37798
0.334341	0.549852	0.695164	-0.0942758
-2.5117	-2.26767	-1.87424	-2.57342
0.196929	0.386803	0.409635	-0.778733
-1.40841	-0.422637	0.727206	-0.115945
-0.195773	0.226389	0.252806	-1.80894
0.0110132	0.0658837	0.397196	0.83531
-1.29853	-0.182086	-0.834189	0.0178748
-0.279126	0.647494	-0.603854	0.0849185
-0.261787	0.808508	-1.07838	-0.168188
0.0602118	0.185981	1.13487	0.540134
0.347503	0.666782	1.28167	0.713905
0.284784	0.225699	-0.0664812	-0.867599
0.165381	-0.00727583	-1.03896	-1.23063
-0.397786	0.524768	0.212197	-0.257645
1.02374	0.901559	1.02171	0.732905
0.508598	0.780372	1.2364	1.50603
0.145333	0.0280374	-0.46743	0.0889316
-0.493462	-0.31181	0.0971587	-0.231424
1.246	0.333824	0.752118	0.632553
2.18624	2.55541	2.58036	1.24614
0.115113	-0.3385	-0.799975	-0.549244
-0.879565	0.92574	0.0736533	-0.780778
1.0649	0.283862	0.19473	1.44126
-0.172213	-0.0283374	-0.0199957	-0.0734953
0.750545	-0.225788	0.135999	0.578088
-0.297676	0.687498	0.648203	-0.151605
-0.219101	-0.291823	0.397636	-0.255373
0.577132	0.245834	0.238138	0.122468
0.293292	0.391231	0.577132	0.245834
-0.00877874	0.177594	0.464252	-0.110623
0.844783	-1.32549	-0.821932	-3.38577
2.21184	0.702588	0.549506	0.499051
0.828835	0.590558	1.23912	0.45662
-1.29968	-0.273773	0.145694	-1.39924
0.305118	-0.117727	1.15189	0.154421
0.280597	0.154588	0.305118	-0.117727
-0.290625	-0.345923	-0.620867	-0.763918
-4.36375	-0.537188	-0.723996	-0.849686
0.100388	0.465585	0.956625	-0.0609772
0.280108	0.803756	1.19168	1.38531
0.642376	-0.201952	-0.771064	-0.70523
-0.408036	0.143006	1.55143	0.19051
1.61968	0.557915	-0.175719	0.859244
0.569513	0.0288883	-0.168103	-0.470989
1.92321	0.612972	-0.470989	-0.168103
0.2625	0.420649	-0.573902	-1.04279

## Sheet: ExtDataFig3d
first_peak_l2fc	second_peak_l2fc	third_peak_l2fc	fourth_peak_l2fc	baseMean
0.553435	-0.0798741	-0.347591	0.450424	662.319
0.0194376	-0.252068	0.428785	0.209444	61068.4
2.15143	1.6945	1.09462	3.64358	231.663
0.578608	0.251531	1.31424	-0.23457	1324.66
-0.014479	0.46594	1.90039	0.465353	1192.29
1.32727	0.521668	0.151485	1.6738	839.324
1.62096	2.59052	1.32727	0.521668	839.324
0.944296	1.36136	1.66836	2.35408	15351.2
-1.05168	-0.16132	0.100027	-1.36248	5708.62
0.45983	0.37283	-0.635606	0.286018	5003.64
-1.02739	-1.12199	0.685963	1.7014	125.752
-0.0734945	0.883618	-0.197025	0.91435	1626.25
-4.42877	-1.81443	-0.785021	-3.17342	2149.97
-0.305256	-0.74566	0.702906	-1.05527	7531.17
0.702906	-1.05527	-1.05322	-2.38464	7531.17
0.214958	0.509966	0.679008	0.807912	774.147
-2.35973	0.163964	-0.752338	0.165684	1258.91
0.099292	-0.066569	1.22037	0.636873	8191.68
0.329488	0.129136	-1.45904	0.50807	10994.6
0.310387	-0.208819	0.435381	-0.676678	0
-3.24949	-0.255264	-0.380659	-1.16987	16252.1
-3.07137	-4.71212	-3.47748	0.132352	1526.37
0.28678	0.587264	-0.24235	-0.199709	379.623
0.177573	-0.0178312	0.115077	-0.342718	2670.98
1.34743	0.668525	-0.169461	-0.69492	4490.35
0.262124	-0.246396	1.02746	-0.161412	18349.6
1.00647	0.667209	0.226883	0.675574	3343.8
2.07125	0.598098	-0.558496	-0.964766	150.792
0.327657	0.178043	0.835321	0.423874	2723.62
0.19084	0.0769607	0.703817	1.08988	354.623
0.324069	-0.210727	-0.116527	-0.545662	48.1281
-0.722055	-0.370841	-0.624331	-1.03724	207.404
-1.57242	-3.31855	-3.31224	-0.923281	712.959
0.746581	-0.307691	-0.16162	0.261551	7629.46
0.203694	-0.170513	0.897135	0.405185	1015.43
0.0901474	0.381547	0.785787	0.934728	1808.72
-1.62191	0.251213	-0.105867	0.574269	4049.9
-0.457511	0.939507	0.22493	0.969006	7375.96
-0.049153	0.246797	-0.551415	-0.495891	992.881
-0.314034	0.00496488	-0.401846	-0.109362	2322.22
3.56911	3.19809	2.17824	4.90352	5127.98
-0.0525172	0.296061	-0.110953	0.0901399	6848.31
0.858037	0.0457986	-0.147249	-0.399873	2278.48
-0.145832	0.212511	0.563735	0.499114	1323.18
-0.456007	0.141516	0.682179	-0.118274	4031.82
0.787295	1.19154	0.939488	0.750092	26720.9
0.863588	0.324935	-0.040281	0.590912	1311.51
-1.02135	-0.186599	-0.764041	0.058387	436.594
-0.80925	-0.0304602	0.0359653	0.320117	2784.48
-1.23244	-0.619952	0.34445	-1.29469	1410.42
-0.235607	-0.207304	-1.04971	-1.25274	2688.01
-1.58958	0.219679	0.45798	-1.28998	2043.42
-1.89428	-1.81672	-1.76993	-4.32429	532.643
-1.96866	-0.313675	-0.372469	-0.0273502	2.28172
0.224998	-0.445851	-0.0273502	-0.372469	2774.9
-0.353672	0.172775	0.872756	-0.194976	8791.18
0.45479	0.764527	0.921488	2.18172	13013.2
0.316169	0.481232	0.458503	0.183911	3446.47
-0.44543	1.16562	1.10836	1.75181	1525.82
1.10836	1.75181	2.93862	3.47454	1525.82
0.301585	0.883447	0.788238	1.2728	11519.2
0.617038	-0.240794	-0.196854	-0.456804	1246.66
-1.98887	-0.14175	-0.0830795	0.243424	897.271
1.43928	-0.497132	1.01702	-0.621957	0.425712
-5.95977	-2.20785	-1.10544	-0.384342	4164.33
-0.375195	-0.376491	-0.449717	-0.0877416	3272
0.0621542	-0.0401011	0.0950161	-0.63933	7409.91
-1.06269	-0.53489	-0.098022	-0.290725	803.619
1.93357	0.391277	1.30725	0.53733	3924.16
-0.269955	0.188695	-0.980272	-0.760801	4449.12
-0.367198	0.638771	0.576458	0.41227	3355.01
0.187718	1.07059	1.79492	1.77452	12446.2
1.04625	1.82881	2.07507	3.51589	7444.73
2.04497	1.46593	0.109221	2.5707	7444.73
1.50821	1.69689	2.10968	1.51513	9998.14
0.547877	-0.229929	-0.304838	-0.725465	836.807
-1.07345	0.0878042	0.197362	0.411539	775.031
-0.906035	-0.15146	-0.185173	-0.254835	1607.82
-0.277055	-0.233297	-0.346305	-2.74178	1714.18
0.299806	-0.161303	-0.461975	-0.444206	1925.58
-0.669258	-0.097154	0.145017	0.211414	3477.38
-1.31759	0.853883	1.0871	0.685255	9494.11
0.736071	-0.00649036	-1.31759	0.853883	9494.11
0.55319	0.0824478	0.736071	-0.00649036	9494.11
0.159278	0.167072	-0.899944	0.583664	2917.62
-0.281235	0.346775	0.308006	0.633236	926.372
0.678723	-0.0425228	0.717246	-0.316125	4464.33
0.379219	0.0718389	-0.611161	-1.01566	2691.85
0.596452	-0.00105271	1.42706	0.188706	1796.57
-3.58212	-0.996662	-1.38368	-0.796782	1913.16
1.4069	1.91197	1.2314	2.62784	2993.25
0.116291	-0.0639424	-0.0703909	0.135013	1740.83
-0.0703909	0.135013	-0.244636	0.0916387	1740.83
-0.792632	-0.0811674	0.4004	-0.374113	135.613
-0.63903	0.612313	1.11342	0.0208022	7208.77
-0.876362	-0.628369	-1.41227	-1.5258	8171.35
1.02262	0.536399	0.603423	1.5654	661.592
-1.2312	-0.147566	0.275816	-1.6866	3004.4
-0.910014	-0.504864	-0.198532	-0.0216285	90.6726
0.447649	0.344945	-1.1771	-0.0917186	3451.98
0.102587	0.144718	0.603489	1.17289	648.47
0.132758	2.31607	1.68308	-0.409845	7080
-0.259766	-0.0214504	0.114337	-0.0254239	4858.92
-1.3592	0.450718	-0.147645	1.06081	6578.81
-0.389137	0.390191	-0.972198	-0.866652	274.376
0.572818	1.21912	1.08498	1.33146	1087.68
-0.448034	-0.583185	0.227601	-1.01264	1090.21
-0.3131	1.56757	1.36929	3.60822	3800.34
1.36525	-0.101043	0.103021	0.169605	1250.29
-0.131644	-0.332446	-0.754755	-0.627312	5752.86
-0.754755	-0.627312	-1.27162	-0.850998	5752.86
0.170808	0.800386	0.156419	0.532755	6701.88
-0.689551	0.793129	0.0900158	1.31425	651.275
0.899984	0.176738	-0.197311	0.541885	676.37
1.23496	-0.0243347	-0.512081	-0.658459	46.9826
-0.0808764	0.0838721	-1.15012	-2.30326	1265.13
0.143768	0.145891	0.213314	0.237767	558.364
0.852276	0.79045	1.29013	1.40046	7657.66
1.02127	0.50647	0.852276	0.79045	7657.66
0.525361	1.37335	1.02127	0.50647	7657.66
-0.0488482	0.28031	0.213532	1.01317	1653.71
-0.94139	-0.463838	0.28151	-0.255823	22136.1
-0.284756	-0.74047	0.273957	-0.0320907	40.7768
-0.546234	0.012936	0.762274	-0.190504	3527.52
-0.0504128	0.0912147	-0.101465	-0.528953	405.857
-3.12798	-1.19992	-0.831016	-1.14904	2020.58
0.64888	0.129604	-0.214659	0.11732	8.18136
1.78945	0.65943	1.13762	-0.207832	216.533
-1.69301	-0.884146	-1.34006	-0.0287405	81.8744
-1.27132	0.00802228	0.186236	-0.319521	2997.82
-0.791548	0.739589	-0.203939	0.323355	2997.82
0.754438	0.437331	0.113144	0.714279	1469.65
-0.319465	-0.178569	1.08632	-0.71046	4905.07
1.03029	-0.342504	0.140189	-0.343858	4651.93
-0.253627	0.0952286	-1.62435	-0.705386	946.568
0.0863561	-0.654325	-3.14403	-1.9023	189.821
0.0899724	0.137322	-0.438618	0.284849	37958.9
0.10948	1.158	0.137497	0.433187	59.4573
0.479923	-0.534089	-0.205693	0.811714	496.423
-0.87625	-0.160946	0.269459	-0.395767	1216.84
-0.195201	-0.32736	0.393686	0.108242	1076.22
-0.595216	-0.517559	-1.34155	-0.0277331	18022
-1.39869	-0.131778	-0.656716	-3.45598	18022
-0.424209	0.106576	0.592249	0.915277	859.216
-0.600381	0.716775	1.05379	1.71419	1162.87
-0.439164	0.00511022	-0.642329	-0.799194	1283.01
0.851775	0.241526	0.728521	-1.1173	930.345
-0.392523	-0.268361	-0.925713	-0.625138	1979.8
-0.148112	-0.154131	-0.282193	-0.364256	6786.5
0.845544	0.043891	-0.395732	0.69593	2517.31
0.751481	-2.78731	-2.69854	-1.95342	1372.08
-0.841893	0.830881	-0.52452	0.462525	2645.15
0.343928	0.164742	-0.423196	0.352785	142.323
-1.99739	-0.558886	0.0601662	-2.35043	2323.78
0.139651	-0.68738	-0.248703	-1.75758	674.8
-0.0211043	-1.30414	-0.285441	-0.385951	1224.15
-1.33647	-0.566053	-1.66633	-2.61966	447.094
0.23922	-0.704018	0.462812	-2.94415	164.494
-0.179795	0.41127	0.525517	0.487497	397.653
-1.01142	-0.248196	0.622185	0.960565	4312.67
-1.84466	-0.280536	0.219537	-0.911368	678.258
-0.132934	0.0139628	-0.210186	-1.92213	3733.36
0.591058	0.680455	0.575675	-1.05327	863.498
-0.0515736	0.140629	0.51208	0.0460085	8179.17
-0.486848	0.183084	0.660556	0.0434384	6305.45
0.618266	0.0166084	0.519691	0.904809	3652.81
0.226437	0.48481	0.526837	0.0373288	3768.93
-0.040821	0.430291	-0.0759831	0.31954	3736.29
0.309254	1.33481	3.92465	3.15762	2819.34
-0.992651	-1.1285	0.988182	0.0766257	831.6
0.311046	-0.15424	0.161945	0.182968	2746.93
-2.55235	-1.03193	-1.1646	-2.91685	416.691
-0.786233	-0.202656	0.0340916	-0.839477	5128.78
-0.982525	-1.04874	-0.421969	-0.74913	494.823
0.629997	1.29936	0.17374	-0.132891	9304.82
-1.0612	0.0552798	-0.28568	-1.52285	4425.63
0.296829	0.439624	0.0170208	0.594787	329.22
2.24273	1.11216	-1.53139	1.06487	33.5236
0.183897	-0.502703	-0.551683	-0.122844	3091.1
-0.262598	-0.0408753	-0.532607	-0.186065	1877.94
-2.56993	-0.234744	-0.360887	0.188516	4390.6
-1.64335	0.502721	-0.190144	1.06318	4337.99
-3.3715	-1.0161	0.267641	-0.79831	36.613
-0.271978	-0.251122	1.72402	1.74903	493.741
-0.528887	0.367008	1.53176	0.325938	4951.06
-0.966768	-0.106165	-0.528887	0.367008	4951.06
1.31547	2.92131	2.48124	6.25037	1596.13
0.0656095	-0.0346063	2.16386	0.738361	10487.6
0.479667	0.763849	-2.63413	0.467539	1205.99
0.0664094	1.21553	-0.130744	0.244295	150.41
0.954661	1.90414	1.25534	0.686564	3633.24
-0.524041	-1.05276	-0.678134	-1.34599	194
-0.00387641	-1.19629	0.200556	2.32897	2050.12
0.812248	0.656415	-0.0410738	-0.0408136	343.718
1.58505	1.68365	2.49849	1.10595	6.05017
-1.11199	1.58383	0.466709	2.94613	2073.15
-1.53229	0.232201	-0.279659	-0.145403	267.214
-1.34996	-0.662787	0.722931	-1.82142	18845
-0.165297	-0.126742	-0.507712	0.00224236	517.893
-0.637634	0.484581	0.559044	1.13399	1673.76
0.559044	1.13399	1.67598	-0.732074	1673.76
0.175292	0.889151	0.16589	2.49466	5806.87
0.050503	-0.301075	-0.120491	-0.559637	13787.2
-0.135856	0.192643	-0.203248	0.957307	1912.67
0.405364	1.03334	1.96141	0.297106	3163.98
0.127824	0.243512	2.38421	2.78038	611.033
-0.835495	-0.633193	-0.776587	-0.733428	115.541
0.379767	0.0154305	0.329411	-1.02495	0
0.297658	-0.362353	0.00340284	-0.712151	1864.85
0.845716	0.962787	1.19094	0.962598	3194.02
0.417514	0.130376	0.188324	0.0884942	2301.12
0.103901	-0.474926	0.0773204	-0.996724	3922.51
-0.200501	0.264084	0.596792	-0.201285	8615.39
0.0720587	-0.638201	-0.200501	0.264084	8615.39
0.0950969	0.662065	0.433565	-0.00127629	86607.4
0.842817	1.48526	3.97298	2.18693	7231.03
0.444587	-0.541856	-0.0704188	-0.277637	516.782
0.475599	0.381665	0.851103	0.374674	9094.64
-0.382628	-0.0189049	0.369845	-0.118443	2406.25
-0.304049	-0.292707	1.34174	2.57701	3300.18
0.203588	-0.259108	-0.657108	-0.11534	12379.4
1.88693	1.96527	4.02104	3.82315	4213.26
-0.376317	-0.335653	-0.232426	-0.287236	304.852
0.192162	-0.101985	0.25053	0.473789	1397.01
-1.31277	-0.30584	0.906165	1.16907	33580
-0.941539	-0.114384	-1.0933	0.439141	1725.94
0.728379	-0.00953479	-0.248409	1.10657	5153.87
-0.195	-0.0109661	0.500899	-1.00064	3904.57
-3.13552	0.464636	-1.22465	-0.482886	1261.22
0.839067	0.844054	0.342108	1.186	277.537
-1.79153	-0.160488	-0.981857	-1.52711	531.807
0.0159638	-0.176715	0.115087	0.196432	2986.37
-0.528551	0.298103	-0.84787	0.857908	676.431
0.207132	1.32408	2.02845	1.29999	4426.1
0.480313	1.06068	0.767368	-2.4693	71084
-0.766597	-0.0492998	0.297028	0.548118	4232.35
0.381798	-0.274548	-0.449281	0.0444155	841.305
-1.48563	-0.964049	-0.120912	-2.32996	74.0975
-0.674718	-0.649662	-0.357466	-0.429763	7065.47
-0.454789	1.01354	2.06681	3.29191	2767.53
-1.08335	-0.638138	0.350392	0.0477262	2929.08
-0.0419641	-0.0771862	-0.268186	-0.783837	1104.26
4.21943	3.02519	0.776202	0.396311	2824.51
-0.324547	0.436541	0.141404	-1.3456	29.2064
-0.110869	0.784506	-0.317742	0.542727	7943.66
-0.325522	-0.338127	-0.122209	-0.953904	45.9553
2.05055	1.63698	1.95615	1.73287	2150.07
0.448542	0.206566	-1.02416	-0.0707338	261.271
-0.155888	-0.0767071	-0.134022	0.556928	51.7445
-0.114676	-0.0739104	0.927364	-0.0480267	953.32
0.970311	0.966816	0.809824	1.16921	2695.19
0.809824	1.16921	1.24355	1.82708	2695.19
0.0406212	-0.226206	0.130928	0.343725	12548
0.548905	0.426123	1.15296	0.232308	5.54539
-1.95919	0.951981	1.52871	1.06648	20093.3
-0.824991	0.128834	1.31793	0.522951	797.2
-2.64462	-0.68003	-1.38254	-0.691034	1269.57
0.689619	0.446213	0.262111	0.814351	1717.72
-0.180949	-0.686083	-0.656761	0.213907	848.214
2.84027	0.956541	-0.457857	0.932129	152.527
0.571994	0.497469	-0.896662	-1.25434	260.026
1.00137	0.311285	0.0332444	-0.197453	822.92
-0.717082	-0.654548	-0.140181	0.916612	11434.1
0.870004	1.34271	1.66643	-0.0463388	11998.4
-0.475849	0.25965	-0.403182	0.197793	11998.4
0.910477	2.37491	0.197793	-0.403182	6.36263
1.02653	1.01679	1.73733	0.524891	5603.75
-2.94833	-0.884372	-0.167699	-0.341989	4290.66
-1.28807	-0.148506	0.302345	-0.295048	80891.7
0.302345	-0.295048	1.22419	-0.872048	80891.7
-0.600895	-0.691	-0.585817	-1.15164	1698.27
0.162372	0.0538352	-0.682444	-0.365431	2557.55
-0.501426	-0.24976	-0.0980273	0.499999	19912.7
-0.668385	-0.326124	-0.530469	-0.258969	2450.23
-1.10802	-0.781167	-0.626231	-0.888874	7990.96
0.611671	-0.565731	-0.536621	0.308624	11707.5
0.202273	-0.177104	0.319416	-0.065246	433.785
-0.711795	0.0571902	0.401096	0.0847247	9338.39
-0.257475	0.7358	0.212864	0.476807	3015.71
1.04834	0.430953	2.28528	0.841871	173.464
0.639376	-0.383547	0.598279	-0.774901	2155.76
-0.291025	0.0758891	0.557266	0.181905	487.302
-2.06652	-3.77787	-3.19961	-3.30748	703.361
1.44356	0.973098	-0.00156925	0.250238	1675.32
1.24015	0.11104	0.533955	0.0699931	151.549
3.39825	4.19524	1.0714	2.2502	18611.8
0.461436	-0.00125344	0.153275	-0.434305	2610.65
0.849584	0.124001	0.668177	-0.890587	3422.13
-0.0645524	0.249446	1.93068	-0.506332	1864.05
-2.57552	-4.39726	-2.92917	-3.46475	475.545
-0.449799	-0.672614	-0.153652	1.22391	2918.98
-0.420543	-1.32082	0.896818	0.291531	680.018
1.53009	-0.00799879	-0.414657	0.524429	1542.16
0.414726	0.668277	1.20615	1.17873	271.035
0.543779	-0.648291	-0.302025	-1.21393	1497.43
-1.40537	-0.710211	-0.40644	1.04109	1825.01
0.506494	1.06911	1.43617	0.949681	5947.63
0.611137	0.0389414	-1.15534	-0.312272	2314.66
-0.209794	0.120729	0.530938	2.78753	925.67
-0.0948503	-0.197655	0.983608	0.633667	1488.34
1.02658	1.87769	1.41474	1.7609	333.417
1.41474	1.7609	1.41677	2.1475	333.417
1.41677	2.1475	0.983857	1.4026	333.417
-1.90977	-1.0199	-2.02708	-0.741716	1780.57
-1.59222	-1.77805	-1.34519	-1.3993	57.7685
-0.260219	0.232019	1.09183	1.10279	2660.76
0.431717	0.406777	0.0483073	-0.508375	3.82983
0.53574	1.16854	0.844745	0.810032	3138.12
0.844745	0.810032	2.17209	1.41515	3138.12
0.545555	0.354691	0.104319	0.686849	1158.36
-1.86255	-0.160583	-0.249639	-0.586676	567.623
-0.0558508	0.53062	-0.108609	0.548534	36326.8
-0.303056	0.53634	-0.0558508	0.53062	36326.8
1.27014	1.74283	1.68883	1.44525	6754.51
-0.682646	-0.0428066	-0.687206	-0.818315	1618.41
-0.634416	0.133638	0.340694	0.124502	0.123405
-0.034321	0.157814	-0.058049	0.126919	13164.5
-1.93143	-2.57841	-0.533639	-0.185231	29712.4
-0.238723	-0.498094	0.400759	-0.371504	6874.38
-1.77892	-1.324	1.04445	-0.0278346	10486.6
-0.942557	-2.33674	-0.806795	-2.94158	1194.45
1.79328	1.42329	1.4915	1.68021	1904.67
-0.802293	0.209995	0.928944	0.0144386	7046.01
1.13787	0.412127	1.47817	-0.0861856	869.806
-1.13489	-0.0783075	-0.568445	-1.50342	1947.78
1.38795	0.48271	-0.0655452	0.344847	191012
0.223704	0.178385	-0.127386	-0.113823	23607.9
-0.102381	-0.107561	-0.394265	-2.33978	2725.97
-0.235217	0.52059	1.75052	0.184662	1026.34
0.643169	-0.34957	-0.0435036	0.0270693	1511.51
-0.10842	0.433261	0.232662	-0.572997	876.683
-0.177784	-0.815063	-1.31384	-0.756334	246.304
0.0257603	-0.841316	0.134904	-0.757473	411.196
0.134904	-0.757473	-1.0801	-0.78028	411.196
-0.0937997	-0.340481	-0.017933	-0.856618	20.4993
-0.847035	-0.777115	-1.10189	-1.02976	62.795
-1.10189	-1.02976	-1.08056	-0.443438	0.0902653
0.285787	0.212431	1.34574	-0.485119	33.4331
1.34574	-0.485119	1.27888	2.10965	33.4331
1.41352	1.94013	1.97927	1.29569	28003.6
-0.0469135	1.60764	1.41352	1.94013	28003.6
0.201017	0.759022	-0.0469135	1.60764	28003.6
0.140397	2.52658	4.02303	3.80389	3523.46
0.245661	0.0129824	0.415808	0.504726	8156.68
0.994944	0.360175	0.175828	-0.190778	227.563
0.45497	-0.325228	0.013448	-0.173359	886.05
-0.336765	0.35018	0.153595	-0.401188	4001.22
-0.669492	0.200621	-1.21544	-0.508378	519.828
-0.223262	-0.408076	0.946644	0.368337	154.213
-0.0355692	0.22979	0.368337	0.946644	38.2256
0.687597	1.02917	0.529535	1.0976	4999.35
0.595459	1.04128	1.00111	-0.183147	4999.35
1.80129	2.20532	-0.183147	1.00111	106.279
-0.450002	0.17061	-0.0309821	-0.0872178	138.246
-0.0161522	-0.257876	1.7889	-2.49919	9800.06
-0.173664	0.368144	-0.510392	0.58679	2086.19
-0.122706	-0.606888	-1.4106	-1.35968	694.618
1.68326	1.23142	2.21597	1.27449	68.4803
0.352353	0.401745	1.23838	0.0958212	1058.47
1.26337	0.159681	0.437106	0.091339	130.44
-0.291526	-0.0166699	0.139836	0.101428	1074.98
-0.96736	0.408135	-0.258239	1.65216	2866.94
-1.00233	-4.98034	-4.22127	0.0407445	2132.49
-0.238045	0.980533	0.202649	2.04625	1560.22
0.612769	0.681796	-1.70007	1.20718	5151.85
-0.75924	0.470475	-0.965981	0.267515	17273.5
-0.283217	-0.251069	-0.221451	0.673586	11.2546
0.216988	0.00849312	0.598033	-0.374446	4642.51
-1.17416	0.0794458	0.162144	0.646264	430.205
-0.4084	0.596379	-1.15354	0.52393	25064.7
2.0646	2.1528	2.01227	2.80785	39429.7
-0.122985	-0.25272	0.357283	-0.418464	1244.83
-0.522619	0.556936	0.707925	1.65393	2293.87
0.138449	0.0550334	0.335603	-0.142792	548.828
-0.820314	0.204629	-1.90317	-0.0914312	1917.84
-1.29268	-0.184344	-0.410296	-1.26832	1443.19
-5.09523	-1.67853	0.015135	1.07626	3892.51
-1.02003	-0.239943	0.509334	-0.677089	6151.88
-0.189316	0.348447	-0.420742	-0.175603	2909.1
-0.331557	0.0206306	-0.315375	0.306178	203.804
-0.515639	-0.0697977	0.116637	-2.11782	75.8173
-0.601076	-1.66319	-0.0637777	-1.44651	2715.92
-0.361384	-0.329613	0.233968	0.243046	756.932
-0.0225872	0.0559847	-1.19908	0.52905	11.5812
-0.464543	0.240876	-0.89884	-0.129883	905.779
0.34093	-0.311405	0.494501	1.08348	1078.52
2.95967	1.70764	2.25035	1.43303	698.598
0.787211	0.811473	0.641145	1.83047	26344.6
-0.403265	-0.786156	0.449582	-0.420462	816.384
-0.920283	-0.418606	-0.718964	-1.14503	16632.9
0.509242	-0.521111	0.19659	-0.149207	1082.98
1.64255	0.942808	0.924642	1.45404	3282.8
-1.57201	0.0510579	-1.0183	0.312256	3169.59
0.67043	0.267994	0.312256	-1.0183	438.422
1.44216	0.730739	-1.52608	0.529927	4383.27
0.906482	1.20852	0.292572	-0.58581	17410.2
-0.0776739	0.310138	0.830122	1.40544	6312.62
-0.129293	0.261058	-0.176914	-0.280667	1877.74
-0.17712	-0.0394921	-0.682101	-0.175219	2768.49
0.249376	-0.064429	0.335198	0.434954	26.094
-0.770666	0.00350066	-1.30749	0.100932	2398.26
0.681894	-0.0961654	0.213169	0.111884	1689.12
1.48019	0.184596	-0.589012	0.489861	3734.37
-0.80374	0.200432	-0.65333	-0.06533	578.133
-3.94202	0.170423	-0.031136	1.36685	499.095
-0.331507	-0.290442	-0.563568	-1.43534	5129
-0.0744331	-0.724646	0.925707	-0.997416	7169.84
1.8459	1.34986	0.37464	0.283628	3860.53
0.555134	-0.0827239	1.01118	1.39141	5491.73
0.146031	0.497582	-0.51253	0.264558	4971.7
-0.51253	0.264558	0.97089	-0.502407	4971.7
1.47108	1.25978	0.814589	1.04829	361.064
0.373856	-0.225582	-0.184678	-1.41948	2130.9
-0.0762583	0.0104302	-0.384934	1.94206	1288.58
-0.457193	0.958942	-0.147366	0.988629	22545.8
-0.0124325	-0.0886313	-0.457193	0.958942	22545.8
-0.238647	-0.0730369	-0.0124325	-0.0886313	22545.8
2.41949	0.113272	0.905729	0.13508	36088.9
0.43087	1.1258	0.205052	-0.853215	36088.9
0.242465	0.222441	0.039147	0.14382	8726.41
0.268285	0.304918	-0.313942	0.150732	5409.72
0.339022	-0.263421	0.136372	-0.0289382	1004.66
-0.63623	-0.0654802	-0.801935	-0.737025	7436.29
0.112746	-0.106455	3.55368	4.65885	273.14
-0.57008	-0.694564	-0.164053	-0.4207	1616.31
0.250012	0.473142	1.15431	0.659288	12774.6
0.492318	0.542675	-0.328053	0.746286	14.1093
0.349114	0.509772	0.416686	0.0477845	346.12
0.109646	-0.419767	-0.371556	-1.0298	2517.6
3.94972	2.48211	1.76321	1.30341	1303.37
6.05123	4.97856	4.48519	3.57735	11.7478
-2.25491	-0.397434	0.053321	-0.617289	3939.18
-0.956431	0.0330891	0.428218	-0.768462	2967.94
0.484016	0.320814	-0.395679	0.294053	1638.47
-0.138367	-0.0249629	-0.623823	-0.220586	6128.03
0.325725	0.275195	0.444272	1.63955	8024.64
0.595865	0.135316	0.296457	-0.365294	5290.43
-0.111429	-0.341191	0.595865	0.135316	5290.43
0.555786	1.47081	-0.105893	-1.20972	24987.8
0.245759	0.181785	0.689128	-0.7089	53.7768
1.45531	-0.143554	-0.390324	0.10766	2844.03
-0.987054	-0.170694	-1.58517	-1.42805	886.539
-0.541085	-0.0940762	0.207236	-0.632858	320.516
-0.752753	-0.192048	0.632635	0.369125	9797.68
0.228751	-0.119684	0.60507	0.416824	1014.79
-0.34519	0.286655	0.505082	1.16106	289.55
-0.909239	-0.312045	-0.546408	0.0746367	583.408
-0.447604	0.233601	0.793757	-0.0856824	43468
-0.579108	-0.771525	-0.531753	-1.06184	97.9196
0.961885	0.801983	0.719211	0.886302	5618.63
-4.77638	0.211732	-0.846243	0.276967	167.483
-0.25695	-0.195418	0.380397	0.144997	567.036
-0.367289	-0.0743897	0.160824	-0.384325	3737.82
0.160824	-0.384325	0.309557	0.795229	3737.82
-0.00659678	0.113497	0.134803	-1.27485	1840.94
-0.368902	1.12937	3.36588	1.58359	2291.63
-0.547113	-0.296798	-0.10668	-0.0304935	1186.55
-0.216676	0.091363	0.855574	1.16501	2340.47
-0.659818	0.185837	0.285319	1.09349	4345.48
-0.21121	-0.682073	0.226673	-0.821984	443.185
-0.240144	0.554805	0.797726	0.840676	2643.48
-0.640012	0.0625693	-0.279708	0.532881	2062.14
-1.29859	0.359757	-0.0251394	-0.232552	3683.41
0.582556	1.4005	0.318844	-0.195421	35837.2
0.485259	-0.258482	0.720034	0.348157	39.0844
-2.87358	-1.13321	-0.478052	-1.01507	24166.3
-0.780837	-1.0248	-1.80715	-0.748002	24166.3
0.255323	0.391974	1.82029	-0.089436	1854.69
-0.000342909	0.145583	0.981207	-0.242435	3478.07
1.73385	2.07189	1.10956	1.54495	1238.04
-0.169815	-0.227948	-0.0728778	-0.766135	17.9305
-0.921203	-0.843245	-0.479862	-0.796156	3969.6
-0.858867	-0.360236	-4.74746	-0.382814	4353.46
1.28703	0.192861	-0.246809	1.41752	108589
-0.149027	0.0472399	0.855762	-0.0549712	5750.96
0.147488	0.0957537	-0.328807	0.0630897	592.675
-0.623858	0.273969	-0.533254	-0.162716	2560.78
0.0471712	-0.394879	-0.00464836	-0.462919	6243.89
-0.230347	-0.439948	-0.0919082	-0.553398	66.4974
-0.774163	0.272732	0.377805	0.756901	139.198
-1.35088	-0.270322	0.246721	0.562325	4106.68
-1.85636	1.56604	2.52779	3.67664	6551.72
0.353212	1.15366	0.161488	0.667057	5878.32
1.01617	0.893522	0.514226	0.64869	10773.9
1.91709	-0.250294	-0.220813	-0.926094	1878.74
0.470637	-0.240067	-0.848533	-0.653158	4046.22
1.3778	-0.483498	-0.653158	-0.848533	1864.42
0.591185	-0.258944	0.0224557	0.0875359	931.409
0.073392	-0.269951	-0.288911	0.178548	1881.6
-0.470458	-0.0161458	-0.505733	0.461339	1162.54
0.584236	-0.727788	-0.145423	-1.05092	3019.21
0.105364	0.17147	1.37351	0.768225	2108.64
0.199916	0.0586018	0.289498	-0.551579	16852.7
1.51837	0.880411	-0.134845	-1.11973	1964.52
3.16351	2.34842	0.991614	-0.21823	0.793452
-0.381053	-0.00370771	-1.0152	-0.953931	26463.9
0.192915	0.677024	1.05457	0.736839	5855.26
-1.08383	-0.406076	-0.554832	0.327982	2718.25
-0.214805	-0.00505001	-1.41436	0.323761	773.381
0.330367	0.163776	-0.440554	-0.81606	8936.19
-0.190846	0.775655	1.78402	0.142067	1375.57
2.40569	1.08032	-0.190846	0.775655	1375.57
0.0150437	0.135294	1.50021	0.9088	745.616
-0.370943	-0.61644	0.0441945	-0.543757	829.112
0.11619	-0.00906328	0.00613524	-0.314199	7339.55
-0.295208	-0.712504	-0.642745	-0.259323	584.094
-0.320138	-0.399731	-0.761734	-0.484581	183.619
-2.29259	-0.22814	0.586446	1.34894	2309.53
2.83418	3.47834	2.76116	0.68189	106.412
0.817405	1.2041	0.253708	0.332972	373.48
0.141872	0.0595059	0.562855	0.607488	1216.22
0.458604	0.672461	0.607488	0.562855	1411.09
5.40988	4.29668	2.24732	0.229566	3116.94
-0.310577	0.0176021	-0.306959	-0.783818	1337.79
0.0425354	0.819406	2.3393	1.20776	380.648
1.28782	0.166117	-0.59396	-0.206984	10591.2
-0.59396	-0.206984	-0.115111	0.150394	10591.2
-0.115111	0.150394	0.604507	-0.266004	10591.2
-0.37765	-0.145273	-1.3545	-1.1515	13612.8
-2.25251	-2.06247	0.160349	-0.40558	12812.3
0.160349	-0.40558	-1.31169	-1.06739	12812.3
-0.281681	-1.21244	-0.359619	0.543701	127.401
-0.706305	-0.538514	-0.812462	-0.946526	635.399
-0.812462	-0.946526	-0.687835	-2.55605	0
0.975495	1.44254	1.65044	1.11904	9088.92
-0.59439	-4.10889	-0.193952	-3.23902	1052.63
-0.19701	-0.165687	0.114035	-0.388886	1386.31
0.25534	0.496167	1.3081	0.200224	4933.91
0.433447	-0.724831	-0.861186	-0.542721	1332.36
0.473913	0.206637	0.737385	0.950569	5248.15
-0.122455	-0.123928	-0.312614	-0.185072	2445.34
0.503074	-0.401314	0.0778886	0.639908	1974
0.137752	0.196583	0.660468	0.586332	5861.6
-0.11041	0.525281	1.19735	0.604515	5861.6
-0.0746001	0.0583524	0.0118325	-0.16706	891.448
1.08768	1.46729	2.10669	4.06035	592.918
0.461646	-0.0215732	0.0578314	-0.377504	3582.97
0.360236	0.485122	1.46726	0.543045	1716.57
-0.0483032	0.11764	-0.362375	-1.2177	1099.1
-0.090241	-0.560437	-0.063259	-0.914933	8336.16
0.495303	0.619528	0.496413	2.4752	1060.69
-0.00315405	-0.162489	-0.00627107	-0.99724	829.11
1.83173	1.97925	1.41279	-0.564434	322.8
-0.243198	-0.152467	-0.0119973	-0.600792	785.255
-0.330521	-0.557792	-0.243198	-0.152467	785.255
-0.648849	-0.0568349	0.812001	0.642358	827.176
0.0873812	0.429596	0.76003	2.17168	1864.83
-0.100953	-0.129018	1.31164	-1.49837	3615.64
0.738117	0.161656	0.239073	-1.35325	223.261
0.0924357	0.298539	-0.120476	-0.197946	734.627
-2.51456	-0.113581	0.796884	0.450716	2889.47
0.18725	-0.123119	0.150798	-0.0544737	73.6199
-0.238467	-0.444492	-1.8969	-1.59436	1555.76
-0.676826	-0.592256	-0.131894	-0.458407	338.216
-0.454322	0.123524	0.358421	0.16099	3319.52
1.91782	1.47923	0.771755	0.184512	1060.32
1.21069	0.436019	-2.70834	-0.59613	1947.85
0.888559	0.0722161	0.413678	-0.379351	13548.6
-0.699451	-0.68725	-4.39481	-1.20524	11.6019
0.285581	0.212548	-0.330086	-0.0721022	1543.82
0.29699	-0.031335	-0.394681	-0.196192	1909.05
1.02006	0.316035	0.285949	0.0923736	853.872
0.431639	0.408816	-0.125751	0.494368	117.839
-0.14672	-0.541153	-0.443207	-0.487028	732.095
0.174794	0.476534	1.49238	-0.261368	17033.1
0.632905	1.68107	0.174794	0.476534	17033.1
0.383332	0.198436	0.135065	1.09904	17033.1
0.604094	1.04061	0.289442	0.855095	1754.17
0.914597	1.46945	0.0328484	-0.397494	979.468
-1.22449	-0.454246	-0.0723667	1.27726	3125.59
0.180228	-0.0216139	-0.964508	-1.73183	2274.4
-0.922023	-0.160884	-0.18146	0.850966	31739.6
0.0969476	1.21594	-0.933272	0.0462237	2390.73
-0.934336	0.226573	-0.514159	-0.744265	14616.2
-0.714769	-0.0722111	-0.909298	0.204674	3291.34
-0.857923	-0.363252	1.14089	-0.583296	20.3673
-0.162871	-0.294174	-0.276058	0.334693	1130.79
0.592307	-0.528638	0.625121	-0.679622	6385.06
-0.596826	0.809746	0.487688	0.638877	5040.01
1.56464	2.34182	1.22008	1.94285	5040.01
-0.18799	-0.696624	-1.11063	-0.320125	10612.2
-0.729433	-0.499133	-0.320125	-1.11063	975.356
-0.860589	-2.8183	-1.08104	-0.649514	10612.2
-0.328417	-0.259829	-0.415608	-1.71776	356.996
0.0295905	-0.467692	-0.180904	0.861241	1864.57
-0.0061362	-0.293808	-0.343881	-0.189919	630.654
-0.241063	-0.461346	-0.185106	0.123819	11740.1
-0.0627387	0.153926	1.95497	0.951746	13758
-0.59304	0.354765	-1.54822	0.4257	1065.36
0.262667	-1.48904	0.58162	-0.309942	19993.9
-1.73212	-0.640046	-0.830961	-0.546592	412.027
-0.378073	-0.80511	-0.73267	-0.705567	412.027
-0.340903	-0.211459	-0.28846	0.640251	953.541
-1.15563	-0.166691	-0.152303	-0.0317742	50.9524
-1.46632	-1.15548	-1.52851	-0.390204	4613.71
-0.998806	-0.677914	0.39597	-0.272111	609.351
-2.53605	-0.195601	-0.310986	-0.147438	6434.13
-0.310986	-0.147438	0.146169	-1.32366	6434.13
-0.644378	-0.639711	-0.546957	-1.09976	2618.37
-1.04576	0.00672113	-0.644378	-0.639711	2618.37
-0.321984	0.0298015	-0.758633	-0.221171	15633.7
0.463896	0.199728	0.521155	-0.248498	4059.41
0.764119	0.231644	-0.704068	0.917659	1623.83
-0.392452	-0.0165579	0.0223523	0.0105156	4444.34
-0.570604	0.0643064	-0.697012	0.46191	3711.38
0.161785	0.509975	0.139137	-0.407166	17007.6
0.139137	-0.407166	0.318379	0.42769	17007.6
0.157716	-1.19569	-0.766651	-1.53348	1550.69
-0.318185	0.394014	1.80149	0.754189	1274.67
0.562115	0.598824	4.52699	4.2689	2192.45
1.70479	0.472023	-0.20204	1.08407	1539.88
-0.282081	0.796274	-0.105996	-0.0985637	4548.78
0.377787	-0.249943	-0.0275598	-0.445494	5839.11
-0.868008	-1.20662	0.377787	-0.249943	5839.11
0.322419	-0.00989291	0.0688249	0.082053	5874.16
-0.263005	0.159244	0.327208	0.53369	5181.05
0.589056	0.212205	0.609459	2.07227	8267.5
-0.213759	0.588457	1.90415	0.0935508	1200.72
0.0388945	-0.151628	-0.170497	1.03656	16820.8
-0.170497	1.03656	0.270777	-0.306757	16820.8
-0.616461	0.215385	0.119105	0.354695	579.227
-0.386029	-1.00172	0.797748	-1.0425	489.109
0.152163	0.0941204	-0.386029	-1.00172	489.109
0.723776	0.40435	0.509749	-0.135285	1452.13
0.265137	0.0669775	-0.108204	-0.547077	8800.87
0.917581	0.298021	-0.683241	-1.30759	57.8598
0.386437	-0.185364	0.099788	-1.74461	3199.68
1.4059	1.90356	2.29656	2.47077	50503.1
0.0595556	0.568112	0.613664	0.734453	13514.3
2.4529	0.487613	-0.284759	-0.23529	2546.44
0.539823	2.04941	0.717459	1.25236	8001.09
-2.20338	-0.205353	-0.675434	-1.93072	6802.99
-0.203274	0.140603	-0.131571	0.476267	4513.94
-0.32389	0.155769	-0.876857	-0.191788	13348.7
-0.405416	0.467921	0.448061	-0.582325	7514.46
-0.5617	0.382646	0.453162	1.03914	521.718
0.21401	0.491252	-0.5617	0.382646	521.718
0.00409236	-0.329717	0.0925313	-0.457571	7634.83
0.125771	-0.0369901	-0.414109	0.319159	1682.1
-0.144077	0.0311995	0.0583039	-1.27826	9960.35
-0.258787	0.424585	0.0591845	0.0707618	8726.12
0.0176599	0.157478	0.762557	0.778731	2135.09
-0.112829	-0.0572966	1.12984	1.25343	2135.09
-0.164722	0.393355	0.997656	1.24068	2135.09
-1.40212	0.139661	0.730857	-0.497414	2093.24
-1.62124	-0.415944	-1.75741	-0.140607	3217.91
-0.385864	0.0147399	-0.728645	-1.04734	1160.83
0.88715	-0.0127982	-0.0891588	-0.0647457	1465.12
-0.00873411	-0.579464	-0.422404	-1.57305	2009.57
-0.629899	-0.124943	1.42293	1.28743	769.309
-0.520634	0.874714	1.43389	0.449223	1861.76
0.441551	0.541416	0.396143	0.565612	17.341
0.620593	1.43515	0.859903	0.274934	2311.48
-0.637328	-1.17845	0.288779	-0.486154	6047.66
3.15662	1.23859	1.13075	0.754248	26624
0.227546	0.453786	0.533961	-0.671504	26624
-0.397435	-0.112751	0.277584	0.590353	920.112
0.691987	0.882894	1.75487	1.90055	1538.01
-1.62945	-1.50227	0.984095	-1.2305	295.173
-0.231564	-0.194998	0.0692695	-1.08701	192394
-0.102378	0.801558	0.707359	2.25684	2130.19
0.915074	-0.0245069	1.81451	0.951868	399.888
-0.657052	-0.703055	-0.519052	0.0698865	4175.21
-0.358335	-0.429036	-0.14292	0.330593	4175.21
0.560138	0.40719	-0.384656	0.577647	595.751
-0.384656	0.577647	1.80523	2.24469	595.751
0.69369	1.04678	-0.227361	-0.0960417	440.459
-0.74442	-0.580543	-0.227888	-0.988392	652.057
0.818881	-0.146525	0.522298	-0.469126	469.372
-0.424079	-0.718306	0.527014	-0.865812	1367.27
-0.205368	-0.0457404	0.276322	-0.325124	6033.83
0.850888	0.7547	-0.0853368	0.134943	12623.4
0.728826	-0.105333	-0.163072	-0.0196639	1309.77
0.351139	-0.0349395	0.283621	-0.228116	4498.18
-0.780519	-1.54457	-1.23816	-1.87855	1339.1
-0.500121	0.109696	0.0133203	0.1802	7196.64
-1.36295	-1.31961	-1.11586	-2.48732	1729.43
0.827705	0.40162	0.767311	-0.316843	4451.65
0.431966	-0.118892	0.590946	-0.0389328	5185.9
0.779656	0.218905	0.201207	0.260607	1562.73
-0.053302	0.0337546	0.205222	0.226797	1165.1
1.68549	1.46486	1.43321	0.621741	6122.54
1.05547	-0.138035	0.0824494	-1.37512	1853.86
-0.542767	-0.187508	0.0280118	-0.737516	1101.2
0.565726	0.580528	0.0911179	-0.420579	734.358
-0.0616317	0.0584279	0.858889	0.657018	3345.42
-0.0822292	-0.28763	0.722798	0.607	12006.5
0.43148	0.00524348	0.801636	0.0212211	7523.32
0.732265	0.471396	-1.14503	-0.00859202	6302.57
0.238137	0.266731	-0.648904	-0.924005	6302.57
-0.0119116	-0.377486	0.0826622	-1.19171	5480.61
0.559104	0.312509	0.234774	0.356646	964.586
0.653027	-0.166989	-0.123292	-0.349859	3884.46
-1.4056	-0.703614	0.506278	-0.628477	372.137
0.466649	0.1937	0.413681	1.46268	4722.26
-0.365821	0.477831	0.742524	0.311825	2670.08
0.751659	-0.00755942	0.562074	0.0914709	158863
-0.208646	-0.463896	0.751659	-0.00755942	158863
0.271789	-0.595036	-0.208646	-0.463896	158863
0.583169	-0.436993	0.296803	0.219579	158863
-0.51996	0.215942	0.533571	0.802672	6877.16
0.243137	0.436417	0.517903	-0.606486	4533.51
-3.20004	-1.33469	0.993833	2.47537	1817.56
-0.199801	0.701025	0.150988	0.265927	4405.69
0.150988	0.265927	-0.323239	-0.162775	4405.69
-1.89526	-0.00474448	0.179835	-0.143883	97.4506
-1.51892	-1.81492	0.405545	-1.36938	8098.89
-0.685188	-1.41093	-0.844884	-0.481654	215.64
-0.407103	-0.0246164	-0.25763	-1.655	3502.38
0.343931	-0.398159	0.68173	1.35605	1154.37
-0.887656	0.505345	0.271175	0.607669	10131.1
0.713414	-0.250366	1.28685	-3.59362	70.8164
-1.30621	-0.0898787	-0.860668	-0.67428	4156.89
0.136156	1.06277	-0.412923	0.139024	5727.09
1.80401	1.66293	0.139024	-0.412923	1829.28
-2.0089	0.156021	0.0540538	-0.258977	49941.1
0.859362	0.142082	0.271866	1.24878	1921.5
-0.32384	0.774811	1.24871	-0.0770446	1691.51
-0.260187	-1.03281	-1.08254	0.62597	2802.91
0.56171	-0.0836185	-0.444135	0.0630492	9158.15
0.531865	0.507731	0.56171	-0.0836185	9158.15
-0.357277	0.0334032	0.247472	0.148691	7788.68
0.792241	0.378644	1.09211	1.01346	1741.13
3.30532	3.55388	2.96906	6.21234	1284.45
1.4306	-0.13603	-0.355667	0.148393	504.542
0.639185	0.470163	0.822055	-0.274164	15811.9
-0.714967	0.72069	1.65549	0.186144	4642.97
-0.458405	-0.913501	-1.11654	-1.05887	1337.19
0.474189	0.590167	0.694546	-0.106359	511.161
0.189375	0.0778691	-0.24511	-0.091995	943.445
-1.52917	-0.189139	0.174461	0.462908	1140
-0.121955	-0.562221	0.272569	-1.65633	1028.58
0.112302	-0.19608	-0.187818	-1.12107	271.714
0.380484	-0.107701	0.535335	-0.956866	899.896
-0.332345	0.330113	-0.598447	-0.234767	4499.67
-2.66952	-0.359249	-0.26033	-0.652403	1126.32
-0.142227	-2.45558	-1.18676	1.4326	153.38
-0.201407	-0.0980484	0.233416	0.874734	2718.24
-0.951947	-0.241655	-0.638889	-0.251569	279.746
-0.831224	-0.235334	-0.0811323	-0.186845	77.7366
0.243089	0.960375	-0.0955961	1.52022	321.636
1.07427	0.0960269	1.16432	0.5657	75.1867
-1.08025	-0.264459	0.917422	0.111459	5537.36
1.60254	1.78447	1.30467	4.29826	69.1748
1.15447	-0.188634	-0.2012	-0.536499	2047.75
0.283637	-1.0326	-0.215496	-1.14036	6817.89
-0.00678094	0.33946	0.283637	-1.0326	6817.89
0.384762	-0.606513	-0.303578	0.824648	76.5766
0.291992	-0.23913	1.16689	-0.462178	4021.86
-0.0933446	0.0581689	-0.221771	-1.95762	931.421
0.0307318	-0.522851	0.16724	-0.609086	5724.73
-1.77919	-0.548896	0.0307318	-0.522851	5724.73
-1.3878	-1.30943	-0.744553	-1.88142	10724.6
-2.39424	-0.289287	-1.1628	-1.07564	1627.04
-4.28484	-0.305343	0.518061	-0.198744	747.594
0.0951384	-0.160356	-0.475184	-0.604057	4918.61
0.588209	-0.385597	1.41418	1.54397	3179.94
0.363708	1.14139	0.775383	1.2729	192.394
0.842284	0.458137	0.462847	1.04112	9877.36
0.779632	0.332938	0.828166	0.337235	1686.31
-1.02027	-1.09242	-0.744975	-0.364775	1165.97
0.0353692	1.54911	1.87597	1.64501	139.809
1.78123	1.65837	0.279031	1.57853	1148.17
-1.18989	0.265131	-0.92329	0.253533	3141.59
0.047533	-0.325958	1.04686	0.384049	329.242
1.84951	0.349281	0.0520497	1.03333	7998.6
4.78419	3.58464	1.19066	1.71548	1073.73
1.19066	1.71548	2.61496	2.48512	1073.73
-0.899155	-0.458378	-0.44184	0.667217	1296.08
-0.547541	-1.02051	0.564973	-0.308329	1028.91
0.831206	1.81892	0.524056	1.93109	4116.82
1.77648	0.908294	2.66434	2.88679	4976.54
-0.703249	-0.355457	0.0960112	-0.489408	1961.11
-0.0733819	-0.609603	-0.778871	0.0768046	1241.43
-1.18106	0.173865	0.713889	0.220468	1992.65
-0.0210249	-0.291704	-0.874904	0.438649	5389.82
0.742095	0.235209	-0.590625	0.457712	1402.4
0.302821	0.0177921	3.07755	0.532586	4605.62
0.00522742	-0.949049	1.33291	-0.354379	74.3684
-0.559812	0.537647	-1.3014	-0.705258	333.399
-1.17793	-0.0770994	-0.25313	0.314136	181.535
1.13492	1.20647	0.0846691	-0.883444	4406.81
0.179063	-0.378815	-0.336624	0.165381	628.379
2.21432	0.315868	0.406282	0.46433	7084.85
0.133924	0.332481	-0.303901	0.0625488	4791.33
-0.31729	-0.376721	-0.821464	-1.11204	4539.45
0.861244	0.0603362	-0.202182	0.204949	8136.88
1.81478	1.6903	-0.0846737	-0.250879	985.689
-0.184851	0.427134	0.575031	-0.210574	27657.6
0.0340232	0.231862	-0.607588	-0.0830848	2340.45
0.902346	0.23305	-0.344752	0.545627	556.987
0.253432	0.0228871	0.293665	-0.418205	1415.62
-5.65462	-0.155838	-0.106384	0.0873894	2.51214
0.0609145	0.169054	-0.489044	0.0629829	989.31
-0.489044	0.0629829	1.58631	1.27842	989.31
0.376277	-0.943754	-0.0247007	0.279	19.8224
0.288006	-0.0156851	0.523963	-0.235891	185.593
0.0211558	-0.117692	0.168846	-0.000546006	2040.22
1.19229	0.466159	1.31583	0.748784	814.714
-0.123898	-0.629117	-0.0108893	0.172111	1000.49
-0.702654	-0.406905	0.100462	0.192487	2077.18
-2.58473	-0.716904	-0.876635	-0.540439	3.02331
-0.713644	-0.0386901	-0.0673796	0.297994	1755.57
-0.169048	-0.704586	-0.259543	-1.00038	11057.9
-0.515099	-1.25087	-5.81823	-3.94163	5729.19
0.111394	-0.714677	-0.709084	-1.34258	3387.21
2.32018	2.31755	1.24818	1.36233	12190.6
0.10858	1.09468	2.32018	2.31755	12190.6
0.241204	-0.517516	1.76449	-0.760605	6740.9
1.44294	0.22383	-0.530128	-0.147417	2643.77
0.778113	0.145713	1.21087	-0.018629	1886.22
0.145235	-0.0964965	-0.319804	-0.58989	3782.04
0.202569	-0.135343	-0.0582748	0.169035	2164.54
0.0703412	0.0114112	0.541253	1.16919	9828.76
1.2895	0.946181	0.749623	1.75435	3099.45
-0.201849	-0.602091	-0.716649	-0.941796	4982.46
-0.295923	-0.0976049	-1.07568	-1.44575	2578.75
-0.654934	0.756715	-0.264832	0.772521	10672.7
0.995761	-0.488328	-0.441124	0.72446	1114.83
-0.15777	0.0615055	-0.331007	-1.08149	1060.8
-0.362793	0.630184	0.505656	-0.108247	3229.86
-0.743467	0.39633	0.326142	-0.884405	26942.3
-0.274296	-1.02298	-1.86478	-1.01625	9490
-0.481573	-0.2081	0.148892	0.568891	60.39
0.562235	0.0435706	0.168731	1.45901	642.152
0.231394	-0.05139	1.68916	0.421869	17154.4
-1.5541	-0.29487	-0.258228	0.181713	3543.73
-0.224648	0.136706	-1.5541	-0.29487	3543.73
-0.870022	-0.837064	0.217077	-1.24275	49.051
0.0131519	0.252245	1.67857	0.101117	4105.11
0.739142	0.168596	0.179121	0.0372996	815.206
-0.40247	-0.0861967	0.130899	-0.724988	13230.7
1.68972	-0.451245	-0.367266	-0.425794	789.604
1.17256	1.04411	2.03294	2.02163	2176.9
0.898417	-0.133127	0.00125867	0.658569	5877.13
0.138898	-0.346908	-0.169023	0.748519	153.941
0.511588	-0.276192	-0.81	-0.476018	6364.5
-0.955954	0.212729	0.266539	0.0273066	18.2924
0.266539	0.0273066	-0.478377	-1.20695	18.2924
-0.00487537	-0.0448768	-0.0417218	-0.592216	162.152
-0.220516	0.557487	0.398368	0.837992	1052.11
-1.1055	-0.528107	0.45475	0.157133	1094.52
-0.853307	-0.290071	-0.851324	-1.17277	432.884
0.290754	0.486619	0.40485	0.719692	380.749
1.35595	0.482295	1.18351	-0.34932	2614.1
-0.695595	0.648019	-0.489349	-0.057345	1618.91
-0.345858	0.103975	0.510409	-0.21162	798.219
-0.0987105	-0.0486402	-0.120331	0.87182	606.215
0.598847	-0.379972	-0.387234	-0.400469	7738.34
-1.06884	-0.525162	-1.14533	-1.43958	3221.27
0.427997	-0.0775843	-0.0290293	0.249105	674.451
-0.0936092	0.802223	1.83877	0.362183	15455.9
1.83877	0.362183	-0.814256	-0.441502	15455.9
-0.143172	-0.0489806	-0.132125	0.373142	0.906865
2.13026	2.06475	1.53681	1.9842	12670.6
0.520257	1.0077	-0.0759947	0.598175	1244.73
-0.19391	0.0618145	0.390069	-2.18574	4874.56
0.514696	1.59656	0.690678	2.15687	51.9299
-2.40421	-0.251967	-0.619656	-0.700102	86.1485
0.247139	-0.801365	-0.941821	-1.36363	1256.08
-0.15034	-0.0158199	-0.0471456	-0.392819	4055.48
0.207195	-0.316209	-0.681837	-0.317379	364.272
-0.0545287	-0.402136	-0.0954468	-0.227048	2256.46
-0.211381	-0.214319	-0.132445	-1.22668	3352.52
-0.93692	-0.531155	-0.21474	-0.213682	2483.38
-0.425823	-0.138237	0.315886	-0.176949	1295.77
0.195933	-0.149959	-0.613083	-0.29375	9031.33
-1.00062	0.265951	0.923781	-0.197805	1195.61
1.1787	0.0479083	0.295166	-0.602198	1689.16
0.235371	0.111051	-0.417963	-1.46252	413.289
0.65037	0.360446	-0.018021	-0.149289	1246.5
-1.62171	-0.434066	1.13588	0.207176	5637.27
-1.05361	-0.634893	-0.190588	-2.0673	123.399
0.509075	-0.204505	0.0220458	-0.158452	4352.72
-1.12982	-0.320952	0.243203	0.368175	171.965
-0.372286	0.0203402	0.326274	0.603575	3416.38
-0.619365	-0.179012	0.127135	-0.583737	1481.72
1.26682	1.98157	0.791656	0.350437	985.171
-0.728584	0.046611	0.412897	-0.0333136	800.334
-0.206731	-0.295263	0.527436	-0.350536	2027.46
0.260205	1.00505	1.0225	0.669465	1638.52
0.113682	0.550949	-2.12894	-1.65198	1501.34
-0.427248	0.0802947	-0.249393	0.0989663	1501.34
-0.956543	-0.222015	-0.326664	-0.163104	1386.17
-0.966755	-0.183852	-0.318588	-0.325475	949.19
-0.0246652	0.292347	0.0107752	0.509746	2373.89
-0.706818	-0.744918	-0.176566	-1.2894	415.95
-0.947165	-0.377551	-2.66429	-0.186755	4159.07
2.30324	-0.0169804	1.1058	1.08204	602.021
-0.606092	-0.228093	-1.55336	-3.85409	3673.58
-0.155758	-0.351286	-0.163902	0.165353	2740.5
-0.382405	-0.541419	-0.744497	-0.177261	300.837
-0.851079	-1.0427	-0.11512	-0.674013	5981.82
1.43652	1.65966	3.13277	2.60234	84.2075
-0.283092	-0.144225	0.0168365	-0.206615	26846.1
-1.17093	-0.354777	-0.283092	-0.144225	26846.1
0.0634489	-1.14305	-0.493116	-0.368416	26313
-0.510327	0.34479	0.165308	-0.345308	2757.66
-1.08814	-0.128926	0.242424	-0.0521906	8266.32
-0.0338758	1.89055	1.11283	1.60149	119.793
-0.649275	-0.57429	-0.328977	-0.118227	165.287
-0.725321	0.10017	0.798949	-0.253265	3215.88
-0.162174	-0.242215	-0.353484	0.176059	36640
-0.407722	0.0315686	2.23666	-0.609843	1208.91
-0.26708	-0.276421	0.116571	-0.749419	6171.63
0.0524357	-0.600455	-1.00589	-0.492187	1720.57
-0.298355	0.044272	2.14476	2.0378	148.996
-0.289909	0.021221	0.116268	-1.00925	2353.92
-0.17759	0.144877	-0.33816	-0.052167	3459.72
-0.304853	0.478961	-0.886251	0.883759	5891.21
0.0746071	-0.253844	-0.650898	-2.38609	7712.73
1.01478	-0.598824	-2.01139	-3.1891	4701.31
0.336915	0.0784873	-0.137607	0.0309897	14727.1
-1.30005	-0.0885576	-0.433161	-0.858898	3134.11
0.407759	-0.0742902	-0.00859731	-1.87202	7002.74
0.822623	0.27343	2.13306	0.0800791	1935.93
-0.571384	-0.179293	0.41	-0.239948	1148.01
2.28783	3.54078	3.3506	3.1513	19005
1.65569	1.91911	0.549798	1.62036	19005
-0.304453	0.122683	1.30262	-0.0373677	98.3181
-0.172423	-0.0690731	-0.333455	-1.5491	6347.55
-0.688688	-0.123913	-0.185272	-2.0294	438.561
-1.88243	-0.241016	-0.553594	0.613978	4200.28
0.904692	0.38443	0.186309	-0.577886	1067.76
0.749229	0.975007	-0.74331	0.420666	879.833
0.246833	-0.085465	0.677414	-0.185595	1675.44
-0.313227	0.215583	1.03567	0.419829	1716.8
0.320569	0.31291	1.39195	0.941319	1991.16
0.301289	-1.75684	-1.00462	2.31553	5993.14
-1.7445	-1.01656	-0.80059	-1.70394	7939.34
-0.194109	-0.549439	-1.67247	-0.664754	67.9782
-0.0363576	0.171257	0.598265	0.482291	1328.01
0.181553	0.76452	-0.126607	2.7566	3411.32
-0.126607	2.7566	2.50046	1.9513	3411.32
0.426141	0.910017	0.689454	0.894606	14327.7
-0.49262	-0.804602	-1.26487	0.289421	45747.2
-0.443529	-0.255553	0.23933	-1.06938	1163.04
0.169456	0.275351	0.219694	-0.110546	1792.05
-0.82055	0.350586	2.51477	0.918622	7260.72
0.180801	0.14838	-0.0171651	0.456316	1517.21
0.693477	-0.63654	0.0577805	0.0713363	1275.81
-0.540184	0.313659	-0.201116	-0.579251	3167.73
-1.12565	-0.824823	1.04115	-0.780785	8646.87
-1.01419	0.647005	-0.276618	0.482765	232.871
0.578484	0.0901629	0.938556	-0.230961	58.7793
-0.177179	0.0687283	0.264565	0.373547	22.6069
-0.491534	-0.125118	-0.871615	0.0246993	2000
0.719947	-0.0726427	0.230769	0.411849	504.778
0.561052	-0.324863	-1.321	-0.0183489	1520.87
0.516837	-0.529732	0.0536769	-1.51079	38.4247
0.139718	0.493121	0.0541809	0.485425	5317.48
0.892093	-0.539176	0.115551	0.470373	60.1018
-0.852026	-0.247738	-0.220509	-0.402206	8225.21
-0.220982	-0.409521	-1.1217	0.367917	4511.53
0.102154	-0.196469	0.991727	0.797543	1830.66
-0.429353	-0.280965	-0.3368	-1.32652	3607.94
0.137949	-0.372185	0.073601	1.37586	4635.37
0.11334	-0.44541	-0.0739572	-0.775723	1362.25
0.764132	0.156124	0.730753	-1.11951	3562.47
0.05554	0.166906	6.5491	4.93024	2796.99
-2.46979	-1.99661	-1.26816	-3.04721	3000.05
-1.59565	0.045812	0.178129	-0.735721	320.183
-0.0505922	0.150595	0.934559	0.0775188	14312.9
-0.55258	-0.286518	-0.479381	-0.620161	7640.15
-0.382201	-0.0998573	0.675559	-0.234801	2929.29
-2.83336	-0.374274	-1.13182	-3.23523	2143.81
1.08875	0.462871	0.843697	0.186231	1958.67
2.08568	1.86168	1.67639	1.39621	136139
-0.0418985	0.359118	0.211705	0.958858	15465.5
0.0256065	-0.897363	-1.53699	-1.7358	17037.9
1.52965	-0.269249	-1.24987	-0.183201	1442.69
0.125546	1.72124	1.46022	2.33093	8233.63
-0.483328	0.620977	-0.0713289	0.0393365	5270.34
0.922039	-0.240138	-0.0513488	-0.678714	1639.29
-0.527282	0.258075	0.533868	-0.181657	5511.1
-1.12793	-3.78273	-2.88436	-4.40504	515.244
-0.130305	-0.489203	0.144771	0.356821	1487.9
0.341451	0.233722	0.15203	-1.55096	7265.89
0.39335	-0.25343	0.939343	-0.967295	3343.36
-0.518288	0.350914	0.422596	0.598645	477.298
-0.29719	-0.0467204	-0.325309	-0.425731	32.6173
0.00173531	-0.146455	-0.574416	0.414271	608.494
0.627417	0.619876	0.987148	3.19325	4134.34
-0.0371006	1.48861	1.33399	2.41764	9351.37
0.197348	0.822089	0.893257	-0.628664	4690.64
0.0187013	-0.184601	0.365548	0.338407	728.245
-0.33438	-0.0553145	0.183564	-0.745063	9008.74
-0.370579	-0.691199	-0.583135	-0.485282	3224.74
-1.02898	0.958453	3.82031	0.832959	5613.23
-0.070088	-0.777495	-0.800699	-0.345892	3435.29
0.221099	-0.207997	-0.516959	-0.663684	3459.38
-0.147684	-0.142957	0.826855	0.252169	19090.5
-0.867832	0.0483937	0.766976	0.0991136	1135.25
-0.293148	0.591126	0.951764	1.81007	6183.15
-0.404948	0.0523604	0.29447	2.27331	5.25355
0.50517	1.07512	2.27331	0.29447	1934.81
0.141778	0.571899	0.15012	0.495542	1915.4
0.15012	0.495542	0.532116	1.4406	1915.4
-0.350177	0.0314535	-0.357812	-2.21954	707.35
-0.787673	0.369201	-0.62025	-2.06863	1126.39
0.100336	0.310319	-0.238373	0.291262	1027.14
0.40612	-0.227406	2.13911	-1.25853	1100.33
-0.375511	0.692414	-1.74149	-0.0178575	1464.16
0.512726	-0.0395775	-0.372283	-0.0686791	1026.31
0.411141	0.271489	0.512726	-0.0395775	1026.31
0.857778	-0.218951	1.10748	-0.228116	3703.33
-0.191429	-0.821057	-0.521617	-0.480337	11452
0.985712	-0.138117	0.356485	-0.027923	2874.22
0.595656	0.154166	0.0170669	1.39165	14651.9
-0.631447	-0.206891	-0.0128599	0.652844	6596.09
0.360114	-0.175352	0.589444	0.601171	6596.09
-0.0682439	-0.360564	-0.187508	-0.519486	2761.95
0.855688	-0.618951	-0.00668133	-1.01407	1327.64
-0.0615504	0.589588	-0.366229	-0.571682	1393.08
-0.477468	0.0950293	1.01555	-0.957637	3087.9
-0.624756	0.974806	-0.0866038	1.90724	666.416
-0.885318	-0.855975	-1.30005	-1.37681	1313.09
1.0925	0.753101	-0.681226	-0.726011	339.74
0.83611	1.44412	0.248786	1.11851	4395.05
0.250665	-0.201091	0.592777	-1.06941	3583.7
0.287779	-0.214758	0.250665	-0.201091	3583.7
-0.143333	-0.144748	1.0445	0.627145	221.23
0.567766	-0.420324	0.0676471	-0.289298	447.183
-0.6878	0.311163	0.320147	-0.524175	2447.62
0.322414	-0.592105	-0.446421	-1.2502	996.747
1.29564	2.11539	3.32207	3.11028	2101.94
-0.654527	-0.79576	0.585203	-0.834012	2323
-0.274995	0.114323	-0.654527	-0.79576	2323
-0.170594	-0.0514903	0.106002	0.413264	2083.02
0.0399164	-0.520452	0.589921	0.910992	312.691
-0.715013	-0.148406	-0.126932	-1.16026	58.4001
0.0408128	-0.236725	2.08033	1.49444	3919.08
-0.573727	-0.4776	-0.490852	-1.72923	2780.4
-1.06234	0.0852298	2.26906	-0.225159	393.083
0.834821	1.38707	1.44662	0.0804286	2323.17
0.487183	0.568431	0.229597	0.613272	6258.83
-0.0614927	-0.464983	-0.644877	-0.719229	5342.09
-0.0596802	0.322528	-0.218729	0.324402	1781.71
-0.0959526	-1.0803	-0.662391	-0.487385	1262.86
-0.422417	0.270995	0.0452179	-0.0739484	4233.47
-0.594071	-0.861703	0.733229	-0.788556	6586.48
-1.7672	-0.887714	-0.505649	-0.782203	2044.55
-0.877884	0.625573	0.153833	-0.631967	2599.09
-0.0520443	-0.0995518	2.13115	2.6853	23552.6
0.0034309	-0.114902	0.201367	-0.0865054	40261
-0.855589	-0.0378003	0.542434	1.18361	2030.98
-0.182084	0.51391	-0.379099	0.489974	2030.98
-0.524456	-0.273347	-0.45116	-0.677847	2601.61
0.916096	0.775522	0.113702	-0.263371	5009.53
0.0454543	-0.254286	0.916096	0.775522	5009.53
0.51432	0.373075	0.0454543	-0.254286	5009.53
-0.17827	0.464767	-0.158209	1.24211	14891.8
0.450221	-1.69988	-0.591499	-0.801702	22.1292
2.42627	2.40065	-0.204046	0.246899	123.037
-0.787887	-0.336963	-0.498356	-1.00197	8.8448
-0.01794	-0.212218	-0.93317	-0.0268406	14329.4
-0.389934	-0.11177	-0.29222	-0.304015	6719.08
0.322587	0.90568	3.15688	3.56322	1187.91
1.6325	2.15843	0.731069	2.06132	3124.27
0.259397	0.653601	0.191192	0.975029	3506.71
0.211952	0.385977	-0.0805472	0.984537	3029.5
2.83428	1.05173	1.28638	2.76087	5865.33
0.0587775	0.148502	0.225985	1.06796	940.827
0.785334	1.58341	1.67942	3.77627	658.505
0.900373	0.961015	1.52449	0.903742	2679.19
2.12137	1.87419	0.0868386	-0.110042	512.413
-0.449305	-0.393502	-0.487518	-1.03052	529.377
-0.899113	0.239069	-0.0303226	-1.46781	12995.2
0.275622	-0.0646702	-1.22033	-0.527797	2517.57
-0.000623333	0.518268	0.481818	-0.587101	1181.95
-0.186708	0.018012	-0.214727	0.742162	7764.76
0.683677	0.421567	-0.799124	0.143535	5534.29
-0.350352	-1.14399	-0.135029	-1.35921	9728.93
0.0457935	-0.837914	-0.350352	-1.14399	9728.93
-0.0752226	0.934695	1.21845	0.0783029	3976.56
0.947839	1.20997	2.66121	1.40689	2916.7
0.582521	-2.05283	-2.13749	-0.498072	11512.7
1.44639	0.674591	1.36677	1.17069	6595.19
0.563879	0.762851	0.153041	-0.442657	2764.22
0.153041	-0.442657	1.07888	0.958081	2764.22
-0.157385	0.386568	1.15134	1.00418	7085.76
-1.90867	-0.202292	-0.891298	-0.779981	841.9
-0.514029	0.157056	-0.22648	0.671163	1511.81
-0.598127	-0.756414	-0.955421	-2.7758	2513.37
-0.300677	0.596754	1.04897	0.763012	13455.6
-1.32739	-0.989259	-0.570296	-0.38092	1962.84
-1.02239	-1.27846	-1.46402	-2.38401	106.156
0.372045	0.968112	1.06269	0.751613	3425.94
0.282286	-0.20947	0.372045	0.968112	3425.94
-0.220592	-0.599532	-1.5633	-2.06849	1634.32
-0.390494	-3.32405	-5.39336	-3.93737	4.68301
1.21398	0.660449	-0.586957	-0.169702	3234.37
-0.335969	0.478967	4.30481	2.44624	915.11
0.242109	-0.715875	-0.456949	-0.555626	11313.8
0.799417	0.284756	0.446469	0.00938957	4180.68
0.171518	-0.149665	-0.245855	-0.7877	411.685
-0.0979163	-0.197344	-0.231719	-0.66975	3909.8
-0.718325	-0.704725	-2.43682	-1.42234	315.558
-0.42114	0.786238	1.58844	0.876073	110.411
-0.372389	0.432645	0.376003	0.0580113	1083.21
0.108383	-0.338241	0.469245	0.228333	2423.81
0.541615	0.5317	1.61158	0.944018	14989.7
-0.121709	0.967167	1.55348	1.12726	2354.23
0.57267	-0.0256465	0.44689	-2.41793	3065.66
-0.142362	-0.170674	-0.0468564	0.620627	1701.21
0.0862041	-0.270931	0.275828	0.500463	1701.21
-0.815266	-0.440031	-0.351932	-2.8872	2929.23
-0.440742	-0.971931	0.713511	1.21266	1824.83
-1.26263	-0.0430868	-0.337646	-0.414171	252.524
0.0105002	-1.33772	-2.31747	-1.17131	1265.61
-0.368126	-0.141471	-0.177861	0.0388821	507.346
-0.242409	-0.0756074	0.961934	1.20501	7642.32
1.41844	1.59985	4.2328	2.03179	3940.56
0.186074	0.250383	-0.407377	-0.393729	2983.75
-0.446249	-2.51572	-5.25525	-3.79107	530.528
-2.68733	-0.132476	-0.914417	-0.012248	869.77
-0.402286	-0.0176756	-0.168157	-0.0598996	3950.32
-2.03359	-0.233707	-0.402286	-0.0176756	3950.32
-0.345396	0.256606	-1.25774	-0.71247	1679.72
-0.356288	-0.648481	-0.188646	0.273088	586.313
-0.677101	-0.0631331	-0.166562	-0.39201	6489.77
1.80334	-0.217569	-0.576749	-1.51415	490.65
0.263495	0.0634087	-0.346362	-0.303683	1102.63
-0.13648	0.194441	0.263495	0.0634087	1102.63
-1.19756	-1.16994	0.697198	-0.556609	1345.82
2.29978	1.59839	2.45026	1.19999	3252.91
0.0194697	-0.425594	1.63951	-0.82474	408.173
-0.0141726	0.039348	-0.872689	0.018698	1433.24
-0.172546	-1.04916	-0.486779	-0.897684	2142.31
-0.41425	-1.25236	-0.172546	-1.04916	2142.31
0.530529	-0.490185	-0.41425	-1.25236	2142.31
0.331061	-0.316446	0.553322	-1.14733	1829.01
-1.38083	-3.28218	-3.17496	-3.28375	5696.62
0.368693	1.62335	1.33021	0.783478	2435.47
0.676076	0.694903	0.487659	0.571149	1197.56
0.236558	-0.00724039	0.747499	-0.552847	5006.55
-0.236788	-0.454963	0.0497375	0.231634	3731.06
0.219485	-0.00295561	0.872994	-0.462688	1317.81
0.851058	0.14973	-0.239911	-0.953896	4559
-0.185218	0.0860239	-0.0653654	-0.0160333	1343.93
-0.589859	0.118647	-0.373975	-1.26088	2092.41
0.353105	-0.0653005	0.575548	0.227759	2092.41
0.366784	0.182648	0.822056	1.65342	1861.06
-0.805932	-0.217905	-0.806634	0.0221332	3320.43
1.43512	0.205175	2.02698	2.99028	468.241
-0.150673	0.422506	0.407864	0.58145	11858.5
0.407864	0.58145	0.758307	1.40302	11858.5
-0.00509129	-0.103013	-0.518504	0.0445743	21611.1
-0.518504	0.0445743	0.798349	0.651664	21611.1
-1.37007	-0.525037	-0.0167519	-0.377439	1387.66
1.61741	0.197936	0.468169	0.0130455	356.763
-0.277249	1.43208	0.865386	0.645878	959.654
0.477169	0.592869	3.64326	2.76354	2423.53
0.161106	-0.0464938	0.0366263	0.0535193	1838.85
-0.0815475	0.174306	0.134662	-0.906558	404.446
-0.27113	0.421286	2.25366	1.45843	3.9128
0.144303	0.033786	0.314764	0.347875	7429.88
-1.60423	0.529097	1.19814	1.28236	1662.05
-0.0665796	0.498038	1.60851	0.330443	1255.64
0.133723	-0.189663	-0.389845	0.121147	1938.99
-0.136794	-0.218553	0.688508	0.29407	14208
-0.1876	0.397701	0.00233545	0.326865	8857.18
-0.118675	0.0044514	0.119065	3.639	4632.83
0.451118	-0.385351	-0.597749	-2.31988	1258.23
0.132511	0.19254	1.79869	0.955609	836.182
0.00519006	-0.258896	0.560224	0.53855	1579.38
-1.39909	-0.0361174	0.0404312	-0.19865	1653.69
-0.199913	-0.117146	0.308209	1.01633	160.929
-0.135599	0.235272	1.29685	1.15504	4364.08
1.29685	1.15504	0.906106	1.44749	4364.08
-1.87617	0.156357	-0.748966	-1.04606	1074.34
1.16979	1.65558	0.202426	-0.146433	1691.34
-0.899172	-2.77106	-1.21767	-0.581691	2029.85
-0.805106	-0.91441	-1.14531	-0.295756	46.6687
-1.81647	-3.32263	-2.05064	-3.59633	5857.5
0.0259705	-2.25208	-2.2241	-2.90094	12466.3
-5.07994	-5.11387	-6.00055	-5.57345	93.0322
-1.17919	-0.0569923	-0.432059	-2.28999	292.277
0.0834598	-0.611365	-0.733647	0.0483289	185.567
-4.63609	-2.44368	-4.04046	-5.11794	18.6511
-1.25614	0.339278	-0.317268	-0.411089	719.691
-0.301164	-0.0945862	1.25599	-0.0794548	655.266
-0.0211326	0.220093	0.538041	0.118805	1797.55
0.144303	-0.120546	0.618343	-0.0572488	1470.61
-0.364538	0.664299	-0.116106	0.356867	6380.3
-1.33002	-1.89875	-1.1766	0.347011	38221.1
-0.165433	0.684214	0.604962	-0.323423	387.336
0.897173	-0.43748	0.519034	0.105672	16804.8
-0.326726	0.271055	0.897173	-0.43748	16804.8
0.141819	-0.0256313	-0.319398	0.363241	14044.9
-0.315565	0.20705	0.59346	0.809922	12349.3
0.694066	-0.127893	0.372652	-0.590804	347.722
0.455666	-0.0938624	0.644325	-0.375649	1191.58
-0.814947	-0.043362	-0.585314	-0.986001	14125.2
-0.585314	-0.986001	0.135	1.00379	14125.2
-0.647496	0.101084	0.696265	0.74908	3002.57
-0.328005	0.297545	0.224701	1.5054	2514.4
0.342763	0.691089	2.08569	1.93945	852.523
0.592206	0.533882	0.351991	-0.00797161	5877.78
-0.20811	0.0414674	-0.182397	-1.68336	3675.25
2.5102	2.54564	2.28248	4.25265	88594.6
2.8318	3.1651	1.66927	2.8295	88594.6
0.143607	0.911338	1.26107	2.4217	1136.92
1.55124	-0.379726	0.627923	-0.37555	801.702
0.236291	-0.216831	0.19598	-1.57363	1813.88
0.281866	0.11998	0.378549	-0.320042	3942.58
-0.407189	0.5878	0.609697	0.652368	1582.55
-0.69069	-0.00960201	-0.211535	-0.522574	4751.82
-0.0326196	0.765196	-1.34593	-0.686359	2451.05
0.0857194	0.133549	0.522315	0.925728	66532.5
-0.261827	-0.803502	-1.37195	1.17333	2998.01
0.207072	-0.50166	-0.460995	0.0814762	760.084
-0.374831	-0.388156	0.836602	-0.258593	1155.59
-0.084008	1.32443	1.99032	1.12635	262.052
0.24227	-0.0558521	-0.740821	0.237518	1233.52
-0.162702	-0.871897	-0.212353	-0.842629	204.899
0.151658	0.185869	-0.280354	2.69282	211.291
0.493742	0.60275	0.866854	0.143712	229.272
0.14486	1.05406	0.695131	-0.844545	4552.35
-1.34166	-0.318688	-0.302763	0.194158	1487.81
-0.902803	-0.858208	-0.271861	-0.879441	267.166
-0.743254	0.100934	0.180189	-0.0612837	2005.11
0.190834	0.592558	0.533625	1.26997	92.7039
1.10298	0.392549	1.89532	1.63498	76.2099
-0.897028	-0.290514	-1.23427	-0.288403	1977.52
0.65112	0.579474	0.773467	0.393687	9980.2
-0.903739	-0.354981	-0.276454	0.376405	1157.14
-3.36256	-0.667047	-0.13621	0.0419565	1088.59
-0.13621	0.0419565	0.543423	-0.789984	1088.59
-0.811751	-0.28485	-0.179538	-0.75222	1464.57
0.46621	0.567651	1.17132	-1.77932	6849.71
1.7059	0.793653	1.82164	0.98449	121.791
-2.05902	-1.887	0.0819216	-2.43865	759.93
0.758744	1.46647	0.786661	0.845756	2278.86
-0.293456	-0.0334244	-0.12155	-0.393823	3806.61
-0.867102	-0.267242	-0.254058	-0.389237	202.192
-1.89008	-1.86372	-1.57562	-1.61595	500.304
-0.365247	-0.814177	-1.89008	-1.86372	500.304
0.676632	-0.28412	0.373774	0.466876	4750.19
-0.137808	-0.308203	0.384611	-0.0371935	804.182
0.694255	0.614139	-1.47513	-2.52579	2921.73
-1.49843	0.20058	0.34045	0.511251	2902.69
0.34045	0.511251	1.33964	-0.239687	2902.69
-0.781055	-0.589014	0.22529	-0.25927	4965.66
0.22529	-0.25927	-0.667323	-0.502692	4965.66
0.251075	0.20589	-0.301654	-0.0234812	475.464
-0.802612	-0.106927	0.210828	-0.712864	416.328
0.439292	0.972253	0.253145	0.810556	1331.21
-0.399889	-0.199833	-0.095137	-0.128196	2336.7
0.826141	-0.283158	-0.558728	-0.1105	2833.21
-0.133033	0.250333	0.777647	-0.940631	1884.42
0.280795	-0.967257	-0.200215	-0.166084	97.349
0.908295	0.97476	0.581536	0.704803	2369.45
-0.0357247	0.660309	2.8554	1.88354	19535.5
-0.329319	-0.275361	0.142119	0.291398	234497
-0.027858	0.440665	-0.218796	0.155305	234497
0.665896	0.346263	-0.791859	-0.0874248	14024.7
-0.791859	-0.0874248	1.50296	0.610489	14024.7
1.47432	0.282244	0.974754	0.471723	1325.89
2.41773	2.38939	2.69468	1.87312	1169.2
-0.716535	-0.209999	0.576603	-0.520468	672.03
-0.176841	0.0940806	-0.208943	-0.858806	461.688
-1.3364	-0.306245	0.041	-0.266463	226.459
-0.844259	-1.36697	-0.542646	-2.22834	54.7053
0.480293	0.575203	1.0101	-0.38146	4114.21
-0.224839	0.29975	0.225469	-0.33646	4206.44
-0.211293	-3.18988	-2.24952	-1.57851	4731.51
0.124797	0.286377	-1.57851	-2.24952	305.505
0.0375332	0.175445	-1.01854	0.0880662	3846.03
1.13977	0.912276	1.58135	1.59865	7194.29
0.710619	0.0402207	0.228023	-0.418713	1621.29
1.1549	0.0292364	0.0776931	-0.0175277	6639.58
-0.406519	-0.313731	1.7146	-0.441684	938.008
-0.423053	-0.29224	-0.391255	0.487789	159.2
-0.0865702	-0.366945	0.285783	-0.746695	9358.69
0.445511	-0.0101405	0.832063	-0.119132	1979.28
-2.15683	0.267094	1.41524	-0.481369	288.192
-0.383593	-0.122758	0.716004	0.936416	6237.6
-0.0557759	-0.0953579	0.55242	-0.577595	46712.6
0.528312	0.0750841	-0.188175	0.40982	3751.17
0.121019	-0.25288	-0.224834	-1.23098	1247.12
0.354715	0.793592	-0.361707	0.808286	807.262
0.214523	0.675911	-0.293865	1.36261	1491.88
-0.425954	0.110552	-0.0798133	0.0148123	4772.53
0.862099	0.0335977	0.435743	1.50496	5600.67
0.809688	1.43067	0.277355	0.00559597	5600.67
0.117621	0.861056	0.809688	1.43067	5600.67
0.0759632	-0.115732	0.431871	0.775354	590.501
-0.478646	-0.229648	0.284896	3.49466	2034.24
0.0940145	-3.03794	-2.21361	1.22655	9256.69
-0.223257	-0.919271	-0.830696	-3.46581	13.1722
-0.562777	-0.649545	0.764666	-0.602221	2742.79
0.764666	-0.602221	-0.572246	-1.05473	2742.79
-0.453908	-1.14038	-1.27768	-1.28098	32.301
1.37838	0.767647	0.393735	0.0870428	32.8018
0.332052	2.13058	1.80026	1.2137	72620
0.790035	1.96228	1.79118	1.66095	7824.77
0.288795	0.53205	0.431518	-0.630316	1040.06
0.687028	-0.289077	0.749001	0.529972	60.7194
1.10383	0.4082	0.687028	-0.289077	60.7194
1.36727	0.781786	0.148581	-0.16889	1920.64
0.634685	0.0442324	0.0172558	1.26544	3246.89
1.87289	2.35579	1.75768	1.90771	287.591
0.489967	1.74016	1.20769	1.61819	238.296
-1.42198	-0.791847	1.37282	0.899028	11.0054
0.19172	-0.38113	0.58609	-0.175368	20.3941
0.0260282	-0.423555	0.260842	1.08761	842.874
-0.0280766	0.599384	0.404692	0.709345	13940.3
0.156446	0.590033	0.679301	0.250271	1132.44
0.276262	0.610045	-0.088177	1.99347	510.286
-0.145119	-0.625884	-0.0589691	0.281817	5007.85
-1.20772	-0.216818	2.34848	2.35488	3037.35
-2.73444	-2.05989	-3.79226	-1.81197	65.1836
0.159313	-0.160176	0.264993	-0.923794	877.663
-1.19822	-0.118191	0.0980672	-1.15348	1343.7
0.11201	-0.0691608	0.786359	-0.259516	3369.61
0.228786	-0.249913	-0.412096	-1.12715	2221.69
-1.41671	-0.304926	0.384803	-1.75977	1918.95
-0.605085	0.111629	-0.177827	0.0924046	3779.97
0.535042	0.212684	0.0857277	0.891915	5175.16
0.335767	0.272984	0.472188	0.79872	275.038
0.829054	-0.573627	-0.917602	-1.34948	6906.77
-3.22349	-0.791591	-0.421984	-1.22127	1621.9
-0.056889	0.586938	0.889324	0.351975	183.239
-0.0322351	0.179865	0.223412	0.134966	3414.07
-1.32773	-0.63385	-1.86402	-2.53467	30.5498
-0.605153	-4.11434	-3.85725	-4.76729	4418.82
0.0928283	-0.544434	-0.273307	-0.256314	955.702
-0.227047	0.0322723	0.111018	-0.402532	4481.74
1.0566	0.568542	3.33697	5.56204	14668.2
0.598347	3.26657	1.27182	2.78179	54.6717
0.502438	0.181428	0.267662	1.11252	3683.79
0.222519	0.261126	0.687514	0.469954	2816.76
-0.538962	-0.220281	0.222519	0.261126	2816.76
1.44698	0.467484	1.70922	0.648983	6150.37
0.273507	0.409329	0.207262	-1.21496	66.8939
0.11922	0.217307	0.217101	0.251507	19525
-0.0999789	-0.590903	-0.477123	-0.690279	179.949
-0.243525	0.577535	1.77214	1.41988	3240.37
-0.103148	-0.711214	0.00201895	0.228175	32294
0.198871	0.203167	-0.103148	-0.711214	32294
-0.268742	-0.0155843	-0.498788	-0.059659	32294
-0.907293	0.493044	1.49381	0.789004	3332.49
-0.0236983	-0.0230993	0.433358	-1.07239	3221.32
1.93488	0.843321	2.61748	2.68731	288.857
-2.03116	-1.4718	-1.91867	-0.187191	1751.23
-0.158407	-0.246534	-0.356492	-0.673448	3372.2
-0.158615	-0.225311	0.261466	-0.285953	749.87
-0.41861	-0.0908637	-0.99889	0.0287813	2288.89
1.31129	1.51392	1.51726	1.20753	121.409
-0.813216	-0.460952	1.11294	-0.155662	2296.19
-0.991912	0.892088	1.13082	0.256253	12179.6
0.498022	1.11439	-0.0363484	-0.174435	5573.74
-0.195585	0.422409	1.05106	-0.928448	1034.25
-0.962203	-0.695981	-0.386131	-0.815497	924.96
-0.00290074	0.491407	-0.510714	0.360101	8786.42
1.04451	1.3649	1.16962	1.66679	75057.3
-0.429435	0.666281	1.17802	0.377976	10066.3
1.17802	0.377976	1.12997	0.395523	10066.3
-0.275799	0.277008	2.28344	0.694182	6728.35
0.120239	0.509192	0.189546	-0.122348	3689.25
-0.264223	0.135603	0.533658	0.192223	688.522
0.457656	0.339316	0.142509	0.0818004	2437.46
0.152601	-0.10943	1.40105	-0.0657985	3326.36
-0.518389	-3.59903	-1.59574	-0.885857	2312.88
0.460588	-0.126636	0.444285	-1.93086	2648.66
-0.0244619	-0.0281701	0.861582	0.669009	1751
0.629252	-0.00110494	0.439894	-0.457413	197.436
0.59267	0.256519	-0.699525	-0.468356	2432.73
-1.41169	-0.744303	-1.60675	-1.04146	821.714
-1.72136	-1.44756	-1.49288	-1.33938	2149.82
-2.08165	-0.891756	-0.803101	-2.86565	137.985
-0.793064	0.030419	0.501096	1.65754	40654.8
-0.0505604	0.398126	-0.793064	0.030419	40654.8
0.156949	-0.127005	1.15795	-0.43693	1058.7
0.542486	0.00815779	0.156949	-0.127005	1058.7
-0.0380365	0.0198612	-0.113407	-0.349063	NA
0.909145	0.420482	5.03063	0.787996	2590.89
0.266808	-0.052845	-0.0874624	-0.120917	4907.1
0.73646	-0.369807	0.806326	-0.328186	198.66
0.714201	0.382788	1.04915	2.02384	1477.01
1.04915	2.02384	0.548255	0.854165	1477.01
0.583539	1.4339	1.05511	0.24918	1477.01
-0.145709	0.293267	0.0544464	-0.178694	15685.4
0.271946	0.202998	0.527175	0.389336	529.368
0.371391	0.202858	-0.104398	-0.977326	1150.81
0.112757	0.00384313	0.428853	-2.25801	52.0919
-0.443111	2.0376	0.0118812	0.438964	114.672
-1.73302	2.35568	4.53374	3.90904	168.503
-2.8264	-1.99915	-1.16465	-0.800331	577.239
-0.0776766	0.709801	-0.357679	1.27477	1803.21
-0.0626073	0.279134	-1.12154	-1.30948	808.042
-0.462305	-0.0861281	0.218769	-0.463624	7452.4
-2.16343	-0.218767	-0.875381	-0.222268	16316.4
-1.85736	0.0627879	0.816459	0.34451	561.471
-0.250733	-0.346876	-0.387779	-0.610863	5977.33
-1.35936	-0.116598	0.0454296	0.518177	680.362
-0.110331	0.270651	0.825041	-0.267464	345.394
-1.78052	-0.949926	-3.10353	0.620886	1279.82
-0.585785	-0.784894	-0.135424	-0.977523	989.177
-0.961108	-0.371822	-1.17035	-1.21027	1047.7
-2.24178	-0.732857	-1.53338	-1.89307	1047.7
0.373473	0.527133	1.93458	1.34104	405.526
-0.449464	-1.2082	-0.486392	-1.17897	7439.97
2.70734	2.25919	1.43205	1.73825	3010.75
-0.544713	-3.19084	-2.49773	-3.37798	1690.78
0.334341	0.549852	0.695164	-0.0942758	13113.9
-2.5117	-2.26767	-1.87424	-2.57342	1525.12
0.196929	0.386803	0.409635	-0.778733	1026.64
-1.40841	-0.422637	0.727206	-0.115945	27.6564
-0.195773	0.226389	0.252806	-1.80894	3208.33
0.0110132	0.0658837	0.397196	0.83531	2597.34
-1.29853	-0.182086	-0.834189	0.0178748	1183.58
-0.279126	0.647494	-0.603854	0.0849185	0
-0.261787	0.808508	-1.07838	-0.168188	34.2797
0.0602118	0.185981	1.13487	0.540134	2803.28
0.347503	0.666782	1.28167	0.713905	1188.82
0.284784	0.225699	-0.0664812	-0.867599	251.696
0.165381	-0.00727583	-1.03896	-1.23063	1898.49
-0.397786	0.524768	0.212197	-0.257645	4150.28
1.02374	0.901559	1.02171	0.732905	3049.75
0.508598	0.780372	1.2364	1.50603	3049.75
0.145333	0.0280374	-0.46743	0.0889316	117092
-0.493462	-0.31181	0.0971587	-0.231424	285.537
1.246	0.333824	0.752118	0.632553	19558.9
2.18624	2.55541	2.58036	1.24614	790.12
0.115113	-0.3385	-0.799975	-0.549244	5545.12
-0.879565	0.92574	0.0736533	-0.780778	623.219
1.0649	0.283862	0.19473	1.44126	2445.89
-0.172213	-0.0283374	-0.0199957	-0.0734953	1334.82
0.750545	-0.225788	0.135999	0.578088	6445.78
-0.297676	0.687498	0.648203	-0.151605	2299.03
-0.219101	-0.291823	0.397636	-0.255373	1926.68
0.577132	0.245834	0.238138	0.122468	3123.2
0.293292	0.391231	0.577132	0.245834	3123.2
-0.00877874	0.177594	0.464252	-0.110623	76.9675
0.844783	-1.32549	-0.821932	-3.38577	7274.7
2.21184	0.702588	0.549506	0.499051	1880.02
0.828835	0.590558	1.23912	0.45662	411.33
-1.29968	-0.273773	0.145694	-1.39924	43.967
0.305118	-0.117727	1.15189	0.154421	3813.64
0.280597	0.154588	0.305118	-0.117727	3813.64
-0.290625	-0.345923	-0.620867	-0.763918	4309.7
-4.36375	-0.537188	-0.723996	-0.849686	2646.86
0.100388	0.465585	0.956625	-0.0609772	4778.02
0.280108	0.803756	1.19168	1.38531	7210.19
0.642376	-0.201952	-0.771064	-0.70523	10409
-0.408036	0.143006	1.55143	0.19051	186394
1.61968	0.557915	-0.175719	0.859244	186394
0.569513	0.0288883	-0.168103	-0.470989	15017.3
1.92321	0.612972	-0.470989	-0.168103	81.8171
0.2625	0.420649	-0.573902	-1.04279	5154.94

## Sheet: ExtDataFig3e
first_peak_l2fc	second_peak_l2fc	third_peak_l2fc	fourth_peak_l2fc	distance
0.553435	-0.0798741	-0.347591	0.450424	205
0.0194376	-0.252068	0.428785	0.209444	799
2.15143	1.6945	1.09462	3.64358	757
0.578608	0.251531	1.31424	-0.23457	262
-0.014479	0.46594	1.90039	0.465353	121
1.32727	0.521668	0.151485	1.6738	476
1.62096	2.59052	1.32727	0.521668	1001
0.944296	1.36136	1.66836	2.35408	1157
-1.05168	-0.16132	0.100027	-1.36248	793
0.45983	0.37283	-0.635606	0.286018	649
-1.02739	-1.12199	0.685963	1.7014	702
-0.0734945	0.883618	-0.197025	0.91435	546
-4.42877	-1.81443	-0.785021	-3.17342	550
-0.305256	-0.74566	0.702906	-1.05527	175
0.702906	-1.05527	-1.05322	-2.38464	801
0.214958	0.509966	0.679008	0.807912	427
-2.35973	0.163964	-0.752338	0.165684	505
0.099292	-0.066569	1.22037	0.636873	704
0.329488	0.129136	-1.45904	0.50807	847
0.310387	-0.208819	0.435381	-0.676678	533
-3.24949	-0.255264	-0.380659	-1.16987	2101
-3.07137	-4.71212	-3.47748	0.132352	626
0.28678	0.587264	-0.24235	-0.199709	204
0.177573	-0.0178312	0.115077	-0.342718	362
1.34743	0.668525	-0.169461	-0.69492	107
0.262124	-0.246396	1.02746	-0.161412	1022
1.00647	0.667209	0.226883	0.675574	499
2.07125	0.598098	-0.558496	-0.964766	1192
0.327657	0.178043	0.835321	0.423874	395
0.19084	0.0769607	0.703817	1.08988	666
0.324069	-0.210727	-0.116527	-0.545662	190
-0.722055	-0.370841	-0.624331	-1.03724	619
-1.57242	-3.31855	-3.31224	-0.923281	1322
0.746581	-0.307691	-0.16162	0.261551	932
0.203694	-0.170513	0.897135	0.405185	464
0.0901474	0.381547	0.785787	0.934728	1971
-1.62191	0.251213	-0.105867	0.574269	376
-0.457511	0.939507	0.22493	0.969006	674
-0.049153	0.246797	-0.551415	-0.495891	731
-0.314034	0.00496488	-0.401846	-0.109362	216
3.56911	3.19809	2.17824	4.90352	1521
-0.0525172	0.296061	-0.110953	0.0901399	435
0.858037	0.0457986	-0.147249	-0.399873	792
-0.145832	0.212511	0.563735	0.499114	253
-0.456007	0.141516	0.682179	-0.118274	676
0.787295	1.19154	0.939488	0.750092	411
0.863588	0.324935	-0.040281	0.590912	506
-1.02135	-0.186599	-0.764041	0.058387	410
-0.80925	-0.0304602	0.0359653	0.320117	158
-1.23244	-0.619952	0.34445	-1.29469	529
-0.235607	-0.207304	-1.04971	-1.25274	691
-1.58958	0.219679	0.45798	-1.28998	675
-1.89428	-1.81672	-1.76993	-4.32429	553
-1.96866	-0.313675	-0.372469	-0.0273502	210
0.224998	-0.445851	-0.0273502	-0.372469	652
-0.353672	0.172775	0.872756	-0.194976	1627
0.45479	0.764527	0.921488	2.18172	426
0.316169	0.481232	0.458503	0.183911	1208
-0.44543	1.16562	1.10836	1.75181	807
1.10836	1.75181	2.93862	3.47454	230
0.301585	0.883447	0.788238	1.2728	2101
0.617038	-0.240794	-0.196854	-0.456804	618
-1.98887	-0.14175	-0.0830795	0.243424	237
1.43928	-0.497132	1.01702	-0.621957	356
-5.95977	-2.20785	-1.10544	-0.384342	1691
-0.375195	-0.376491	-0.449717	-0.0877416	535
0.0621542	-0.0401011	0.0950161	-0.63933	714
-1.06269	-0.53489	-0.098022	-0.290725	305
1.93357	0.391277	1.30725	0.53733	413
-0.269955	0.188695	-0.980272	-0.760801	89
-0.367198	0.638771	0.576458	0.41227	599
0.187718	1.07059	1.79492	1.77452	1553
1.04625	1.82881	2.07507	3.51589	752
2.04497	1.46593	0.109221	2.5707	717
1.50821	1.69689	2.10968	1.51513	1830
0.547877	-0.229929	-0.304838	-0.725465	152
-1.07345	0.0878042	0.197362	0.411539	1059
-0.906035	-0.15146	-0.185173	-0.254835	328
-0.277055	-0.233297	-0.346305	-2.74178	1122
0.299806	-0.161303	-0.461975	-0.444206	500
-0.669258	-0.097154	0.145017	0.211414	833
-1.31759	0.853883	1.0871	0.685255	574
0.736071	-0.00649036	-1.31759	0.853883	1066
0.55319	0.0824478	0.736071	-0.00649036	1010
0.159278	0.167072	-0.899944	0.583664	178
-0.281235	0.346775	0.308006	0.633236	406
0.678723	-0.0425228	0.717246	-0.316125	1527
0.379219	0.0718389	-0.611161	-1.01566	359
0.596452	-0.00105271	1.42706	0.188706	1016
-3.58212	-0.996662	-1.38368	-0.796782	206
1.4069	1.91197	1.2314	2.62784	126
0.116291	-0.0639424	-0.0703909	0.135013	187
-0.0703909	0.135013	-0.244636	0.0916387	329
-0.792632	-0.0811674	0.4004	-0.374113	212
-0.63903	0.612313	1.11342	0.0208022	1392
-0.876362	-0.628369	-1.41227	-1.5258	236
1.02262	0.536399	0.603423	1.5654	1801
-1.2312	-0.147566	0.275816	-1.6866	441
-0.910014	-0.504864	-0.198532	-0.0216285	265
0.447649	0.344945	-1.1771	-0.0917186	2076
0.102587	0.144718	0.603489	1.17289	744
0.132758	2.31607	1.68308	-0.409845	1131
-0.259766	-0.0214504	0.114337	-0.0254239	599
-1.3592	0.450718	-0.147645	1.06081	395
-0.389137	0.390191	-0.972198	-0.866652	1496
0.572818	1.21912	1.08498	1.33146	296
-0.448034	-0.583185	0.227601	-1.01264	937
-0.3131	1.56757	1.36929	3.60822	1612
1.36525	-0.101043	0.103021	0.169605	425
-0.131644	-0.332446	-0.754755	-0.627312	651
-0.754755	-0.627312	-1.27162	-0.850998	1283
0.170808	0.800386	0.156419	0.532755	717
-0.689551	0.793129	0.0900158	1.31425	84
0.899984	0.176738	-0.197311	0.541885	194
1.23496	-0.0243347	-0.512081	-0.658459	390
-0.0808764	0.0838721	-1.15012	-2.30326	545
0.143768	0.145891	0.213314	0.237767	137
0.852276	0.79045	1.29013	1.40046	1761
1.02127	0.50647	0.852276	0.79045	405
0.525361	1.37335	1.02127	0.50647	960
-0.0488482	0.28031	0.213532	1.01317	549
-0.94139	-0.463838	0.28151	-0.255823	1666
-0.284756	-0.74047	0.273957	-0.0320907	472
-0.546234	0.012936	0.762274	-0.190504	845
-0.0504128	0.0912147	-0.101465	-0.528953	238
-3.12798	-1.19992	-0.831016	-1.14904	748
0.64888	0.129604	-0.214659	0.11732	270
1.78945	0.65943	1.13762	-0.207832	1241
-1.69301	-0.884146	-1.34006	-0.0287405	973
-1.27132	0.00802228	0.186236	-0.319521	344
-0.791548	0.739589	-0.203939	0.323355	1611
0.754438	0.437331	0.113144	0.714279	1016
-0.319465	-0.178569	1.08632	-0.71046	401
1.03029	-0.342504	0.140189	-0.343858	621
-0.253627	0.0952286	-1.62435	-0.705386	826
0.0863561	-0.654325	-3.14403	-1.9023	739
0.0899724	0.137322	-0.438618	0.284849	551
0.10948	1.158	0.137497	0.433187	1643
0.479923	-0.534089	-0.205693	0.811714	158
-0.87625	-0.160946	0.269459	-0.395767	313
-0.195201	-0.32736	0.393686	0.108242	475
-0.595216	-0.517559	-1.34155	-0.0277331	767
-1.39869	-0.131778	-0.656716	-3.45598	585
-0.424209	0.106576	0.592249	0.915277	123
-0.600381	0.716775	1.05379	1.71419	690
-0.439164	0.00511022	-0.642329	-0.799194	437
0.851775	0.241526	0.728521	-1.1173	374
-0.392523	-0.268361	-0.925713	-0.625138	503
-0.148112	-0.154131	-0.282193	-0.364256	1313
0.845544	0.043891	-0.395732	0.69593	586
0.751481	-2.78731	-2.69854	-1.95342	454
-0.841893	0.830881	-0.52452	0.462525	499
0.343928	0.164742	-0.423196	0.352785	362
-1.99739	-0.558886	0.0601662	-2.35043	608
0.139651	-0.68738	-0.248703	-1.75758	1438
-0.0211043	-1.30414	-0.285441	-0.385951	530
-1.33647	-0.566053	-1.66633	-2.61966	187
0.23922	-0.704018	0.462812	-2.94415	233
-0.179795	0.41127	0.525517	0.487497	437
-1.01142	-0.248196	0.622185	0.960565	1126
-1.84466	-0.280536	0.219537	-0.911368	1220
-0.132934	0.0139628	-0.210186	-1.92213	1163
0.591058	0.680455	0.575675	-1.05327	1354
-0.0515736	0.140629	0.51208	0.0460085	556
-0.486848	0.183084	0.660556	0.0434384	216
0.618266	0.0166084	0.519691	0.904809	801
0.226437	0.48481	0.526837	0.0373288	1210
-0.040821	0.430291	-0.0759831	0.31954	687
0.309254	1.33481	3.92465	3.15762	523
-0.992651	-1.1285	0.988182	0.0766257	135
0.311046	-0.15424	0.161945	0.182968	271
-2.55235	-1.03193	-1.1646	-2.91685	503
-0.786233	-0.202656	0.0340916	-0.839477	946
-0.982525	-1.04874	-0.421969	-0.74913	737
0.629997	1.29936	0.17374	-0.132891	556
-1.0612	0.0552798	-0.28568	-1.52285	940
0.296829	0.439624	0.0170208	0.594787	254
2.24273	1.11216	-1.53139	1.06487	1329
0.183897	-0.502703	-0.551683	-0.122844	1427
-0.262598	-0.0408753	-0.532607	-0.186065	393
-2.56993	-0.234744	-0.360887	0.188516	649
-1.64335	0.502721	-0.190144	1.06318	1311
-3.3715	-1.0161	0.267641	-0.79831	454
-0.271978	-0.251122	1.72402	1.74903	2184
-0.528887	0.367008	1.53176	0.325938	622
-0.966768	-0.106165	-0.528887	0.367008	712
1.31547	2.92131	2.48124	6.25037	669
0.0656095	-0.0346063	2.16386	0.738361	2044
0.479667	0.763849	-2.63413	0.467539	106
0.0664094	1.21553	-0.130744	0.244295	394
0.954661	1.90414	1.25534	0.686564	468
-0.524041	-1.05276	-0.678134	-1.34599	441
-0.00387641	-1.19629	0.200556	2.32897	1782
0.812248	0.656415	-0.0410738	-0.0408136	532
1.58505	1.68365	2.49849	1.10595	402
-1.11199	1.58383	0.466709	2.94613	613
-1.53229	0.232201	-0.279659	-0.145403	994
-1.34996	-0.662787	0.722931	-1.82142	1645
-0.165297	-0.126742	-0.507712	0.00224236	454
-0.637634	0.484581	0.559044	1.13399	329
0.559044	1.13399	1.67598	-0.732074	446
0.175292	0.889151	0.16589	2.49466	899
0.050503	-0.301075	-0.120491	-0.559637	415
-0.135856	0.192643	-0.203248	0.957307	1753
0.405364	1.03334	1.96141	0.297106	1307
0.127824	0.243512	2.38421	2.78038	2317
-0.835495	-0.633193	-0.776587	-0.733428	296
0.379767	0.0154305	0.329411	-1.02495	532
0.297658	-0.362353	0.00340284	-0.712151	197
0.845716	0.962787	1.19094	0.962598	389
0.417514	0.130376	0.188324	0.0884942	292
0.103901	-0.474926	0.0773204	-0.996724	824
-0.200501	0.264084	0.596792	-0.201285	784
0.0720587	-0.638201	-0.200501	0.264084	1962
0.0950969	0.662065	0.433565	-0.00127629	1263
0.842817	1.48526	3.97298	2.18693	1253
0.444587	-0.541856	-0.0704188	-0.277637	579
0.475599	0.381665	0.851103	0.374674	671
-0.382628	-0.0189049	0.369845	-0.118443	500
-0.304049	-0.292707	1.34174	2.57701	1322
0.203588	-0.259108	-0.657108	-0.11534	940
1.88693	1.96527	4.02104	3.82315	1724
-0.376317	-0.335653	-0.232426	-0.287236	1151
0.192162	-0.101985	0.25053	0.473789	199
-1.31277	-0.30584	0.906165	1.16907	1441
-0.941539	-0.114384	-1.0933	0.439141	731
0.728379	-0.00953479	-0.248409	1.10657	602
-0.195	-0.0109661	0.500899	-1.00064	641
-3.13552	0.464636	-1.22465	-0.482886	436
0.839067	0.844054	0.342108	1.186	535
-1.79153	-0.160488	-0.981857	-1.52711	892
0.0159638	-0.176715	0.115087	0.196432	246
-0.528551	0.298103	-0.84787	0.857908	1393
0.207132	1.32408	2.02845	1.29999	1736
0.480313	1.06068	0.767368	-2.4693	1643
-0.766597	-0.0492998	0.297028	0.548118	1011
0.381798	-0.274548	-0.449281	0.0444155	196
-1.48563	-0.964049	-0.120912	-2.32996	510
-0.674718	-0.649662	-0.357466	-0.429763	482
-0.454789	1.01354	2.06681	3.29191	714
-1.08335	-0.638138	0.350392	0.0477262	795
-0.0419641	-0.0771862	-0.268186	-0.783837	385
4.21943	3.02519	0.776202	0.396311	22
-0.324547	0.436541	0.141404	-1.3456	1048
-0.110869	0.784506	-0.317742	0.542727	1012
-0.325522	-0.338127	-0.122209	-0.953904	512
2.05055	1.63698	1.95615	1.73287	562
0.448542	0.206566	-1.02416	-0.0707338	331
-0.155888	-0.0767071	-0.134022	0.556928	317
-0.114676	-0.0739104	0.927364	-0.0480267	206
0.970311	0.966816	0.809824	1.16921	1540
0.809824	1.16921	1.24355	1.82708	505
0.0406212	-0.226206	0.130928	0.343725	307
0.548905	0.426123	1.15296	0.232308	1088
-1.95919	0.951981	1.52871	1.06648	1026
-0.824991	0.128834	1.31793	0.522951	904
-2.64462	-0.68003	-1.38254	-0.691034	212
0.689619	0.446213	0.262111	0.814351	588
-0.180949	-0.686083	-0.656761	0.213907	237
2.84027	0.956541	-0.457857	0.932129	575
0.571994	0.497469	-0.896662	-1.25434	381
1.00137	0.311285	0.0332444	-0.197453	567
-0.717082	-0.654548	-0.140181	0.916612	858
0.870004	1.34271	1.66643	-0.0463388	414
-0.475849	0.25965	-0.403182	0.197793	233
0.910477	2.37491	0.197793	-0.403182	621
1.02653	1.01679	1.73733	0.524891	2270
-2.94833	-0.884372	-0.167699	-0.341989	741
-1.28807	-0.148506	0.302345	-0.295048	41
0.302345	-0.295048	1.22419	-0.872048	2031
-0.600895	-0.691	-0.585817	-1.15164	739
0.162372	0.0538352	-0.682444	-0.365431	800
-0.501426	-0.24976	-0.0980273	0.499999	793
-0.668385	-0.326124	-0.530469	-0.258969	1259
-1.10802	-0.781167	-0.626231	-0.888874	210
0.611671	-0.565731	-0.536621	0.308624	532
0.202273	-0.177104	0.319416	-0.065246	995
-0.711795	0.0571902	0.401096	0.0847247	613
-0.257475	0.7358	0.212864	0.476807	908
1.04834	0.430953	2.28528	0.841871	310
0.639376	-0.383547	0.598279	-0.774901	246
-0.291025	0.0758891	0.557266	0.181905	373
-2.06652	-3.77787	-3.19961	-3.30748	450
1.44356	0.973098	-0.00156925	0.250238	1120
1.24015	0.11104	0.533955	0.0699931	1397
3.39825	4.19524	1.0714	2.2502	1243
0.461436	-0.00125344	0.153275	-0.434305	670
0.849584	0.124001	0.668177	-0.890587	1529
-0.0645524	0.249446	1.93068	-0.506332	131
-2.57552	-4.39726	-2.92917	-3.46475	184
-0.449799	-0.672614	-0.153652	1.22391	254
-0.420543	-1.32082	0.896818	0.291531	1225
1.53009	-0.00799879	-0.414657	0.524429	866
0.414726	0.668277	1.20615	1.17873	99
0.543779	-0.648291	-0.302025	-1.21393	510
-1.40537	-0.710211	-0.40644	1.04109	221
0.506494	1.06911	1.43617	0.949681	198
0.611137	0.0389414	-1.15534	-0.312272	88
-0.209794	0.120729	0.530938	2.78753	285
-0.0948503	-0.197655	0.983608	0.633667	774
1.02658	1.87769	1.41474	1.7609	283
1.41474	1.7609	1.41677	2.1475	170
1.41677	2.1475	0.983857	1.4026	209
-1.90977	-1.0199	-2.02708	-0.741716	231
-1.59222	-1.77805	-1.34519	-1.3993	703
-0.260219	0.232019	1.09183	1.10279	2280
0.431717	0.406777	0.0483073	-0.508375	612
0.53574	1.16854	0.844745	0.810032	428
0.844745	0.810032	2.17209	1.41515	214
0.545555	0.354691	0.104319	0.686849	767
-1.86255	-0.160583	-0.249639	-0.586676	710
-0.0558508	0.53062	-0.108609	0.548534	390
-0.303056	0.53634	-0.0558508	0.53062	1648
1.27014	1.74283	1.68883	1.44525	1161
-0.682646	-0.0428066	-0.687206	-0.818315	96
-0.634416	0.133638	0.340694	0.124502	1112
-0.034321	0.157814	-0.058049	0.126919	646
-1.93143	-2.57841	-0.533639	-0.185231	814
-0.238723	-0.498094	0.400759	-0.371504	752
-1.77892	-1.324	1.04445	-0.0278346	486
-0.942557	-2.33674	-0.806795	-2.94158	1154
1.79328	1.42329	1.4915	1.68021	1108
-0.802293	0.209995	0.928944	0.0144386	304
1.13787	0.412127	1.47817	-0.0861856	318
-1.13489	-0.0783075	-0.568445	-1.50342	300
1.38795	0.48271	-0.0655452	0.344847	1266
0.223704	0.178385	-0.127386	-0.113823	438
-0.102381	-0.107561	-0.394265	-2.33978	208
-0.235217	0.52059	1.75052	0.184662	799
0.643169	-0.34957	-0.0435036	0.0270693	256
-0.10842	0.433261	0.232662	-0.572997	414
-0.177784	-0.815063	-1.31384	-0.756334	320
0.0257603	-0.841316	0.134904	-0.757473	1061
0.134904	-0.757473	-1.0801	-0.78028	301
-0.0937997	-0.340481	-0.017933	-0.856618	450
-0.847035	-0.777115	-1.10189	-1.02976	256
-1.10189	-1.02976	-1.08056	-0.443438	907
0.285787	0.212431	1.34574	-0.485119	295
1.34574	-0.485119	1.27888	2.10965	454
1.41352	1.94013	1.97927	1.29569	1660
-0.0469135	1.60764	1.41352	1.94013	1487
0.201017	0.759022	-0.0469135	1.60764	758
0.140397	2.52658	4.02303	3.80389	1270
0.245661	0.0129824	0.415808	0.504726	950
0.994944	0.360175	0.175828	-0.190778	124
0.45497	-0.325228	0.013448	-0.173359	516
-0.336765	0.35018	0.153595	-0.401188	1131
-0.669492	0.200621	-1.21544	-0.508378	284
-0.223262	-0.408076	0.946644	0.368337	402
-0.0355692	0.22979	0.368337	0.946644	334
0.687597	1.02917	0.529535	1.0976	202
0.595459	1.04128	1.00111	-0.183147	1205
1.80129	2.20532	-0.183147	1.00111	812
-0.450002	0.17061	-0.0309821	-0.0872178	407
-0.0161522	-0.257876	1.7889	-2.49919	370
-0.173664	0.368144	-0.510392	0.58679	226
-0.122706	-0.606888	-1.4106	-1.35968	214
1.68326	1.23142	2.21597	1.27449	1584
0.352353	0.401745	1.23838	0.0958212	246
1.26337	0.159681	0.437106	0.091339	434
-0.291526	-0.0166699	0.139836	0.101428	270
-0.96736	0.408135	-0.258239	1.65216	780
-1.00233	-4.98034	-4.22127	0.0407445	345
-0.238045	0.980533	0.202649	2.04625	717
0.612769	0.681796	-1.70007	1.20718	607
-0.75924	0.470475	-0.965981	0.267515	2145
-0.283217	-0.251069	-0.221451	0.673586	1105
0.216988	0.00849312	0.598033	-0.374446	719
-1.17416	0.0794458	0.162144	0.646264	354
-0.4084	0.596379	-1.15354	0.52393	1842
2.0646	2.1528	2.01227	2.80785	1360
-0.122985	-0.25272	0.357283	-0.418464	486
-0.522619	0.556936	0.707925	1.65393	572
0.138449	0.0550334	0.335603	-0.142792	470
-0.820314	0.204629	-1.90317	-0.0914312	195
-1.29268	-0.184344	-0.410296	-1.26832	743
-5.09523	-1.67853	0.015135	1.07626	1499
-1.02003	-0.239943	0.509334	-0.677089	1835
-0.189316	0.348447	-0.420742	-0.175603	240
-0.331557	0.0206306	-0.315375	0.306178	1226
-0.515639	-0.0697977	0.116637	-2.11782	460
-0.601076	-1.66319	-0.0637777	-1.44651	477
-0.361384	-0.329613	0.233968	0.243046	234
-0.0225872	0.0559847	-1.19908	0.52905	364
-0.464543	0.240876	-0.89884	-0.129883	675
0.34093	-0.311405	0.494501	1.08348	2127
2.95967	1.70764	2.25035	1.43303	39
0.787211	0.811473	0.641145	1.83047	632
-0.403265	-0.786156	0.449582	-0.420462	1657
-0.920283	-0.418606	-0.718964	-1.14503	1405
0.509242	-0.521111	0.19659	-0.149207	205
1.64255	0.942808	0.924642	1.45404	469
-1.57201	0.0510579	-1.0183	0.312256	609
0.67043	0.267994	0.312256	-1.0183	792
1.44216	0.730739	-1.52608	0.529927	420
0.906482	1.20852	0.292572	-0.58581	836
-0.0776739	0.310138	0.830122	1.40544	2170
-0.129293	0.261058	-0.176914	-0.280667	366
-0.17712	-0.0394921	-0.682101	-0.175219	183
0.249376	-0.064429	0.335198	0.434954	546
-0.770666	0.00350066	-1.30749	0.100932	193
0.681894	-0.0961654	0.213169	0.111884	405
1.48019	0.184596	-0.589012	0.489861	1347
-0.80374	0.200432	-0.65333	-0.06533	283
-3.94202	0.170423	-0.031136	1.36685	334
-0.331507	-0.290442	-0.563568	-1.43534	574
-0.0744331	-0.724646	0.925707	-0.997416	1039
1.8459	1.34986	0.37464	0.283628	940
0.555134	-0.0827239	1.01118	1.39141	420
0.146031	0.497582	-0.51253	0.264558	251
-0.51253	0.264558	0.97089	-0.502407	218
1.47108	1.25978	0.814589	1.04829	675
0.373856	-0.225582	-0.184678	-1.41948	506
-0.0762583	0.0104302	-0.384934	1.94206	274
-0.457193	0.958942	-0.147366	0.988629	591
-0.0124325	-0.0886313	-0.457193	0.958942	841
-0.238647	-0.0730369	-0.0124325	-0.0886313	976
2.41949	0.113272	0.905729	0.13508	2104
0.43087	1.1258	0.205052	-0.853215	824
0.242465	0.222441	0.039147	0.14382	1107
0.268285	0.304918	-0.313942	0.150732	624
0.339022	-0.263421	0.136372	-0.0289382	643
-0.63623	-0.0654802	-0.801935	-0.737025	559
0.112746	-0.106455	3.55368	4.65885	662
-0.57008	-0.694564	-0.164053	-0.4207	227
0.250012	0.473142	1.15431	0.659288	1066
0.492318	0.542675	-0.328053	0.746286	1869
0.349114	0.509772	0.416686	0.0477845	260
0.109646	-0.419767	-0.371556	-1.0298	1728
3.94972	2.48211	1.76321	1.30341	1479
6.05123	4.97856	4.48519	3.57735	2492
-2.25491	-0.397434	0.053321	-0.617289	475
-0.956431	0.0330891	0.428218	-0.768462	713
0.484016	0.320814	-0.395679	0.294053	812
-0.138367	-0.0249629	-0.623823	-0.220586	1526
0.325725	0.275195	0.444272	1.63955	478
0.595865	0.135316	0.296457	-0.365294	384
-0.111429	-0.341191	0.595865	0.135316	317
0.555786	1.47081	-0.105893	-1.20972	2290
0.245759	0.181785	0.689128	-0.7089	430
1.45531	-0.143554	-0.390324	0.10766	555
-0.987054	-0.170694	-1.58517	-1.42805	275
-0.541085	-0.0940762	0.207236	-0.632858	540
-0.752753	-0.192048	0.632635	0.369125	537
0.228751	-0.119684	0.60507	0.416824	370
-0.34519	0.286655	0.505082	1.16106	269
-0.909239	-0.312045	-0.546408	0.0746367	1529
-0.447604	0.233601	0.793757	-0.0856824	1344
-0.579108	-0.771525	-0.531753	-1.06184	476
0.961885	0.801983	0.719211	0.886302	2118
-4.77638	0.211732	-0.846243	0.276967	446
-0.25695	-0.195418	0.380397	0.144997	639
-0.367289	-0.0743897	0.160824	-0.384325	231
0.160824	-0.384325	0.309557	0.795229	433
-0.00659678	0.113497	0.134803	-1.27485	536
-0.368902	1.12937	3.36588	1.58359	1132
-0.547113	-0.296798	-0.10668	-0.0304935	405
-0.216676	0.091363	0.855574	1.16501	329
-0.659818	0.185837	0.285319	1.09349	442
-0.21121	-0.682073	0.226673	-0.821984	623
-0.240144	0.554805	0.797726	0.840676	672
-0.640012	0.0625693	-0.279708	0.532881	370
-1.29859	0.359757	-0.0251394	-0.232552	405
0.582556	1.4005	0.318844	-0.195421	1821
0.485259	-0.258482	0.720034	0.348157	588
-2.87358	-1.13321	-0.478052	-1.01507	589
-0.780837	-1.0248	-1.80715	-0.748002	726
0.255323	0.391974	1.82029	-0.089436	545
-0.000342909	0.145583	0.981207	-0.242435	565
1.73385	2.07189	1.10956	1.54495	91
-0.169815	-0.227948	-0.0728778	-0.766135	240
-0.921203	-0.843245	-0.479862	-0.796156	911
-0.858867	-0.360236	-4.74746	-0.382814	1809
1.28703	0.192861	-0.246809	1.41752	1141
-0.149027	0.0472399	0.855762	-0.0549712	952
0.147488	0.0957537	-0.328807	0.0630897	662
-0.623858	0.273969	-0.533254	-0.162716	343
0.0471712	-0.394879	-0.00464836	-0.462919	216
-0.230347	-0.439948	-0.0919082	-0.553398	418
-0.774163	0.272732	0.377805	0.756901	587
-1.35088	-0.270322	0.246721	0.562325	837
-1.85636	1.56604	2.52779	3.67664	944
0.353212	1.15366	0.161488	0.667057	448
1.01617	0.893522	0.514226	0.64869	1821
1.91709	-0.250294	-0.220813	-0.926094	389
0.470637	-0.240067	-0.848533	-0.653158	1579
1.3778	-0.483498	-0.653158	-0.848533	2474
0.591185	-0.258944	0.0224557	0.0875359	258
0.073392	-0.269951	-0.288911	0.178548	1718
-0.470458	-0.0161458	-0.505733	0.461339	1100
0.584236	-0.727788	-0.145423	-1.05092	723
0.105364	0.17147	1.37351	0.768225	350
0.199916	0.0586018	0.289498	-0.551579	2292
1.51837	0.880411	-0.134845	-1.11973	1090
3.16351	2.34842	0.991614	-0.21823	1420
-0.381053	-0.00370771	-1.0152	-0.953931	247
0.192915	0.677024	1.05457	0.736839	1464
-1.08383	-0.406076	-0.554832	0.327982	859
-0.214805	-0.00505001	-1.41436	0.323761	235
0.330367	0.163776	-0.440554	-0.81606	762
-0.190846	0.775655	1.78402	0.142067	1181
2.40569	1.08032	-0.190846	0.775655	470
0.0150437	0.135294	1.50021	0.9088	373
-0.370943	-0.61644	0.0441945	-0.543757	232
0.11619	-0.00906328	0.00613524	-0.314199	806
-0.295208	-0.712504	-0.642745	-0.259323	218
-0.320138	-0.399731	-0.761734	-0.484581	184
-2.29259	-0.22814	0.586446	1.34894	644
2.83418	3.47834	2.76116	0.68189	1823
0.817405	1.2041	0.253708	0.332972	372
0.141872	0.0595059	0.562855	0.607488	214
0.458604	0.672461	0.607488	0.562855	368
5.40988	4.29668	2.24732	0.229566	1620
-0.310577	0.0176021	-0.306959	-0.783818	478
0.0425354	0.819406	2.3393	1.20776	1056
1.28782	0.166117	-0.59396	-0.206984	212
-0.59396	-0.206984	-0.115111	0.150394	941
-0.115111	0.150394	0.604507	-0.266004	193
-0.37765	-0.145273	-1.3545	-1.1515	1811
-2.25251	-2.06247	0.160349	-0.40558	1043
0.160349	-0.40558	-1.31169	-1.06739	2030
-0.281681	-1.21244	-0.359619	0.543701	599
-0.706305	-0.538514	-0.812462	-0.946526	655
-0.812462	-0.946526	-0.687835	-2.55605	145
0.975495	1.44254	1.65044	1.11904	807
-0.59439	-4.10889	-0.193952	-3.23902	454
-0.19701	-0.165687	0.114035	-0.388886	1583
0.25534	0.496167	1.3081	0.200224	1958
0.433447	-0.724831	-0.861186	-0.542721	416
0.473913	0.206637	0.737385	0.950569	620
-0.122455	-0.123928	-0.312614	-0.185072	792
0.503074	-0.401314	0.0778886	0.639908	483
0.137752	0.196583	0.660468	0.586332	164
-0.11041	0.525281	1.19735	0.604515	414
-0.0746001	0.0583524	0.0118325	-0.16706	275
1.08768	1.46729	2.10669	4.06035	1095
0.461646	-0.0215732	0.0578314	-0.377504	645
0.360236	0.485122	1.46726	0.543045	283
-0.0483032	0.11764	-0.362375	-1.2177	549
-0.090241	-0.560437	-0.063259	-0.914933	481
0.495303	0.619528	0.496413	2.4752	244
-0.00315405	-0.162489	-0.00627107	-0.99724	714
1.83173	1.97925	1.41279	-0.564434	717
-0.243198	-0.152467	-0.0119973	-0.600792	870
-0.330521	-0.557792	-0.243198	-0.152467	646
-0.648849	-0.0568349	0.812001	0.642358	634
0.0873812	0.429596	0.76003	2.17168	699
-0.100953	-0.129018	1.31164	-1.49837	768
0.738117	0.161656	0.239073	-1.35325	1032
0.0924357	0.298539	-0.120476	-0.197946	161
-2.51456	-0.113581	0.796884	0.450716	1373
0.18725	-0.123119	0.150798	-0.0544737	430
-0.238467	-0.444492	-1.8969	-1.59436	2227
-0.676826	-0.592256	-0.131894	-0.458407	1089
-0.454322	0.123524	0.358421	0.16099	166
1.91782	1.47923	0.771755	0.184512	927
1.21069	0.436019	-2.70834	-0.59613	767
0.888559	0.0722161	0.413678	-0.379351	791
-0.699451	-0.68725	-4.39481	-1.20524	1311
0.285581	0.212548	-0.330086	-0.0721022	475
0.29699	-0.031335	-0.394681	-0.196192	221
1.02006	0.316035	0.285949	0.0923736	639
0.431639	0.408816	-0.125751	0.494368	547
-0.14672	-0.541153	-0.443207	-0.487028	219
0.174794	0.476534	1.49238	-0.261368	1027
0.632905	1.68107	0.174794	0.476534	1313
0.383332	0.198436	0.135065	1.09904	546
0.604094	1.04061	0.289442	0.855095	568
0.914597	1.46945	0.0328484	-0.397494	1815
-1.22449	-0.454246	-0.0723667	1.27726	440
0.180228	-0.0216139	-0.964508	-1.73183	936
-0.922023	-0.160884	-0.18146	0.850966	773
0.0969476	1.21594	-0.933272	0.0462237	597
-0.934336	0.226573	-0.514159	-0.744265	205
-0.714769	-0.0722111	-0.909298	0.204674	735
-0.857923	-0.363252	1.14089	-0.583296	1790
-0.162871	-0.294174	-0.276058	0.334693	240
0.592307	-0.528638	0.625121	-0.679622	1191
-0.596826	0.809746	0.487688	0.638877	1310
1.56464	2.34182	1.22008	1.94285	673
-0.18799	-0.696624	-1.11063	-0.320125	85
-0.729433	-0.499133	-0.320125	-1.11063	456
-0.860589	-2.8183	-1.08104	-0.649514	1351
-0.328417	-0.259829	-0.415608	-1.71776	397
0.0295905	-0.467692	-0.180904	0.861241	673
-0.0061362	-0.293808	-0.343881	-0.189919	515
-0.241063	-0.461346	-0.185106	0.123819	866
-0.0627387	0.153926	1.95497	0.951746	629
-0.59304	0.354765	-1.54822	0.4257	162
0.262667	-1.48904	0.58162	-0.309942	1123
-1.73212	-0.640046	-0.830961	-0.546592	657
-0.378073	-0.80511	-0.73267	-0.705567	1092
-0.340903	-0.211459	-0.28846	0.640251	701
-1.15563	-0.166691	-0.152303	-0.0317742	253
-1.46632	-1.15548	-1.52851	-0.390204	2118
-0.998806	-0.677914	0.39597	-0.272111	435
-2.53605	-0.195601	-0.310986	-0.147438	41
-0.310986	-0.147438	0.146169	-1.32366	669
-0.644378	-0.639711	-0.546957	-1.09976	934
-1.04576	0.00672113	-0.644378	-0.639711	1586
-0.321984	0.0298015	-0.758633	-0.221171	539
0.463896	0.199728	0.521155	-0.248498	390
0.764119	0.231644	-0.704068	0.917659	121
-0.392452	-0.0165579	0.0223523	0.0105156	550
-0.570604	0.0643064	-0.697012	0.46191	419
0.161785	0.509975	0.139137	-0.407166	413
0.139137	-0.407166	0.318379	0.42769	392
0.157716	-1.19569	-0.766651	-1.53348	549
-0.318185	0.394014	1.80149	0.754189	1233
0.562115	0.598824	4.52699	4.2689	738
1.70479	0.472023	-0.20204	1.08407	717
-0.282081	0.796274	-0.105996	-0.0985637	1064
0.377787	-0.249943	-0.0275598	-0.445494	684
-0.868008	-1.20662	0.377787	-0.249943	1019
0.322419	-0.00989291	0.0688249	0.082053	260
-0.263005	0.159244	0.327208	0.53369	685
0.589056	0.212205	0.609459	2.07227	951
-0.213759	0.588457	1.90415	0.0935508	88
0.0388945	-0.151628	-0.170497	1.03656	241
-0.170497	1.03656	0.270777	-0.306757	2041
-0.616461	0.215385	0.119105	0.354695	717
-0.386029	-1.00172	0.797748	-1.0425	726
0.152163	0.0941204	-0.386029	-1.00172	808
0.723776	0.40435	0.509749	-0.135285	877
0.265137	0.0669775	-0.108204	-0.547077	607
0.917581	0.298021	-0.683241	-1.30759	181
0.386437	-0.185364	0.099788	-1.74461	751
1.4059	1.90356	2.29656	2.47077	677
0.0595556	0.568112	0.613664	0.734453	570
2.4529	0.487613	-0.284759	-0.23529	102
0.539823	2.04941	0.717459	1.25236	454
-2.20338	-0.205353	-0.675434	-1.93072	920
-0.203274	0.140603	-0.131571	0.476267	388
-0.32389	0.155769	-0.876857	-0.191788	355
-0.405416	0.467921	0.448061	-0.582325	372
-0.5617	0.382646	0.453162	1.03914	491
0.21401	0.491252	-0.5617	0.382646	426
0.00409236	-0.329717	0.0925313	-0.457571	232
0.125771	-0.0369901	-0.414109	0.319159	571
-0.144077	0.0311995	0.0583039	-1.27826	451
-0.258787	0.424585	0.0591845	0.0707618	1808
0.0176599	0.157478	0.762557	0.778731	1574
-0.112829	-0.0572966	1.12984	1.25343	2218
-0.164722	0.393355	0.997656	1.24068	1149
-1.40212	0.139661	0.730857	-0.497414	554
-1.62124	-0.415944	-1.75741	-0.140607	1094
-0.385864	0.0147399	-0.728645	-1.04734	221
0.88715	-0.0127982	-0.0891588	-0.0647457	1227
-0.00873411	-0.579464	-0.422404	-1.57305	657
-0.629899	-0.124943	1.42293	1.28743	637
-0.520634	0.874714	1.43389	0.449223	1469
0.441551	0.541416	0.396143	0.565612	156
0.620593	1.43515	0.859903	0.274934	1273
-0.637328	-1.17845	0.288779	-0.486154	1224
3.15662	1.23859	1.13075	0.754248	924
0.227546	0.453786	0.533961	-0.671504	669
-0.397435	-0.112751	0.277584	0.590353	212
0.691987	0.882894	1.75487	1.90055	1784
-1.62945	-1.50227	0.984095	-1.2305	736
-0.231564	-0.194998	0.0692695	-1.08701	2003
-0.102378	0.801558	0.707359	2.25684	492
0.915074	-0.0245069	1.81451	0.951868	791
-0.657052	-0.703055	-0.519052	0.0698865	1175
-0.358335	-0.429036	-0.14292	0.330593	1306
0.560138	0.40719	-0.384656	0.577647	128
-0.384656	0.577647	1.80523	2.24469	1097
0.69369	1.04678	-0.227361	-0.0960417	489
-0.74442	-0.580543	-0.227888	-0.988392	1115
0.818881	-0.146525	0.522298	-0.469126	778
-0.424079	-0.718306	0.527014	-0.865812	634
-0.205368	-0.0457404	0.276322	-0.325124	251
0.850888	0.7547	-0.0853368	0.134943	263
0.728826	-0.105333	-0.163072	-0.0196639	606
0.351139	-0.0349395	0.283621	-0.228116	198
-0.780519	-1.54457	-1.23816	-1.87855	966
-0.500121	0.109696	0.0133203	0.1802	487
-1.36295	-1.31961	-1.11586	-2.48732	439
0.827705	0.40162	0.767311	-0.316843	985
0.431966	-0.118892	0.590946	-0.0389328	789
0.779656	0.218905	0.201207	0.260607	2340
-0.053302	0.0337546	0.205222	0.226797	249
1.68549	1.46486	1.43321	0.621741	1235
1.05547	-0.138035	0.0824494	-1.37512	550
-0.542767	-0.187508	0.0280118	-0.737516	282
0.565726	0.580528	0.0911179	-0.420579	884
-0.0616317	0.0584279	0.858889	0.657018	730
-0.0822292	-0.28763	0.722798	0.607	1560
0.43148	0.00524348	0.801636	0.0212211	1614
0.732265	0.471396	-1.14503	-0.00859202	652
0.238137	0.266731	-0.648904	-0.924005	641
-0.0119116	-0.377486	0.0826622	-1.19171	410
0.559104	0.312509	0.234774	0.356646	248
0.653027	-0.166989	-0.123292	-0.349859	660
-1.4056	-0.703614	0.506278	-0.628477	872
0.466649	0.1937	0.413681	1.46268	965
-0.365821	0.477831	0.742524	0.311825	1540
0.751659	-0.00755942	0.562074	0.0914709	549
-0.208646	-0.463896	0.751659	-0.00755942	1307
0.271789	-0.595036	-0.208646	-0.463896	1568
0.583169	-0.436993	0.296803	0.219579	1264
-0.51996	0.215942	0.533571	0.802672	1476
0.243137	0.436417	0.517903	-0.606486	637
-3.20004	-1.33469	0.993833	2.47537	971
-0.199801	0.701025	0.150988	0.265927	497
0.150988	0.265927	-0.323239	-0.162775	628
-1.89526	-0.00474448	0.179835	-0.143883	709
-1.51892	-1.81492	0.405545	-1.36938	504
-0.685188	-1.41093	-0.844884	-0.481654	577
-0.407103	-0.0246164	-0.25763	-1.655	1282
0.343931	-0.398159	0.68173	1.35605	966
-0.887656	0.505345	0.271175	0.607669	873
0.713414	-0.250366	1.28685	-3.59362	581
-1.30621	-0.0898787	-0.860668	-0.67428	1431
0.136156	1.06277	-0.412923	0.139024	1134
1.80401	1.66293	0.139024	-0.412923	1068
-2.0089	0.156021	0.0540538	-0.258977	1527
0.859362	0.142082	0.271866	1.24878	265
-0.32384	0.774811	1.24871	-0.0770446	1712
-0.260187	-1.03281	-1.08254	0.62597	1176
0.56171	-0.0836185	-0.444135	0.0630492	1372
0.531865	0.507731	0.56171	-0.0836185	871
-0.357277	0.0334032	0.247472	0.148691	717
0.792241	0.378644	1.09211	1.01346	730
3.30532	3.55388	2.96906	6.21234	382
1.4306	-0.13603	-0.355667	0.148393	233
0.639185	0.470163	0.822055	-0.274164	1787
-0.714967	0.72069	1.65549	0.186144	748
-0.458405	-0.913501	-1.11654	-1.05887	1819
0.474189	0.590167	0.694546	-0.106359	869
0.189375	0.0778691	-0.24511	-0.091995	270
-1.52917	-0.189139	0.174461	0.462908	466
-0.121955	-0.562221	0.272569	-1.65633	429
0.112302	-0.19608	-0.187818	-1.12107	248
0.380484	-0.107701	0.535335	-0.956866	652
-0.332345	0.330113	-0.598447	-0.234767	706
-2.66952	-0.359249	-0.26033	-0.652403	350
-0.142227	-2.45558	-1.18676	1.4326	901
-0.201407	-0.0980484	0.233416	0.874734	196
-0.951947	-0.241655	-0.638889	-0.251569	483
-0.831224	-0.235334	-0.0811323	-0.186845	453
0.243089	0.960375	-0.0955961	1.52022	502
1.07427	0.0960269	1.16432	0.5657	363
-1.08025	-0.264459	0.917422	0.111459	711
1.60254	1.78447	1.30467	4.29826	111
1.15447	-0.188634	-0.2012	-0.536499	143
0.283637	-1.0326	-0.215496	-1.14036	1109
-0.00678094	0.33946	0.283637	-1.0326	1103
0.384762	-0.606513	-0.303578	0.824648	199
0.291992	-0.23913	1.16689	-0.462178	332
-0.0933446	0.0581689	-0.221771	-1.95762	854
0.0307318	-0.522851	0.16724	-0.609086	651
-1.77919	-0.548896	0.0307318	-0.522851	1382
-1.3878	-1.30943	-0.744553	-1.88142	189
-2.39424	-0.289287	-1.1628	-1.07564	547
-4.28484	-0.305343	0.518061	-0.198744	293
0.0951384	-0.160356	-0.475184	-0.604057	315
0.588209	-0.385597	1.41418	1.54397	456
0.363708	1.14139	0.775383	1.2729	352
0.842284	0.458137	0.462847	1.04112	235
0.779632	0.332938	0.828166	0.337235	707
-1.02027	-1.09242	-0.744975	-0.364775	678
0.0353692	1.54911	1.87597	1.64501	1103
1.78123	1.65837	0.279031	1.57853	842
-1.18989	0.265131	-0.92329	0.253533	934
0.047533	-0.325958	1.04686	0.384049	469
1.84951	0.349281	0.0520497	1.03333	223
4.78419	3.58464	1.19066	1.71548	1167
1.19066	1.71548	2.61496	2.48512	144
-0.899155	-0.458378	-0.44184	0.667217	454
-0.547541	-1.02051	0.564973	-0.308329	1148
0.831206	1.81892	0.524056	1.93109	645
1.77648	0.908294	2.66434	2.88679	288
-0.703249	-0.355457	0.0960112	-0.489408	962
-0.0733819	-0.609603	-0.778871	0.0768046	258
-1.18106	0.173865	0.713889	0.220468	1410
-0.0210249	-0.291704	-0.874904	0.438649	519
0.742095	0.235209	-0.590625	0.457712	1290
0.302821	0.0177921	3.07755	0.532586	912
0.00522742	-0.949049	1.33291	-0.354379	960
-0.559812	0.537647	-1.3014	-0.705258	420
-1.17793	-0.0770994	-0.25313	0.314136	357
1.13492	1.20647	0.0846691	-0.883444	1434
0.179063	-0.378815	-0.336624	0.165381	450
2.21432	0.315868	0.406282	0.46433	425
0.133924	0.332481	-0.303901	0.0625488	230
-0.31729	-0.376721	-0.821464	-1.11204	816
0.861244	0.0603362	-0.202182	0.204949	672
1.81478	1.6903	-0.0846737	-0.250879	865
-0.184851	0.427134	0.575031	-0.210574	2106
0.0340232	0.231862	-0.607588	-0.0830848	783
0.902346	0.23305	-0.344752	0.545627	246
0.253432	0.0228871	0.293665	-0.418205	2020
-5.65462	-0.155838	-0.106384	0.0873894	1098
0.0609145	0.169054	-0.489044	0.0629829	255
-0.489044	0.0629829	1.58631	1.27842	333
0.376277	-0.943754	-0.0247007	0.279	145
0.288006	-0.0156851	0.523963	-0.235891	658
0.0211558	-0.117692	0.168846	-0.000546006	556
1.19229	0.466159	1.31583	0.748784	705
-0.123898	-0.629117	-0.0108893	0.172111	561
-0.702654	-0.406905	0.100462	0.192487	787
-2.58473	-0.716904	-0.876635	-0.540439	888
-0.713644	-0.0386901	-0.0673796	0.297994	478
-0.169048	-0.704586	-0.259543	-1.00038	861
-0.515099	-1.25087	-5.81823	-3.94163	1803
0.111394	-0.714677	-0.709084	-1.34258	360
2.32018	2.31755	1.24818	1.36233	934
0.10858	1.09468	2.32018	2.31755	945
0.241204	-0.517516	1.76449	-0.760605	673
1.44294	0.22383	-0.530128	-0.147417	367
0.778113	0.145713	1.21087	-0.018629	391
0.145235	-0.0964965	-0.319804	-0.58989	1174
0.202569	-0.135343	-0.0582748	0.169035	604
0.0703412	0.0114112	0.541253	1.16919	392
1.2895	0.946181	0.749623	1.75435	744
-0.201849	-0.602091	-0.716649	-0.941796	1413
-0.295923	-0.0976049	-1.07568	-1.44575	662
-0.654934	0.756715	-0.264832	0.772521	947
0.995761	-0.488328	-0.441124	0.72446	848
-0.15777	0.0615055	-0.331007	-1.08149	395
-0.362793	0.630184	0.505656	-0.108247	579
-0.743467	0.39633	0.326142	-0.884405	324
-0.274296	-1.02298	-1.86478	-1.01625	1139
-0.481573	-0.2081	0.148892	0.568891	428
0.562235	0.0435706	0.168731	1.45901	389
0.231394	-0.05139	1.68916	0.421869	213
-1.5541	-0.29487	-0.258228	0.181713	452
-0.224648	0.136706	-1.5541	-0.29487	351
-0.870022	-0.837064	0.217077	-1.24275	1498
0.0131519	0.252245	1.67857	0.101117	578
0.739142	0.168596	0.179121	0.0372996	412
-0.40247	-0.0861967	0.130899	-0.724988	536
1.68972	-0.451245	-0.367266	-0.425794	555
1.17256	1.04411	2.03294	2.02163	279
0.898417	-0.133127	0.00125867	0.658569	201
0.138898	-0.346908	-0.169023	0.748519	215
0.511588	-0.276192	-0.81	-0.476018	805
-0.955954	0.212729	0.266539	0.0273066	421
0.266539	0.0273066	-0.478377	-1.20695	1646
-0.00487537	-0.0448768	-0.0417218	-0.592216	1842
-0.220516	0.557487	0.398368	0.837992	863
-1.1055	-0.528107	0.45475	0.157133	236
-0.853307	-0.290071	-0.851324	-1.17277	309
0.290754	0.486619	0.40485	0.719692	543
1.35595	0.482295	1.18351	-0.34932	397
-0.695595	0.648019	-0.489349	-0.057345	699
-0.345858	0.103975	0.510409	-0.21162	386
-0.0987105	-0.0486402	-0.120331	0.87182	320
0.598847	-0.379972	-0.387234	-0.400469	658
-1.06884	-0.525162	-1.14533	-1.43958	737
0.427997	-0.0775843	-0.0290293	0.249105	231
-0.0936092	0.802223	1.83877	0.362183	370
1.83877	0.362183	-0.814256	-0.441502	155
-0.143172	-0.0489806	-0.132125	0.373142	532
2.13026	2.06475	1.53681	1.9842	1281
0.520257	1.0077	-0.0759947	0.598175	1579
-0.19391	0.0618145	0.390069	-2.18574	1134
0.514696	1.59656	0.690678	2.15687	347
-2.40421	-0.251967	-0.619656	-0.700102	392
0.247139	-0.801365	-0.941821	-1.36363	940
-0.15034	-0.0158199	-0.0471456	-0.392819	312
0.207195	-0.316209	-0.681837	-0.317379	687
-0.0545287	-0.402136	-0.0954468	-0.227048	1514
-0.211381	-0.214319	-0.132445	-1.22668	978
-0.93692	-0.531155	-0.21474	-0.213682	1029
-0.425823	-0.138237	0.315886	-0.176949	369
0.195933	-0.149959	-0.613083	-0.29375	431
-1.00062	0.265951	0.923781	-0.197805	541
1.1787	0.0479083	0.295166	-0.602198	606
0.235371	0.111051	-0.417963	-1.46252	945
0.65037	0.360446	-0.018021	-0.149289	284
-1.62171	-0.434066	1.13588	0.207176	1182
-1.05361	-0.634893	-0.190588	-2.0673	791
0.509075	-0.204505	0.0220458	-0.158452	789
-1.12982	-0.320952	0.243203	0.368175	976
-0.372286	0.0203402	0.326274	0.603575	788
-0.619365	-0.179012	0.127135	-0.583737	640
1.26682	1.98157	0.791656	0.350437	873
-0.728584	0.046611	0.412897	-0.0333136	505
-0.206731	-0.295263	0.527436	-0.350536	372
0.260205	1.00505	1.0225	0.669465	390
0.113682	0.550949	-2.12894	-1.65198	779
-0.427248	0.0802947	-0.249393	0.0989663	817
-0.956543	-0.222015	-0.326664	-0.163104	264
-0.966755	-0.183852	-0.318588	-0.325475	224
-0.0246652	0.292347	0.0107752	0.509746	725
-0.706818	-0.744918	-0.176566	-1.2894	1031
-0.947165	-0.377551	-2.66429	-0.186755	815
2.30324	-0.0169804	1.1058	1.08204	880
-0.606092	-0.228093	-1.55336	-3.85409	31
-0.155758	-0.351286	-0.163902	0.165353	364
-0.382405	-0.541419	-0.744497	-0.177261	376
-0.851079	-1.0427	-0.11512	-0.674013	421
1.43652	1.65966	3.13277	2.60234	2029
-0.283092	-0.144225	0.0168365	-0.206615	461
-1.17093	-0.354777	-0.283092	-0.144225	1276
0.0634489	-1.14305	-0.493116	-0.368416	1747
-0.510327	0.34479	0.165308	-0.345308	354
-1.08814	-0.128926	0.242424	-0.0521906	716
-0.0338758	1.89055	1.11283	1.60149	2224
-0.649275	-0.57429	-0.328977	-0.118227	166
-0.725321	0.10017	0.798949	-0.253265	229
-0.162174	-0.242215	-0.353484	0.176059	681
-0.407722	0.0315686	2.23666	-0.609843	1109
-0.26708	-0.276421	0.116571	-0.749419	235
0.0524357	-0.600455	-1.00589	-0.492187	363
-0.298355	0.044272	2.14476	2.0378	338
-0.289909	0.021221	0.116268	-1.00925	747
-0.17759	0.144877	-0.33816	-0.052167	188
-0.304853	0.478961	-0.886251	0.883759	362
0.0746071	-0.253844	-0.650898	-2.38609	337
1.01478	-0.598824	-2.01139	-3.1891	801
0.336915	0.0784873	-0.137607	0.0309897	645
-1.30005	-0.0885576	-0.433161	-0.858898	557
0.407759	-0.0742902	-0.00859731	-1.87202	420
0.822623	0.27343	2.13306	0.0800791	647
-0.571384	-0.179293	0.41	-0.239948	449
2.28783	3.54078	3.3506	3.1513	2448
1.65569	1.91911	0.549798	1.62036	897
-0.304453	0.122683	1.30262	-0.0373677	350
-0.172423	-0.0690731	-0.333455	-1.5491	466
-0.688688	-0.123913	-0.185272	-2.0294	702
-1.88243	-0.241016	-0.553594	0.613978	356
0.904692	0.38443	0.186309	-0.577886	179
0.749229	0.975007	-0.74331	0.420666	245
0.246833	-0.085465	0.677414	-0.185595	370
-0.313227	0.215583	1.03567	0.419829	687
0.320569	0.31291	1.39195	0.941319	546
0.301289	-1.75684	-1.00462	2.31553	345
-1.7445	-1.01656	-0.80059	-1.70394	1034
-0.194109	-0.549439	-1.67247	-0.664754	1451
-0.0363576	0.171257	0.598265	0.482291	593
0.181553	0.76452	-0.126607	2.7566	569
-0.126607	2.7566	2.50046	1.9513	479
0.426141	0.910017	0.689454	0.894606	1553
-0.49262	-0.804602	-1.26487	0.289421	1752
-0.443529	-0.255553	0.23933	-1.06938	405
0.169456	0.275351	0.219694	-0.110546	488
-0.82055	0.350586	2.51477	0.918622	604
0.180801	0.14838	-0.0171651	0.456316	1424
0.693477	-0.63654	0.0577805	0.0713363	213
-0.540184	0.313659	-0.201116	-0.579251	126
-1.12565	-0.824823	1.04115	-0.780785	332
-1.01419	0.647005	-0.276618	0.482765	192
0.578484	0.0901629	0.938556	-0.230961	427
-0.177179	0.0687283	0.264565	0.373547	231
-0.491534	-0.125118	-0.871615	0.0246993	532
0.719947	-0.0726427	0.230769	0.411849	704
0.561052	-0.324863	-1.321	-0.0183489	665
0.516837	-0.529732	0.0536769	-1.51079	471
0.139718	0.493121	0.0541809	0.485425	502
0.892093	-0.539176	0.115551	0.470373	422
-0.852026	-0.247738	-0.220509	-0.402206	514
-0.220982	-0.409521	-1.1217	0.367917	318
0.102154	-0.196469	0.991727	0.797543	224
-0.429353	-0.280965	-0.3368	-1.32652	2124
0.137949	-0.372185	0.073601	1.37586	281
0.11334	-0.44541	-0.0739572	-0.775723	250
0.764132	0.156124	0.730753	-1.11951	985
0.05554	0.166906	6.5491	4.93024	1271
-2.46979	-1.99661	-1.26816	-3.04721	766
-1.59565	0.045812	0.178129	-0.735721	371
-0.0505922	0.150595	0.934559	0.0775188	566
-0.55258	-0.286518	-0.479381	-0.620161	264
-0.382201	-0.0998573	0.675559	-0.234801	445
-2.83336	-0.374274	-1.13182	-3.23523	304
1.08875	0.462871	0.843697	0.186231	224
2.08568	1.86168	1.67639	1.39621	1532
-0.0418985	0.359118	0.211705	0.958858	1648
0.0256065	-0.897363	-1.53699	-1.7358	397
1.52965	-0.269249	-1.24987	-0.183201	843
0.125546	1.72124	1.46022	2.33093	413
-0.483328	0.620977	-0.0713289	0.0393365	615
0.922039	-0.240138	-0.0513488	-0.678714	190
-0.527282	0.258075	0.533868	-0.181657	727
-1.12793	-3.78273	-2.88436	-4.40504	498
-0.130305	-0.489203	0.144771	0.356821	882
0.341451	0.233722	0.15203	-1.55096	1111
0.39335	-0.25343	0.939343	-0.967295	1195
-0.518288	0.350914	0.422596	0.598645	116
-0.29719	-0.0467204	-0.325309	-0.425731	409
0.00173531	-0.146455	-0.574416	0.414271	875
0.627417	0.619876	0.987148	3.19325	1665
-0.0371006	1.48861	1.33399	2.41764	464
0.197348	0.822089	0.893257	-0.628664	620
0.0187013	-0.184601	0.365548	0.338407	394
-0.33438	-0.0553145	0.183564	-0.745063	153
-0.370579	-0.691199	-0.583135	-0.485282	259
-1.02898	0.958453	3.82031	0.832959	794
-0.070088	-0.777495	-0.800699	-0.345892	322
0.221099	-0.207997	-0.516959	-0.663684	810
-0.147684	-0.142957	0.826855	0.252169	2128
-0.867832	0.0483937	0.766976	0.0991136	1368
-0.293148	0.591126	0.951764	1.81007	389
-0.404948	0.0523604	0.29447	2.27331	1492
0.50517	1.07512	2.27331	0.29447	1026
0.141778	0.571899	0.15012	0.495542	214
0.15012	0.495542	0.532116	1.4406	624
-0.350177	0.0314535	-0.357812	-2.21954	347
-0.787673	0.369201	-0.62025	-2.06863	620
0.100336	0.310319	-0.238373	0.291262	216
0.40612	-0.227406	2.13911	-1.25853	444
-0.375511	0.692414	-1.74149	-0.0178575	268
0.512726	-0.0395775	-0.372283	-0.0686791	417
0.411141	0.271489	0.512726	-0.0395775	221
0.857778	-0.218951	1.10748	-0.228116	538
-0.191429	-0.821057	-0.521617	-0.480337	229
0.985712	-0.138117	0.356485	-0.027923	233
0.595656	0.154166	0.0170669	1.39165	1798
-0.631447	-0.206891	-0.0128599	0.652844	1316
0.360114	-0.175352	0.589444	0.601171	331
-0.0682439	-0.360564	-0.187508	-0.519486	423
0.855688	-0.618951	-0.00668133	-1.01407	825
-0.0615504	0.589588	-0.366229	-0.571682	616
-0.477468	0.0950293	1.01555	-0.957637	610
-0.624756	0.974806	-0.0866038	1.90724	511
-0.885318	-0.855975	-1.30005	-1.37681	549
1.0925	0.753101	-0.681226	-0.726011	354
0.83611	1.44412	0.248786	1.11851	498
0.250665	-0.201091	0.592777	-1.06941	318
0.287779	-0.214758	0.250665	-0.201091	561
-0.143333	-0.144748	1.0445	0.627145	405
0.567766	-0.420324	0.0676471	-0.289298	620
-0.6878	0.311163	0.320147	-0.524175	1030
0.322414	-0.592105	-0.446421	-1.2502	248
1.29564	2.11539	3.32207	3.11028	2197
-0.654527	-0.79576	0.585203	-0.834012	523
-0.274995	0.114323	-0.654527	-0.79576	377
-0.170594	-0.0514903	0.106002	0.413264	768
0.0399164	-0.520452	0.589921	0.910992	566
-0.715013	-0.148406	-0.126932	-1.16026	191
0.0408128	-0.236725	2.08033	1.49444	381
-0.573727	-0.4776	-0.490852	-1.72923	908
-1.06234	0.0852298	2.26906	-0.225159	419
0.834821	1.38707	1.44662	0.0804286	931
0.487183	0.568431	0.229597	0.613272	243
-0.0614927	-0.464983	-0.644877	-0.719229	100
-0.0596802	0.322528	-0.218729	0.324402	748
-0.0959526	-1.0803	-0.662391	-0.487385	245
-0.422417	0.270995	0.0452179	-0.0739484	534
-0.594071	-0.861703	0.733229	-0.788556	1077
-1.7672	-0.887714	-0.505649	-0.782203	226
-0.877884	0.625573	0.153833	-0.631967	909
-0.0520443	-0.0995518	2.13115	2.6853	1198
0.0034309	-0.114902	0.201367	-0.0865054	1313
-0.855589	-0.0378003	0.542434	1.18361	447
-0.182084	0.51391	-0.379099	0.489974	104
-0.524456	-0.273347	-0.45116	-0.677847	1422
0.916096	0.775522	0.113702	-0.263371	457
0.0454543	-0.254286	0.916096	0.775522	410
0.51432	0.373075	0.0454543	-0.254286	1346
-0.17827	0.464767	-0.158209	1.24211	563
0.450221	-1.69988	-0.591499	-0.801702	754
2.42627	2.40065	-0.204046	0.246899	1144
-0.787887	-0.336963	-0.498356	-1.00197	395
-0.01794	-0.212218	-0.93317	-0.0268406	613
-0.389934	-0.11177	-0.29222	-0.304015	571
0.322587	0.90568	3.15688	3.56322	1269
1.6325	2.15843	0.731069	2.06132	176
0.259397	0.653601	0.191192	0.975029	694
0.211952	0.385977	-0.0805472	0.984537	648
2.83428	1.05173	1.28638	2.76087	1021
0.0587775	0.148502	0.225985	1.06796	349
0.785334	1.58341	1.67942	3.77627	449
0.900373	0.961015	1.52449	0.903742	1363
2.12137	1.87419	0.0868386	-0.110042	956
-0.449305	-0.393502	-0.487518	-1.03052	410
-0.899113	0.239069	-0.0303226	-1.46781	2050
0.275622	-0.0646702	-1.22033	-0.527797	463
-0.000623333	0.518268	0.481818	-0.587101	528
-0.186708	0.018012	-0.214727	0.742162	928
0.683677	0.421567	-0.799124	0.143535	454
-0.350352	-1.14399	-0.135029	-1.35921	627
0.0457935	-0.837914	-0.350352	-1.14399	782
-0.0752226	0.934695	1.21845	0.0783029	1165
0.947839	1.20997	2.66121	1.40689	1245
0.582521	-2.05283	-2.13749	-0.498072	616
1.44639	0.674591	1.36677	1.17069	786
0.563879	0.762851	0.153041	-0.442657	220
0.153041	-0.442657	1.07888	0.958081	303
-0.157385	0.386568	1.15134	1.00418	753
-1.90867	-0.202292	-0.891298	-0.779981	187
-0.514029	0.157056	-0.22648	0.671163	363
-0.598127	-0.756414	-0.955421	-2.7758	786
-0.300677	0.596754	1.04897	0.763012	1125
-1.32739	-0.989259	-0.570296	-0.38092	741
-1.02239	-1.27846	-1.46402	-2.38401	100
0.372045	0.968112	1.06269	0.751613	973
0.282286	-0.20947	0.372045	0.968112	470
-0.220592	-0.599532	-1.5633	-2.06849	898
-0.390494	-3.32405	-5.39336	-3.93737	516
1.21398	0.660449	-0.586957	-0.169702	502
-0.335969	0.478967	4.30481	2.44624	1366
0.242109	-0.715875	-0.456949	-0.555626	416
0.799417	0.284756	0.446469	0.00938957	522
0.171518	-0.149665	-0.245855	-0.7877	472
-0.0979163	-0.197344	-0.231719	-0.66975	235
-0.718325	-0.704725	-2.43682	-1.42234	240
-0.42114	0.786238	1.58844	0.876073	308
-0.372389	0.432645	0.376003	0.0580113	1268
0.108383	-0.338241	0.469245	0.228333	412
0.541615	0.5317	1.61158	0.944018	1399
-0.121709	0.967167	1.55348	1.12726	728
0.57267	-0.0256465	0.44689	-2.41793	378
-0.142362	-0.170674	-0.0468564	0.620627	817
0.0862041	-0.270931	0.275828	0.500463	445
-0.815266	-0.440031	-0.351932	-2.8872	751
-0.440742	-0.971931	0.713511	1.21266	860
-1.26263	-0.0430868	-0.337646	-0.414171	243
0.0105002	-1.33772	-2.31747	-1.17131	1675
-0.368126	-0.141471	-0.177861	0.0388821	194
-0.242409	-0.0756074	0.961934	1.20501	733
1.41844	1.59985	4.2328	2.03179	1162
0.186074	0.250383	-0.407377	-0.393729	724
-0.446249	-2.51572	-5.25525	-3.79107	206
-2.68733	-0.132476	-0.914417	-0.012248	314
-0.402286	-0.0176756	-0.168157	-0.0598996	384
-2.03359	-0.233707	-0.402286	-0.0176756	705
-0.345396	0.256606	-1.25774	-0.71247	940
-0.356288	-0.648481	-0.188646	0.273088	792
-0.677101	-0.0631331	-0.166562	-0.39201	738
1.80334	-0.217569	-0.576749	-1.51415	1803
0.263495	0.0634087	-0.346362	-0.303683	378
-0.13648	0.194441	0.263495	0.0634087	737
-1.19756	-1.16994	0.697198	-0.556609	338
2.29978	1.59839	2.45026	1.19999	989
0.0194697	-0.425594	1.63951	-0.82474	551
-0.0141726	0.039348	-0.872689	0.018698	354
-0.172546	-1.04916	-0.486779	-0.897684	1095
-0.41425	-1.25236	-0.172546	-1.04916	583
0.530529	-0.490185	-0.41425	-1.25236	694
0.331061	-0.316446	0.553322	-1.14733	410
-1.38083	-3.28218	-3.17496	-3.28375	1183
0.368693	1.62335	1.33021	0.783478	1939
0.676076	0.694903	0.487659	0.571149	153
0.236558	-0.00724039	0.747499	-0.552847	882
-0.236788	-0.454963	0.0497375	0.231634	484
0.219485	-0.00295561	0.872994	-0.462688	643
0.851058	0.14973	-0.239911	-0.953896	919
-0.185218	0.0860239	-0.0653654	-0.0160333	453
-0.589859	0.118647	-0.373975	-1.26088	244
0.353105	-0.0653005	0.575548	0.227759	650
0.366784	0.182648	0.822056	1.65342	1283
-0.805932	-0.217905	-0.806634	0.0221332	338
1.43512	0.205175	2.02698	2.99028	824
-0.150673	0.422506	0.407864	0.58145	397
0.407864	0.58145	0.758307	1.40302	381
-0.00509129	-0.103013	-0.518504	0.0445743	335
-0.518504	0.0445743	0.798349	0.651664	1298
-1.37007	-0.525037	-0.0167519	-0.377439	448
1.61741	0.197936	0.468169	0.0130455	410
-0.277249	1.43208	0.865386	0.645878	771
0.477169	0.592869	3.64326	2.76354	1258
0.161106	-0.0464938	0.0366263	0.0535193	289
-0.0815475	0.174306	0.134662	-0.906558	712
-0.27113	0.421286	2.25366	1.45843	364
0.144303	0.033786	0.314764	0.347875	947
-1.60423	0.529097	1.19814	1.28236	1038
-0.0665796	0.498038	1.60851	0.330443	519
0.133723	-0.189663	-0.389845	0.121147	251
-0.136794	-0.218553	0.688508	0.29407	1175
-0.1876	0.397701	0.00233545	0.326865	675
-0.118675	0.0044514	0.119065	3.639	535
0.451118	-0.385351	-0.597749	-2.31988	670
0.132511	0.19254	1.79869	0.955609	309
0.00519006	-0.258896	0.560224	0.53855	1573
-1.39909	-0.0361174	0.0404312	-0.19865	396
-0.199913	-0.117146	0.308209	1.01633	491
-0.135599	0.235272	1.29685	1.15504	846
1.29685	1.15504	0.906106	1.44749	351
-1.87617	0.156357	-0.748966	-1.04606	288
1.16979	1.65558	0.202426	-0.146433	800
-0.899172	-2.77106	-1.21767	-0.581691	1080
-0.805106	-0.91441	-1.14531	-0.295756	282
-1.81647	-3.32263	-2.05064	-3.59633	1097
0.0259705	-2.25208	-2.2241	-2.90094	318
-5.07994	-5.11387	-6.00055	-5.57345	2230
-1.17919	-0.0569923	-0.432059	-2.28999	547
0.0834598	-0.611365	-0.733647	0.0483289	345
-4.63609	-2.44368	-4.04046	-5.11794	1839
-1.25614	0.339278	-0.317268	-0.411089	852
-0.301164	-0.0945862	1.25599	-0.0794548	564
-0.0211326	0.220093	0.538041	0.118805	2020
0.144303	-0.120546	0.618343	-0.0572488	518
-0.364538	0.664299	-0.116106	0.356867	807
-1.33002	-1.89875	-1.1766	0.347011	971
-0.165433	0.684214	0.604962	-0.323423	584
0.897173	-0.43748	0.519034	0.105672	1362
-0.326726	0.271055	0.897173	-0.43748	914
0.141819	-0.0256313	-0.319398	0.363241	665
-0.315565	0.20705	0.59346	0.809922	1035
0.694066	-0.127893	0.372652	-0.590804	243
0.455666	-0.0938624	0.644325	-0.375649	2371
-0.814947	-0.043362	-0.585314	-0.986001	502
-0.585314	-0.986001	0.135	1.00379	436
-0.647496	0.101084	0.696265	0.74908	321
-0.328005	0.297545	0.224701	1.5054	1053
0.342763	0.691089	2.08569	1.93945	864
0.592206	0.533882	0.351991	-0.00797161	829
-0.20811	0.0414674	-0.182397	-1.68336	429
2.5102	2.54564	2.28248	4.25265	839
2.8318	3.1651	1.66927	2.8295	1729
0.143607	0.911338	1.26107	2.4217	408
1.55124	-0.379726	0.627923	-0.37555	2054
0.236291	-0.216831	0.19598	-1.57363	250
0.281866	0.11998	0.378549	-0.320042	1022
-0.407189	0.5878	0.609697	0.652368	241
-0.69069	-0.00960201	-0.211535	-0.522574	1718
-0.0326196	0.765196	-1.34593	-0.686359	78
0.0857194	0.133549	0.522315	0.925728	163
-0.261827	-0.803502	-1.37195	1.17333	209
0.207072	-0.50166	-0.460995	0.0814762	636
-0.374831	-0.388156	0.836602	-0.258593	206
-0.084008	1.32443	1.99032	1.12635	1041
0.24227	-0.0558521	-0.740821	0.237518	562
-0.162702	-0.871897	-0.212353	-0.842629	328
0.151658	0.185869	-0.280354	2.69282	300
0.493742	0.60275	0.866854	0.143712	488
0.14486	1.05406	0.695131	-0.844545	682
-1.34166	-0.318688	-0.302763	0.194158	342
-0.902803	-0.858208	-0.271861	-0.879441	163
-0.743254	0.100934	0.180189	-0.0612837	709
0.190834	0.592558	0.533625	1.26997	202
1.10298	0.392549	1.89532	1.63498	1238
-0.897028	-0.290514	-1.23427	-0.288403	626
0.65112	0.579474	0.773467	0.393687	719
-0.903739	-0.354981	-0.276454	0.376405	908
-3.36256	-0.667047	-0.13621	0.0419565	394
-0.13621	0.0419565	0.543423	-0.789984	427
-0.811751	-0.28485	-0.179538	-0.75222	1232
0.46621	0.567651	1.17132	-1.77932	1496
1.7059	0.793653	1.82164	0.98449	359
-2.05902	-1.887	0.0819216	-2.43865	561
0.758744	1.46647	0.786661	0.845756	1313
-0.293456	-0.0334244	-0.12155	-0.393823	542
-0.867102	-0.267242	-0.254058	-0.389237	457
-1.89008	-1.86372	-1.57562	-1.61595	972
-0.365247	-0.814177	-1.89008	-1.86372	443
0.676632	-0.28412	0.373774	0.466876	647
-0.137808	-0.308203	0.384611	-0.0371935	740
0.694255	0.614139	-1.47513	-2.52579	385
-1.49843	0.20058	0.34045	0.511251	192
0.34045	0.511251	1.33964	-0.239687	411
-0.781055	-0.589014	0.22529	-0.25927	321
0.22529	-0.25927	-0.667323	-0.502692	78
0.251075	0.20589	-0.301654	-0.0234812	441
-0.802612	-0.106927	0.210828	-0.712864	878
0.439292	0.972253	0.253145	0.810556	586
-0.399889	-0.199833	-0.095137	-0.128196	228
0.826141	-0.283158	-0.558728	-0.1105	323
-0.133033	0.250333	0.777647	-0.940631	656
0.280795	-0.967257	-0.200215	-0.166084	456
0.908295	0.97476	0.581536	0.704803	755
-0.0357247	0.660309	2.8554	1.88354	1449
-0.329319	-0.275361	0.142119	0.291398	811
-0.027858	0.440665	-0.218796	0.155305	830
0.665896	0.346263	-0.791859	-0.0874248	1511
-0.791859	-0.0874248	1.50296	0.610489	1407
1.47432	0.282244	0.974754	0.471723	504
2.41773	2.38939	2.69468	1.87312	2150
-0.716535	-0.209999	0.576603	-0.520468	1604
-0.176841	0.0940806	-0.208943	-0.858806	750
-1.3364	-0.306245	0.041	-0.266463	523
-0.844259	-1.36697	-0.542646	-2.22834	372
0.480293	0.575203	1.0101	-0.38146	516
-0.224839	0.29975	0.225469	-0.33646	412
-0.211293	-3.18988	-2.24952	-1.57851	253
0.124797	0.286377	-1.57851	-2.24952	321
0.0375332	0.175445	-1.01854	0.0880662	354
1.13977	0.912276	1.58135	1.59865	1113
0.710619	0.0402207	0.228023	-0.418713	569
1.1549	0.0292364	0.0776931	-0.0175277	217
-0.406519	-0.313731	1.7146	-0.441684	245
-0.423053	-0.29224	-0.391255	0.487789	185
-0.0865702	-0.366945	0.285783	-0.746695	1192
0.445511	-0.0101405	0.832063	-0.119132	520
-2.15683	0.267094	1.41524	-0.481369	1517
-0.383593	-0.122758	0.716004	0.936416	673
-0.0557759	-0.0953579	0.55242	-0.577595	359
0.528312	0.0750841	-0.188175	0.40982	890
0.121019	-0.25288	-0.224834	-1.23098	571
0.354715	0.793592	-0.361707	0.808286	357
0.214523	0.675911	-0.293865	1.36261	509
-0.425954	0.110552	-0.0798133	0.0148123	104
0.862099	0.0335977	0.435743	1.50496	989
0.809688	1.43067	0.277355	0.00559597	1234
0.117621	0.861056	0.809688	1.43067	1351
0.0759632	-0.115732	0.431871	0.775354	367
-0.478646	-0.229648	0.284896	3.49466	345
0.0940145	-3.03794	-2.21361	1.22655	903
-0.223257	-0.919271	-0.830696	-3.46581	569
-0.562777	-0.649545	0.764666	-0.602221	350
0.764666	-0.602221	-0.572246	-1.05473	827
-0.453908	-1.14038	-1.27768	-1.28098	1196
1.37838	0.767647	0.393735	0.0870428	471
0.332052	2.13058	1.80026	1.2137	867
0.790035	1.96228	1.79118	1.66095	1593
0.288795	0.53205	0.431518	-0.630316	281
0.687028	-0.289077	0.749001	0.529972	520
1.10383	0.4082	0.687028	-0.289077	672
1.36727	0.781786	0.148581	-0.16889	729
0.634685	0.0442324	0.0172558	1.26544	595
1.87289	2.35579	1.75768	1.90771	1298
0.489967	1.74016	1.20769	1.61819	1828
-1.42198	-0.791847	1.37282	0.899028	920
0.19172	-0.38113	0.58609	-0.175368	334
0.0260282	-0.423555	0.260842	1.08761	486
-0.0280766	0.599384	0.404692	0.709345	1009
0.156446	0.590033	0.679301	0.250271	391
0.276262	0.610045	-0.088177	1.99347	343
-0.145119	-0.625884	-0.0589691	0.281817	199
-1.20772	-0.216818	2.34848	2.35488	708
-2.73444	-2.05989	-3.79226	-1.81197	863
0.159313	-0.160176	0.264993	-0.923794	1700
-1.19822	-0.118191	0.0980672	-1.15348	840
0.11201	-0.0691608	0.786359	-0.259516	468
0.228786	-0.249913	-0.412096	-1.12715	693
-1.41671	-0.304926	0.384803	-1.75977	724
-0.605085	0.111629	-0.177827	0.0924046	568
0.535042	0.212684	0.0857277	0.891915	229
0.335767	0.272984	0.472188	0.79872	196
0.829054	-0.573627	-0.917602	-1.34948	830
-3.22349	-0.791591	-0.421984	-1.22127	252
-0.056889	0.586938	0.889324	0.351975	1775
-0.0322351	0.179865	0.223412	0.134966	231
-1.32773	-0.63385	-1.86402	-2.53467	367
-0.605153	-4.11434	-3.85725	-4.76729	1927
0.0928283	-0.544434	-0.273307	-0.256314	599
-0.227047	0.0322723	0.111018	-0.402532	618
1.0566	0.568542	3.33697	5.56204	1452
0.598347	3.26657	1.27182	2.78179	720
0.502438	0.181428	0.267662	1.11252	471
0.222519	0.261126	0.687514	0.469954	431
-0.538962	-0.220281	0.222519	0.261126	1451
1.44698	0.467484	1.70922	0.648983	874
0.273507	0.409329	0.207262	-1.21496	1324
0.11922	0.217307	0.217101	0.251507	295
-0.0999789	-0.590903	-0.477123	-0.690279	573
-0.243525	0.577535	1.77214	1.41988	845
-0.103148	-0.711214	0.00201895	0.228175	927
0.198871	0.203167	-0.103148	-0.711214	938
-0.268742	-0.0155843	-0.498788	-0.059659	621
-0.907293	0.493044	1.49381	0.789004	1927
-0.0236983	-0.0230993	0.433358	-1.07239	381
1.93488	0.843321	2.61748	2.68731	824
-2.03116	-1.4718	-1.91867	-0.187191	561
-0.158407	-0.246534	-0.356492	-0.673448	213
-0.158615	-0.225311	0.261466	-0.285953	383
-0.41861	-0.0908637	-0.99889	0.0287813	345
1.31129	1.51392	1.51726	1.20753	386
-0.813216	-0.460952	1.11294	-0.155662	376
-0.991912	0.892088	1.13082	0.256253	1423
0.498022	1.11439	-0.0363484	-0.174435	1822
-0.195585	0.422409	1.05106	-0.928448	576
-0.962203	-0.695981	-0.386131	-0.815497	411
-0.00290074	0.491407	-0.510714	0.360101	503
1.04451	1.3649	1.16962	1.66679	826
-0.429435	0.666281	1.17802	0.377976	1293
1.17802	0.377976	1.12997	0.395523	104
-0.275799	0.277008	2.28344	0.694182	961
0.120239	0.509192	0.189546	-0.122348	1443
-0.264223	0.135603	0.533658	0.192223	779
0.457656	0.339316	0.142509	0.0818004	766
0.152601	-0.10943	1.40105	-0.0657985	273
-0.518389	-3.59903	-1.59574	-0.885857	477
0.460588	-0.126636	0.444285	-1.93086	214
-0.0244619	-0.0281701	0.861582	0.669009	590
0.629252	-0.00110494	0.439894	-0.457413	642
0.59267	0.256519	-0.699525	-0.468356	1321
-1.41169	-0.744303	-1.60675	-1.04146	359
-1.72136	-1.44756	-1.49288	-1.33938	943
-2.08165	-0.891756	-0.803101	-2.86565	336
-0.793064	0.030419	0.501096	1.65754	2448
-0.0505604	0.398126	-0.793064	0.030419	1838
0.156949	-0.127005	1.15795	-0.43693	1637
0.542486	0.00815779	0.156949	-0.127005	525
-0.0380365	0.0198612	-0.113407	-0.349063	1750
0.909145	0.420482	5.03063	0.787996	377
0.266808	-0.052845	-0.0874624	-0.120917	961
0.73646	-0.369807	0.806326	-0.328186	413
0.714201	0.382788	1.04915	2.02384	334
1.04915	2.02384	0.548255	0.854165	1547
0.583539	1.4339	1.05511	0.24918	1354
-0.145709	0.293267	0.0544464	-0.178694	500
0.271946	0.202998	0.527175	0.389336	339
0.371391	0.202858	-0.104398	-0.977326	1167
0.112757	0.00384313	0.428853	-2.25801	1078
-0.443111	2.0376	0.0118812	0.438964	542
-1.73302	2.35568	4.53374	3.90904	919
-2.8264	-1.99915	-1.16465	-0.800331	705
-0.0776766	0.709801	-0.357679	1.27477	589
-0.0626073	0.279134	-1.12154	-1.30948	664
-0.462305	-0.0861281	0.218769	-0.463624	995
-2.16343	-0.218767	-0.875381	-0.222268	499
-1.85736	0.0627879	0.816459	0.34451	627
-0.250733	-0.346876	-0.387779	-0.610863	263
-1.35936	-0.116598	0.0454296	0.518177	1578
-0.110331	0.270651	0.825041	-0.267464	412
-1.78052	-0.949926	-3.10353	0.620886	250
-0.585785	-0.784894	-0.135424	-0.977523	609
-0.961108	-0.371822	-1.17035	-1.21027	791
-2.24178	-0.732857	-1.53338	-1.89307	1568
0.373473	0.527133	1.93458	1.34104	557
-0.449464	-1.2082	-0.486392	-1.17897	1151
2.70734	2.25919	1.43205	1.73825	1054
-0.544713	-3.19084	-2.49773	-3.37798	183
0.334341	0.549852	0.695164	-0.0942758	202
-2.5117	-2.26767	-1.87424	-2.57342	1128
0.196929	0.386803	0.409635	-0.778733	305
-1.40841	-0.422637	0.727206	-0.115945	749
-0.195773	0.226389	0.252806	-1.80894	733
0.0110132	0.0658837	0.397196	0.83531	254
-1.29853	-0.182086	-0.834189	0.0178748	265
-0.279126	0.647494	-0.603854	0.0849185	752
-0.261787	0.808508	-1.07838	-0.168188	729
0.0602118	0.185981	1.13487	0.540134	1611
0.347503	0.666782	1.28167	0.713905	392
0.284784	0.225699	-0.0664812	-0.867599	472
0.165381	-0.00727583	-1.03896	-1.23063	360
-0.397786	0.524768	0.212197	-0.257645	596
1.02374	0.901559	1.02171	0.732905	694
0.508598	0.780372	1.2364	1.50603	226
0.145333	0.0280374	-0.46743	0.0889316	489
-0.493462	-0.31181	0.0971587	-0.231424	408
1.246	0.333824	0.752118	0.632553	360
2.18624	2.55541	2.58036	1.24614	1120
0.115113	-0.3385	-0.799975	-0.549244	371
-0.879565	0.92574	0.0736533	-0.780778	628
1.0649	0.283862	0.19473	1.44126	233
-0.172213	-0.0283374	-0.0199957	-0.0734953	507
0.750545	-0.225788	0.135999	0.578088	401
-0.297676	0.687498	0.648203	-0.151605	310
-0.219101	-0.291823	0.397636	-0.255373	225
0.577132	0.245834	0.238138	0.122468	554
0.293292	0.391231	0.577132	0.245834	784
-0.00877874	0.177594	0.464252	-0.110623	282
0.844783	-1.32549	-0.821932	-3.38577	697
2.21184	0.702588	0.549506	0.499051	2042
0.828835	0.590558	1.23912	0.45662	1345
-1.29968	-0.273773	0.145694	-1.39924	268
0.305118	-0.117727	1.15189	0.154421	370
0.280597	0.154588	0.305118	-0.117727	464
-0.290625	-0.345923	-0.620867	-0.763918	715
-4.36375	-0.537188	-0.723996	-0.849686	861
0.100388	0.465585	0.956625	-0.0609772	483
0.280108	0.803756	1.19168	1.38531	699
0.642376	-0.201952	-0.771064	-0.70523	345
-0.408036	0.143006	1.55143	0.19051	1703
1.61968	0.557915	-0.175719	0.859244	2081
0.569513	0.0288883	-0.168103	-0.470989	451
1.92321	0.612972	-0.470989	-0.168103	2030
0.2625	0.420649	-0.573902	-1.04279	243
