# Supplementary material for: Gene regulation by convergent promoters
Source: Nat Genet. 2025 Jan 6;57(1):206–17. doi: 10.1038/s41588-024-02025-w (PMC11735407; doi:10.1038/s41588-024-02025-w)
Supplement: Supplementary file 14 — Source Data. [file 41588_2024_2025_MOESM14_ESM.xlsx]

## Sheet: ExtDataFig4a-c
first_peak_l2fc	second_peak_l2fc	third_peak_l2fc	fourth_peak_l2fc
-0.982551	-1.3777	-1.11931	-1.32508
-0.721333	-1.20446	-0.118527	-0.0984828
0.0209777	0.864489	1.03348	0.581726
-0.0448419	-0.347334	0.811724	2.3565
2.95533	3.47478	1.95687	1.64456
0.182115	-0.335304	0.538535	-0.0346758
0.358375	-0.0430161	-0.522979	-0.477773
0.391717	0.418761	-0.147831	0.139658
-0.695988	0.464712	0.855559	1.19382
1.17036	0.756061	1.0131	1.33033
0.187183	0.768021	-0.0785135	0.52053
-0.107464	0.258209	0.834649	-0.00600084
0.107412	0.445725	-0.303799	0.0443042
-5.57678	-4.73873	-5.15627	-0.743675
-0.084282	-0.714521	-0.112255	-0.101789
0.676561	0.14391	0.0966632	-0.1023
-0.452832	0.420368	0.210372	-0.19409
-1.23525	-1.65812	0.0701668	-2.15131
1.21465	-2.06287	-4.42111	-4.45985
-1.25021	0.244228	-1.4558	0.443352
0.530454	0.442537	-0.0845339	0.475502
-0.11264	1.25461	1.85576	2.17953
-0.62776	-0.257947	-0.0721368	0.118633
-1.20972	0.212488	-0.253393	-0.517284
-0.0428107	0.54834	0.163011	0.168281
-0.578354	0.0845708	-0.327465	-0.0968722
-0.217999	-0.43569	-1.111	-0.380475
-0.64593	-0.433098	-1.49141	-1.14779
-0.725763	0.170257	0.98055	-0.0206051
-5.3261	-1.54873	-0.836933	0.475726
0.061226	0.251592	1.84803	0.992588
0.162958	0.479739	0.415351	-0.281926
-0.833477	-0.539128	0.0104618	-0.602473
-0.536672	-0.419934	-0.455647	0.58252
-0.348267	-0.705482	-0.310245	0.464049
0.831546	0.073932	-0.174205	0.297965
0.464513	0.437781	0.0479668	0.721129
-0.0752928	-4.60702	-0.409042	-1.61628
-0.968407	0.545731	0.581392	0.0739333
-0.183641	-0.573514	-1.10947	-1.87036
-1.42421	0.127401	0.814005	-0.489101
-0.481599	0.752161	-0.525036	1.15389
-1.03635	0.308332	-1.42596	-0.700867
0.502723	-0.168929	-0.989594	-0.11559
-0.302192	-0.324564	-0.478487	-0.790852
0.144461	0.259723	0.0543235	-0.0206465
0.143489	0.0403504	0.144461	0.259723
-0.665813	1.45514	0.805749	2.05217
0.368487	0.899039	0.627751	0.961474
0.627751	0.961474	0.761659	0.658389
0.501645	0.549732	0.531033	0.966699
-0.0956821	-0.495672	-0.288762	0.989499
0.329787	0.826569	0.0273216	0.930254
0.240086	-0.319228	-0.749669	0.0966809
-2.45501	-0.588048	-0.386161	-0.976834
-1.91452	0.415443	-1.03083	-1.15941
-0.587554	0.0449314	0.308052	-0.781551
-2.62468	0.276437	0.178651	0.921376
0.00807025	-0.544145	0.224468	-0.438513
1.46311	-0.0459649	-1.54355	1.45333
-2.0191	-0.0667917	-0.704147	0.289782
0.234539	0.52984	-0.131621	1.558
-2.1788	-1.55859	-0.527215	-0.717261
-0.513799	-0.707611	0.701142	-0.570799
0.396305	-0.724829	-0.867122	0.578823
0.636564	-0.459286	-0.838725	0.494216
-0.265765	-0.413986	0.627684	-0.882289
-0.938605	0.442285	0.276827	0.661524
0.636291	0.897895	-0.0541457	0.614012
-1.97054	-0.837121	-0.829569	-3.36476
-0.660329	-0.715821	0.188968	-0.932636
-2.40839	-0.0986825	0.58655	-0.421781
-0.80262	0.349755	1.28997	0.161421
-1.26534	-3.41818	-2.7271	-0.553015
-0.197278	0.116288	0.315454	0.951312
0.594013	0.229526	0.398416	-0.357063
1.1975	1.03562	0.747612	0.853447
0.40629	0.536497	1.1975	1.03562
-0.479453	-0.041572	-0.514134	0.357701
0.416569	0.334753	-1.95711	-0.474193
-1.49853	-0.0267953	0.592965	0.789041
0.744121	0.35869	1.15518	0.612971
-0.501015	-0.510937	-0.373841	-0.791649
-1.05133	-0.921112	-0.775976	-0.866702
0.2717	0.624675	0.554427	0.640887
-2.30744	0.0233397	-0.936296	-0.0381892
-1.30423	0.709343	-0.746782	-0.906634
0.523153	0.470149	0.546887	0.433175
-2.76583	0.695104	-1.00823	0.0246622
-0.988438	-0.332624	-1.78275	0.730216
0.157692	-0.0565131	0.0699112	-0.0724829
0.0832547	0.236018	-0.0484861	-0.0367228
-0.0463262	0.143126	0.0832547	0.236018
-0.799272	0.0318905	0.0420107	0.160011
-0.0188094	0.910315	1.10382	0.679897
-0.583437	-0.980093	1.22553	1.9448
-0.549094	0.726811	0.652523	0.436078
-1.02792	-0.213525	-0.275571	-1.06919
0.378692	0.4638	0.785004	-0.798405
-0.276073	0.244384	0.60435	0.342309
-0.826164	-0.623514	0.770111	0.312412
0.672638	-0.300039	0.669109	-0.0165988
0.420988	-0.345491	-0.55671	-0.464955
0.156822	0.0508464	0.148683	0.38505
-0.336108	0.977367	0.857946	2.35523
1.60915	0.547077	1.05419	0.392633
0.664795	-0.68065	-0.423419	-0.587791
-0.601235	0.381627	-0.367101	1.01865
0.843491	0.597935	-0.0269265	1.72246
1.06539	-0.374961	-1.22249	0.736735
-1.25649	-0.0217006	-0.0395469	0.710816
-4.49208	0.327408	-0.683539	0.456182
0.412299	0.0958735	-0.0551347	0.361869
0.809329	0.144901	1.0311	0.687782
-0.47191	-0.171979	0.087861	0.473881
-2.11875	-1.24472	-0.263884	-0.281274
-0.248164	-0.290974	0.395943	0.316539
0.395943	0.316539	1.053	0.423718
-0.254142	1.42526	0.723446	1.88024
0.0960722	0.77832	-0.247452	-0.0608772
-2.36993	0.0879869	-0.13175	0.20628
0.538342	0.801753	1.52677	1.37065
-0.922513	0.322851	0.0319218	0.65172
-4.04211	0.425404	-0.169676	0.592067
-1.17236	0.078488	-0.550078	-0.31234
-0.336474	0.564223	1.38599	3.91819
0.141304	0.491079	0.456933	0.590297
0.0839076	0.55627	0.544971	-0.0177071
-0.791979	0.664385	1.30426	1.19467
0.449669	0.712406	1.15914	1.01366
0.900462	0.656988	0.411863	0.628303
-0.234683	0.41457	0.259999	0.73644
1.36224	-0.228063	-0.0510776	0.140337
0.0988042	-0.330385	0.00630064	-0.256503
-0.605707	0.08261	-1.62826	-0.192556
0.270401	0.0259092	-0.965951	1.13813
-3.7291	-4.56243	-4.61958	-2.53046
-0.924619	0.361274	1.48864	0.842886
1.48864	0.842886	-0.0643275	0.431723
-0.0643275	0.431723	-0.703949	-0.663248
-2.11475	-2.80456	-4.85857	-1.49674
-1.41142	-0.149881	-0.43678	1.23448
-1.49535	-2.75937	0.208904	-0.984394
-1.37714	-0.0153613	-1.82625	-1.73322
0.200417	0.0210778	1.55221	-2.19892
-0.246672	0.150306	-0.200955	0.314065
0.260922	0.52357	-1.07824	-0.854125
-0.38728	0.37273	-1.83552	0.472303
-1.53303	-0.507106	-0.9039	-0.258594
-0.9039	-0.258594	-1.30175	-0.77614
0.225974	1.06121	0.643922	1.27266
-1.15116	-0.219807	-0.767305	1.19781
-0.362783	-0.68381	-1.94101	-1.70275
-0.167531	0.18592	0.40071	0.734363
0.384753	1.75467	0.284648	0.384602
-0.630763	-0.105555	0.0371941	1.5339
0.0963223	-0.275955	-2.5627	-1.12109
0.0609723	0.377417	0.553725	0.26583
1.12736	-0.279607	0.500346	0.45767
0.000571985	0.305588	2.33062	-0.871826
-0.0156287	-0.0199809	0.247364	-0.463915
-0.428036	-0.154273	-0.463915	0.247364
-2.7296	-0.424676	-0.655819	-0.432752
-0.110223	0.117438	0.731647	-0.726613
-1.00404	0.344137	0.844132	-0.0845323
-0.907537	0.0323102	-0.613512	-0.200009
0.0802908	-0.581321	-1.02585	0.212108
-0.723954	0.0971922	0.783142	0.648136
-0.75525	-1.36739	-0.0078383	-0.468827
-1.43022	-0.1515	0.0082365	0.367803
1.0681	-0.188026	1.11734	0.607603
1.11734	0.607603	0.46795	-0.190818
-0.848475	0.183833	-0.119046	0.881992
0.704581	-0.372292	-1.25422	0.232755
-0.55017	0.460293	0.0997078	0.696693
1.70572	0.512168	-0.265933	1.0072
-0.875036	0.883011	0.10833	0.340506
0.367432	0.0534623	-0.602819	-0.675893
-0.355903	1.07578	0.135733	-0.0343994
-0.405398	-1.61213	0.39674	1.24442
-0.967645	-0.0977017	-0.20648	-0.27518
-0.315892	-0.0101525	1.33403	0.174525
-1.07644	-1.31297	-0.316836	-1.4354
0.159312	-1.28897	-1.1531	-0.38494
0.752454	-0.350557	0.143918	1.4409
0.79976	0.994983	0.0305207	1.3469
-0.0920088	0.211603	0.180806	0.636543
-0.706158	0.760247	-0.696322	0.542913
0.967048	0.309514	0.0685041	-0.0849386
1.32469	0.850183	-0.513057	0.679529
0.199498	-0.0934544	0.618031	0.332244
-2.23707	0.480421	0.074843	0.47661
0.393419	0.164631	-0.321781	0.525809
-0.145692	0.0828065	-0.155627	0.838408
0.384433	0.0183218	0.100567	0.954633
-0.213908	0.229126	1.24106	0.344337
-0.348064	-0.123482	0.159082	0.918694
0.149624	0.91708	-0.327351	-0.17237
-1.81915	-0.354889	0.557239	0.952782
-1.24617	0.0460317	-0.388897	-0.338288
-1.93199	-1.33655	-0.668358	-1.20395
-0.251627	0.358438	-0.362859	0.906362
-0.110616	0.130589	-0.803551	0.0206961
0.289269	-0.0791553	1.08825	0.679179
-2.18145	0.504489	0.0435438	-0.300861
0.255458	-0.0928618	0.429066	0.499725
-0.355469	0.455605	0.803242	0.596373
0.803242	0.596373	1.68038	1.63204
-0.207218	-1.49623	0.0439483	-1.05566
-0.223798	0.315429	0.599765	0.116971
-0.494902	0.128054	-0.186466	-0.183014
-0.186466	-0.183014	-0.329357	-0.215021
-0.635609	0.400471	0.778171	0.143114
0.364823	-0.179978	-0.741733	-1.90323
-0.499958	0.402408	0.0317878	0.184385
-0.425874	-0.437467	0.69025	0.859117
-0.263583	-0.105037	0.363203	-0.0714854
0.0306072	0.312377	-0.135668	-0.199742
-0.778632	-0.2871	0.192043	-0.494761
-0.394225	0.220909	1.35252	-0.030303
0.567498	0.239058	0.298334	0.114196
-0.489933	-0.258875	-0.182388	-0.330713
-0.0690508	-0.109859	0.690185	-0.690738
-0.38247	-0.565759	-0.108642	0.212548
-3.69935	0.368985	-0.450097	-0.30639
-1.59607	0.0128006	-0.0958443	1.03676
0.444634	-0.0612559	-0.428829	0.81908
-1.29238	-0.686523	-0.634312	0.584628
0.397018	0.176135	-0.264858	1.1484
0.50053	1.21269	0.637195	1.18382
-1.11263	-0.990692	-1.10672	0.117863
-0.169267	-0.333074	0.533562	-0.688525
-0.826122	-0.363728	-0.688525	0.533562
-0.147759	0.189168	0.922125	0.55199
0.811952	0.751709	0.996343	0.94967
0.463364	0.0291124	-0.638652	0.820497
-1.04902	0.931173	0.294757	0.303515
0.381976	1.15	2.37436	0.952903
-1.57895	-0.16025	1.1088	0.206781
-1.13735	-0.0715513	-0.17313	-0.640885
-0.212899	0.23561	0.868948	0.406795
-1.14905	0.0982714	0.862276	-0.0316952
0.0466916	0.0335795	1.60073	1.06917
0.593732	0.260638	-0.811721	-0.254588
2.05711	-0.0865489	-0.254588	-0.811721
0.248146	-0.437396	-1.27984	-0.933581
0.645952	-0.119455	0.951246	-0.673812
-1.87587	0.343368	0.115969	0.77936
-1.01496	0.233433	-0.194647	0.0114408
-0.113414	0.221775	-0.660512	1.6226
-0.705669	0.0206235	0.164406	-0.099142
0.044929	0.340792	-0.0600017	-0.0048744
-0.72174	-0.0858645	-0.374971	-0.652691
0.537063	0.0133781	-0.0524558	0.195769
-0.570025	0.0646052	-0.623566	-0.756213
-1.64862	-1.19499	-4.10909	-2.48987
2.34929	0.986371	1.66402	1.40797
-1.29826	-4.28871	-3.43979	-2.01161
0.526928	0.503563	-0.064611	0.152806
0.312698	-0.250806	0.312699	0.648181
-0.438488	0.0354716	0.353572	0.452618
0.708685	-0.340725	-0.0359684	0.122707
-0.225247	-1.12963	-0.795463	-0.771423
-0.298825	-1.97058	-0.939302	0.00357754
-1.28871	-0.915759	0.0969367	-1.8561
0.457989	0.183352	-0.248511	-2.14495
-2.15598	-0.273304	-0.802154	-1.76528
-0.492164	-0.906945	-0.346059	2.0894
1.46124	-0.18823	0.0105665	-0.343378
-0.64235	0.455637	-1.93655	-0.2375
0.339465	-0.736772	-1.02391	-0.00596418
0.477743	1.05354	-0.38167	1.00013
-0.098303	0.327777	-1.36964	-0.102613
-1.4406	0.035163	-0.098303	0.327777
0.391499	0.260389	0.0373088	1.51535
0.59248	1.10634	0.913978	0.979538
-0.11372	0.59607	0.59248	1.10634
-0.446616	-0.0425961	0.35299	0.957884
-0.800165	-0.587449	2.0102	-0.837367
0.0997175	-0.458312	0.809903	-0.872655
-0.104927	-0.878182	-0.0450577	0.0957037
-2.34611	-0.265385	-0.794517	-0.174419
-2.12252	0.40227	0.858551	0.887275
-0.627826	-0.147592	1.19743	0.384353
-1.58753	-1.76893	-4.06952	-1.32757
-2.2444	0.238884	-0.206179	0.022695
-1.66999	0.268957	0.53468	0.0759672
-1.12662	0.177064	1.11201	1.1934
0.489607	0.0787976	-0.497985	1.3567
-1.51375	0.419386	-0.253079	-0.72628
-0.785001	0.398707	0.109639	-0.409155
-1.09838	-0.0221576	-0.310889	-2.08254
-0.131073	0.891609	0.917516	0.715226
-0.249516	1.26894	1.17396	0.325397
-2.23613	0.164804	0.323152	-0.89823
0.907731	0.960488	0.933839	1.34297
-3.18939	0.267513	-1.70878	1.31578
-1.27728	-0.773266	0.521463	-0.512437
-0.619022	-0.323644	0.921281	0.128241
-0.0483475	-0.220276	0.0231199	-0.826753
0.835758	0.611015	0.866854	-0.567747
-0.557064	0.211659	0.311538	-0.153168
0.528398	0.0878629	1.07989	0.218134
0.624422	0.0631537	0.643014	0.710434
-0.282518	-0.0515291	-0.105926	-0.0878805
-0.667386	-0.0444354	-1.06602	-0.478458
-0.107199	0.866113	0.999408	2.17058
-1.08532	-0.604092	-1.39668	-0.144099
0.126388	-0.159434	-0.193036	0.300068
-0.642486	-0.0915104	-0.134238	-0.325549
-0.892646	-0.527329	-0.338145	-0.247496
1.00096	0.442675	0.852349	-0.233836
-2.16693	-0.997879	-0.378508	-1.42996
0.985176	-0.230582	0.286624	-0.184711
-0.00602515	0.449968	0.472529	0.403042
0.687504	0.849244	-0.177046	0.425778
-1.30947	0.0383253	1.05738	0.385475
-0.856925	0.124107	-1.30947	0.0383253
-0.526535	0.570793	1.15792	-0.0867716
-0.545794	0.0866294	1.61828	0.201891
0.71921	0.250421	-0.721174	0.845705
0.47014	-0.320709	-0.190824	-0.0870657
-1.59582	-0.231388	-0.905805	0.00774579
-0.381244	0.823593	-0.799423	0.69466
-0.560642	-0.10936	-0.381244	0.823593
1.41217	-0.239533	-1.6448	-1.14865
0.6339	0.317902	0.560272	0.60066
0.39205	-0.00860462	0.472507	0.0563257
-0.858431	0.712597	0.0585682	1.06381
1.54801	-0.164827	0.882479	-1.03888
-2.25996	-0.0927917	-2.15631	0.221541
-3.29951	0.55246	-0.0159894	0.214981
-0.450324	-0.181083	-0.249961	-1.49696
-0.317599	-0.325346	-0.361424	-0.442484
-0.191278	0.127052	0.968225	0.54639
-0.933106	-0.464066	0.705629	0.661491
-0.443621	-0.102337	0.171003	0.74787
-1.20896	0.0757369	-0.3768	1.29031
-2.11178	-0.432909	-1.64954	-0.0284333
-1.21548	0.387381	-1.16399	0.0321828
-2.33976	-1.99048	-1.77995	-2.02976
-0.488333	0.177523	-1.82704	-2.4412
0.471886	0.536694	1.58319	0.386569
0.0917288	-0.911193	0.126111	0.399635
-1.50195	0.0824728	-0.647975	0.71817
-0.542622	0.018358	0.228978	-0.326693
0.461647	0.435062	-0.259292	2.07611
-0.491403	-0.862122	-0.803768	-1.1503
-1.84081	-0.416172	-0.081166	0.672953
0.577875	0.733406	-0.0212932	1.81055
0.459984	0.527329	-1.21346	-1.61351
-3.03009	-0.602749	0.351489	-0.24041
-0.269296	-0.320014	-0.512224	0.380264
-0.036635	0.334998	-0.316065	0.601331
0.492776	0.701019	1.21836	1.12804
0.211773	0.370035	0.552479	0.305058
0.0132696	0.0708107	-0.198542	0.838757
-2.50471	0.0459781	-0.345662	-0.064326
1.1432	0.0471664	-0.881871	-1.71957
-0.842214	0.366802	0.454609	0.399664
0.764011	0.141858	-0.527846	0.566059
-0.613995	-0.510849	0.392132	0.432182
-0.798413	-0.0562641	-0.440303	-0.549783
-0.434515	-0.153302	-0.678869	1.12246
-3.68758	0.621247	0.565619	-0.323442
-0.732073	-0.855131	-0.375269	0.482611
0.744648	0.193419	1.45515	-0.334022
-0.798767	0.33498	1.65758	1.81579
-2.24161	0.221972	0.360199	1.61029
0.84705	0.373331	-0.731751	0.233957
-1.14497	-0.17462	0.367077	0.793137
0.0313285	0.692037	-0.685182	-0.0293539
-0.118931	0.135124	0.373954	-0.0255933
1.00563	-0.473945	0.492024	0.202019
-0.529167	0.242539	0.0402812	0.0386004
-1.13636	-0.391907	-0.97846	-3.64192
-0.357091	0.193716	-0.724214	0.128706
0.607277	-0.10165	-0.886013	-0.0741972
-0.149575	0.128886	-0.523755	-0.382605
0.12227	1.3625	1.22952	0.789531
-3.47937	0.00241772	-0.0395752	1.45756
-1.00115	0.0603739	2.12395	-0.0142228
-0.495227	-0.156224	-0.684559	0.156998
0.798516	1.03193	1.27452	1.85226
-0.875517	0.37365	0.906652	0.0268754
-0.183317	-0.645463	-0.174115	0.751266
0.140958	1.03441	2.22506	1.58399
0.690355	1.44842	0.140958	1.03441
1.22935	0.800017	-0.257014	0.655205
-0.9567	0.106965	0.5649	0.0378124
-0.858377	0.435747	-0.207168	0.146726
-0.14342	0.395477	0.723934	0.589562
-1.184	-1.85367	-1.69518	-0.94161
-0.461105	-0.362336	-0.35204	-0.224716
-0.305892	-0.481385	-0.694304	0.0491097
-1.15266	-0.785998	-0.544866	-0.959991
-1.97181	-0.0706483	-0.475491	0.608492
-0.0698724	-0.318702	0.754652	0.759734
-0.758638	-0.2364	-0.354024	-0.797801
1.05364	-0.466308	0.0764238	0.0477214
-0.85673	-0.0563284	-0.0712762	0.454239
-1.54257	-1.16236	-0.525199	-1.01778
-0.148684	-0.0396464	0.560826	-0.565457
-1.51228	-0.108083	0.805615	-0.335849
0.0159422	-1.75117	-2.37884	-0.0746679
-1.05169	0.291769	-0.617664	-0.817647
-0.443324	0.400814	0.588741	-0.271854
-3.18689	-0.729014	-1.71838	-1.09748
-0.354712	0.102899	1.15261	-0.0464781
-0.796848	-0.88757	1.16927	0.210252
1.09408	0.500426	-0.167515	1.01288
0.123352	-0.852617	-0.763751	-0.875561
-0.63286	0.331776	-0.212421	0.309914
0.36504	-0.472365	-0.509268	-0.877715
-3.53433	-0.865922	-0.877715	-0.509268
-1.45826	0.114587	-0.932029	0.253118
-1.12648	0.414407	-0.726446	-0.236028
0.0409732	-0.0866118	-0.193872	0.561815
0.901993	0.505199	-0.70275	-0.0726872
0.238202	-0.84317	0.33514	-0.48645
-0.900318	-0.318185	0.0939428	0.506394
-0.789432	-0.490633	-1.83627	1.09497
1.56076	-1.28962	-2.93036	-3.00146
-0.205548	0.450369	0.400598	0.348584
-1.71191	-0.364663	-0.103904	0.585462
-0.669595	-0.099949	0.280337	-0.182973
0.437519	1.37099	1.05227	2.18969
-0.637325	0.304	-2.04553	0.484093
-0.159878	0.0837445	0.591844	1.23845
0.0860389	-1.41093	-1.06784	1.16946
0.922576	0.377787	-1.55449	0.571018
-1.55449	0.571018	0.388328	0.460939
0.35609	0.282028	1.21265	0.0140163
0.500871	-0.0692361	-0.299051	-1.65115
-1.43095	0.0663317	-0.55749	-0.496197
-0.159587	0.12931	-0.638309	0.0030079
-0.615436	-0.588966	-1.23934	-0.100826
-0.973833	-0.228727	-0.462809	0.89784
0.89347	0.258993	0.950996	1.60887
-0.0387486	0.0921742	-0.059567	0.742081
1.5923	0.615952	-0.458238	-0.812376
-0.980623	-0.319344	0.228647	-0.361505
-1.90618	0.310706	-0.202507	0.721654
-0.540251	-0.46582	0.0927963	-0.369099
-0.010306	0.0318998	-0.239191	0.20324
-0.976113	0.157099	-0.115502	1.13901
-3.95922	-0.880293	-1.93887	0.367508
-0.224858	0.0817385	-1.22137	0.733567
-1.21525	0.288331	1.17149	-0.21116
-0.53916	-2.70923	-5.67139	-4.38366
-0.816224	-0.153529	-0.29959	0.249623
-1.2526	-0.188883	0.316516	0.798015
2.2404	-0.0229203	-0.781551	-1.17507
0.425509	-0.613013	0.0708642	-0.441385
-0.094155	-0.326934	-0.0531402	0.234488
0.122345	-0.0536721	-0.0123736	0.143369
-0.270506	-0.0236175	-0.000603581	-1.12219
-0.946553	0.340729	0.421679	0.558414
0.264406	0.557908	0.120688	0.253274
0.214453	0.0597003	0.63795	1.25141
-0.0605358	0.0501977	0.511539	0.556318
-2.0244	0.491861	-0.281822	0.00513239
-1.62645	0.521627	-1.07312	1.43797
-1.7019	0.412304	-0.172278	2.50657
0.184997	0.250427	0.779045	0.231756
-1.61258	0.487523	1.22639	0.646183
1.01404	1.24965	-0.31303	1.78271
-1.28259	-0.566547	-0.699736	0.957404
-0.0565777	0.282954	0.29165	-0.0837921
-0.115648	0.478033	0.337426	0.831309
-0.9188	0.129747	0.252184	-1.34429
-0.863222	-0.262234	0.286166	-0.0893795
1.05682	-1.08134	-1.5049	-0.495185
1.03091	0.885631	-0.0154291	0.409813
-1.59404	0.100889	-0.0219106	0.659054
0.289655	0.49446	0.569195	0.839722
-0.47212	0.0456101	0.289655	0.49446
0.0746723	-0.084821	-1.2657	0.266721
-0.343398	0.895071	-0.760155	-0.253593
0.81867	-0.0589159	0.00488111	0.509533
-0.233347	0.372599	-0.403568	0.501394
-0.52212	-0.290262	-1.15924	-1.28502
-0.758672	-0.321321	0.824077	0.355179
0.267595	-0.150698	-0.758672	-0.321321
-0.604431	0.446387	0.328053	0.780183
0.125864	0.832038	1.01081	0.582264
0.471071	0.0374089	-0.237984	0.836501
0.228316	0.123553	-0.2125	0.117209
-2.62134	-0.359386	0.260485	-0.549535
-1.09031	-0.771316	1.97655	0.766239
0.184981	0.107221	0.0129804	-0.471595
0.600549	0.596007	-0.548426	-1.53762
-2.09779	0.304317	-0.413628	0.118432
-2.59942	-0.386217	0.511211	0.337045
0.686721	-0.0261968	-1.07486	0.95205
0.228137	0.475001	-0.243052	1.88266
0.804585	-0.20501	-1.46079	1.57214
-0.591253	0.696318	0.498399	0.853136
-0.885896	-0.125551	0.562304	0.429102
0.927233	0.958834	-0.0807775	0.500473
-0.828627	0.464691	-0.429743	0.967488
-0.72219	0.855679	0.716381	0.306177
1.28659	0.177171	-0.750805	0.374902
-0.42193	-0.379268	-0.256075	0.123319
0.282496	-4.68527	0.379818	2.76008
-0.515348	0.261862	-0.547548	-0.559609
-1.11683	0.0416264	-1.95297	-0.232566
0.433552	0.17544	0.447638	-0.465627
-2.17882	-0.86056	0.272049	-3.38994
0.225127	0.429949	0.666292	0.626002
-0.119472	0.297575	-0.48233	1.60086
-0.156697	0.287571	0.648094	0.0742765
0.929261	0.175746	0.516759	-0.431389
1.33641	0.238877	0.697249	0.412387
0.220416	-0.0372495	0.947125	0.685376
-1.38269	-0.352888	-0.852893	0.0755886
0.531208	0.757813	2.14811	1.49655
-0.299221	0.329856	1.48861	-0.597815
-1.90568	-0.220457	-0.0789215	0.779756
-0.319788	0.212253	-0.212986	0.529112
-0.431453	-0.685605	-1.5291	-0.31894
-2.42499	-1.34101	-2.15957	-1.51004
-1.6012	-0.183177	-0.895962	-0.287152
0.566574	0.584532	-0.771803	0.613369
0.194435	1.27912	0.613369	-0.771803
0.331436	1.19161	1.0665	0.445692
0.481448	0.16815	0.0186692	0.405612
-0.692576	0.0588706	0.105231	-0.00240918
-0.611066	0.0408483	-0.112112	-1.34525
0.829851	0.0549046	0.918881	0.986146
0.105684	-0.182837	0.986146	0.918881
-3.91925	-0.340704	-0.668837	-1.88646
-1.03713	-0.486061	-1.39374	0.151257
-0.589634	0.268297	0.244928	1.12523
1.20948	0.162957	-0.845819	-1.27172
-2.33882	-0.418483	-0.665634	-0.735069
-0.714295	0.29493	0.0101964	0.435194
-0.29675	-0.126872	0.571144	0.479619
0.0284974	0.224887	-0.102097	0.346062
-0.584107	-0.0982001	-0.89096	0.0749971
-0.468939	0.143581	-0.523279	0.721178
-1.11457	0.0540768	-0.297257	-0.217437
0.604896	0.868014	-0.195256	1.69407
-0.668133	-0.380355	0.663643	-0.807138
-0.0665255	0.342981	-0.544229	0.299943
-0.772927	0.70305	0.299943	-0.544229
0.355688	0.744695	0.342146	0.0810455
-2.83862	-0.407125	-0.320926	-0.533791
-0.332137	0.879159	-0.0860666	0.629666
-0.469751	0.546143	0.477375	0.684982
-0.406055	0.219794	-0.386461	0.00371882
-0.0740917	-0.0131265	-0.406055	0.219794
-1.44072	0.89421	-1.23961	1.30855
-0.642525	0.00240772	-0.255339	0.28347
0.465284	-0.410143	0.556371	-1.08434
0.500834	-0.53828	0.0706026	0.367024
0.538837	0.320388	1.3719	1.63866
-0.775675	-0.270204	0.520207	-0.153339
1.75031	0.161843	0.662302	-0.366571
-0.741952	-0.0428417	0.393277	-0.363086
0.425241	0.75482	1.84077	0.7779
1.84077	0.7779	0.386844	1.27797
-0.818482	-0.0419083	1.26478	-0.231669
-0.510859	0.436516	-0.461006	-0.402796
-1.11712	0.2429	-0.926584	-0.160863
-2.64627	-0.700948	-0.201953	-1.26313
0.074116	0.575284	0.0514644	0.376575
0.000920603	0.307899	0.349724	0.543743
-1.65837	0.375121	-0.4878	-0.719425
0.484296	-0.362801	-0.727836	0.188855
0.174071	0.980555	-0.326067	0.251777
0.585797	0.17785	0.655274	0.0809851
-2.58713	-1.87301	-3.9442	-1.84941
1.30466	-0.11922	0.222832	-0.867218
-0.0448483	0.0953526	0.323201	0.110774
-0.422157	-0.0669134	-0.00901781	0.208268
0.166299	-0.320194	0.208268	-0.00901781
0.537291	0.262275	-1.02262	-0.22507
-0.367189	0.716204	0.537291	0.262275
0.0802451	0.230796	-0.367189	0.716204
-0.928142	-1.33763	-0.303441	-2.2636
-0.851185	-1.01265	-1.24284	-2.49922
0.996815	2.12403	1.45848	2.09631
0.657251	0.447023	0.777662	-0.280785
-0.550716	-0.0592258	0.0548151	0.952662
-0.654638	0.119856	0.87424	-0.0757971
0.0530961	0.102448	0.370718	-1.8669
-0.667214	-0.361499	0.214607	0.571463
-1.02357	0.399263	-0.196311	1.00381
3.97829	2.74683	3.47729	4.38968
-1.3646	-1.3182	-1.58509	-0.551644
0.862887	0.468237	-0.0496792	-0.533004
0.466707	-0.156828	1.20872	-0.39208
-0.77826	0.475214	-1.17498	0.595124
-0.0338704	1.25933	0.409912	-0.199642
0.409912	-0.199642	-1.26304	-1.00707
1.50181	-0.00971602	1.17325	2.0145
-0.631332	0.871428	0.567933	0.359017
-0.364622	0.060517	0.0941857	-0.742208
0.65515	0.358376	1.06941	1.331
-0.166153	-0.522886	-0.825792	-1.07872
-0.0105435	0.242888	0.051202	1.19183
-1.37112	1.06447	1.87715	2.65753
-0.73015	-0.643058	0.303442	-0.264534
0.890844	0.407074	1.2806	0.58167
-1.15498	0.114066	-0.124884	0.293072
-0.312897	-0.423392	-0.0178004	-0.430125
-0.681557	0.0153264	0.0510299	-0.296445
0.736085	-0.113263	0.767114	0.879022
-2.2588	-0.590801	-0.06182	0.337825
-0.967593	0.0133821	0.774473	0.603221
0.413458	0.601237	-0.139605	0.538989
-0.309919	0.0217207	-0.9287	0.501955
-1.03586	0.834487	0.776122	0.564886
-0.933278	0.195601	-0.386604	-0.20953
-0.276789	-0.4958	-1.13181	0.581096
-1.30303	-0.391503	-0.935878	-1.14111
-0.274735	-0.360926	-0.954685	1.0674
-0.203546	-0.0526068	4.33808	-0.334123
-1.05383	-0.0168149	-0.51333	0.736064
1.13656	1.17745	0.073096	0.448501
-1.32032	-0.00935276	-0.53734	-0.847898
-0.521689	0.273167	1.27736	1.95798
0.341314	0.0373398	1.54435	-0.551814
-0.434753	0.611219	0.315648	0.192388
0.130658	-0.661815	-1.85977	-0.505878
-0.0145161	0.178729	-0.18571	0.0953397
-0.712055	0.0353895	0.452718	-0.572949
0.680501	0.573581	0.824651	-0.586839
0.477849	0.792178	0.680501	0.573581
0.186228	-0.0807373	-0.879195	-3.34037
-0.445666	0.115569	-0.580089	-0.837141
0.127368	-0.236694	0.201539	0.959621
0.794473	-0.345612	1.2683	-0.681474
-1.08986	0.643925	-1.70342	0.616734
-0.682624	-0.480981	-0.114009	-0.152852
-0.114009	-0.152852	0.839148	-2.33381
0.365657	-0.269032	0.110603	-0.624323
-0.478785	-0.443619	-1.23259	-0.713977
-0.16341	0.219076	-0.107344	0.511513
-0.680124	0.129393	0.259028	0.515154
-0.557201	0.617772	-0.81426	0.652693
0.0814224	-0.328993	0.0824861	4.63837
0.261442	0.1119	0.422248	0.766998
-0.937663	0.156471	1.21114	-0.265334
0.654672	-3.91503	-4.61835	0.508701
0.158685	-0.20025	-1.0456	-0.365007
-1.0456	-0.365007	-0.605129	-0.320593
-0.560603	-0.412318	-1.26353	0.146944
-0.580854	-0.319469	-0.560603	-0.412318
-0.611103	0.367012	0.179325	0.848273
0.272894	0.567366	-0.0618919	0.579849
-1.00198	-0.197741	0.092917	1.16731
-1.47861	0.752178	-0.132066	0.0344805
0.121459	-0.263612	-0.762133	-0.54612
-0.405377	-0.022596	-0.343599	-0.150399
-0.0496827	1.23481	0.989575	0.0147528
0.813317	0.228093	0.353456	-0.324205
-2.22611	-0.303011	-0.711686	-0.556298
-1.10363	0.152185	0.858007	0.40135
0.36444	0.256882	0.478261	0.335082
1.12701	0.0361576	0.388576	0.853289
-1.46922	0.367628	1.46894	-0.536398
-0.0907289	0.24116	0.0632968	0.663956
0.208999	0.484115	-0.0292251	0.762594
-1.91964	-0.0530086	0.0851482	-0.748749
0.0440172	0.510644	1.44195	1.03332
-0.54395	0.0125857	0.0985252	-0.21046
-1.3026	-0.252968	1.31024	-0.253427
0.309092	0.496214	-0.319966	-1.16604
0.100786	0.330408	0.73418	0.822631
-1.57172	0.354956	0.328688	0.373016
1.43334	1.22391	0.582183	-0.522029
-0.982415	-0.398199	0.0236552	0.990937
-1.46529	0.124013	0.16224	0.142488
-0.834695	-0.899648	-0.784878	-1.4733
0.252893	-0.482098	0.422458	0.323705
-0.537459	-0.0309199	-0.0575125	0.352851
0.321565	0.24282	-0.450896	-0.197589
-1.76574	-0.46537	-0.889017	-1.1284
0.801938	0.153863	0.737705	-0.114243
-0.668114	0.0111675	0.801938	0.153863
-0.656165	-0.139754	-0.464214	0.100047
1.01748	0.649795	0.892632	0.01958
0.394621	0.118919	0.507505	0.423034
-0.275592	1.30851	0.832124	-0.467067
-4.63692	-2.12118	-1.19925	0.261078
-1.34311	0.765078	0.919735	2.58629
-0.0947125	0.12623	0.765758	2.76178
0.129227	-0.367273	-0.176188	-1.23619
-2.17335	-0.194401	0.129227	-0.367273
-0.101601	-0.201738	0.496975	0.525943
-0.259555	-0.265805	-0.346332	1.1719
-1.16271	-1.4826	-2.53232	-2.03295
-0.493285	-0.478828	-3.21841	-0.820176
-0.222136	0.42584	0.0893791	-0.661518
-1.41661	0.249097	1.45899	0.18517
0.0856009	0.555077	1.93225	0.567284
-0.756625	0.337896	-1.98816	0.278078
0.0450716	0.942103	0.913666	-0.87818
0.30469	0.544357	1.03197	-1.95892
-0.503247	-0.0655344	0.113949	0.851548
-0.344507	0.323049	-0.441619	0.367874
0.416773	-0.303481	-1.0099	0.0163116
-0.620859	-0.262815	0.584729	-0.478042
0.130199	0.0281352	0.327175	0.958797
0.283531	0.209	0.223706	0.183364
0.313655	0.18912	0.222705	0.0566917
0.63281	-0.25661	-0.129863	1.1261
0.0450011	0.280112	1.03923	-0.0636574
0.215394	-0.00502581	-0.639023	-0.495956
0.18261	0.00986499	-1.39349	0.564423
0.933386	-0.206644	1.21141	1.7407
-0.558298	0.417546	-0.988495	-0.193416
0.226374	0.0839017	-0.14599	0.72931
1.80847	-1.90611	-1.61724	-3.42516
0.306814	-4.40407	-0.850662	-1.92406
0.321842	-0.260307	-0.799058	-0.0505885
-0.922651	-0.807566	-1.14195	-0.656516
-0.191913	-0.238148	-0.692367	2.30396
0.726243	0.639184	0.799457	0.537807
-0.4142	0.38868	0.726243	0.639184
-0.637442	0.135235	-0.488346	0.806048
-1.08216	-0.574445	-0.184595	1.25001
0.660155	0.201805	-0.738433	0.459832
0.356965	0.296134	-0.431932	-1.70617
0.804578	0.180079	2.04592	0.351991
0.088165	0.0583137	0.134235	-0.152287
0.276479	0.513478	-0.152287	0.134235
1.19417	0.650678	0.612268	1.03358

## Sheet: ExtDataFig4d
first_peak_l2fc	second_peak_l2fc	third_peak_l2fc	fourth_peak_l2fc	baseMean
-0.982551	-1.3777	-1.11931	-1.32508	1.95802
-0.721333	-1.20446	-0.118527	-0.0984828	874.091
0.0209777	0.864489	1.03348	0.581726	560.996
-0.0448419	-0.347334	0.811724	2.3565	1277.8
2.95533	3.47478	1.95687	1.64456	98.4275
0.182115	-0.335304	0.538535	-0.0346758	1513.32
0.358375	-0.0430161	-0.522979	-0.477773	137.43
0.391717	0.418761	-0.147831	0.139658	4653.95
-0.695988	0.464712	0.855559	1.19382	407.873
1.17036	0.756061	1.0131	1.33033	1298.42
0.187183	0.768021	-0.0785135	0.52053	5108.12
-0.107464	0.258209	0.834649	-0.00600084	661.112
0.107412	0.445725	-0.303799	0.0443042	2.49008
-5.57678	-4.73873	-5.15627	-0.743675	1421.13
-0.084282	-0.714521	-0.112255	-0.101789	7419.38
0.676561	0.14391	0.0966632	-0.1023	294.773
-0.452832	0.420368	0.210372	-0.19409	3.62906
-1.23525	-1.65812	0.0701668	-2.15131	795.22
1.21465	-2.06287	-4.42111	-4.45985	5410.29
-1.25021	0.244228	-1.4558	0.443352	3640.84
0.530454	0.442537	-0.0845339	0.475502	1541.75
-0.11264	1.25461	1.85576	2.17953	2827.4
-0.62776	-0.257947	-0.0721368	0.118633	5499.88
-1.20972	0.212488	-0.253393	-0.517284	403.393
-0.0428107	0.54834	0.163011	0.168281	71.6098
-0.578354	0.0845708	-0.327465	-0.0968722	1043.3
-0.217999	-0.43569	-1.111	-0.380475	925.189
-0.64593	-0.433098	-1.49141	-1.14779	1522.65
-0.725763	0.170257	0.98055	-0.0206051	354.002
-5.3261	-1.54873	-0.836933	0.475726	3884.04
0.061226	0.251592	1.84803	0.992588	597.759
0.162958	0.479739	0.415351	-0.281926	1383.98
-0.833477	-0.539128	0.0104618	-0.602473	0
-0.536672	-0.419934	-0.455647	0.58252	292.406
-0.348267	-0.705482	-0.310245	0.464049	13255.7
0.831546	0.073932	-0.174205	0.297965	15579.4
0.464513	0.437781	0.0479668	0.721129	2678.29
-0.0752928	-4.60702	-0.409042	-1.61628	1015.89
-0.968407	0.545731	0.581392	0.0739333	2310.99
-0.183641	-0.573514	-1.10947	-1.87036	9230.92
-1.42421	0.127401	0.814005	-0.489101	508.378
-0.481599	0.752161	-0.525036	1.15389	90.57
-1.03635	0.308332	-1.42596	-0.700867	2563.28
0.502723	-0.168929	-0.989594	-0.11559	5567.31
-0.302192	-0.324564	-0.478487	-0.790852	1624.18
0.144461	0.259723	0.0543235	-0.0206465	15428.2
0.143489	0.0403504	0.144461	0.259723	15428.2
-0.665813	1.45514	0.805749	2.05217	3157.99
0.368487	0.899039	0.627751	0.961474	2785.63
0.627751	0.961474	0.761659	0.658389	2785.63
0.501645	0.549732	0.531033	0.966699	205.848
-0.0956821	-0.495672	-0.288762	0.989499	422.22
0.329787	0.826569	0.0273216	0.930254	3318.71
0.240086	-0.319228	-0.749669	0.0966809	1319.13
-2.45501	-0.588048	-0.386161	-0.976834	22347.1
-1.91452	0.415443	-1.03083	-1.15941	20.7336
-0.587554	0.0449314	0.308052	-0.781551	1912.21
-2.62468	0.276437	0.178651	0.921376	616.832
0.00807025	-0.544145	0.224468	-0.438513	606.153
1.46311	-0.0459649	-1.54355	1.45333	2862.48
-2.0191	-0.0667917	-0.704147	0.289782	6054.29
0.234539	0.52984	-0.131621	1.558	319.148
-2.1788	-1.55859	-0.527215	-0.717261	1357.47
-0.513799	-0.707611	0.701142	-0.570799	8.00245
0.396305	-0.724829	-0.867122	0.578823	821.124
0.636564	-0.459286	-0.838725	0.494216	3114.4
-0.265765	-0.413986	0.627684	-0.882289	999.957
-0.938605	0.442285	0.276827	0.661524	26238
0.636291	0.897895	-0.0541457	0.614012	78.7262
-1.97054	-0.837121	-0.829569	-3.36476	14229.6
-0.660329	-0.715821	0.188968	-0.932636	2.54995
-2.40839	-0.0986825	0.58655	-0.421781	1301.13
-0.80262	0.349755	1.28997	0.161421	1177.96
-1.26534	-3.41818	-2.7271	-0.553015	2012.14
-0.197278	0.116288	0.315454	0.951312	2088.6
0.594013	0.229526	0.398416	-0.357063	1038.29
1.1975	1.03562	0.747612	0.853447	0
0.40629	0.536497	1.1975	1.03562	868.392
-0.479453	-0.041572	-0.514134	0.357701	2415.38
0.416569	0.334753	-1.95711	-0.474193	296.772
-1.49853	-0.0267953	0.592965	0.789041	7666.88
0.744121	0.35869	1.15518	0.612971	3064.94
-0.501015	-0.510937	-0.373841	-0.791649	312.881
-1.05133	-0.921112	-0.775976	-0.866702	301.389
0.2717	0.624675	0.554427	0.640887	2910.5
-2.30744	0.0233397	-0.936296	-0.0381892	321.813
-1.30423	0.709343	-0.746782	-0.906634	2119.46
0.523153	0.470149	0.546887	0.433175	2186.38
-2.76583	0.695104	-1.00823	0.0246622	782.424
-0.988438	-0.332624	-1.78275	0.730216	2716.02
0.157692	-0.0565131	0.0699112	-0.0724829	4461.85
0.0832547	0.236018	-0.0484861	-0.0367228	3520.67
-0.0463262	0.143126	0.0832547	0.236018	3520.67
-0.799272	0.0318905	0.0420107	0.160011	776.876
-0.0188094	0.910315	1.10382	0.679897	1054.37
-0.583437	-0.980093	1.22553	1.9448	1247.6
-0.549094	0.726811	0.652523	0.436078	146.427
-1.02792	-0.213525	-0.275571	-1.06919	40829.7
0.378692	0.4638	0.785004	-0.798405	3.46613
-0.276073	0.244384	0.60435	0.342309	10105.4
-0.826164	-0.623514	0.770111	0.312412	919.278
0.672638	-0.300039	0.669109	-0.0165988	1572.05
0.420988	-0.345491	-0.55671	-0.464955	3491.02
0.156822	0.0508464	0.148683	0.38505	5350.33
-0.336108	0.977367	0.857946	2.35523	34006.8
1.60915	0.547077	1.05419	0.392633	1557.25
0.664795	-0.68065	-0.423419	-0.587791	583.496
-0.601235	0.381627	-0.367101	1.01865	154.838
0.843491	0.597935	-0.0269265	1.72246	1852.37
1.06539	-0.374961	-1.22249	0.736735	3319.34
-1.25649	-0.0217006	-0.0395469	0.710816	1541.68
-4.49208	0.327408	-0.683539	0.456182	1425.49
0.412299	0.0958735	-0.0551347	0.361869	6384.52
0.809329	0.144901	1.0311	0.687782	26903.6
-0.47191	-0.171979	0.087861	0.473881	670.268
-2.11875	-1.24472	-0.263884	-0.281274	1823.63
-0.248164	-0.290974	0.395943	0.316539	7444.83
0.395943	0.316539	1.053	0.423718	7444.83
-0.254142	1.42526	0.723446	1.88024	145.068
0.0960722	0.77832	-0.247452	-0.0608772	7069.96
-2.36993	0.0879869	-0.13175	0.20628	236.249
0.538342	0.801753	1.52677	1.37065	1799.94
-0.922513	0.322851	0.0319218	0.65172	2126.18
-4.04211	0.425404	-0.169676	0.592067	63.0679
-1.17236	0.078488	-0.550078	-0.31234	11044.1
-0.336474	0.564223	1.38599	3.91819	2848.94
0.141304	0.491079	0.456933	0.590297	20.257
0.0839076	0.55627	0.544971	-0.0177071	4550.85
-0.791979	0.664385	1.30426	1.19467	5336.72
0.449669	0.712406	1.15914	1.01366	2364.77
0.900462	0.656988	0.411863	0.628303	0.388791
-0.234683	0.41457	0.259999	0.73644	234.521
1.36224	-0.228063	-0.0510776	0.140337	332.061
0.0988042	-0.330385	0.00630064	-0.256503	2731.19
-0.605707	0.08261	-1.62826	-0.192556	3039.66
0.270401	0.0259092	-0.965951	1.13813	7217.31
-3.7291	-4.56243	-4.61958	-2.53046	568.642
-0.924619	0.361274	1.48864	0.842886	258.894
1.48864	0.842886	-0.0643275	0.431723	258.894
-0.0643275	0.431723	-0.703949	-0.663248	258.894
-2.11475	-2.80456	-4.85857	-1.49674	1534.15
-1.41142	-0.149881	-0.43678	1.23448	1650.56
-1.49535	-2.75937	0.208904	-0.984394	1078.8
-1.37714	-0.0153613	-1.82625	-1.73322	9312.21
0.200417	0.0210778	1.55221	-2.19892	1202.73
-0.246672	0.150306	-0.200955	0.314065	1278.16
0.260922	0.52357	-1.07824	-0.854125	40.7781
-0.38728	0.37273	-1.83552	0.472303	2795.38
-1.53303	-0.507106	-0.9039	-0.258594	6001.29
-0.9039	-0.258594	-1.30175	-0.77614	6001.29
0.225974	1.06121	0.643922	1.27266	304.718
-1.15116	-0.219807	-0.767305	1.19781	8.00459
-0.362783	-0.68381	-1.94101	-1.70275	3690.44
-0.167531	0.18592	0.40071	0.734363	6970.17
0.384753	1.75467	0.284648	0.384602	6970.17
-0.630763	-0.105555	0.0371941	1.5339	1183.22
0.0963223	-0.275955	-2.5627	-1.12109	566.281
0.0609723	0.377417	0.553725	0.26583	982.943
1.12736	-0.279607	0.500346	0.45767	21.5232
0.000571985	0.305588	2.33062	-0.871826	985.917
-0.0156287	-0.0199809	0.247364	-0.463915	47.4821
-0.428036	-0.154273	-0.463915	0.247364	0.108068
-2.7296	-0.424676	-0.655819	-0.432752	590.363
-0.110223	0.117438	0.731647	-0.726613	603.25
-1.00404	0.344137	0.844132	-0.0845323	8470.9
-0.907537	0.0323102	-0.613512	-0.200009	1405.81
0.0802908	-0.581321	-1.02585	0.212108	4725.82
-0.723954	0.0971922	0.783142	0.648136	20623.9
-0.75525	-1.36739	-0.0078383	-0.468827	1297.99
-1.43022	-0.1515	0.0082365	0.367803	2324.28
1.0681	-0.188026	1.11734	0.607603	9.92615
1.11734	0.607603	0.46795	-0.190818	9.92615
-0.848475	0.183833	-0.119046	0.881992	643.015
0.704581	-0.372292	-1.25422	0.232755	590.879
-0.55017	0.460293	0.0997078	0.696693	318.535
1.70572	0.512168	-0.265933	1.0072	988.684
-0.875036	0.883011	0.10833	0.340506	2446.83
0.367432	0.0534623	-0.602819	-0.675893	1830.95
-0.355903	1.07578	0.135733	-0.0343994	18.4304
-0.405398	-1.61213	0.39674	1.24442	1874.08
-0.967645	-0.0977017	-0.20648	-0.27518	245.269
-0.315892	-0.0101525	1.33403	0.174525	0.749262
-1.07644	-1.31297	-0.316836	-1.4354	0.27255
0.159312	-1.28897	-1.1531	-0.38494	337.469
0.752454	-0.350557	0.143918	1.4409	1752.28
0.79976	0.994983	0.0305207	1.3469	2152.01
-0.0920088	0.211603	0.180806	0.636543	743.243
-0.706158	0.760247	-0.696322	0.542913	1820.37
0.967048	0.309514	0.0685041	-0.0849386	3700.91
1.32469	0.850183	-0.513057	0.679529	2894.38
0.199498	-0.0934544	0.618031	0.332244	1023.48
-2.23707	0.480421	0.074843	0.47661	8.56292
0.393419	0.164631	-0.321781	0.525809	766.121
-0.145692	0.0828065	-0.155627	0.838408	692.847
0.384433	0.0183218	0.100567	0.954633	1642.86
-0.213908	0.229126	1.24106	0.344337	3380.39
-0.348064	-0.123482	0.159082	0.918694	111.671
0.149624	0.91708	-0.327351	-0.17237	14.9601
-1.81915	-0.354889	0.557239	0.952782	2605.29
-1.24617	0.0460317	-0.388897	-0.338288	373.548
-1.93199	-1.33655	-0.668358	-1.20395	114.427
-0.251627	0.358438	-0.362859	0.906362	2148.48
-0.110616	0.130589	-0.803551	0.0206961	3109.41
0.289269	-0.0791553	1.08825	0.679179	3506
-2.18145	0.504489	0.0435438	-0.300861	3067.07
0.255458	-0.0928618	0.429066	0.499725	1170.79
-0.355469	0.455605	0.803242	0.596373	1863.18
0.803242	0.596373	1.68038	1.63204	1863.18
-0.207218	-1.49623	0.0439483	-1.05566	12642.6
-0.223798	0.315429	0.599765	0.116971	25139.8
-0.494902	0.128054	-0.186466	-0.183014	4696.95
-0.186466	-0.183014	-0.329357	-0.215021	4696.95
-0.635609	0.400471	0.778171	0.143114	119.684
0.364823	-0.179978	-0.741733	-1.90323	1115.38
-0.499958	0.402408	0.0317878	0.184385	281.749
-0.425874	-0.437467	0.69025	0.859117	5690.72
-0.263583	-0.105037	0.363203	-0.0714854	2871.45
0.0306072	0.312377	-0.135668	-0.199742	161.996
-0.778632	-0.2871	0.192043	-0.494761	186.177
-0.394225	0.220909	1.35252	-0.030303	15741
0.567498	0.239058	0.298334	0.114196	4309.01
-0.489933	-0.258875	-0.182388	-0.330713	369.95
-0.0690508	-0.109859	0.690185	-0.690738	1374.71
-0.38247	-0.565759	-0.108642	0.212548	805.548
-3.69935	0.368985	-0.450097	-0.30639	818.444
-1.59607	0.0128006	-0.0958443	1.03676	3351.42
0.444634	-0.0612559	-0.428829	0.81908	931.181
-1.29238	-0.686523	-0.634312	0.584628	449.434
0.397018	0.176135	-0.264858	1.1484	996.948
0.50053	1.21269	0.637195	1.18382	1538.28
-1.11263	-0.990692	-1.10672	0.117863	838.274
-0.169267	-0.333074	0.533562	-0.688525	0.167411
-0.826122	-0.363728	-0.688525	0.533562	6699.5
-0.147759	0.189168	0.922125	0.55199	107250
0.811952	0.751709	0.996343	0.94967	758.371
0.463364	0.0291124	-0.638652	0.820497	2133.99
-1.04902	0.931173	0.294757	0.303515	1014.68
0.381976	1.15	2.37436	0.952903	1761.74
-1.57895	-0.16025	1.1088	0.206781	5165.88
-1.13735	-0.0715513	-0.17313	-0.640885	50.0362
-0.212899	0.23561	0.868948	0.406795	2.03601
-1.14905	0.0982714	0.862276	-0.0316952	5.35639
0.0466916	0.0335795	1.60073	1.06917	308.538
0.593732	0.260638	-0.811721	-0.254588	4155.59
2.05711	-0.0865489	-0.254588	-0.811721	1969.57
0.248146	-0.437396	-1.27984	-0.933581	4465.5
0.645952	-0.119455	0.951246	-0.673812	14006.6
-1.87587	0.343368	0.115969	0.77936	9096.09
-1.01496	0.233433	-0.194647	0.0114408	2292.13
-0.113414	0.221775	-0.660512	1.6226	1852.03
-0.705669	0.0206235	0.164406	-0.099142	424.255
0.044929	0.340792	-0.0600017	-0.0048744	571.751
-0.72174	-0.0858645	-0.374971	-0.652691	5496.08
0.537063	0.0133781	-0.0524558	0.195769	8702.17
-0.570025	0.0646052	-0.623566	-0.756213	9074.92
-1.64862	-1.19499	-4.10909	-2.48987	0
2.34929	0.986371	1.66402	1.40797	8445.51
-1.29826	-4.28871	-3.43979	-2.01161	1063.49
0.526928	0.503563	-0.064611	0.152806	3956.9
0.312698	-0.250806	0.312699	0.648181	404.972
-0.438488	0.0354716	0.353572	0.452618	2248.96
0.708685	-0.340725	-0.0359684	0.122707	657.755
-0.225247	-1.12963	-0.795463	-0.771423	438.285
-0.298825	-1.97058	-0.939302	0.00357754	549.939
-1.28871	-0.915759	0.0969367	-1.8561	2131.29
0.457989	0.183352	-0.248511	-2.14495	114.513
-2.15598	-0.273304	-0.802154	-1.76528	353.352
-0.492164	-0.906945	-0.346059	2.0894	559.167
1.46124	-0.18823	0.0105665	-0.343378	645.762
-0.64235	0.455637	-1.93655	-0.2375	72.9405
0.339465	-0.736772	-1.02391	-0.00596418	121.557
0.477743	1.05354	-0.38167	1.00013	197.878
-0.098303	0.327777	-1.36964	-0.102613	17974.1
-1.4406	0.035163	-0.098303	0.327777	17974.1
0.391499	0.260389	0.0373088	1.51535	881.072
0.59248	1.10634	0.913978	0.979538	1678.68
-0.11372	0.59607	0.59248	1.10634	1678.68
-0.446616	-0.0425961	0.35299	0.957884	2741.71
-0.800165	-0.587449	2.0102	-0.837367	147.252
0.0997175	-0.458312	0.809903	-0.872655	350.496
-0.104927	-0.878182	-0.0450577	0.0957037	10.3714
-2.34611	-0.265385	-0.794517	-0.174419	713.121
-2.12252	0.40227	0.858551	0.887275	481.55
-0.627826	-0.147592	1.19743	0.384353	1044.48
-1.58753	-1.76893	-4.06952	-1.32757	2486.85
-2.2444	0.238884	-0.206179	0.022695	1811.11
-1.66999	0.268957	0.53468	0.0759672	15362.9
-1.12662	0.177064	1.11201	1.1934	1414.74
0.489607	0.0787976	-0.497985	1.3567	3518.26
-1.51375	0.419386	-0.253079	-0.72628	11776.2
-0.785001	0.398707	0.109639	-0.409155	1308.09
-1.09838	-0.0221576	-0.310889	-2.08254	4966.38
-0.131073	0.891609	0.917516	0.715226	4404.6
-0.249516	1.26894	1.17396	0.325397	16.392
-2.23613	0.164804	0.323152	-0.89823	8270.55
0.907731	0.960488	0.933839	1.34297	29118.1
-3.18939	0.267513	-1.70878	1.31578	1893.72
-1.27728	-0.773266	0.521463	-0.512437	2997.34
-0.619022	-0.323644	0.921281	0.128241	4.30389
-0.0483475	-0.220276	0.0231199	-0.826753	1403.71
0.835758	0.611015	0.866854	-0.567747	16.9289
-0.557064	0.211659	0.311538	-0.153168	1350.35
0.528398	0.0878629	1.07989	0.218134	1350.35
0.624422	0.0631537	0.643014	0.710434	750.803
-0.282518	-0.0515291	-0.105926	-0.0878805	5466.21
-0.667386	-0.0444354	-1.06602	-0.478458	19344.8
-0.107199	0.866113	0.999408	2.17058	1886
-1.08532	-0.604092	-1.39668	-0.144099	1408.53
0.126388	-0.159434	-0.193036	0.300068	1408.53
-0.642486	-0.0915104	-0.134238	-0.325549	5185.37
-0.892646	-0.527329	-0.338145	-0.247496	6688.79
1.00096	0.442675	0.852349	-0.233836	10.773
-2.16693	-0.997879	-0.378508	-1.42996	1872.52
0.985176	-0.230582	0.286624	-0.184711	5.46128
-0.00602515	0.449968	0.472529	0.403042	2278.04
0.687504	0.849244	-0.177046	0.425778	135.094
-1.30947	0.0383253	1.05738	0.385475	721.31
-0.856925	0.124107	-1.30947	0.0383253	721.31
-0.526535	0.570793	1.15792	-0.0867716	1291.47
-0.545794	0.0866294	1.61828	0.201891	4029.85
0.71921	0.250421	-0.721174	0.845705	683.376
0.47014	-0.320709	-0.190824	-0.0870657	2092.1
-1.59582	-0.231388	-0.905805	0.00774579	1052.18
-0.381244	0.823593	-0.799423	0.69466	5955.4
-0.560642	-0.10936	-0.381244	0.823593	5955.4
1.41217	-0.239533	-1.6448	-1.14865	2158.38
0.6339	0.317902	0.560272	0.60066	66657
0.39205	-0.00860462	0.472507	0.0563257	66657
-0.858431	0.712597	0.0585682	1.06381	2500.4
1.54801	-0.164827	0.882479	-1.03888	2459.68
-2.25996	-0.0927917	-2.15631	0.221541	3182.72
-3.29951	0.55246	-0.0159894	0.214981	32543.9
-0.450324	-0.181083	-0.249961	-1.49696	358.158
-0.317599	-0.325346	-0.361424	-0.442484	729.032
-0.191278	0.127052	0.968225	0.54639	691.804
-0.933106	-0.464066	0.705629	0.661491	438.264
-0.443621	-0.102337	0.171003	0.74787	1060.93
-1.20896	0.0757369	-0.3768	1.29031	6646.16
-2.11178	-0.432909	-1.64954	-0.0284333	2076.11
-1.21548	0.387381	-1.16399	0.0321828	3609.83
-2.33976	-1.99048	-1.77995	-2.02976	5297.81
-0.488333	0.177523	-1.82704	-2.4412	1038.54
0.471886	0.536694	1.58319	0.386569	2360.95
0.0917288	-0.911193	0.126111	0.399635	1601.37
-1.50195	0.0824728	-0.647975	0.71817	2834.58
-0.542622	0.018358	0.228978	-0.326693	476.885
0.461647	0.435062	-0.259292	2.07611	2192.68
-0.491403	-0.862122	-0.803768	-1.1503	753.112
-1.84081	-0.416172	-0.081166	0.672953	1474.76
0.577875	0.733406	-0.0212932	1.81055	1013.96
0.459984	0.527329	-1.21346	-1.61351	1628.42
-3.03009	-0.602749	0.351489	-0.24041	3153.12
-0.269296	-0.320014	-0.512224	0.380264	460.008
-0.036635	0.334998	-0.316065	0.601331	1915.09
0.492776	0.701019	1.21836	1.12804	522.269
0.211773	0.370035	0.552479	0.305058	15166.7
0.0132696	0.0708107	-0.198542	0.838757	767.129
-2.50471	0.0459781	-0.345662	-0.064326	7958.47
1.1432	0.0471664	-0.881871	-1.71957	14.6173
-0.842214	0.366802	0.454609	0.399664	5247.46
0.764011	0.141858	-0.527846	0.566059	1112.87
-0.613995	-0.510849	0.392132	0.432182	1794.4
-0.798413	-0.0562641	-0.440303	-0.549783	2070.77
-0.434515	-0.153302	-0.678869	1.12246	9071.83
-3.68758	0.621247	0.565619	-0.323442	1182.46
-0.732073	-0.855131	-0.375269	0.482611	3008.62
0.744648	0.193419	1.45515	-0.334022	7792.98
-0.798767	0.33498	1.65758	1.81579	11719.1
-2.24161	0.221972	0.360199	1.61029	4672.49
0.84705	0.373331	-0.731751	0.233957	8615.23
-1.14497	-0.17462	0.367077	0.793137	1740.32
0.0313285	0.692037	-0.685182	-0.0293539	90.9099
-0.118931	0.135124	0.373954	-0.0255933	8115.24
1.00563	-0.473945	0.492024	0.202019	3196.64
-0.529167	0.242539	0.0402812	0.0386004	20813.7
-1.13636	-0.391907	-0.97846	-3.64192	2022.15
-0.357091	0.193716	-0.724214	0.128706	5560.94
0.607277	-0.10165	-0.886013	-0.0741972	3214.44
-0.149575	0.128886	-0.523755	-0.382605	11462.2
0.12227	1.3625	1.22952	0.789531	165.369
-3.47937	0.00241772	-0.0395752	1.45756	462.093
-1.00115	0.0603739	2.12395	-0.0142228	22009.2
-0.495227	-0.156224	-0.684559	0.156998	2621.46
0.798516	1.03193	1.27452	1.85226	224.368
-0.875517	0.37365	0.906652	0.0268754	396.952
-0.183317	-0.645463	-0.174115	0.751266	5829.01
0.140958	1.03441	2.22506	1.58399	10074.6
0.690355	1.44842	0.140958	1.03441	10074.6
1.22935	0.800017	-0.257014	0.655205	26.5765
-0.9567	0.106965	0.5649	0.0378124	312.252
-0.858377	0.435747	-0.207168	0.146726	3676.09
-0.14342	0.395477	0.723934	0.589562	198.334
-1.184	-1.85367	-1.69518	-0.94161	7.83839
-0.461105	-0.362336	-0.35204	-0.224716	319.598
-0.305892	-0.481385	-0.694304	0.0491097	3368.3
-1.15266	-0.785998	-0.544866	-0.959991	3227.39
-1.97181	-0.0706483	-0.475491	0.608492	1876.62
-0.0698724	-0.318702	0.754652	0.759734	5220.03
-0.758638	-0.2364	-0.354024	-0.797801	1645.39
1.05364	-0.466308	0.0764238	0.0477214	5.49247
-0.85673	-0.0563284	-0.0712762	0.454239	921.48
-1.54257	-1.16236	-0.525199	-1.01778	1148.48
-0.148684	-0.0396464	0.560826	-0.565457	557.068
-1.51228	-0.108083	0.805615	-0.335849	3968.29
0.0159422	-1.75117	-2.37884	-0.0746679	712.737
-1.05169	0.291769	-0.617664	-0.817647	846.958
-0.443324	0.400814	0.588741	-0.271854	376.667
-3.18689	-0.729014	-1.71838	-1.09748	458.794
-0.354712	0.102899	1.15261	-0.0464781	1792.26
-0.796848	-0.88757	1.16927	0.210252	1750.06
1.09408	0.500426	-0.167515	1.01288	4502.56
0.123352	-0.852617	-0.763751	-0.875561	30457.6
-0.63286	0.331776	-0.212421	0.309914	2851.3
0.36504	-0.472365	-0.509268	-0.877715	0.318443
-3.53433	-0.865922	-0.877715	-0.509268	0
-1.45826	0.114587	-0.932029	0.253118	124.103
-1.12648	0.414407	-0.726446	-0.236028	1743.2
0.0409732	-0.0866118	-0.193872	0.561815	23084.7
0.901993	0.505199	-0.70275	-0.0726872	5669.33
0.238202	-0.84317	0.33514	-0.48645	1260.91
-0.900318	-0.318185	0.0939428	0.506394	1559.33
-0.789432	-0.490633	-1.83627	1.09497	6339
1.56076	-1.28962	-2.93036	-3.00146	5744.99
-0.205548	0.450369	0.400598	0.348584	8409.75
-1.71191	-0.364663	-0.103904	0.585462	2212.27
-0.669595	-0.099949	0.280337	-0.182973	4939.73
0.437519	1.37099	1.05227	2.18969	13347.8
-0.637325	0.304	-2.04553	0.484093	733.07
-0.159878	0.0837445	0.591844	1.23845	1322.4
0.0860389	-1.41093	-1.06784	1.16946	6806.22
0.922576	0.377787	-1.55449	0.571018	32171.1
-1.55449	0.571018	0.388328	0.460939	32171.1
0.35609	0.282028	1.21265	0.0140163	3685.2
0.500871	-0.0692361	-0.299051	-1.65115	664.012
-1.43095	0.0663317	-0.55749	-0.496197	2528.56
-0.159587	0.12931	-0.638309	0.0030079	2135.73
-0.615436	-0.588966	-1.23934	-0.100826	91.6478
-0.973833	-0.228727	-0.462809	0.89784	2668.85
0.89347	0.258993	0.950996	1.60887	238.925
-0.0387486	0.0921742	-0.059567	0.742081	179.462
1.5923	0.615952	-0.458238	-0.812376	0.553283
-0.980623	-0.319344	0.228647	-0.361505	1474.72
-1.90618	0.310706	-0.202507	0.721654	388.68
-0.540251	-0.46582	0.0927963	-0.369099	3011.05
-0.010306	0.0318998	-0.239191	0.20324	3124.91
-0.976113	0.157099	-0.115502	1.13901	1227.05
-3.95922	-0.880293	-1.93887	0.367508	1821.46
-0.224858	0.0817385	-1.22137	0.733567	1259.38
-1.21525	0.288331	1.17149	-0.21116	2783.85
-0.53916	-2.70923	-5.67139	-4.38366	791.691
-0.816224	-0.153529	-0.29959	0.249623	39.6368
-1.2526	-0.188883	0.316516	0.798015	608.342
2.2404	-0.0229203	-0.781551	-1.17507	17.6055
0.425509	-0.613013	0.0708642	-0.441385	417.141
-0.094155	-0.326934	-0.0531402	0.234488	851.139
0.122345	-0.0536721	-0.0123736	0.143369	392.926
-0.270506	-0.0236175	-0.000603581	-1.12219	9752.17
-0.946553	0.340729	0.421679	0.558414	1705.12
0.264406	0.557908	0.120688	0.253274	359.603
0.214453	0.0597003	0.63795	1.25141	1351.1
-0.0605358	0.0501977	0.511539	0.556318	1176.71
-2.0244	0.491861	-0.281822	0.00513239	902.51
-1.62645	0.521627	-1.07312	1.43797	856.625
-1.7019	0.412304	-0.172278	2.50657	646.146
0.184997	0.250427	0.779045	0.231756	8754.01
-1.61258	0.487523	1.22639	0.646183	1068.31
1.01404	1.24965	-0.31303	1.78271	7532.9
-1.28259	-0.566547	-0.699736	0.957404	6624.81
-0.0565777	0.282954	0.29165	-0.0837921	516.223
-0.115648	0.478033	0.337426	0.831309	916.06
-0.9188	0.129747	0.252184	-1.34429	7394.5
-0.863222	-0.262234	0.286166	-0.0893795	2333.65
1.05682	-1.08134	-1.5049	-0.495185	763.803
1.03091	0.885631	-0.0154291	0.409813	338.208
-1.59404	0.100889	-0.0219106	0.659054	921.758
0.289655	0.49446	0.569195	0.839722	336.113
-0.47212	0.0456101	0.289655	0.49446	336.113
0.0746723	-0.084821	-1.2657	0.266721	336.113
-0.343398	0.895071	-0.760155	-0.253593	2043.57
0.81867	-0.0589159	0.00488111	0.509533	3365.57
-0.233347	0.372599	-0.403568	0.501394	129.924
-0.52212	-0.290262	-1.15924	-1.28502	374.611
-0.758672	-0.321321	0.824077	0.355179	2584.78
0.267595	-0.150698	-0.758672	-0.321321	2584.78
-0.604431	0.446387	0.328053	0.780183	3518.98
0.125864	0.832038	1.01081	0.582264	3584.27
0.471071	0.0374089	-0.237984	0.836501	1427.91
0.228316	0.123553	-0.2125	0.117209	1350.43
-2.62134	-0.359386	0.260485	-0.549535	1085.29
-1.09031	-0.771316	1.97655	0.766239	293.725
0.184981	0.107221	0.0129804	-0.471595	1953.22
0.600549	0.596007	-0.548426	-1.53762	3352.24
-2.09779	0.304317	-0.413628	0.118432	1661.38
-2.59942	-0.386217	0.511211	0.337045	4268.75
0.686721	-0.0261968	-1.07486	0.95205	13.8237
0.228137	0.475001	-0.243052	1.88266	414.677
0.804585	-0.20501	-1.46079	1.57214	907.604
-0.591253	0.696318	0.498399	0.853136	2781.97
-0.885896	-0.125551	0.562304	0.429102	25994.8
0.927233	0.958834	-0.0807775	0.500473	320.963
-0.828627	0.464691	-0.429743	0.967488	1442.24
-0.72219	0.855679	0.716381	0.306177	2962.93
1.28659	0.177171	-0.750805	0.374902	1545.35
-0.42193	-0.379268	-0.256075	0.123319	3121.09
0.282496	-4.68527	0.379818	2.76008	2695.43
-0.515348	0.261862	-0.547548	-0.559609	1213.75
-1.11683	0.0416264	-1.95297	-0.232566	4105.33
0.433552	0.17544	0.447638	-0.465627	127.153
-2.17882	-0.86056	0.272049	-3.38994	9.71743
0.225127	0.429949	0.666292	0.626002	3714.74
-0.119472	0.297575	-0.48233	1.60086	6641.57
-0.156697	0.287571	0.648094	0.0742765	2153.12
0.929261	0.175746	0.516759	-0.431389	1858.03
1.33641	0.238877	0.697249	0.412387	3558.19
0.220416	-0.0372495	0.947125	0.685376	5695.4
-1.38269	-0.352888	-0.852893	0.0755886	858.403
0.531208	0.757813	2.14811	1.49655	585.392
-0.299221	0.329856	1.48861	-0.597815	3228.04
-1.90568	-0.220457	-0.0789215	0.779756	1063.99
-0.319788	0.212253	-0.212986	0.529112	920.932
-0.431453	-0.685605	-1.5291	-0.31894	1704.5
-2.42499	-1.34101	-2.15957	-1.51004	1820.3
-1.6012	-0.183177	-0.895962	-0.287152	1656.45
0.566574	0.584532	-0.771803	0.613369	0
0.194435	1.27912	0.613369	-0.771803	1947.12
0.331436	1.19161	1.0665	0.445692	944.12
0.481448	0.16815	0.0186692	0.405612	2612.5
-0.692576	0.0588706	0.105231	-0.00240918	354.986
-0.611066	0.0408483	-0.112112	-1.34525	382.078
0.829851	0.0549046	0.918881	0.986146	7140.09
0.105684	-0.182837	0.986146	0.918881	729.866
-3.91925	-0.340704	-0.668837	-1.88646	913.613
-1.03713	-0.486061	-1.39374	0.151257	1237
-0.589634	0.268297	0.244928	1.12523	8229.01
1.20948	0.162957	-0.845819	-1.27172	1.25718
-2.33882	-0.418483	-0.665634	-0.735069	337.751
-0.714295	0.29493	0.0101964	0.435194	6019.61
-0.29675	-0.126872	0.571144	0.479619	1164.7
0.0284974	0.224887	-0.102097	0.346062	628.114
-0.584107	-0.0982001	-0.89096	0.0749971	405.003
-0.468939	0.143581	-0.523279	0.721178	7161.23
-1.11457	0.0540768	-0.297257	-0.217437	545.023
0.604896	0.868014	-0.195256	1.69407	3549.6
-0.668133	-0.380355	0.663643	-0.807138	376.754
-0.0665255	0.342981	-0.544229	0.299943	4.61326
-0.772927	0.70305	0.299943	-0.544229	363.504
0.355688	0.744695	0.342146	0.0810455	106.34
-2.83862	-0.407125	-0.320926	-0.533791	187.543
-0.332137	0.879159	-0.0860666	0.629666	465.18
-0.469751	0.546143	0.477375	0.684982	909.95
-0.406055	0.219794	-0.386461	0.00371882	672.356
-0.0740917	-0.0131265	-0.406055	0.219794	672.356
-1.44072	0.89421	-1.23961	1.30855	106.321
-0.642525	0.00240772	-0.255339	0.28347	5271.17
0.465284	-0.410143	0.556371	-1.08434	3588.3
0.500834	-0.53828	0.0706026	0.367024	2027.62
0.538837	0.320388	1.3719	1.63866	2779.94
-0.775675	-0.270204	0.520207	-0.153339	1280.04
1.75031	0.161843	0.662302	-0.366571	3699.46
-0.741952	-0.0428417	0.393277	-0.363086	323.799
0.425241	0.75482	1.84077	0.7779	10468.9
1.84077	0.7779	0.386844	1.27797	10468.9
-0.818482	-0.0419083	1.26478	-0.231669	2930.64
-0.510859	0.436516	-0.461006	-0.402796	1897.71
-1.11712	0.2429	-0.926584	-0.160863	1054.92
-2.64627	-0.700948	-0.201953	-1.26313	8856.29
0.074116	0.575284	0.0514644	0.376575	5036.1
0.000920603	0.307899	0.349724	0.543743	3730.73
-1.65837	0.375121	-0.4878	-0.719425	893.892
0.484296	-0.362801	-0.727836	0.188855	922.653
0.174071	0.980555	-0.326067	0.251777	9.91125
0.585797	0.17785	0.655274	0.0809851	932.024
-2.58713	-1.87301	-3.9442	-1.84941	2272.6
1.30466	-0.11922	0.222832	-0.867218	55.2981
-0.0448483	0.0953526	0.323201	0.110774	476.254
-0.422157	-0.0669134	-0.00901781	0.208268	308.753
0.166299	-0.320194	0.208268	-0.00901781	796.065
0.537291	0.262275	-1.02262	-0.22507	3050.5
-0.367189	0.716204	0.537291	0.262275	3050.5
0.0802451	0.230796	-0.367189	0.716204	3050.5
-0.928142	-1.33763	-0.303441	-2.2636	513.783
-0.851185	-1.01265	-1.24284	-2.49922	3531.74
0.996815	2.12403	1.45848	2.09631	6794.39
0.657251	0.447023	0.777662	-0.280785	7503.23
-0.550716	-0.0592258	0.0548151	0.952662	9017.55
-0.654638	0.119856	0.87424	-0.0757971	6662.41
0.0530961	0.102448	0.370718	-1.8669	5199.64
-0.667214	-0.361499	0.214607	0.571463	2832.06
-1.02357	0.399263	-0.196311	1.00381	787.856
3.97829	2.74683	3.47729	4.38968	30883.2
-1.3646	-1.3182	-1.58509	-0.551644	657.104
0.862887	0.468237	-0.0496792	-0.533004	615.144
0.466707	-0.156828	1.20872	-0.39208	2136.18
-0.77826	0.475214	-1.17498	0.595124	453.433
-0.0338704	1.25933	0.409912	-0.199642	1127.75
0.409912	-0.199642	-1.26304	-1.00707	1127.75
1.50181	-0.00971602	1.17325	2.0145	2125.09
-0.631332	0.871428	0.567933	0.359017	485.027
-0.364622	0.060517	0.0941857	-0.742208	496.235
0.65515	0.358376	1.06941	1.331	2857.91
-0.166153	-0.522886	-0.825792	-1.07872	5734.16
-0.0105435	0.242888	0.051202	1.19183	74.9791
-1.37112	1.06447	1.87715	2.65753	246.648
-0.73015	-0.643058	0.303442	-0.264534	43891.3
0.890844	0.407074	1.2806	0.58167	194.858
-1.15498	0.114066	-0.124884	0.293072	1068.22
-0.312897	-0.423392	-0.0178004	-0.430125	290.24
-0.681557	0.0153264	0.0510299	-0.296445	1658.34
0.736085	-0.113263	0.767114	0.879022	48.9583
-2.2588	-0.590801	-0.06182	0.337825	6.39044
-0.967593	0.0133821	0.774473	0.603221	875.918
0.413458	0.601237	-0.139605	0.538989	4.178
-0.309919	0.0217207	-0.9287	0.501955	1802.97
-1.03586	0.834487	0.776122	0.564886	8837.49
-0.933278	0.195601	-0.386604	-0.20953	864.974
-0.276789	-0.4958	-1.13181	0.581096	1683.43
-1.30303	-0.391503	-0.935878	-1.14111	55.2241
-0.274735	-0.360926	-0.954685	1.0674	4958.02
-0.203546	-0.0526068	4.33808	-0.334123	1737.81
-1.05383	-0.0168149	-0.51333	0.736064	1735.54
1.13656	1.17745	0.073096	0.448501	746.596
-1.32032	-0.00935276	-0.53734	-0.847898	1480.67
-0.521689	0.273167	1.27736	1.95798	19157.9
0.341314	0.0373398	1.54435	-0.551814	16.3418
-0.434753	0.611219	0.315648	0.192388	1055.13
0.130658	-0.661815	-1.85977	-0.505878	3914.13
-0.0145161	0.178729	-0.18571	0.0953397	1610.19
-0.712055	0.0353895	0.452718	-0.572949	1754.94
0.680501	0.573581	0.824651	-0.586839	3123.45
0.477849	0.792178	0.680501	0.573581	3123.45
0.186228	-0.0807373	-0.879195	-3.34037	2771.17
-0.445666	0.115569	-0.580089	-0.837141	1109.28
0.127368	-0.236694	0.201539	0.959621	940.239
0.794473	-0.345612	1.2683	-0.681474	65.0831
-1.08986	0.643925	-1.70342	0.616734	1949.09
-0.682624	-0.480981	-0.114009	-0.152852	3177.62
-0.114009	-0.152852	0.839148	-2.33381	3177.62
0.365657	-0.269032	0.110603	-0.624323	1279.63
-0.478785	-0.443619	-1.23259	-0.713977	2462.47
-0.16341	0.219076	-0.107344	0.511513	3665.05
-0.680124	0.129393	0.259028	0.515154	5695.91
-0.557201	0.617772	-0.81426	0.652693	5695.91
0.0814224	-0.328993	0.0824861	4.63837	1205.2
0.261442	0.1119	0.422248	0.766998	434.357
-0.937663	0.156471	1.21114	-0.265334	3790.7
0.654672	-3.91503	-4.61835	0.508701	6465.05
0.158685	-0.20025	-1.0456	-0.365007	2549.34
-1.0456	-0.365007	-0.605129	-0.320593	2549.34
-0.560603	-0.412318	-1.26353	0.146944	8.5993
-0.580854	-0.319469	-0.560603	-0.412318	8.5993
-0.611103	0.367012	0.179325	0.848273	1308.81
0.272894	0.567366	-0.0618919	0.579849	415.942
-1.00198	-0.197741	0.092917	1.16731	2349.73
-1.47861	0.752178	-0.132066	0.0344805	730.728
0.121459	-0.263612	-0.762133	-0.54612	652.227
-0.405377	-0.022596	-0.343599	-0.150399	1808.61
-0.0496827	1.23481	0.989575	0.0147528	3.74287
0.813317	0.228093	0.353456	-0.324205	2072.32
-2.22611	-0.303011	-0.711686	-0.556298	1436.92
-1.10363	0.152185	0.858007	0.40135	1137.18
0.36444	0.256882	0.478261	0.335082	810.321
1.12701	0.0361576	0.388576	0.853289	1404.44
-1.46922	0.367628	1.46894	-0.536398	24082.9
-0.0907289	0.24116	0.0632968	0.663956	2586.31
0.208999	0.484115	-0.0292251	0.762594	1521.85
-1.91964	-0.0530086	0.0851482	-0.748749	761.702
0.0440172	0.510644	1.44195	1.03332	1261.94
-0.54395	0.0125857	0.0985252	-0.21046	26595.1
-1.3026	-0.252968	1.31024	-0.253427	1141.19
0.309092	0.496214	-0.319966	-1.16604	27.384
0.100786	0.330408	0.73418	0.822631	4893.17
-1.57172	0.354956	0.328688	0.373016	3076.08
1.43334	1.22391	0.582183	-0.522029	2160.91
-0.982415	-0.398199	0.0236552	0.990937	4250.71
-1.46529	0.124013	0.16224	0.142488	4959.43
-0.834695	-0.899648	-0.784878	-1.4733	2011.69
0.252893	-0.482098	0.422458	0.323705	10703.2
-0.537459	-0.0309199	-0.0575125	0.352851	5006.22
0.321565	0.24282	-0.450896	-0.197589	47.6055
-1.76574	-0.46537	-0.889017	-1.1284	942.373
0.801938	0.153863	0.737705	-0.114243	22257.7
-0.668114	0.0111675	0.801938	0.153863	22257.7
-0.656165	-0.139754	-0.464214	0.100047	1337.27
1.01748	0.649795	0.892632	0.01958	13482.4
0.394621	0.118919	0.507505	0.423034	1626.7
-0.275592	1.30851	0.832124	-0.467067	18.97
-4.63692	-2.12118	-1.19925	0.261078	545.054
-1.34311	0.765078	0.919735	2.58629	1954.39
-0.0947125	0.12623	0.765758	2.76178	328.915
0.129227	-0.367273	-0.176188	-1.23619	14087.9
-2.17335	-0.194401	0.129227	-0.367273	14087.9
-0.101601	-0.201738	0.496975	0.525943	3859.56
-0.259555	-0.265805	-0.346332	1.1719	1947.44
-1.16271	-1.4826	-2.53232	-2.03295	878.993
-0.493285	-0.478828	-3.21841	-0.820176	507.238
-0.222136	0.42584	0.0893791	-0.661518	13.5088
-1.41661	0.249097	1.45899	0.18517	6.63325
0.0856009	0.555077	1.93225	0.567284	511.33
-0.756625	0.337896	-1.98816	0.278078	222.524
0.0450716	0.942103	0.913666	-0.87818	5.06754
0.30469	0.544357	1.03197	-1.95892	1563.19
-0.503247	-0.0655344	0.113949	0.851548	3182.74
-0.344507	0.323049	-0.441619	0.367874	1859.62
0.416773	-0.303481	-1.0099	0.0163116	535.66
-0.620859	-0.262815	0.584729	-0.478042	5042.35
0.130199	0.0281352	0.327175	0.958797	1521.53
0.283531	0.209	0.223706	0.183364	42944
0.313655	0.18912	0.222705	0.0566917	17294
0.63281	-0.25661	-0.129863	1.1261	917.556
0.0450011	0.280112	1.03923	-0.0636574	5511.66
0.215394	-0.00502581	-0.639023	-0.495956	672.362
0.18261	0.00986499	-1.39349	0.564423	8778.26
0.933386	-0.206644	1.21141	1.7407	1114.98
-0.558298	0.417546	-0.988495	-0.193416	2392.42
0.226374	0.0839017	-0.14599	0.72931	1541.06
1.80847	-1.90611	-1.61724	-3.42516	6131.84
0.306814	-4.40407	-0.850662	-1.92406	1999.74
0.321842	-0.260307	-0.799058	-0.0505885	11.0358
-0.922651	-0.807566	-1.14195	-0.656516	16.7462
-0.191913	-0.238148	-0.692367	2.30396	13067.4
0.726243	0.639184	0.799457	0.537807	2079.96
-0.4142	0.38868	0.726243	0.639184	2079.96
-0.637442	0.135235	-0.488346	0.806048	700.702
-1.08216	-0.574445	-0.184595	1.25001	1925.92
0.660155	0.201805	-0.738433	0.459832	920.65
0.356965	0.296134	-0.431932	-1.70617	38.8842
0.804578	0.180079	2.04592	0.351991	7123.03
0.088165	0.0583137	0.134235	-0.152287	8509.35
0.276479	0.513478	-0.152287	0.134235	37.1749
1.19417	0.650678	0.612268	1.03358	3917.36

## Sheet: ExtDataFig4e
first_peak_l2fc	second_peak_l2fc	third_peak_l2fc	fourth_peak_l2fc	distance
-0.982551	-1.3777	-1.11931	-1.32508	965
-0.721333	-1.20446	-0.118527	-0.0984828	354
0.0209777	0.864489	1.03348	0.581726	306
-0.0448419	-0.347334	0.811724	2.3565	951
2.95533	3.47478	1.95687	1.64456	149
0.182115	-0.335304	0.538535	-0.0346758	668
0.358375	-0.0430161	-0.522979	-0.477773	540
0.391717	0.418761	-0.147831	0.139658	1158
-0.695988	0.464712	0.855559	1.19382	546
1.17036	0.756061	1.0131	1.33033	827
0.187183	0.768021	-0.0785135	0.52053	807
-0.107464	0.258209	0.834649	-0.00600084	425
0.107412	0.445725	-0.303799	0.0443042	530
-5.57678	-4.73873	-5.15627	-0.743675	668
-0.084282	-0.714521	-0.112255	-0.101789	1123
0.676561	0.14391	0.0966632	-0.1023	2160
-0.452832	0.420368	0.210372	-0.19409	758
-1.23525	-1.65812	0.0701668	-2.15131	191
1.21465	-2.06287	-4.42111	-4.45985	624
-1.25021	0.244228	-1.4558	0.443352	309
0.530454	0.442537	-0.0845339	0.475502	216
-0.11264	1.25461	1.85576	2.17953	1521
-0.62776	-0.257947	-0.0721368	0.118633	382
-1.20972	0.212488	-0.253393	-0.517284	772
-0.0428107	0.54834	0.163011	0.168281	305
-0.578354	0.0845708	-0.327465	-0.0968722	536
-0.217999	-0.43569	-1.111	-0.380475	647
-0.64593	-0.433098	-1.49141	-1.14779	778
-0.725763	0.170257	0.98055	-0.0206051	1071
-5.3261	-1.54873	-0.836933	0.475726	1691
0.061226	0.251592	1.84803	0.992588	412
0.162958	0.479739	0.415351	-0.281926	310
-0.833477	-0.539128	0.0104618	-0.602473	237
-0.536672	-0.419934	-0.455647	0.58252	206
-0.348267	-0.705482	-0.310245	0.464049	1742
0.831546	0.073932	-0.174205	0.297965	1037
0.464513	0.437781	0.0479668	0.721129	178
-0.0752928	-4.60702	-0.409042	-1.61628	197
-0.968407	0.545731	0.581392	0.0739333	347
-0.183641	-0.573514	-1.10947	-1.87036	236
-1.42421	0.127401	0.814005	-0.489101	441
-0.481599	0.752161	-0.525036	1.15389	265
-1.03635	0.308332	-1.42596	-0.700867	549
0.502723	-0.168929	-0.989594	-0.11559	1626
-0.302192	-0.324564	-0.478487	-0.790852	587
0.144461	0.259723	0.0543235	-0.0206465	2153
0.143489	0.0403504	0.144461	0.259723	1991
-0.665813	1.45514	0.805749	2.05217	1612
0.368487	0.899039	0.627751	0.961474	744
0.627751	0.961474	0.761659	0.658389	1239
0.501645	0.549732	0.531033	0.966699	822
-0.0956821	-0.495672	-0.288762	0.989499	1086
0.329787	0.826569	0.0273216	0.930254	939
0.240086	-0.319228	-0.749669	0.0966809	914
-2.45501	-0.588048	-0.386161	-0.976834	1666
-1.91452	0.415443	-1.03083	-1.15941	451
-0.587554	0.0449314	0.308052	-0.781551	826
-2.62468	0.276437	0.178651	0.921376	301
0.00807025	-0.544145	0.224468	-0.438513	364
1.46311	-0.0459649	-1.54355	1.45333	1585
-2.0191	-0.0667917	-0.704147	0.289782	735
0.234539	0.52984	-0.131621	1.558	624
-2.1788	-1.55859	-0.527215	-0.717261	413
-0.513799	-0.707611	0.701142	-0.570799	290
0.396305	-0.724829	-0.867122	0.578823	1001
0.636564	-0.459286	-0.838725	0.494216	401
-0.265765	-0.413986	0.627684	-0.882289	472
-0.938605	0.442285	0.276827	0.661524	551
0.636291	0.897895	-0.0541457	0.614012	834
-1.97054	-0.837121	-0.829569	-3.36476	585
-0.660329	-0.715821	0.188968	-0.932636	455
-2.40839	-0.0986825	0.58655	-0.421781	1251
-0.80262	0.349755	1.28997	0.161421	1313
-1.26534	-3.41818	-2.7271	-0.553015	519
-0.197278	0.116288	0.315454	0.951312	510
0.594013	0.229526	0.398416	-0.357063	612
1.1975	1.03562	0.747612	0.853447	583
0.40629	0.536497	1.1975	1.03562	515
-0.479453	-0.041572	-0.514134	0.357701	1119
0.416569	0.334753	-1.95711	-0.474193	1375
-1.49853	-0.0267953	0.592965	0.789041	544
0.744121	0.35869	1.15518	0.612971	217
-0.501015	-0.510937	-0.373841	-0.791649	1057
-1.05133	-0.921112	-0.775976	-0.866702	376
0.2717	0.624675	0.554427	0.640887	1045
-2.30744	0.0233397	-0.936296	-0.0381892	761
-1.30423	0.709343	-0.746782	-0.906634	551
0.523153	0.470149	0.546887	0.433175	869
-2.76583	0.695104	-1.00823	0.0246622	738
-0.988438	-0.332624	-1.78275	0.730216	1516
0.157692	-0.0565131	0.0699112	-0.0724829	978
0.0832547	0.236018	-0.0484861	-0.0367228	622
-0.0463262	0.143126	0.0832547	0.236018	710
-0.799272	0.0318905	0.0420107	0.160011	1121
-0.0188094	0.910315	1.10382	0.679897	1158
-0.583437	-0.980093	1.22553	1.9448	883
-0.549094	0.726811	0.652523	0.436078	668
-1.02792	-0.213525	-0.275571	-1.06919	1296
0.378692	0.4638	0.785004	-0.798405	377
-0.276073	0.244384	0.60435	0.342309	1934
-0.826164	-0.623514	0.770111	0.312412	1250
0.672638	-0.300039	0.669109	-0.0165988	197
0.420988	-0.345491	-0.55671	-0.464955	825
0.156822	0.0508464	0.148683	0.38505	1837
-0.336108	0.977367	0.857946	2.35523	632
1.60915	0.547077	1.05419	0.392633	606
0.664795	-0.68065	-0.423419	-0.587791	962
-0.601235	0.381627	-0.367101	1.01865	545
0.843491	0.597935	-0.0269265	1.72246	461
1.06539	-0.374961	-1.22249	0.736735	838
-1.25649	-0.0217006	-0.0395469	0.710816	92
-4.49208	0.327408	-0.683539	0.456182	131
0.412299	0.0958735	-0.0551347	0.361869	1572
0.809329	0.144901	1.0311	0.687782	1453
-0.47191	-0.171979	0.087861	0.473881	827
-2.11875	-1.24472	-0.263884	-0.281274	1417
-0.248164	-0.290974	0.395943	0.316539	553
0.395943	0.316539	1.053	0.423718	1203
-0.254142	1.42526	0.723446	1.88024	1076
0.0960722	0.77832	-0.247452	-0.0608772	995
-2.36993	0.0879869	-0.13175	0.20628	213
0.538342	0.801753	1.52677	1.37065	978
-0.922513	0.322851	0.0319218	0.65172	1256
-4.04211	0.425404	-0.169676	0.592067	330
-1.17236	0.078488	-0.550078	-0.31234	482
-0.336474	0.564223	1.38599	3.91819	714
0.141304	0.491079	0.456933	0.590297	581
0.0839076	0.55627	0.544971	-0.0177071	76
-0.791979	0.664385	1.30426	1.19467	562
0.449669	0.712406	1.15914	1.01366	637
0.900462	0.656988	0.411863	0.628303	346
-0.234683	0.41457	0.259999	0.73644	2118
1.36224	-0.228063	-0.0510776	0.140337	218
0.0988042	-0.330385	0.00630064	-0.256503	104
-0.605707	0.08261	-1.62826	-0.192556	823
0.270401	0.0259092	-0.965951	1.13813	613
-3.7291	-4.56243	-4.61958	-2.53046	441
-0.924619	0.361274	1.48864	0.842886	285
1.48864	0.842886	-0.0643275	0.431723	70
-0.0643275	0.431723	-0.703949	-0.663248	270
-2.11475	-2.80456	-4.85857	-1.49674	231
-1.41142	-0.149881	-0.43678	1.23448	829
-1.49535	-2.75937	0.208904	-0.984394	1154
-1.37714	-0.0153613	-1.82625	-1.73322	436
0.200417	0.0210778	1.55221	-2.19892	195
-0.246672	0.150306	-0.200955	0.314065	253
0.260922	0.52357	-1.07824	-0.854125	925
-0.38728	0.37273	-1.83552	0.472303	1147
-1.53303	-0.507106	-0.9039	-0.258594	1584
-0.9039	-0.258594	-1.30175	-0.77614	2107
0.225974	1.06121	0.643922	1.27266	1179
-1.15116	-0.219807	-0.767305	1.19781	898
-0.362783	-0.68381	-1.94101	-1.70275	485
-0.167531	0.18592	0.40071	0.734363	202
0.384753	1.75467	0.284648	0.384602	1875
-0.630763	-0.105555	0.0371941	1.5339	226
0.0963223	-0.275955	-2.5627	-1.12109	340
0.0609723	0.377417	0.553725	0.26583	639
1.12736	-0.279607	0.500346	0.45767	561
0.000571985	0.305588	2.33062	-0.871826	1959
-0.0156287	-0.0199809	0.247364	-0.463915	215
-0.428036	-0.154273	-0.463915	0.247364	663
-2.7296	-0.424676	-0.655819	-0.432752	1142
-0.110223	0.117438	0.731647	-0.726613	270
-1.00404	0.344137	0.844132	-0.0845323	434
-0.907537	0.0323102	-0.613512	-0.200009	913
0.0802908	-0.581321	-1.02585	0.212108	992
-0.723954	0.0971922	0.783142	0.648136	2104
-0.75525	-1.36739	-0.0078383	-0.468827	621
-1.43022	-0.1515	0.0082365	0.367803	2071
1.0681	-0.188026	1.11734	0.607603	160
1.11734	0.607603	0.46795	-0.190818	913
-0.848475	0.183833	-0.119046	0.881992	420
0.704581	-0.372292	-1.25422	0.232755	800
-0.55017	0.460293	0.0997078	0.696693	493
1.70572	0.512168	-0.265933	1.0072	370
-0.875036	0.883011	0.10833	0.340506	1831
0.367432	0.0534623	-0.602819	-0.675893	240
-0.355903	1.07578	0.135733	-0.0343994	519
-0.405398	-1.61213	0.39674	1.24442	448
-0.967645	-0.0977017	-0.20648	-0.27518	234
-0.315892	-0.0101525	1.33403	0.174525	234
-1.07644	-1.31297	-0.316836	-1.4354	507
0.159312	-1.28897	-1.1531	-0.38494	1657
0.752454	-0.350557	0.143918	1.4409	561
0.79976	0.994983	0.0305207	1.3469	2239
-0.0920088	0.211603	0.180806	0.636543	222
-0.706158	0.760247	-0.696322	0.542913	434
0.967048	0.309514	0.0685041	-0.0849386	446
1.32469	0.850183	-0.513057	0.679529	2024
0.199498	-0.0934544	0.618031	0.332244	198
-2.23707	0.480421	0.074843	0.47661	546
0.393419	0.164631	-0.321781	0.525809	193
-0.145692	0.0828065	-0.155627	0.838408	438
0.384433	0.0183218	0.100567	0.954633	247
-0.213908	0.229126	1.24106	0.344337	992
-0.348064	-0.123482	0.159082	0.918694	330
0.149624	0.91708	-0.327351	-0.17237	2008
-1.81915	-0.354889	0.557239	0.952782	357
-1.24617	0.0460317	-0.388897	-0.338288	226
-1.93199	-1.33655	-0.668358	-1.20395	723
-0.251627	0.358438	-0.362859	0.906362	2497
-0.110616	0.130589	-0.803551	0.0206961	940
0.289269	-0.0791553	1.08825	0.679179	612
-2.18145	0.504489	0.0435438	-0.300861	251
0.255458	-0.0928618	0.429066	0.499725	931
-0.355469	0.455605	0.803242	0.596373	637
0.803242	0.596373	1.68038	1.63204	720
-0.207218	-1.49623	0.0439483	-1.05566	2070
-0.223798	0.315429	0.599765	0.116971	824
-0.494902	0.128054	-0.186466	-0.183014	549
-0.186466	-0.183014	-0.329357	-0.215021	466
-0.635609	0.400471	0.778171	0.143114	550
0.364823	-0.179978	-0.741733	-1.90323	1728
-0.499958	0.402408	0.0317878	0.184385	812
-0.425874	-0.437467	0.69025	0.859117	481
-0.263583	-0.105037	0.363203	-0.0714854	537
0.0306072	0.312377	-0.135668	-0.199742	283
-0.778632	-0.2871	0.192043	-0.494761	1370
-0.394225	0.220909	1.35252	-0.030303	841
0.567498	0.239058	0.298334	0.114196	1444
-0.489933	-0.258875	-0.182388	-0.330713	639
-0.0690508	-0.109859	0.690185	-0.690738	559
-0.38247	-0.565759	-0.108642	0.212548	405
-3.69935	0.368985	-0.450097	-0.30639	559
-1.59607	0.0128006	-0.0958443	1.03676	445
0.444634	-0.0612559	-0.428829	0.81908	651
-1.29238	-0.686523	-0.634312	0.584628	634
0.397018	0.176135	-0.264858	1.1484	672
0.50053	1.21269	0.637195	1.18382	545
-1.11263	-0.990692	-1.10672	0.117863	157
-0.169267	-0.333074	0.533562	-0.688525	832
-0.826122	-0.363728	-0.688525	0.533562	2039
-0.147759	0.189168	0.922125	0.55199	1148
0.811952	0.751709	0.996343	0.94967	1741
0.463364	0.0291124	-0.638652	0.820497	581
-1.04902	0.931173	0.294757	0.303515	361
0.381976	1.15	2.37436	0.952903	135
-1.57895	-0.16025	1.1088	0.206781	216
-1.13735	-0.0715513	-0.17313	-0.640885	430
-0.212899	0.23561	0.868948	0.406795	896
-1.14905	0.0982714	0.862276	-0.0316952	421
0.0466916	0.0335795	1.60073	1.06917	582
0.593732	0.260638	-0.811721	-0.254588	1579
2.05711	-0.0865489	-0.254588	-0.811721	2474
0.248146	-0.437396	-1.27984	-0.933581	754
0.645952	-0.119455	0.951246	-0.673812	288
-1.87587	0.343368	0.115969	0.77936	503
-1.01496	0.233433	-0.194647	0.0114408	1143
-0.113414	0.221775	-0.660512	1.6226	1023
-0.705669	0.0206235	0.164406	-0.099142	426
0.044929	0.340792	-0.0600017	-0.0048744	503
-0.72174	-0.0858645	-0.374971	-0.652691	941
0.537063	0.0133781	-0.0524558	0.195769	1766
-0.570025	0.0646052	-0.623566	-0.756213	2020
-1.64862	-1.19499	-4.10909	-2.48987	145
2.34929	0.986371	1.66402	1.40797	775
-1.29826	-4.28871	-3.43979	-2.01161	476
0.526928	0.503563	-0.064611	0.152806	406
0.312698	-0.250806	0.312699	0.648181	416
-0.438488	0.0354716	0.353572	0.452618	334
0.708685	-0.340725	-0.0359684	0.122707	578
-0.225247	-1.12963	-0.795463	-0.771423	815
-0.298825	-1.97058	-0.939302	0.00357754	344
-1.28871	-0.915759	0.0969367	-1.8561	768
0.457989	0.183352	-0.248511	-2.14495	1043
-2.15598	-0.273304	-0.802154	-1.76528	1122
-0.492164	-0.906945	-0.346059	2.0894	501
1.46124	-0.18823	0.0105665	-0.343378	221
-0.64235	0.455637	-1.93655	-0.2375	530
0.339465	-0.736772	-1.02391	-0.00596418	211
0.477743	1.05354	-0.38167	1.00013	408
-0.098303	0.327777	-1.36964	-0.102613	829
-1.4406	0.035163	-0.098303	0.327777	773
0.391499	0.260389	0.0373088	1.51535	706
0.59248	1.10634	0.913978	0.979538	1529
-0.11372	0.59607	0.59248	1.10634	926
-0.446616	-0.0425961	0.35299	0.957884	735
-0.800165	-0.587449	2.0102	-0.837367	2344
0.0997175	-0.458312	0.809903	-0.872655	361
-0.104927	-0.878182	-0.0450577	0.0957037	1288
-2.34611	-0.265385	-0.794517	-0.174419	130
-2.12252	0.40227	0.858551	0.887275	671
-0.627826	-0.147592	1.19743	0.384353	1384
-1.58753	-1.76893	-4.06952	-1.32757	801
-2.2444	0.238884	-0.206179	0.022695	934
-1.66999	0.268957	0.53468	0.0759672	437
-1.12662	0.177064	1.11201	1.1934	121
0.489607	0.0787976	-0.497985	1.3567	242
-1.51375	0.419386	-0.253079	-0.72628	413
-0.785001	0.398707	0.109639	-0.409155	738
-1.09838	-0.0221576	-0.310889	-2.08254	1571
-0.131073	0.891609	0.917516	0.715226	1751
-0.249516	1.26894	1.17396	0.325397	573
-2.23613	0.164804	0.323152	-0.89823	576
0.907731	0.960488	0.933839	1.34297	746
-3.18939	0.267513	-1.70878	1.31578	303
-1.27728	-0.773266	0.521463	-0.512437	929
-0.619022	-0.323644	0.921281	0.128241	466
-0.0483475	-0.220276	0.0231199	-0.826753	657
0.835758	0.611015	0.866854	-0.567747	156
-0.557064	0.211659	0.311538	-0.153168	502
0.528398	0.0878629	1.07989	0.218134	465
0.624422	0.0631537	0.643014	0.710434	224
-0.282518	-0.0515291	-0.105926	-0.0878805	391
-0.667386	-0.0444354	-1.06602	-0.478458	2418
-0.107199	0.866113	0.999408	2.17058	469
-1.08532	-0.604092	-1.39668	-0.144099	1175
0.126388	-0.159434	-0.193036	0.300068	1329
-0.642486	-0.0915104	-0.134238	-0.325549	251
-0.892646	-0.527329	-0.338145	-0.247496	198
1.00096	0.442675	0.852349	-0.233836	500
-2.16693	-0.997879	-0.378508	-1.42996	407
0.985176	-0.230582	0.286624	-0.184711	2166
-0.00602515	0.449968	0.472529	0.403042	441
0.687504	0.849244	-0.177046	0.425778	1497
-1.30947	0.0383253	1.05738	0.385475	933
-0.856925	0.124107	-1.30947	0.0383253	431
-0.526535	0.570793	1.15792	-0.0867716	560
-0.545794	0.0866294	1.61828	0.201891	1620
0.71921	0.250421	-0.721174	0.845705	248
0.47014	-0.320709	-0.190824	-0.0870657	935
-1.59582	-0.231388	-0.905805	0.00774579	1541
-0.381244	0.823593	-0.799423	0.69466	820
-0.560642	-0.10936	-0.381244	0.823593	596
1.41217	-0.239533	-1.6448	-1.14865	826
0.6339	0.317902	0.560272	0.60066	549
0.39205	-0.00860462	0.472507	0.0563257	1271
-0.858431	0.712597	0.0585682	1.06381	674
1.54801	-0.164827	0.882479	-1.03888	861
-2.25996	-0.0927917	-2.15631	0.221541	903
-3.29951	0.55246	-0.0159894	0.214981	929
-0.450324	-0.181083	-0.249961	-1.49696	1354
-0.317599	-0.325346	-0.361424	-0.442484	426
-0.191278	0.127052	0.968225	0.54639	243
-0.933106	-0.464066	0.705629	0.661491	428
-0.443621	-0.102337	0.171003	0.74787	528
-1.20896	0.0757369	-0.3768	1.29031	151
-2.11178	-0.432909	-1.64954	-0.0284333	934
-1.21548	0.387381	-1.16399	0.0321828	1659
-2.33976	-1.99048	-1.77995	-2.02976	189
-0.488333	0.177523	-1.82704	-2.4412	677
0.471886	0.536694	1.58319	0.386569	301
0.0917288	-0.911193	0.126111	0.399635	1460
-1.50195	0.0824728	-0.647975	0.71817	504
-0.542622	0.018358	0.228978	-0.326693	680
0.461647	0.435062	-0.259292	2.07611	1226
-0.491403	-0.862122	-0.803768	-1.1503	210
-1.84081	-0.416172	-0.081166	0.672953	1444
0.577875	0.733406	-0.0212932	1.81055	188
0.459984	0.527329	-1.21346	-1.61351	270
-3.03009	-0.602749	0.351489	-0.24041	478
-0.269296	-0.320014	-0.512224	0.380264	434
-0.036635	0.334998	-0.316065	0.601331	230
0.492776	0.701019	1.21836	1.12804	1305
0.211773	0.370035	0.552479	0.305058	2106
0.0132696	0.0708107	-0.198542	0.838757	535
-2.50471	0.0459781	-0.345662	-0.064326	229
1.1432	0.0471664	-0.881871	-1.71957	679
-0.842214	0.366802	0.454609	0.399664	1117
0.764011	0.141858	-0.527846	0.566059	776
-0.613995	-0.510849	0.392132	0.432182	478
-0.798413	-0.0562641	-0.440303	-0.549783	377
-0.434515	-0.153302	-0.678869	1.12246	1863
-3.68758	0.621247	0.565619	-0.323442	363
-0.732073	-0.855131	-0.375269	0.482611	669
0.744648	0.193419	1.45515	-0.334022	394
-0.798767	0.33498	1.65758	1.81579	1818
-2.24161	0.221972	0.360199	1.61029	785
0.84705	0.373331	-0.731751	0.233957	1834
-1.14497	-0.17462	0.367077	0.793137	922
0.0313285	0.692037	-0.685182	-0.0293539	1632
-0.118931	0.135124	0.373954	-0.0255933	1769
1.00563	-0.473945	0.492024	0.202019	534
-0.529167	0.242539	0.0402812	0.0386004	1146
-1.13636	-0.391907	-0.97846	-3.64192	302
-0.357091	0.193716	-0.724214	0.128706	683
0.607277	-0.10165	-0.886013	-0.0741972	632
-0.149575	0.128886	-0.523755	-0.382605	536
0.12227	1.3625	1.22952	0.789531	1842
-3.47937	0.00241772	-0.0395752	1.45756	236
-1.00115	0.0603739	2.12395	-0.0142228	430
-0.495227	-0.156224	-0.684559	0.156998	11
0.798516	1.03193	1.27452	1.85226	543
-0.875517	0.37365	0.906652	0.0268754	386
-0.183317	-0.645463	-0.174115	0.751266	704
0.140958	1.03441	2.22506	1.58399	1298
0.690355	1.44842	0.140958	1.03441	2400
1.22935	0.800017	-0.257014	0.655205	1048
-0.9567	0.106965	0.5649	0.0378124	654
-0.858377	0.435747	-0.207168	0.146726	588
-0.14342	0.395477	0.723934	0.589562	260
-1.184	-1.85367	-1.69518	-0.94161	556
-0.461105	-0.362336	-0.35204	-0.224716	367
-0.305892	-0.481385	-0.694304	0.0491097	761
-1.15266	-0.785998	-0.544866	-0.959991	439
-1.97181	-0.0706483	-0.475491	0.608492	757
-0.0698724	-0.318702	0.754652	0.759734	147
-0.758638	-0.2364	-0.354024	-0.797801	677
1.05364	-0.466308	0.0764238	0.0477214	270
-0.85673	-0.0563284	-0.0712762	0.454239	519
-1.54257	-1.16236	-0.525199	-1.01778	481
-0.148684	-0.0396464	0.560826	-0.565457	1968
-1.51228	-0.108083	0.805615	-0.335849	601
0.0159422	-1.75117	-2.37884	-0.0746679	322
-1.05169	0.291769	-0.617664	-0.817647	896
-0.443324	0.400814	0.588741	-0.271854	224
-3.18689	-0.729014	-1.71838	-1.09748	987
-0.354712	0.102899	1.15261	-0.0464781	436
-0.796848	-0.88757	1.16927	0.210252	362
1.09408	0.500426	-0.167515	1.01288	941
0.123352	-0.852617	-0.763751	-0.875561	1276
-0.63286	0.331776	-0.212421	0.309914	354
0.36504	-0.472365	-0.509268	-0.877715	410
-3.53433	-0.865922	-0.877715	-0.509268	651
-1.45826	0.114587	-0.932029	0.253118	205
-1.12648	0.414407	-0.726446	-0.236028	234
0.0409732	-0.0866118	-0.193872	0.561815	676
0.901993	0.505199	-0.70275	-0.0726872	232
0.238202	-0.84317	0.33514	-0.48645	187
-0.900318	-0.318185	0.0939428	0.506394	188
-0.789432	-0.490633	-1.83627	1.09497	362
1.56076	-1.28962	-2.93036	-3.00146	786
-0.205548	0.450369	0.400598	0.348584	401
-1.71191	-0.364663	-0.103904	0.585462	555
-0.669595	-0.099949	0.280337	-0.182973	420
0.437519	1.37099	1.05227	2.18969	414
-0.637325	0.304	-2.04553	0.484093	720
-0.159878	0.0837445	0.591844	1.23845	1273
0.0860389	-1.41093	-1.06784	1.16946	345
0.922576	0.377787	-1.55449	0.571018	1732
-1.55449	0.571018	0.388328	0.460939	745
0.35609	0.282028	1.21265	0.0140163	794
0.500871	-0.0692361	-0.299051	-1.65115	522
-1.43095	0.0663317	-0.55749	-0.496197	604
-0.159587	0.12931	-0.638309	0.0030079	213
-0.615436	-0.588966	-1.23934	-0.100826	562
-0.973833	-0.228727	-0.462809	0.89784	873
0.89347	0.258993	0.950996	1.60887	1631
-0.0387486	0.0921742	-0.059567	0.742081	458
1.5923	0.615952	-0.458238	-0.812376	1786
-0.980623	-0.319344	0.228647	-0.361505	254
-1.90618	0.310706	-0.202507	0.721654	364
-0.540251	-0.46582	0.0927963	-0.369099	557
-0.010306	0.0318998	-0.239191	0.20324	361
-0.976113	0.157099	-0.115502	1.13901	1009
-3.95922	-0.880293	-1.93887	0.367508	693
-0.224858	0.0817385	-1.22137	0.733567	221
-1.21525	0.288331	1.17149	-0.21116	701
-0.53916	-2.70923	-5.67139	-4.38366	498
-0.816224	-0.153529	-0.29959	0.249623	425
-1.2526	-0.188883	0.316516	0.798015	625
2.2404	-0.0229203	-0.781551	-1.17507	1656
0.425509	-0.613013	0.0708642	-0.441385	957
-0.094155	-0.326934	-0.0531402	0.234488	937
0.122345	-0.0536721	-0.0123736	0.143369	525
-0.270506	-0.0236175	-0.000603581	-1.12219	519
-0.946553	0.340729	0.421679	0.558414	700
0.264406	0.557908	0.120688	0.253274	1368
0.214453	0.0597003	0.63795	1.25141	458
-0.0605358	0.0501977	0.511539	0.556318	214
-2.0244	0.491861	-0.281822	0.00513239	587
-1.62645	0.521627	-1.07312	1.43797	257
-1.7019	0.412304	-0.172278	2.50657	760
0.184997	0.250427	0.779045	0.231756	424
-1.61258	0.487523	1.22639	0.646183	242
1.01404	1.24965	-0.31303	1.78271	1104
-1.28259	-0.566547	-0.699736	0.957404	251
-0.0565777	0.282954	0.29165	-0.0837921	169
-0.115648	0.478033	0.337426	0.831309	292
-0.9188	0.129747	0.252184	-1.34429	343
-0.863222	-0.262234	0.286166	-0.0893795	433
1.05682	-1.08134	-1.5049	-0.495185	823
1.03091	0.885631	-0.0154291	0.409813	809
-1.59404	0.100889	-0.0219106	0.659054	511
0.289655	0.49446	0.569195	0.839722	1502
-0.47212	0.0456101	0.289655	0.49446	634
0.0746723	-0.084821	-1.2657	0.266721	547
-0.343398	0.895071	-0.760155	-0.253593	504
0.81867	-0.0589159	0.00488111	0.509533	609
-0.233347	0.372599	-0.403568	0.501394	405
-0.52212	-0.290262	-1.15924	-1.28502	620
-0.758672	-0.321321	0.824077	0.355179	523
0.267595	-0.150698	-0.758672	-0.321321	397
-0.604431	0.446387	0.328053	0.780183	980
0.125864	0.832038	1.01081	0.582264	810
0.471071	0.0374089	-0.237984	0.836501	377
0.228316	0.123553	-0.2125	0.117209	2500
-2.62134	-0.359386	0.260485	-0.549535	1094
-1.09031	-0.771316	1.97655	0.766239	348
0.184981	0.107221	0.0129804	-0.471595	1071
0.600549	0.596007	-0.548426	-1.53762	1006
-2.09779	0.304317	-0.413628	0.118432	291
-2.59942	-0.386217	0.511211	0.337045	614
0.686721	-0.0261968	-1.07486	0.95205	264
0.228137	0.475001	-0.243052	1.88266	1224
0.804585	-0.20501	-1.46079	1.57214	636
-0.591253	0.696318	0.498399	0.853136	1272
-0.885896	-0.125551	0.562304	0.429102	1163
0.927233	0.958834	-0.0807775	0.500473	559
-0.828627	0.464691	-0.429743	0.967488	667
-0.72219	0.855679	0.716381	0.306177	752
1.28659	0.177171	-0.750805	0.374902	678
-0.42193	-0.379268	-0.256075	0.123319	567
0.282496	-4.68527	0.379818	2.76008	1419
-0.515348	0.261862	-0.547548	-0.559609	1293
-1.11683	0.0416264	-1.95297	-0.232566	329
0.433552	0.17544	0.447638	-0.465627	1081
-2.17882	-0.86056	0.272049	-3.38994	437
0.225127	0.429949	0.666292	0.626002	511
-0.119472	0.297575	-0.48233	1.60086	687
-0.156697	0.287571	0.648094	0.0742765	672
0.929261	0.175746	0.516759	-0.431389	1165
1.33641	0.238877	0.697249	0.412387	1245
0.220416	-0.0372495	0.947125	0.685376	547
-1.38269	-0.352888	-0.852893	0.0755886	209
0.531208	0.757813	2.14811	1.49655	993
-0.299221	0.329856	1.48861	-0.597815	2019
-1.90568	-0.220457	-0.0789215	0.779756	363
-0.319788	0.212253	-0.212986	0.529112	786
-0.431453	-0.685605	-1.5291	-0.31894	926
-2.42499	-1.34101	-2.15957	-1.51004	741
-1.6012	-0.183177	-0.895962	-0.287152	1071
0.566574	0.584532	-0.771803	0.613369	1412
0.194435	1.27912	0.613369	-0.771803	900
0.331436	1.19161	1.0665	0.445692	647
0.481448	0.16815	0.0186692	0.405612	352
-0.692576	0.0588706	0.105231	-0.00240918	843
-0.611066	0.0408483	-0.112112	-1.34525	473
0.829851	0.0549046	0.918881	0.986146	235
0.105684	-0.182837	0.986146	0.918881	466
-3.91925	-0.340704	-0.668837	-1.88646	353
-1.03713	-0.486061	-1.39374	0.151257	411
-0.589634	0.268297	0.244928	1.12523	1227
1.20948	0.162957	-0.845819	-1.27172	348
-2.33882	-0.418483	-0.665634	-0.735069	898
-0.714295	0.29493	0.0101964	0.435194	624
-0.29675	-0.126872	0.571144	0.479619	517
0.0284974	0.224887	-0.102097	0.346062	1675
-0.584107	-0.0982001	-0.89096	0.0749971	229
-0.468939	0.143581	-0.523279	0.721178	733
-1.11457	0.0540768	-0.297257	-0.217437	314
0.604896	0.868014	-0.195256	1.69407	1982
-0.668133	-0.380355	0.663643	-0.807138	793
-0.0665255	0.342981	-0.544229	0.299943	583
-0.772927	0.70305	0.299943	-0.544229	2490
0.355688	0.744695	0.342146	0.0810455	851
-2.83862	-0.407125	-0.320926	-0.533791	1791
-0.332137	0.879159	-0.0860666	0.629666	378
-0.469751	0.546143	0.477375	0.684982	650
-0.406055	0.219794	-0.386461	0.00371882	464
-0.0740917	-0.0131265	-0.406055	0.219794	1325
-1.44072	0.89421	-1.23961	1.30855	935
-0.642525	0.00240772	-0.255339	0.28347	896
0.465284	-0.410143	0.556371	-1.08434	848
0.500834	-0.53828	0.0706026	0.367024	404
0.538837	0.320388	1.3719	1.63866	825
-0.775675	-0.270204	0.520207	-0.153339	650
1.75031	0.161843	0.662302	-0.366571	100
-0.741952	-0.0428417	0.393277	-0.363086	869
0.425241	0.75482	1.84077	0.7779	253
1.84077	0.7779	0.386844	1.27797	691
-0.818482	-0.0419083	1.26478	-0.231669	188
-0.510859	0.436516	-0.461006	-0.402796	322
-1.11712	0.2429	-0.926584	-0.160863	245
-2.64627	-0.700948	-0.201953	-1.26313	1175
0.074116	0.575284	0.0514644	0.376575	701
0.000920603	0.307899	0.349724	0.543743	412
-1.65837	0.375121	-0.4878	-0.719425	396
0.484296	-0.362801	-0.727836	0.188855	343
0.174071	0.980555	-0.326067	0.251777	413
0.585797	0.17785	0.655274	0.0809851	1542
-2.58713	-1.87301	-3.9442	-1.84941	1420
1.30466	-0.11922	0.222832	-0.867218	536
-0.0448483	0.0953526	0.323201	0.110774	564
-0.422157	-0.0669134	-0.00901781	0.208268	126
0.166299	-0.320194	0.208268	-0.00901781	309
0.537291	0.262275	-1.02262	-0.22507	2040
-0.367189	0.716204	0.537291	0.262275	2013
0.0802451	0.230796	-0.367189	0.716204	772
-0.928142	-1.33763	-0.303441	-2.2636	401
-0.851185	-1.01265	-1.24284	-2.49922	570
0.996815	2.12403	1.45848	2.09631	1547
0.657251	0.447023	0.777662	-0.280785	1557
-0.550716	-0.0592258	0.0548151	0.952662	1058
-0.654638	0.119856	0.87424	-0.0757971	493
0.0530961	0.102448	0.370718	-1.8669	96
-0.667214	-0.361499	0.214607	0.571463	368
-1.02357	0.399263	-0.196311	1.00381	1053
3.97829	2.74683	3.47729	4.38968	839
-1.3646	-1.3182	-1.58509	-0.551644	2040
0.862887	0.468237	-0.0496792	-0.533004	78
0.466707	-0.156828	1.20872	-0.39208	215
-0.77826	0.475214	-1.17498	0.595124	241
-0.0338704	1.25933	0.409912	-0.199642	420
0.409912	-0.199642	-1.26304	-1.00707	1161
1.50181	-0.00971602	1.17325	2.0145	749
-0.631332	0.871428	0.567933	0.359017	691
-0.364622	0.060517	0.0941857	-0.742208	537
0.65515	0.358376	1.06941	1.331	2366
-0.166153	-0.522886	-0.825792	-1.07872	1243
-0.0105435	0.242888	0.051202	1.19183	155
-1.37112	1.06447	1.87715	2.65753	632
-0.73015	-0.643058	0.303442	-0.264534	2106
0.890844	0.407074	1.2806	0.58167	488
-1.15498	0.114066	-0.124884	0.293072	347
-0.312897	-0.423392	-0.0178004	-0.430125	150
-0.681557	0.0153264	0.0510299	-0.296445	1063
0.736085	-0.113263	0.767114	0.879022	174
-2.2588	-0.590801	-0.06182	0.337825	1627
-0.967593	0.0133821	0.774473	0.603221	889
0.413458	0.601237	-0.139605	0.538989	320
-0.309919	0.0217207	-0.9287	0.501955	605
-1.03586	0.834487	0.776122	0.564886	1600
-0.933278	0.195601	-0.386604	-0.20953	1313
-0.276789	-0.4958	-1.13181	0.581096	878
-1.30303	-0.391503	-0.935878	-1.14111	388
-0.274735	-0.360926	-0.954685	1.0674	650
-0.203546	-0.0526068	4.33808	-0.334123	436
-1.05383	-0.0168149	-0.51333	0.736064	533
1.13656	1.17745	0.073096	0.448501	477
-1.32032	-0.00935276	-0.53734	-0.847898	275
-0.521689	0.273167	1.27736	1.95798	1449
0.341314	0.0373398	1.54435	-0.551814	105
-0.434753	0.611219	0.315648	0.192388	546
0.130658	-0.661815	-1.85977	-0.505878	2103
-0.0145161	0.178729	-0.18571	0.0953397	385
-0.712055	0.0353895	0.452718	-0.572949	1019
0.680501	0.573581	0.824651	-0.586839	356
0.477849	0.792178	0.680501	0.573581	357
0.186228	-0.0807373	-0.879195	-3.34037	232
-0.445666	0.115569	-0.580089	-0.837141	211
0.127368	-0.236694	0.201539	0.959621	345
0.794473	-0.345612	1.2683	-0.681474	763
-1.08986	0.643925	-1.70342	0.616734	758
-0.682624	-0.480981	-0.114009	-0.152852	143
-0.114009	-0.152852	0.839148	-2.33381	143
0.365657	-0.269032	0.110603	-0.624323	571
-0.478785	-0.443619	-1.23259	-0.713977	250
-0.16341	0.219076	-0.107344	0.511513	104
-0.680124	0.129393	0.259028	0.515154	858
-0.557201	0.617772	-0.81426	0.652693	1401
0.0814224	-0.328993	0.0824861	4.63837	357
0.261442	0.1119	0.422248	0.766998	569
-0.937663	0.156471	1.21114	-0.265334	378
0.654672	-3.91503	-4.61835	0.508701	908
0.158685	-0.20025	-1.0456	-0.365007	350
-1.0456	-0.365007	-0.605129	-0.320593	827
-0.560603	-0.412318	-1.26353	0.146944	625
-0.580854	-0.319469	-0.560603	-0.412318	672
-0.611103	0.367012	0.179325	0.848273	856
0.272894	0.567366	-0.0618919	0.579849	845
-1.00198	-0.197741	0.092917	1.16731	213
-1.47861	0.752178	-0.132066	0.0344805	779
0.121459	-0.263612	-0.762133	-0.54612	257
-0.405377	-0.022596	-0.343599	-0.150399	796
-0.0496827	1.23481	0.989575	0.0147528	2261
0.813317	0.228093	0.353456	-0.324205	830
-2.22611	-0.303011	-0.711686	-0.556298	252
-1.10363	0.152185	0.858007	0.40135	242
0.36444	0.256882	0.478261	0.335082	325
1.12701	0.0361576	0.388576	0.853289	299
-1.46922	0.367628	1.46894	-0.536398	1045
-0.0907289	0.24116	0.0632968	0.663956	649
0.208999	0.484115	-0.0292251	0.762594	1439
-1.91964	-0.0530086	0.0851482	-0.748749	1981
0.0440172	0.510644	1.44195	1.03332	726
-0.54395	0.0125857	0.0985252	-0.21046	1688
-1.3026	-0.252968	1.31024	-0.253427	1124
0.309092	0.496214	-0.319966	-1.16604	1086
0.100786	0.330408	0.73418	0.822631	974
-1.57172	0.354956	0.328688	0.373016	85
1.43334	1.22391	0.582183	-0.522029	901
-0.982415	-0.398199	0.0236552	0.990937	1406
-1.46529	0.124013	0.16224	0.142488	1850
-0.834695	-0.899648	-0.784878	-1.4733	420
0.252893	-0.482098	0.422458	0.323705	485
-0.537459	-0.0309199	-0.0575125	0.352851	249
0.321565	0.24282	-0.450896	-0.197589	278
-1.76574	-0.46537	-0.889017	-1.1284	852
0.801938	0.153863	0.737705	-0.114243	2467
-0.668114	0.0111675	0.801938	0.153863	1838
-0.656165	-0.139754	-0.464214	0.100047	525
1.01748	0.649795	0.892632	0.01958	305
0.394621	0.118919	0.507505	0.423034	311
-0.275592	1.30851	0.832124	-0.467067	787
-4.63692	-2.12118	-1.19925	0.261078	705
-1.34311	0.765078	0.919735	2.58629	589
-0.0947125	0.12623	0.765758	2.76178	1267
0.129227	-0.367273	-0.176188	-1.23619	772
-2.17335	-0.194401	0.129227	-0.367273	579
-0.101601	-0.201738	0.496975	0.525943	263
-0.259555	-0.265805	-0.346332	1.1719	1020
-1.16271	-1.4826	-2.53232	-2.03295	609
-0.493285	-0.478828	-3.21841	-0.820176	2115
-0.222136	0.42584	0.0893791	-0.661518	582
-1.41661	0.249097	1.45899	0.18517	397
0.0856009	0.555077	1.93225	0.567284	199
-0.756625	0.337896	-1.98816	0.278078	390
0.0450716	0.942103	0.913666	-0.87818	749
0.30469	0.544357	1.03197	-1.95892	2231
-0.503247	-0.0655344	0.113949	0.851548	373
-0.344507	0.323049	-0.441619	0.367874	581
0.416773	-0.303481	-1.0099	0.0163116	394
-0.620859	-0.262815	0.584729	-0.478042	1797
0.130199	0.0281352	0.327175	0.958797	287
0.283531	0.209	0.223706	0.183364	486
0.313655	0.18912	0.222705	0.0566917	591
0.63281	-0.25661	-0.129863	1.1261	1014
0.0450011	0.280112	1.03923	-0.0636574	723
0.215394	-0.00502581	-0.639023	-0.495956	440
0.18261	0.00986499	-1.39349	0.564423	359
0.933386	-0.206644	1.21141	1.7407	564
-0.558298	0.417546	-0.988495	-0.193416	2169
0.226374	0.0839017	-0.14599	0.72931	546
1.80847	-1.90611	-1.61724	-3.42516	697
0.306814	-4.40407	-0.850662	-1.92406	567
0.321842	-0.260307	-0.799058	-0.0505885	409
-0.922651	-0.807566	-1.14195	-0.656516	268
-0.191913	-0.238148	-0.692367	2.30396	649
0.726243	0.639184	0.799457	0.537807	317
-0.4142	0.38868	0.726243	0.639184	464
-0.637442	0.135235	-0.488346	0.806048	494
-1.08216	-0.574445	-0.184595	1.25001	746
0.660155	0.201805	-0.738433	0.459832	660
0.356965	0.296134	-0.431932	-1.70617	176
0.804578	0.180079	2.04592	0.351991	1079
0.088165	0.0583137	0.134235	-0.152287	460
0.276479	0.513478	-0.152287	0.134235	1929
1.19417	0.650678	0.612268	1.03358	254
