# Supplementary material for: Gene regulation by convergent promoters
Source: Nat Genet. 2025 Jan 6;57(1):206–17. doi: 10.1038/s41588-024-02025-w (PMC11735407; doi:10.1038/s41588-024-02025-w)
Supplement: Supplementary file 15 — Source Data. [file 41588_2024_2025_MOESM15_ESM.xlsx]

## Sheet: ExtDataFig5a-b_MCF7
lfc_gene	second_peak_l2fc	third_peak_l2fc
-0.145713	-0.105892	0.363978
0.808809	0.934158	2.49814
0.190123	0.307655	1.14527
0.644621	0.580525	1.60244
-0.38837	-0.201859	-1.47899
-0.265828	-0.27497	1.73991
0.15959	0.363949	2.72778
-1.45437	-1.27426	1.52864
1.46043	2.14109	1.77272
1.29385	1.59748	1.37652
3.32189	2.33345	5.15814
2.61855	2.51986	2.18647
1.62511	1.55105	2.46253
-0.1418	-1.10513	-0.900129
2.15006	2.15889	1.09659
-1.29487	-1.15695	-0.6159
0.333444	0.137064	1.85554
0.63429	0.710961	0.972398
-0.025165	0.272641	-0.68465
0.205816	0.144672	0.637664
-0.146173	-0.212585	-0.330413
0.10445	0.0894008	-0.0462233
-0.604307	-0.597458	0.995014
-1.90271	-1.67714	-1.88886
-0.0548902	-0.609317	1.55969
-0.0548902	0.259014	0.858395
-0.704246	-0.608395	0.689337
-0.306699	-0.34111	-0.534398
-0.276677	-0.263402	-2.15579
-0.747444	-0.658657	-0.194926
-1.29068	-1.2698	-1.02503
-1.29068	-1.71781	-1.34549
-0.885336	-0.78764	0.726689
0.0113632	0.174637	1.00081
1.81899	1.36745	2.28718
0.0835418	0.121975	4.0243
1.63398	1.64657	2.967
0.69068	0.638898	-0.812412
-0.555077	-0.334102	-0.0253403
0.24444	0.357912	1.71678
1.33522	1.397	4.40971
0.201863	0.222678	2.47962
0.168213	-0.249199	-0.474684
-1.11502	-0.0243839	-0.0736493
0.652815	0.301458	1.91261
-1.24493	-1.3753	-2.32674
0.517824	0.306747	0.01861
0.572329	-0.5616	0.981632
-0.644674	0.1001	0.244571
-0.958403	-1.09291	-0.606131
-0.535971	-0.496378	0.00420344
-0.183716	0.0537432	0.810415
2.35848	2.23574	2.79415
-0.0866189	-0.609775	0.957159
-0.441738	-0.302847	-1.79669
0.13259	0.27113	1.08429
-0.276833	-0.67281	0.0717098
-0.0341793	0.807201	0.0325339
3.36253	2.96513	4.94828
2.13497	0.401673	1.01924
0.225241	0.470051	-1.04984
-0.51379	-0.500587	1.05107
-0.51379	-0.815651	0.405768
0.634186	0.697343	-1.50044
1.2253	0.678247	3.95276
1.2253	1.07027	2.81805
1.2253	1.75136	1.2482
2.59238	3.12089	2.66095
-0.147369	-0.524908	0.808562
-0.223545	-0.167916	1.96072
-0.913354	-0.897555	-1.09806
0.284112	0.361469	1.82414
-0.301729	-0.160958	-0.835594
0.214636	0.0437925	2.76964
-0.134281	0.931978	1.94331
-0.902346	-1.92155	0.747833
-0.552986	1.41958	-0.0870997
-2.24118	-3.35179	-0.725586
0.445637	0.399782	1.91213
0.484932	0.0424474	0.474191
0.0723121	-0.760689	1.10744
0.610363	0.590698	1.47521
-0.449341	-0.176715	0.165491
-0.387866	0.0221891	-2.0191
-0.51121	-0.552806	1.22066
-1.29423	-1.02891	1.00989
-0.837624	-0.746252	1.07899
-0.412632	-1.68389	0.407446
-0.25798	-0.776819	0.344425
0.249305	0.07306	1.14954
1.09254	0.463169	0.90766
-0.754426	-0.82127	-2.29426
0.478925	0.459424	0.491216
1.95947	1.83404	1.95965
1.32519	0.681983	-0.264765
1.32144	4.97786	1.16354
-0.293721	-0.255342	0.581191
0.988893	0.450328	0.561363
0.988893	-1.79975	-0.738287
-1.11939	-1.12003	1.91015
-2.09275	-1.99155	0.296171
-2.09275	-1.56421	-2.86997
-2.09275	-0.999916	-2.80868
0.416592	0.6141	1.37119
-0.236378	0.218037	-0.452547
-0.236378	-0.983086	-0.609466
0.723591	2.47625	1.29532
0.723591	-1.75175	1.735
0.039533	2.80605	0.595244
-0.393145	-0.358433	1.16042
-0.231435	-0.0785962	-1.54867
1.28363	1.13367	3.78199
-0.277084	-0.185069	0.357892
2.01118	3.90529	5.46277
2.92987	6.38687	4.9595
2.92987	3.47555	6.32861
-0.0047691	0.103539	0.429464
1.77505	1.64267	-0.758048
-1.68134	-2.25068	1.26711
-0.367438	-0.334327	0.151285
-0.16747	0.217409	2.06098
0.757369	0.651518	0.618833
1.05301	0.645938	0.301575
0.465112	-0.131904	0.530633
-1.27899	-1.09942	-0.265881
-1.24997	-0.597672	0.538114
-0.493175	-1.11287	1.16249
2.49363	2.54902	3.78575
-0.373998	0.805908	0.250949
0.807818	0.793211	1.16644
6.79907	6.88866	5.13189
1.13634	1.26767	0.554716
0.146138	0.323299	1.21562
0.923693	-0.213123	4.05475
-0.43728	-0.308302	-1.47091
-0.435785	0.297918	0.389838
0.129169	0.210313	0.735825
-0.469702	-0.36539	-1.31238
0.50809	-0.366658	2.36694
1.36573	1.6167	-1.15652
-0.564785	-0.596847	1.16145
0.355926	0.384721	0.311687
0.991277	0.868384	1.32047
0.403015	0.0795753	0.0522317
-0.357408	-0.195736	1.54661
0.523966	0.511926	1.0162
0.142338	2.55744	2.74722
0.136413	-0.119118	0.711032
4.9902	4.79159	7.22651
-0.553714	1.91132	-1.06788
-0.746301	-0.839265	0.0352843
-0.0843547	0.0231623	-0.573422
1.00837	1.02879	2.20136
0.525967	0.576015	0.458788
1.0571	0.992586	1.74485
0.690194	0.843229	1.18474
0.111993	0.307108	1.14992
-0.548832	-0.749833	-0.19613
0.0426394	0.88171	5.18835
0.0224415	-0.511533	-0.469225
0.112321	0.0553721	1.42474
-0.100492	-0.418721	2.44155
0.235621	0.331819	-0.224767
-1.82855	-1.88666	-0.379306
1.32138	1.21274	2.30144
0.385185	0.619004	-1.52179
0.857671	0.807746	-1.05651
-0.364779	-0.395383	0.771183
0.575764	0.634376	0.828108
-0.957536	-0.934456	-0.0591738
-1.00763	-0.826435	-1.24777
0.359687	0.465	-0.756982
-0.222312	-0.084119	3.0031
-6.05097e-05	1.14007	0.451069
-0.392318	-0.0850445	-0.442106
-2.02479	-2.29127	-1.60982
1.03508	1.22361	0.733612
0.102165	0.249327	0.186247
-0.277497	-0.264766	1.89952
1.14852	1.10645	1.9135
0.363505	-0.123046	2.03569
0.860089	-1.27652	-0.110418
-1.14359	-1.37981	-0.232353
-0.346167	0.268501	0.571415
-0.244548	-0.338986	0.104734
-3.0709	-2.89321	-0.225878
-0.379448	-0.731721	0.536366
-0.566262	-0.500774	-1.09335
-0.395477	-0.615756	0.38929
0.147716	0.6923	0.242184
0.147716	0.295747	0.136981
0.147716	1.47726	-0.542872
-0.660978	-0.361892	0.00450242
0.703481	0.775191	3.41873
-0.121154	-0.164967	-0.752121
0.510623	-0.403925	2.53216
-0.578899	-0.794636	0.464935
-0.289175	-0.382209	0.639306
0.150873	0.268464	0.0583978
0.150873	0.555369	2.01326
0.0688528	-0.52039	0.0224265
-0.535723	-0.747108	0.746482
1.38718	-1.09994	-0.648774
0.0877898	0.0273317	2.49251
-0.0356489	0.0128832	0.746993
-1.61431	-0.99273	1.54585
0.855154	0.556768	2.54528
-0.757809	0.30157	1.28096
0.273463	-0.195383	1.36331
0.273463	0.524278	1.86792
1.51998	1.22999	0.134755
-0.0346306	0.111226	0.434483
-0.560612	-0.0823268	-1.03
0.0825101	1.13188	1.15446
0.0825101	0.204069	-0.211703
0.202607	-0.43979	-0.169202
0.202607	-0.0819582	-2.22256
0.0613702	0.0650367	0.755305
0.28038	0.183293	0.196419
0.872713	1.02947	1.1185
1.55573	0.421729	0.223737
1.55573	-0.317944	-0.634658
2.17756	1.96496	1.76848
-0.0790744	-0.142032	0.821021
-0.0790744	-0.652058	0.0546976
-0.0790744	-0.838378	0.166704
-0.34414	-0.50559	0.283354
0.40325	0.596506	2.15529
0.504344	1.2133	1.24155
0.357104	0.681782	3.81885
-0.220985	-0.20969	0.970705
-0.119923	0.192453	0.751154
0.0487288	0.235505	0.910997
0.379711	0.766012	0.089263
-0.00466529	0.108651	3.55672
-0.875303	-1.13025	1.87478
-0.311049	1.08686	0.329765
-0.547726	-0.33777	-0.344297
-0.568172	-0.767389	1.33316
0.0775215	-0.513439	1.63158
-0.440516	-0.479642	1.04221
0.172531	0.553101	3.21014
1.40589	1.62794	0.234562
2.33288	2.61451	6.19112
1.42373	1.53086	1.96315
1.42373	0.0764267	-0.158188
-0.547742	0.872156	0.225209
0.0836692	0.160963	0.386775
-0.193147	-1.37742	0.689837
-0.182737	-0.168608	-0.086012
0.137678	0.283419	1.71178
1.72208	2.11998	2.22292
1.63645	1.42153	3.9697
-0.31596	-0.140298	0.400292
0.251069	-0.0766457	3.76628
-0.521179	-1.47258	-0.196904
0.663632	0.651786	2.37774
0.811982	0.872836	1.52626
0.811982	0.605649	3.1386
0.654273	0.765347	-1.64968
-0.112685	-0.100875	1.19959
0.97799	1.09491	0.322533
-0.0774823	0.134633	1.03286
0.190867	-0.413296	0.540589
-0.215605	-0.422749	1.76973
1.54875	3.67965	0.706997
0.114057	-0.312573	0.183606
0.868253	0.741518	0.765828
0.868253	2.00462	3.6855
0.410886	0.0993357	1.33998
0.410886	-0.0476315	1.20086
0.276501	0.147799	1.63957
-0.178225	-0.749776	-0.527138
-0.30093	-0.279708	-0.794326
0.0848681	0.0989258	-1.34766
-0.372694	-1.03596	-0.0856521
-0.372694	-1.45007	-3.70908
0.518614	0.575312	0.999827
0.518614	0.286054	0.664446
0.0746367	-0.365872	-0.097052
0.201984	-0.252359	1.42989
1.56066	1.62459	0.780186
0.00307276	0.0481283	-0.604111
0.000463117	0.237083	-0.565588
0.000463117	-0.869134	0.795728
0.22375	0.275926	1.53826
0.537319	0.43449	-0.676184
-0.739411	-0.640086	1.47157
-1.34037	-1.36022	0.043625
0.987183	1.56152	-0.410421
0.582843	0.495018	1.81795
0.582843	2.31822	2.0532
-1.34703	-0.237003	-0.646086
1.1487	1.09276	1.18575
-0.144535	-0.151858	-0.417346
0.126226	0.110802	0.943307
0.285556	0.429256	0.436219
-0.863218	-0.881421	-0.745408
-0.372321	-0.412548	0.885756
-0.858249	-1.19135	-1.67573
0.301637	-0.402035	0.326394
0.145374	0.41634	1.12032
-0.178032	-0.144601	1.92334
0.34088	0.133325	0.710781
-0.182771	-0.329057	0.649835
0.104775	0.150582	0.0593625
-0.357304	-0.207881	0.365116
0.252702	0.300719	1.71682
1.01644	0.497543	1.41561
1.01644	0.62463	0.693215
1.01644	2.25482	2.0441
-0.621398	-0.588697	1.02581
-0.376929	-0.115207	-0.393497
0.937875	1.05544	1.59877
-0.0509406	0.00446518	-0.176189
-0.141372	-0.181956	0.284842
-0.141372	0.00799175	3.62374
-0.254359	-0.519815	0.0509287
-1.57735	-1.21387	-1.99606
0.97307	0.942048	2.85644
-1.16022	-0.936766	0.570156
-0.944504	-0.783869	0.574482
0.736628	0.62602	2.3664
-0.277412	-0.0753768	4.39294
-0.26964	0.216284	-0.994295
-0.421706	-0.0926806	1.75302
0.49518	0.485714	-0.00264643
-2.79711	-2.79246	-0.595127
0.481363	0.486954	0.944106
0.307862	0.365019	0.275149
-0.295723	-0.181864	-0.143762
0.189349	0.0910747	1.63224
-0.658455	-0.387258	1.30849
-0.196337	0.0906656	0.346961
0.504001	0.626285	-0.446884
0.352498	1.36153	0.0264954
0.352498	-0.520883	1.24353
-0.530617	-0.331933	0.54338
0.0283597	0.343614	1.68192
-0.980014	-2.75473	1.32061
-0.980014	-0.542711	-2.86092
-2.33335	-1.5106	2.20918
-1.43481	-1.34625	-1.06119
-0.683727	-2.66615	-1.28755
-1.89499	-2.77417	-1.29389
0.759518	0.436059	0.178951
-0.836577	-1.01621	-2.66896
-1.73853	-1.66368	-0.847424
-0.748582	0.0202663	-0.504475
-0.930391	-1.6787	-2.0285
0.708818	1.75646	0.323016
-0.178438	-0.207151	1.64443
-0.301559	-0.186253	2.35391
-0.301559	-0.30581	0.895649
0.129874	0.284767	1.04452
-1.66367	-1.91348	-2.13452
0.515319	0.925786	0.0958355
0.0318852	0.211046	0.441709
-0.643598	-0.30508	0.484348
0.0602988	0.050902	1.32861
0.327405	0.42482	0.108243
-0.167395	0.265158	0.358742
5.23781	4.60588	3.75959
-1.75809	-2.78451	0.510472
-2.62345	-2.47798	-2.92205
0.203925	-0.187025	0.53621
-0.143338	-0.204435	-0.76123
-0.143338	-0.851121	1.91335
-0.454258	-0.428583	0.797334
-1.10001	-0.921762	-0.413648
2.07093	1.69106	2.31231
0.106733	0.0593991	2.04631
1.26202	1.47178	-0.574831
-0.732591	-0.675405	-0.135605
-0.0710686	0.019404	1.28707
-0.96636	-0.787208	-0.717671
0.190475	0.155283	-1.09446
-0.774085	-1.39323	0.296386
0.461106	0.106263	1.40546
-0.180149	-0.357576	-1.06021
-0.646945	-0.64111	0.0884489
-0.863807	-0.763605	0.637342
1.58168	2.28423	1.23648
1.58168	1.42271	2.86124
-1.18457	-3.37192	0.553047
-1.12997	-1.22752	0.362068
0.257098	0.343307	1.15643
0.327596	-0.126494	0.558554
-0.64786	-0.350405	0.100703
0.260288	0.326624	0.226335
0.183791	-0.466829	-1.1944
0.183791	-0.486003	0.59157
0.485429	0.170966	-0.630207
1.85997	1.95759	4.21032
1.85997	3.6849	5.92269
0.11723	0.15426	-3.12311
0.213583	0.187253	0.875132
-1.39561	-1.94257	-1.43233
0.00691346	-0.0847102	-0.873714
-0.76645	-0.478465	-0.615064
-0.721098	-0.675572	-1.83642
-0.732247	-1.8738	-0.774525
-0.732247	-0.264546	-1.00872
-0.347613	-0.439579	-0.698726
2.15202	2.30406	2.44423
0.209211	0.224651	2.02397
0.615188	0.763188	1.75299
1.17896	1.31618	0.363736
0.0480412	0.440047	-0.0818802
0.621571	-0.274369	0.241972
0.417519	0.639029	2.08135
-0.319249	-0.594508	-0.81744
0.333566	0.385897	0.926846
0.773559	0.824237	1.60105
-0.794139	-0.397347	-1.60335
-0.794139	-1.05352	-1.32094
0.0979689	-0.213677	0.0707229
0.132383	0.0865625	-1.05964
0.816995	4.36424	3.90333
0.816995	0.71701	0.550665
0.461228	1.55433	-1.04361
-0.390858	-0.180739	0.574618
-0.265417	-0.209233	0.612589
0.365027	-0.158787	0.416535
1.63766	1.27467	2.9237
0.67781	0.990653	0.702825
-0.870047	-0.759481	-1.24025
0.00900159	-0.0935109	2.1604
1.01371	1.49026	0.494483
0.0917146	0.219825	-0.598431
-0.0381052	-0.68771	1.59176
-0.152548	-0.720095	3.35863
-0.65519	-0.686915	-0.154619
-0.0698116	0.190595	1.08882
0.521531	0.536212	1.3191
-0.454694	-0.302773	0.461568
-0.00622736	0.110359	-0.788645
-1.65682	-2.40496	-2.74597
0.347414	0.392592	1.46215
-0.189176	-0.158692	-0.374384
-1.27912	-1.22027	-1.99972
-0.536289	-0.653817	0.521448
0.680818	0.486094	0.399756
-0.647257	-0.612119	0.655894
1.36074	1.00955	2.4622
1.36074	5.01761	5.40534
1.36074	2.28509	3.11352
0.422096	0.487988	1.05145
0.715059	0.744898	0.390732
0.715059	2.67018	0.954994
-0.876959	-0.842141	-0.675345
0.393046	0.2146	0.904279
-2.52532	-2.6166	-1.26888
1.13056	1.03591	4.09747
0.526731	0.350542	5.42599
0.679804	-0.0369791	2.20767
-1.4831	-1.67185	-1.23245
0.397834	0.274624	0.121629
0.279552	0.296502	-0.532034
-0.841128	-0.715552	0.267671
0.179141	0.0257684	1.87586
-0.414639	-0.343616	-2.34579
-0.503767	-0.373284	-0.74397
0.343758	0.586409	1.31615
-0.682132	-0.468606	-2.24489
-0.468677	-0.49034	-0.440865
-0.474113	-0.797818	-1.65925
1.15046	2.54402	-0.394755
0.0266107	0.338133	0.644897
0.670398	0.81038	1.28905
0.233878	1.42502	0.680878
-0.00951291	0.0571726	-0.868705
-1.69363	-1.74531	-1.11825
0.205768	0.011997	1.84605
0.273598	0.211139	1.06552
0.497791	0.59178	3.94817
0.148387	-0.242366	0.0131333
-0.83553	-0.22954	-1.52514
1.06577	1.40412	4.41557
-0.542396	-0.640749	-0.320103
0.46314	0.503885	1.10279
0.0403301	0.200183	1.07199
0.130417	0.183455	0.357523
0.663668	1.21664	0.33082
1.23893	2.01938	0.351834
-0.116676	-0.168877	0.659917
-0.301061	-0.257818	0.770399
0.245712	0.232994	5.226
0.845381	0.860275	0.34627
4.43762	6.92285	5.86353
-0.642374	-0.560051	0.493638
-0.0555899	-0.0311646	0.181529
-1.43812	-2.24671	-1.81608
-0.274907	-0.289026	2.15824
0.238434	0.87781	0.355226
0.238434	-1.46956	0.248579
-1.03549	-0.945409	-0.721477
0.473355	0.404613	2.57439
0.473355	1.26634	1.85395
0.0460109	0.0659738	-0.110039
1.41538	1.66245	0.635484
0.473028	1.54178	6.13629
-0.35705	-0.353636	0.422174
2.13666	2.26272	3.4484
1.02198	1.07145	1.48038
1.35641	1.34992	4.70179
1.05245	1.46621	3.40706
1.05245	2.91228	3.60811
1.05245	-1.86141	-1.23102
-1.68759	-1.57224	-1.79626
-0.0980441	0.238135	0.805728
-0.413498	-0.49944	-1.3796
-0.462474	-0.398424	0.847432
0.298097	0.805766	0.156074
0.0236851	0.118804	0.387097
0.0236851	-0.00960183	0.559274
0.493578	0.38534	1.28401
-0.0852423	-0.313129	0.36107
0.0415946	-1.2969	1.40877
0.055873	-0.202338	1.61452
4.07504	0.908616	-0.786003
4.07504	4.0045	2.10083
-0.540919	-0.777707	-1.37232
0.780104	0.807647	0.761458
-0.840221	-2.57579	-2.00445
2.36529	2.42413	6.08505
0.256194	0.353386	-0.0709905
-0.0921307	-0.0939465	0.237528
-0.317335	-0.136806	1.16721
-0.317335	-0.477349	0.778684
0.199941	0.069004	0.18959
-0.726137	-0.469169	-0.768296
-1.21042	-1.17952	-1.7988
0.856555	2.90597	5.70854
0.576697	0.678544	0.538942
0.547345	1.91804	2.88384
1.34001	1.24243	-1.3021
0.277941	-0.43444	-1.84534
-0.188098	-0.303033	1.55199
0.41361	-0.108248	0.38442
0.29918	0.0990545	-0.0897421
-0.603889	-0.701618	0.831315
0.884755	1.69855	1.27648
0.467589	0.547389	2.85671
-0.160402	-0.0608192	0.550454
2.8384	2.2739	0.481426
-1.22395	-0.970092	1.0151
-1.22395	-1.19283	0.225418
-0.181791	-0.136375	0.223693
-0.408586	0.284629	-1.77834
-0.408586	-1.31407	0.0929393
0.289711	0.416527	-0.584728
0.663354	0.388456	-3.46192
-0.102996	-0.188712	-0.540791
0.615493	0.605871	1.53171
-0.316139	-0.152197	0.42129
1.36022	1.36542	4.02331
-0.178578	-0.6275	0.822748
-0.178578	0.595158	-0.380815
2.14456	1.93447	0.306996
0.846251	0.561524	2.20567
0.940814	0.900527	0.837797
0.361211	0.927088	0.139228
0.0604686	0.54801	0.889538
1.35003	1.84051	2.80323
-0.577864	-0.506882	-0.779246
0.720477	1.59857	0.427023
0.0575646	-0.151543	3.52179
0.303463	0.0647033	1.07702
-0.817926	-0.34918	0.131314
-0.109693	-0.0492513	-0.592645
0.851982	1.41216	-1.36035
0.0287584	-0.0563379	2.47309
-0.86534	-0.805549	0.402235
-0.302523	0.439557	0.397938
-0.451324	-0.654857	0.0940317
-0.763479	-0.800666	0.428364
-0.763479	-0.98846	-1.14444
0.231935	0.374227	0.187329
1.89529	1.14153	6.92019
0.370545	0.419914	1.43096
0.40059	0.497899	1.05567
0.826829	0.946451	-0.722223
0.688706	0.432652	1.23544
0.480738	0.630883	1.68651
0.690398	0.999183	0.564451
0.0859218	0.628536	0.28146
-0.401822	-0.436806	0.463108
0.950042	0.889922	-0.361291
-0.695651	-0.68038	-0.193647
-0.360809	-0.332995	-0.599682
1.13055	1.27109	0.854187
0.753662	0.746729	3.91947
-0.377011	-0.354373	-2.76
-1.00092	-1.38032	-0.0717464
-0.529577	-0.777506	0.715849
-0.345245	-0.423912	-0.339984
-0.179231	-0.087425	0.0249947
1.08868	-0.0887397	1.48554
0.921493	0.852838	1.38422
-0.0783955	-2.09995	-1.17809
-0.0783955	0.727344	-1.86558
-0.756699	-1.09057	-0.0150862
-0.13462	-0.156941	2.07799
0.607305	0.676411	-1.37756
0.218385	0.199187	-0.34119
-0.647122	-0.591997	-0.150882
-0.745829	-0.840948	1.3348
-0.745829	-1.43212	1.89134
0.022863	-0.0644376	1.65234
1.22992	2.28609	2.48292
1.22992	1.11125	1.51352
0.239335	0.427908	1.35565
-0.0256985	0.311941	-0.430519
-0.163625	-0.211078	1.20902
0.288632	0.775658	1.0501
-0.266487	-0.311863	3.14349
-0.937853	-0.518726	-1.35714
0.0766978	-0.0165435	-0.998279
0.649922	0.652382	-0.207534
0.55405	0.743871	0.104416
-0.730614	-0.426824	-0.340166
0.100746	-1.03636	0.189513
1.53409	1.38763	0.868696
0.106162	0.147112	-0.210799
-0.0429207	0.125264	0.0531009
-0.186237	-0.379785	1.45694
2.15918	1.40545	3.74556
2.27742	2.35985	1.95889
-0.014714	0.00903622	-0.733076
-0.815904	-1.02386	-0.42875
0.19321	0.3447	1.06454
-0.50677	-0.468196	0.523803
0.578709	0.124361	2.53987
0.917175	0.706089	-0.822384
0.204803	0.357153	-0.0115831
-0.243065	-0.166376	2.13344
0.191175	0.0972724	1.62027
-0.141258	-0.269982	-1.15241
-0.141258	-0.0560237	-0.0212219
0.891261	0.733177	4.18529
0.891261	5.95657	8.01429
0.226197	-0.0730225	-0.966537
0.398467	0.508437	1.62987
0.319289	0.380211	5.13972
-0.385572	-0.890579	-1.00198
0.431915	0.619635	2.69813
0.827742	1.01993	0.46128
0.534251	0.298442	3.39066
-0.783255	-1.32167	-1.38604
-0.285687	0.0771195	-0.417384
0.602504	0.65746	0.0409198
0.728434	0.846553	4.53444
-2.07412	-2.10485	-2.06683
-0.225119	-0.117094	2.37309
0.981444	0.896254	3.32243
-0.420447	0.00136427	-0.972233
0.600766	0.860623	1.58636
0.769213	0.612922	1.44039
0.218644	0.338411	0.016203
-0.732742	-0.670561	-1.7943
-0.184561	-0.140656	1.24432
0.402223	0.452526	2.44293
0.417536	0.316271	-0.345179
-1.46474	-1.27705	-2.4668
-0.498718	-0.383166	-0.530905
-1.00005	-0.885277	-1.63588
6.50692	6.0222	3.02627
-1.78002	-1.51762	0.789793
0.37428	0.508138	-1.10884
-0.738137	-0.753664	-0.0100602
0.873646	0.938142	1.68665
-3.29338	-3.08878	-2.20943
0.259702	0.134263	2.81415
0.259702	0.314774	2.05057
-0.218807	-0.0758709	-0.921686
0.607085	2.49019	-1.17879
0.145834	0.236327	0.929574
-0.886007	-1.44341	1.29797
-0.671457	-0.745674	1.20925
-0.331996	-0.547957	1.03099
-0.331996	-0.311275	0.552678
-0.699949	-0.697895	1.01918
1.56858	1.64314	1.25599
-0.159901	-0.349241	-0.249361
0.330954	1.68033	0.259103
-0.0999427	-0.147492	0.237042
0.289634	0.3524	-0.238421
0.351987	0.632724	0.720098
0.0967156	-0.125161	-1.89343
0.0967156	-1.15615	-0.995239
0.144482	-0.835619	0.505691
2.2113	2.18268	0.748815
-0.0388162	-0.154576	0.132428
-0.452168	-0.114193	0.145723
0.275144	0.264299	-0.130013
1.0248	0.714763	0.815184
0.998267	1.57394	-0.435274
0.292247	0.753957	0.542216
-0.26206	-0.236884	0.66401
-0.799929	-0.666391	0.0103244
-0.799929	0.384561	-0.907302
0.0874855	1.10198	4.64548
-0.988644	-0.749291	-1.16813
-1.03745	-1.10508	0.584554
-1.08087	-0.857999	-0.234943
0.930548	0.858406	1.26974
0.123664	-0.107837	-0.706534
-1.65969	-1.92855	4.51763
-0.633523	-0.685612	-3.68978
0.000816768	0.113724	-1.42064
0.0488068	-0.226826	-0.880479
-0.247375	-0.197531	3.71717
-0.369112	-1.0029	-3.09866
0.202533	0.30052	1.50549
0.500562	0.948917	0.369169
0.00484483	-0.771936	1.11059
-0.0745044	0.403508	-1.05905
-0.761689	-0.484241	-0.919448
-0.535793	-0.30188	-0.636803
1.16223	0.911356	-1.02526
0.0713809	-0.283267	1.20791
0.436126	0.744103	0.698906
1.54479	1.40441	1.34975
-1.09745	-0.615712	0.48136
2.52365	1.97692	3.52017
-1.488	1.76368	-0.873407
0.442006	0.871905	1.44575
0.147145	0.433357	1.42827
0.650125	0.189952	1.72413
0.132746	-0.25527	-0.699987
-1.17589	-1.047	0.266974
0.763724	-0.0525552	0.379207
-0.32264	-0.0568308	0.129706
-0.880509	-0.79323	-2.77776
-3.37977	-3.13708	-2.8902
3.81578	5.11828	1.45398
0.674932	0.454014	0.649722
1.15175	1.20568	1.31952
1.22676	1.24991	0.987095
-1.19153	-1.10401	-2.00017
-0.391511	-0.52301	0.916483
-1.09691	-0.115031	-1.24403
0.671606	0.282946	0.497709
-0.531445	-0.34446	0.593054
-0.0922465	-0.0402889	0.597377
0.0369912	-0.472782	-0.138966
2.29857	2.21965	3.22739
1.62692	1.63664	5.76421
-0.43871	-0.231819	-0.225092
-0.500883	-0.603881	-2.03103
-1.34758	-1.13313	0.578929
-0.517411	0.104574	0.501038
2.42911	1.99327	2.96017
0.231388	-0.444645	-0.233647
-0.195471	0.0632292	0.855977
0.0638427	-0.247576	0.237382
-0.0440957	-0.321565	1.02804
-1.35834	-0.375999	-0.788034
1.10483	0.990398	1.09899
-1.27034	-1.47819	-0.990993
0.743445	0.707776	0.078646
-0.0247385	1.92865	0.272307
-1.97878	-2.77817	-0.0850817
0.432504	0.515047	1.18214
-0.00402803	0.00965809	0.125664
-0.00402803	-0.33489	0.907141
0.123715	0.578933	1.05909
0.123715	-0.0733609	-1.19202
1.08619	0.775524	2.32871
1.08619	1.6289	3.39824
-0.165828	-0.424562	0.901608
2.90135	2.69124	2.90166
-2.02176	-3.68986	-2.55623
0.613449	0.657012	0.219291
0.198723	0.10769	0.000720823
-0.628331	-0.506238	1.13152
-0.506384	-0.111073	1.12485
-0.0821292	-0.35281	1.45837
-0.171229	-0.348426	-0.583368
-0.0451658	-1.05971	-0.322942
-0.400858	-0.1733	-0.867681
0.200708	0.831434	4.01242
-0.180504	0.198779	0.39916
0.00803045	-0.052035	0.721561
0.286655	0.755134	2.22232
-0.357517	-0.568319	0.502404
-0.357517	0.0940632	1.39289
1.91065	2.08641	0.771102
-0.489031	-0.405878	2.179
0.673232	1.05099	4.68797
0.862214	0.732178	0.0961854
1.63669	1.16646	1.58288
-0.864281	-0.959581	-0.673355
1.51632	1.43411	-0.133991
1.46901	1.6747	-0.0400956
-0.375255	-0.388029	2.80704
-0.394721	-0.152214	0.114512
-0.675468	-1.2771	-0.455647
0.784419	-0.0792395	0.466243
0.784419	1.42996	1.47531
-1.02074	-3.28283	-1.38457
-0.140061	-0.329955	1.98542
0.109316	0.284499	0.222439
-0.68592	-1.65991	-0.289247
0.485405	-1.68572	1.15518
-0.453327	-0.369854	-0.247243
-0.343887	-0.16558	0.840826
0.435515	0.487875	0.198243
5.5043	6.3996	4.85371
5.5043	5.13561	3.97633
0.270897	0.0531639	0.455651
-0.820272	-0.602524	0.124044
0.526356	-0.0280317	0.570027
0.98185	0.845192	0.588917
0.485577	0.892302	-0.288042
1.01325	1.16298	1.5696
0.429891	0.500993	2.36338
-1.64815	-1.6891	-2.88687
1.71313	1.54233	4.23842
0.543144	0.512032	2.45489
0.353919	0.368017	1.04857
0.353919	0.554985	0.902462
-0.602484	-0.696952	0.715039
-0.785279	-0.242562	-0.280865
0.592262	0.477877	1.06892
-0.47679	-0.511578	0.742756
-0.330616	0.0889457	1.02812
1.74837	2.52503	1.66282
0.662346	1.46405	0.987172
3.32349	0.00507914	1.44638
1.14141	-0.172286	1.33214
1.14141	0.814547	1.26114
0.543014	0.610505	2.61618
-1.7448	-1.76459	-1.20309
-0.481517	-0.384294	-0.0569474
-1.41076	-2.65296	-1.90305
-1.44771	-1.50065	-3.06897
-1.00581	0.208268	1.11213
0.246635	0.143515	0.48383
0.417888	0.160417	3.04669
0.286198	-0.0340143	2.03682
-0.684385	-0.67672	0.48269
0.400815	0.468732	-0.350076
-0.40809	-0.586762	0.785839
-0.676347	-1.08829	1.91287
1.16173	0.828888	-0.365548
1.06032	0.73065	0.37624
2.54132	2.99004	0.610396
0.854737	0.497889	0.799144
0.854737	0.803318	1.17485
-0.954195	-0.993731	-0.00325156
0.123169	-0.00959158	1.51261
0.552625	1.04363	1.044
0.314568	0.309764	0.842854
0.556826	0.367875	3.24256
-1.32695	-1.20718	-0.257712
-1.32695	-1.67518	-1.37919
0.212299	0.735801	1.29546
-0.294847	-0.393318	-0.320612
-0.142161	0.00649321	0.0260982
0.507018	0.48967	2.01496
0.490196	0.612746	2.30313
0.0790116	0.185465	-0.0268986
0.0790116	-0.427111	0.622774
-0.123593	-0.0418409	-1.79919
0.102382	0.253501	0.169118
1.33751	1.07532	3.11277
1.05554	-0.0106132	-0.129918
0.318628	0.386375	0.997542
-1.6835	-2.03016	-0.372083
-0.422054	-0.148343	0.121658
-0.422054	-0.487084	-2.07253
-0.699417	-0.873265	0.66362
-0.699417	-0.603359	0.897349
1.39076	1.5355	-0.259388
-0.190008	-0.0321974	0.528421
0.689852	0.68533	2.88077
-0.535001	0.322824	0.372166
2.1163	1.9944	1.17572
2.1163	1.6601	1.01195
-0.544441	-0.86223	0.800468
-0.702888	-1.04824	0.262494
1.5596	1.216	4.45518
1.12461	1.51004	2.50813
-0.439954	-0.531439	-0.642189
-0.0111627	0.00888178	1.35478
0.155196	0.983824	2.17153
-0.328233	0.266132	0.916949
-0.775988	-0.704941	0.137695
-0.775988	-0.712082	-0.0489283
-0.962266	-0.835395	-0.776091
1.21342	0.997064	0.231321
0.864038	-0.0242107	-0.607097
1.04487	0.245147	5.85504
1.24677	1.36204	3.69913
-0.773149	-0.592411	2.54457
3.35058	2.39725	0.416165
0.283052	0.0236006	0.560932
2.63257	2.71731	2.62701
1.54918	1.55772	1.51365
-0.156441	-0.159681	0.795859
-0.0825021	0.074264	-0.118952
0.845442	0.648886	-0.148836
0.247004	0.414866	-0.787336
0.386695	0.766625	0.277749
-0.828341	-0.170262	-0.746117
-0.0844366	-0.0612464	0.0236821
-0.250904	-1.08395	1.78384
-0.250904	-0.300532	0.649398
2.33483	2.71185	1.81204
-0.17048	-0.646358	-2.26061
-0.30466	-0.491915	2.36876
-1.48118	-1.1058	-4.19549
-1.71936	-1.31246	-2.13861
0.128216	0.201146	0.056483
-0.711172	-0.511816	1.62562
-0.461325	-0.480099	0.892224
0.338418	0.375562	2.53066
1.54075	1.45585	3.4599
0.26855	-1.52466	0.849412
0.26855	0.276119	1.14508
0.918524	0.583218	1.78543
-0.249974	-0.543784	1.14659
3.3362	3.24298	7.59157
0.341387	0.267317	1.68638
0.317976	-0.152317	-0.10327
0.317976	-0.650582	-2.23313
0.958339	0.976006	2.74963
-0.381017	0.281026	0.640513
-0.381017	-1.56928	0.641917
-0.0155628	-1.39076	0.297043
0.385696	0.513559	0.254514
-1.70708	-2.18786	-1.20067
-0.956144	-0.930662	-0.472319
-0.232351	0.859888	1.49367
0.5724	0.652655	1.72123
-0.950467	-1.00262	1.73494
-0.950467	-0.490175	2.18481
1.65039	-0.0638435	4.16987
1.44617	1.33019	2.71976
1.27768	1.35531	1.68024
-1.27715	-0.797227	0.477918
0.273719	0.319391	0.913593
-0.505409	-0.325849	0.289586
0.697968	-1.34835	2.40328
0.697968	-0.111313	-0.778794
0.697403	2.61251	1.37772
2.13446	1.19604	0.00786168
-0.596032	0.0407862	-0.855241
-0.601705	-0.575194	-0.405746
0.0541777	0.214069	1.3959
0.402314	0.00259292	1.57516
-0.811989	-0.992259	-0.716914
-0.861194	-0.785975	-0.164864
0.795712	1.29727	0.515268
-1.35758	-1.30062	-2.68796
2.24295	1.40375	0.43483
1.56736	1.50643	2.01322
3.33832	3.33956	3.19279
0.101033	0.0685493	1.15368
0.135916	0.164041	0.237232
0.557993	1.155	0.484581
1.53791	3.50746	0.70674
1.53791	1.6012	-0.73242
1.34374	1.4299	1.34849
0.863897	1.52044	2.34809
0.863897	0.912233	2.58912
0.429024	0.883206	0.315965
-0.221588	-0.224527	-0.820151
0.0187045	0.20051	1.25331
0.135442	0.227406	-0.341536
0.644589	0.676621	0.913141
2.62239	3.09317	2.74246
5.05275	4.3526	4.29375
1.96118	2.00861	3.39508
-0.117215	-0.313073	-0.208147
-0.117215	0.841367	-0.335277
0.0687966	0.243887	0.495003
0.0687966	0.16775	2.23501
-1.66012	-1.63503	-0.344397
1.04785	2.05871	1.32013
-2.3361	-2.41992	0.175198
-0.1913	-0.449977	2.56541
0.822336	0.897755	1.36838
-1.44487	-1.31903	-1.12679
-2.11164	-1.80811	-0.207718
-0.945182	-0.834436	-0.580073
-0.0815987	0.00822697	1.97517
-0.0815987	2.29404	1.8605
1.04898	1.43397	1.78605
1.04898	1.25826	1.46713
0.219409	0.213571	1.65377
0.746063	0.806094	0.722455
0.404618	0.195686	1.72699
-0.44489	-0.818813	-0.43541
-4.46756	-3.61039	-3.18583
2.93707	2.64828	5.72348
-0.265069	0.155056	0.826907
0.438946	0.389744	0.983865
0.00269098	0.270916	-0.88632
-0.779457	-0.131359	0.983231
-0.779457	-0.388037	1.39489
0.982793	0.829086	4.91513
0.122928	0.30092	1.57319
0.432426	0.380947	1.12093
-1.01532	-0.941051	-1.52831
0.89364	0.834418	-0.175137
0.111769	0.0767139	1.6554
4.12209	-0.559463	-0.929556
1.20981	1.07799	0.553423
1.20981	0.748238	0.0512929
1.20981	0.184081	-0.444556
-0.275543	-0.361106	-0.245611
-0.822175	-0.728278	-2.95768
0.587277	0.730495	2.03341
-0.777536	-0.76739	0.251326
4.53687	5.61111	5.75725
0.492817	-0.101918	2.00505
-1.22972	-1.16638	-1.64269
-0.417962	-0.191404	0.417462
-0.649332	-0.554174	0.578464
-0.116119	-0.0148805	0.581149
0.860907	1.6106	0.700383
1.35909	0.906791	1.38121
0.135232	0.281708	0.515572
-0.734657	-0.630149	0.667643
0.112705	0.0264361	0.427126
0.449279	0.225074	1.70845
0.303947	0.358316	-1.73399
-0.384944	-0.534891	0.279242
-0.242258	-0.320906	0.47026
0.945088	1.712	-0.316835
-0.595527	-0.670266	-0.452363
-1.53918	-0.718621	-1.75243
0.0716865	0.404524	1.10754
-0.178017	-0.370546	-0.583254
-0.0701474	0.323433	-0.0181137
-0.0701474	-0.383922	0.38788
0.358906	0.308732	-0.545578
-0.855333	-0.510317	-0.169121
0.343849	0.373093	0.854328
-0.439594	-0.518171	0.311727
-0.523774	-0.446513	-1.35635
0.783752	1.56856	2.76458
-0.0624049	-0.420743	0.165698
0.157881	0.135118	0.709056

## Sheet: ExtDataFig5a-b_U2OS
lfc_gene	second_peak_l2fc	third_peak_l2fc
0.0334944	-0.0798741	-0.347591
-0.124585	-0.252068	0.428785
1.96366	1.6945	1.09462
-0.210103	0.251531	1.31424
0.342364	0.46594	1.90039
1.53601	0.521668	0.151485
1.53601	2.59052	1.32727
1.38363	1.36136	1.66836
-0.118526	-0.16132	0.100027
0.182356	0.37283	-0.635606
-0.376466	-1.12199	0.685963
1.02364	0.883618	-0.197025
-1.16626	-1.81443	-0.785021
-0.891735	-0.74566	0.702906
-0.891735	-1.05527	-1.05322
0.393737	0.509966	0.679008
0.0864861	0.163964	-0.752338
0.0645938	-0.066569	1.22037
0.0133385	0.129136	-1.45904
-0.286136	-0.255264	-0.380659
-4.60989	-4.71212	-3.47748
0.596724	0.587264	-0.24235
0.23924	-0.0178312	0.115077
0.700243	0.668525	-0.169461
-0.135986	-0.246396	1.02746
0.729468	0.667209	0.226883
0.487322	0.598098	-0.558496
0.0821878	0.178043	0.835321
0.257707	0.0769607	0.703817
-0.382267	-0.210727	-0.116527
-0.183806	-0.370841	-0.624331
-3.7148	-3.31855	-3.31224
-0.115171	-0.307691	-0.16162
-0.104326	-0.170513	0.897135
0.200842	0.381547	0.785787
0.281019	0.251213	-0.105867
0.394231	0.939507	0.22493
0.254374	0.246797	-0.551415
0.516257	0.00496488	-0.401846
3.04911	3.19809	2.17824
0.380152	0.296061	-0.110953
0.0925727	0.0457986	-0.147249
0.322542	0.212511	0.563735
0.607229	0.141516	0.682179
1.53389	1.19154	0.939488
0.647523	0.324935	-0.040281
-0.0468145	-0.186599	-0.764041
0.201902	-0.0304602	0.0359653
-0.506405	-0.619952	0.34445
-0.169049	-0.207304	-1.04971
-0.229678	0.219679	0.45798
-1.75374	-1.81672	-1.76993
-0.626371	-0.313675	-0.372469
1.54719	-0.445851	-0.0273502
0.333945	0.172775	0.872756
0.985358	0.764527	0.921488
0.468253	0.481232	0.458503
1.05987	1.16562	1.10836
1.05987	1.75181	2.93862
1.09963	0.883447	0.788238
-0.0317825	-0.240794	-0.196854
-0.146842	-0.14175	-0.0830795
-1.40971	-0.497132	1.01702
-2.03002	-2.20785	-1.10544
-0.215172	-0.376491	-0.449717
-0.0398557	-0.0401011	0.0950161
-0.572671	-0.53489	-0.098022
0.450928	0.391277	1.30725
-0.124493	0.188695	-0.980272
0.727112	0.638771	0.576458
1.5217	1.07059	1.79492
1.97616	1.82881	2.07507
1.97616	1.46593	0.109221
1.88502	1.69689	2.10968
-0.142347	-0.229929	-0.304838
0.0838909	0.0878042	0.197362
-0.3596	-0.15146	-0.185173
0.060972	-0.233297	-0.346305
0.00488629	-0.161303	-0.461975
-0.0201876	-0.097154	0.145017
0.323847	0.853883	1.0871
0.323847	-0.00649036	-1.31759
0.323847	0.0824478	0.736071
0.179574	0.167072	-0.899944
0.0801716	0.346775	0.308006
0.0672443	-0.0425228	0.717246
0.2103	0.0718389	-0.611161
0.0616654	-0.00105271	1.42706
-0.537127	-0.996662	-1.38368
0.78949	1.91197	1.2314
0.230317	-0.0639424	-0.0703909
0.230317	0.135013	-0.244636
-0.0618617	-0.0811674	0.4004
0.62787	0.612313	1.11342
-0.361951	-0.628369	-1.41227
0.607021	0.536399	0.603423
-0.0341309	-0.147566	0.275816
-0.441341	-0.504864	-0.198532
0.420022	0.344945	-1.1771
0.145039	0.144718	0.603489
2.25602	2.31607	1.68308
0.0252704	-0.0214504	0.114337
0.324126	0.450718	-0.147645
0.130053	0.390191	-0.972198
0.949955	1.21912	1.08498
-0.0817106	-0.583185	0.227601
1.45412	1.56757	1.36929
0.0170802	-0.101043	0.103021
-0.331726	-0.332446	-0.754755
-0.331726	-0.627312	-1.27162
0.636033	0.800386	0.156419
0.648172	0.793129	0.0900158
-0.0896228	0.176738	-0.197311
-0.393256	-0.0243347	-0.512081
0.109713	0.0838721	-1.15012
0.363735	0.145891	0.213314
0.492028	0.79045	1.29013
0.492028	0.50647	0.852276
0.492028	1.37335	1.02127
0.557724	0.28031	0.213532
-0.368024	-0.463838	0.28151
-0.0809651	-0.74047	0.273957
0.0575414	0.012936	0.762274
0.388775	0.0912147	-0.101465
-0.914563	-1.19992	-0.831016
0.385103	0.129604	-0.214659
0.409741	0.65943	1.13762
-2.45872	-0.884146	-1.34006
0.291617	0.00802228	0.186236
0.291617	0.739589	-0.203939
0.122168	0.437331	0.113144
-0.117119	-0.178569	1.08632
0.484508	-0.342504	0.140189
0.184677	0.0952286	-1.62435
-0.12016	-0.654325	-3.14403
0.341494	0.137322	-0.438618
0.444924	1.158	0.137497
-0.0321642	-0.534089	-0.205693
-0.354748	-0.160946	0.269459
-0.00414134	-0.32736	0.393686
-0.161912	-0.517559	-1.34155
-0.161912	-0.131778	-0.656716
0.0403972	0.106576	0.592249
0.637856	0.716775	1.05379
0.181544	0.00511022	-0.642329
0.190326	0.241526	0.728521
-0.26956	-0.268361	-0.925713
-0.0159845	-0.154131	-0.282193
-0.0197546	0.043891	-0.395732
-2.2865	-2.78731	-2.69854
0.270102	0.830881	-0.52452
0.403131	0.164742	-0.423196
-0.335643	-0.558886	0.0601662
-0.363335	-0.68738	-0.248703
-1.62991	-1.30414	-0.285441
-0.0808277	-0.566053	-1.66633
-0.622843	-0.704018	0.462812
0.409628	0.41127	0.525517
-0.0775771	-0.248196	0.622185
-0.632419	-0.280536	0.219537
0.144285	0.0139628	-0.210186
0.788604	0.680455	0.575675
0.311227	0.140629	0.51208
0.202113	0.183084	0.660556
0.230057	0.0166084	0.519691
0.509583	0.48481	0.526837
0.833653	0.430291	-0.0759831
1.7841	1.33481	3.92465
-0.710815	-1.1285	0.988182
0.0637598	-0.15424	0.161945
-1.42923	-1.03193	-1.1646
-0.155155	-0.202656	0.0340916
-0.720084	-1.04874	-0.421969
1.07558	1.29936	0.17374
0.209694	0.0552798	-0.28568
0.52661	0.439624	0.0170208
1.27668	1.11216	-1.53139
-0.338899	-0.502703	-0.551683
0.713697	-0.0408753	-0.532607
0.0385132	-0.234744	-0.360887
0.427173	0.502721	-0.190144
-0.389896	-1.0161	0.267641
0.0177277	-0.251122	1.72402
0.0769261	0.367008	1.53176
0.0769261	-0.106165	-0.528887
0.434983	2.92131	2.48124
0.320196	-0.0346063	2.16386
-0.0295938	0.763849	-2.63413
0.87316	1.21553	-0.130744
1.62431	1.90414	1.25534
-0.833517	-1.05276	-0.678134
-1.04438	-1.19629	0.200556
0.228994	0.656415	-0.0410738
2.2288	1.68365	2.49849
1.29145	1.58383	0.466709
-0.0120374	0.232201	-0.279659
-0.64917	-0.662787	0.722931
0.108595	-0.126742	-0.507712
0.777734	0.484581	0.559044
0.777734	1.13399	1.67598
1.10276	0.889151	0.16589
-0.203972	-0.301075	-0.120491
-0.0391309	0.192643	-0.203248
0.921474	1.03334	1.96141
0.322671	0.243512	2.38421
-0.631911	-0.633193	-0.776587
-1.20003	-0.362353	0.00340284
1.15484	0.962787	1.19094
0.253506	0.130376	0.188324
-0.14435	-0.474926	0.0773204
-0.449485	0.264084	0.596792
-0.449485	-0.638201	-0.200501
0.66683	0.662065	0.433565
0.591524	1.48526	3.97298
-0.100845	-0.541856	-0.0704188
0.205605	0.381665	0.851103
-0.237757	-0.0189049	0.369845
-0.262216	-0.292707	1.34174
-0.0318556	-0.259108	-0.657108
2.02709	1.96527	4.02104
-0.180856	-0.335653	-0.232426
-0.171257	-0.101985	0.25053
-0.105552	-0.30584	0.906165
-0.231576	-0.114384	-1.0933
0.0407891	-0.00953479	-0.248409
0.0635181	-0.0109661	0.500899
-0.262041	0.464636	-1.22465
0.748122	0.844054	0.342108
-0.289319	-0.160488	-0.981857
-0.0417919	-0.176715	0.115087
0.178299	0.298103	-0.84787
1.46691	1.32408	2.02845
1.22358	1.06068	0.767368
-0.0435196	-0.0492998	0.297028
0.0940628	-0.274548	-0.449281
-1.2534	-0.964049	-0.120912
-0.72335	-0.649662	-0.357466
1.25298	1.01354	2.06681
-0.628104	-0.638138	0.350392
0.0297333	-0.0771862	-0.268186
2.23461	3.02519	0.776202
-0.62146	0.436541	0.141404
0.59402	0.784506	-0.317742
-0.535851	-0.338127	-0.122209
1.56122	1.63698	1.95615
0.107479	0.206566	-1.02416
-0.280507	-0.0767071	-0.134022
0.254288	-0.0739104	0.927364
1.23288	0.966816	0.809824
1.23288	1.16921	1.24355
0.0425099	-0.226206	0.130928
0.50788	0.426123	1.15296
0.46028	0.951981	1.52871
0.463378	0.128834	1.31793
-0.686509	-0.68003	-1.38254
1.10842	0.446213	0.262111
-0.655874	-0.686083	-0.656761
0.469496	0.956541	-0.457857
0.177734	0.497469	-0.896662
-0.202767	0.311285	0.0332444
-0.556027	-0.654548	-0.140181
1.18856	1.34271	1.66643
1.18856	0.25965	-0.403182
-0.120858	2.37491	0.197793
0.959964	1.01679	1.73733
-0.366322	-0.884372	-0.167699
0.0486225	-0.148506	0.302345
0.0486225	-0.295048	1.22419
-0.510808	-0.691	-0.585817
0.0937003	0.0538352	-0.682444
-0.471641	-0.24976	-0.0980273
-0.567777	-0.326124	-0.530469
-0.5962	-0.781167	-0.626231
-0.405586	-0.565731	-0.536621
-0.242925	-0.177104	0.319416
-0.0273098	0.0571902	0.401096
0.820314	0.7358	0.212864
0.897675	0.430953	2.28528
-0.308075	-0.383547	0.598279
0.605042	0.0758891	0.557266
-1.63485	-3.77787	-3.19961
1.18133	0.973098	-0.00156925
0.241662	0.11104	0.533955
1.67852	4.19524	1.0714
0.0254427	-0.00125344	0.153275
0.143235	0.124001	0.668177
0.441173	0.249446	1.93068
-1.92931	-4.39726	-2.92917
-0.647211	-0.672614	-0.153652
-1.05921	-1.32082	0.896818
0.00208556	-0.00799879	-0.414657
0.646215	0.668277	1.20615
-0.703381	-0.648291	-0.302025
-0.615803	-0.710211	-0.40644
1.21406	1.06911	1.43617
-0.197205	0.0389414	-1.15534
0.331306	0.120729	0.530938
-0.283669	-0.197655	0.983608
1.86951	1.87769	1.41474
1.86951	1.7609	1.41677
1.86951	2.1475	0.983857
-0.837263	-1.0199	-2.02708
-1.59289	-1.77805	-1.34519
0.505021	0.232019	1.09183
0.811105	0.406777	0.0483073
1.19094	1.16854	0.844745
1.19094	0.810032	2.17209
0.352351	0.354691	0.104319
0.00233533	-0.160583	-0.249639
0.674585	0.53062	-0.108609
0.674585	0.53634	-0.0558508
1.63579	1.74283	1.68883
-0.349613	-0.0428066	-0.687206
1.30835	0.133638	0.340694
-0.00964141	0.157814	-0.058049
-2.48868	-2.57841	-0.533639
-0.496595	-0.498094	0.400759
-1.07816	-1.324	1.04445
-3.16376	-2.33674	-0.806795
1.6165	1.42329	1.4915
0.400489	0.209995	0.928944
0.87242	0.412127	1.47817
-0.2074	-0.0783075	-0.568445
0.555605	0.48271	-0.0655452
0.269505	0.178385	-0.127386
0.0796293	-0.107561	-0.394265
0.500359	0.52059	1.75052
-0.233449	-0.34957	-0.0435036
0.451607	0.433261	0.232662
-0.959833	-0.815063	-1.31384
-0.464182	-0.841316	0.134904
-0.464182	-0.757473	-1.0801
-0.706782	-0.340481	-0.017933
-0.362553	-0.777115	-1.10189
-1.72428	-1.02976	-1.08056
0.736397	0.212431	1.34574
0.736397	-0.485119	1.27888
1.16028	1.94013	1.97927
1.16028	1.60764	1.41352
1.16028	0.759022	-0.0469135
2.3913	2.52658	4.02303
5.5103e-05	0.0129824	0.415808
-0.00472333	0.360175	0.175828
-0.237441	-0.325228	0.013448
0.420953	0.35018	0.153595
0.177684	0.200621	-1.21544
0.067874	-0.408076	0.946644
0.188908	0.22979	0.368337
0.946246	1.02917	0.529535
0.946246	1.04128	1.00111
1.736	2.20532	-0.183147
0.374073	0.17061	-0.0309821
0.138189	-0.257876	1.7889
0.144598	0.368144	-0.510392
-0.737855	-0.606888	-1.4106
0.861513	1.23142	2.21597
0.02524	0.401745	1.23838
-0.0587091	0.159681	0.437106
0.0973506	-0.0166699	0.139836
0.516885	0.408135	-0.258239
-2.32968	-4.98034	-4.22127
1.00856	0.980533	0.202649
0.834815	0.681796	-1.70007
0.265627	0.470475	-0.965981
-0.227178	-0.251069	-0.221451
0.0642776	0.00849312	0.598033
-0.165502	0.0794458	0.162144
0.222966	0.596379	-1.15354
0.971445	2.1528	2.01227
0.0347647	-0.25272	0.357283
1.27775	0.556936	0.707925
0.270604	0.0550334	0.335603
0.0859301	0.204629	-1.90317
-0.323042	-0.184344	-0.410296
-1.36227	-1.67853	0.015135
-0.105646	-0.239943	0.509334
0.335806	0.348447	-0.420742
-1.4585	0.0206306	-0.315375
0.303653	-0.0697977	0.116637
-1.33043	-1.66319	-0.0637777
-0.0544527	-0.329613	0.233968
-0.0730788	0.0559847	-1.19908
0.15264	0.240876	-0.89884
0.00216776	-0.311405	0.494501
1.6555	1.70764	2.25035
0.78414	0.811473	0.641145
-0.582845	-0.786156	0.449582
-0.446268	-0.418606	-0.718964
-0.162045	-0.521111	0.19659
0.936047	0.942808	0.924642
0.0340363	0.0510579	-1.0183
0.190761	0.267994	0.312256
0.480033	0.730739	-1.52608
1.05821	1.20852	0.292572
0.151116	0.310138	0.830122
0.0907291	0.261058	-0.176914
0.102667	-0.0394921	-0.682101
0.352153	-0.064429	0.335198
0.140438	0.00350066	-1.30749
0.0407286	-0.0961654	0.213169
0.0635182	0.184596	-0.589012
0.2466	0.200432	-0.65333
0.401231	0.170423	-0.031136
-0.446081	-0.290442	-0.563568
-0.683125	-0.724646	0.925707
1.05951	1.34986	0.37464
-0.0814478	-0.0827239	1.01118
0.531896	0.497582	-0.51253
0.531896	0.264558	0.97089
1.52309	1.25978	0.814589
0.12767	-0.225582	-0.184678
0.203905	0.0104302	-0.384934
1.06011	0.958942	-0.147366
1.06011	-0.0886313	-0.457193
1.06011	-0.0730369	-0.0124325
1.02883	0.113272	0.905729
1.02883	1.1258	0.205052
0.500205	0.222441	0.039147
0.191252	0.304918	-0.313942
-0.347857	-0.263421	0.136372
-0.214966	-0.0654802	-0.801935
-1.25635	-0.106455	3.55368
-0.702322	-0.694564	-0.164053
0.420946	0.473142	1.15431
0.00555373	0.542675	-0.328053
0.242645	0.509772	0.416686
-0.463162	-0.419767	-0.371556
1.9367	2.48211	1.76321
3.84431	4.97856	4.48519
-0.206186	-0.397434	0.053321
-0.133951	0.0330891	0.428218
0.701677	0.320814	-0.395679
-0.104933	-0.0249629	-0.623823
0.647302	0.275195	0.444272
-0.351501	0.135316	0.296457
-0.351501	-0.341191	0.595865
1.77486	1.47081	-0.105893
0.0530399	0.181785	0.689128
-0.22365	-0.143554	-0.390324
-2.21379	-0.170694	-1.58517
-0.132868	-0.0940762	0.207236
0.150059	-0.192048	0.632635
-0.183259	-0.119684	0.60507
0.241367	0.286655	0.505082
-0.830795	-0.312045	-0.546408
0.38308	0.233601	0.793757
-0.493208	-0.771525	-0.531753
0.609729	0.801983	0.719211
0.0217282	0.211732	-0.846243
-0.0127806	-0.195418	0.380397
0.0700002	-0.0743897	0.160824
0.0700002	-0.384325	0.309557
0.272296	0.113497	0.134803
1.21999	1.12937	3.36588
-0.283077	-0.296798	-0.10668
0.0411341	0.091363	0.855574
0.251807	0.185837	0.285319
-0.0538746	-0.682073	0.226673
0.572071	0.554805	0.797726
0.413764	0.0625693	-0.279708
0.324319	0.359757	-0.0251394
0.530416	1.4005	0.318844
-0.290305	-0.258482	0.720034
-0.924223	-1.13321	-0.478052
-0.924223	-1.0248	-1.80715
0.500028	0.391974	1.82029
0.283102	0.145583	0.981207
2.12824	2.07189	1.10956
-0.233116	-0.227948	-0.0728778
-0.917819	-0.843245	-0.479862
-0.614059	-0.360236	-4.74746
0.453865	0.192861	-0.246809
-0.363477	0.0472399	0.855762
0.229648	0.0957537	-0.328807
0.154242	0.273969	-0.533254
-0.146419	-0.394879	-0.00464836
0.145085	-0.439948	-0.0919082
0.560159	0.272732	0.377805
-0.0629412	-0.270322	0.246721
1.25534	1.56604	2.52779
1.01601	1.15366	0.161488
0.799118	0.893522	0.514226
-0.142131	-0.250294	-0.220813
-0.0659293	-0.240067	-0.848533
-0.505389	-0.483498	-0.653158
-0.0815021	-0.258944	0.0224557
0.0533695	-0.269951	-0.288911
-0.0671676	-0.0161458	-0.505733
-0.721685	-0.727788	-0.145423
0.409184	0.17147	1.37351
0.200795	0.0586018	0.289498
0.684396	0.880411	-0.134845
-0.615217	2.34842	0.991614
0.123979	-0.00370771	-1.0152
0.673238	0.677024	1.05457
-0.548863	-0.406076	-0.554832
-0.00649939	-0.00505001	-1.41436
0.0353669	0.163776	-0.440554
1.36616	0.775655	1.78402
1.36616	1.08032	-0.190846
0.32179	0.135294	1.50021
-0.49042	-0.61644	0.0441945
0.165154	-0.00906328	0.00613524
-0.620065	-0.712504	-0.642745
-0.328918	-0.399731	-0.761734
0.0226864	-0.22814	0.586446
-0.0126336	3.47834	2.76116
0.939447	1.2041	0.253708
0.647802	0.0595059	0.562855
-0.323073	0.672461	0.607488
1.48615	4.29668	2.24732
-0.161911	0.0176021	-0.306959
0.999987	0.819406	2.3393
-0.0990601	0.166117	-0.59396
-0.0990601	-0.206984	-0.115111
-0.0990601	0.150394	0.604507
-0.0555703	-0.145273	-1.3545
-0.787583	-2.06247	0.160349
-0.787583	-0.40558	-1.31169
-1.21292	-1.21244	-0.359619
-0.425474	-0.538514	-0.812462
1.38792	1.44254	1.65044
-1.51118	-4.10889	-0.193952
0.132055	-0.165687	0.114035
0.167429	0.496167	1.3081
-0.436721	-0.724831	-0.861186
0.348079	0.206637	0.737385
-0.207729	-0.123928	-0.312614
-0.204228	-0.401314	0.0778886
0.213242	0.196583	0.660468
0.213242	0.525281	1.19735
0.0897713	0.0583524	0.0118325
1.52142	1.46729	2.10669
-0.183871	-0.0215732	0.0578314
0.600597	0.485122	1.46726
0.133778	0.11764	-0.362375
-0.547039	-0.560437	-0.063259
0.702919	0.619528	0.496413
-0.0287716	-0.162489	-0.00627107
2.4384	1.97925	1.41279
-0.343465	-0.152467	-0.0119973
-0.343465	-0.557792	-0.243198
-0.324081	-0.0568349	0.812001
0.481772	0.429596	0.76003
0.0426181	-0.129018	1.31164
0.399971	0.161656	0.239073
0.225656	0.298539	-0.120476
-0.0599556	-0.113581	0.796884
-0.0582652	-0.123119	0.150798
-0.510308	-0.444492	-1.8969
-0.370997	-0.592256	-0.131894
0.173804	0.123524	0.358421
1.23617	1.47923	0.771755
0.546686	0.436019	-2.70834
-0.133341	0.0722161	0.413678
-0.166709	-0.68725	-4.39481
0.31835	0.212548	-0.330086
-0.0512961	-0.031335	-0.394681
0.204823	0.316035	0.285949
0.205288	0.408816	-0.125751
-0.578808	-0.541153	-0.443207
0.508912	0.476534	1.49238
0.508912	1.68107	0.174794
0.508912	0.198436	0.135065
0.898289	1.04061	0.289442
1.50529	1.46945	0.0328484
0.379688	-0.454246	-0.0723667
0.357675	-0.0216139	-0.964508
-0.0565299	-0.160884	-0.18146
0.45978	1.21594	-0.933272
0.2283	0.226573	-0.514159
0.0755077	-0.0722111	-0.909298
-0.305888	-0.363252	1.14089
-0.236268	-0.294174	-0.276058
-0.515881	-0.528638	0.625121
0.717594	0.809746	0.487688
0.717594	2.34182	1.22008
-0.608975	-0.696624	-1.11063
-0.655422	-0.499133	-0.320125
-0.608975	-2.8183	-1.08104
-0.147232	-0.259829	-0.415608
-0.409645	-0.467692	-0.180904
-0.164656	-0.293808	-0.343881
-1.00281	-0.461346	-0.185106
0.30473	0.153926	1.95497
0.346205	0.354765	-1.54822
-0.0999626	-1.48904	0.58162
-0.5511	-0.640046	-0.830961
-0.5511	-0.80511	-0.73267
-0.289573	-0.211459	-0.28846
-0.28465	-0.166691	-0.152303
-0.993876	-1.15548	-1.52851
-0.604176	-0.677914	0.39597
-0.375546	-0.195601	-0.310986
-0.375546	-0.147438	0.146169
-0.297722	-0.639711	-0.546957
-0.297722	0.00672113	-0.644378
0.0419321	0.0298015	-0.758633
0.16586	0.199728	0.521155
0.229669	0.231644	-0.704068
-0.287437	-0.0165579	0.0223523
0.476172	0.0643064	-0.697012
0.450972	0.509975	0.139137
0.450972	-0.407166	0.318379
-0.431271	-1.19569	-0.766651
0.294256	0.394014	1.80149
0.694904	0.598824	4.52699
0.624411	0.472023	-0.20204
0.149836	0.796274	-0.105996
-0.816291	-0.249943	-0.0275598
-0.816291	-1.20662	0.377787
-0.154491	-0.00989291	0.0688249
0.243219	0.159244	0.327208
0.283363	0.212205	0.609459
0.00933713	0.588457	1.90415
0.122323	-0.151628	-0.170497
0.122323	1.03656	0.270777
0.399522	0.215385	0.119105
-0.16035	-1.00172	0.797748
-0.16035	0.0941204	-0.386029
0.475742	0.40435	0.509749
0.162392	0.0669775	-0.108204
0.000964854	0.298021	-0.683241
-0.0515539	-0.185364	0.099788
2.01122	1.90356	2.29656
0.399464	0.568112	0.613664
0.406428	0.487613	-0.284759
1.098	2.04941	0.717459
-0.336481	-0.205353	-0.675434
0.166352	0.140603	-0.131571
0.106925	0.155769	-0.876857
0.415728	0.467921	0.448061
0.338341	0.382646	0.453162
0.338341	0.491252	-0.5617
-0.223352	-0.329717	0.0925313
0.213446	-0.0369901	-0.414109
-0.321481	0.0311995	0.0583039
0.506594	0.424585	0.0591845
-0.302734	0.157478	0.762557
-0.302734	-0.0572966	1.12984
-0.302734	0.393355	0.997656
0.373129	0.139661	0.730857
-0.511453	-0.415944	-1.75741
0.0150661	0.0147399	-0.728645
0.00566315	-0.0127982	-0.0891588
-0.161052	-0.579464	-0.422404
0.00287869	-0.124943	1.42293
0.633236	0.874714	1.43389
-0.00332532	0.541416	0.396143
1.49485	1.43515	0.859903
-1.091	-1.17845	0.288779
0.192843	1.23859	1.13075
0.192843	0.453786	0.533961
0.105409	-0.112751	0.277584
0.983358	0.882894	1.75487
-1.56952	-1.50227	0.984095
-0.200399	-0.194998	0.0692695
0.856833	0.801558	0.707359
-0.113479	-0.0245069	1.81451
-0.315927	-0.703055	-0.519052
-0.315927	-0.429036	-0.14292
0.310754	0.40719	-0.384656
0.310754	0.577647	1.80523
0.784802	1.04678	-0.227361
-0.473224	-0.580543	-0.227888
-0.418888	-0.146525	0.522298
-0.345044	-0.718306	0.527014
0.125705	-0.0457404	0.276322
0.682924	0.7547	-0.0853368
-0.014686	-0.105333	-0.163072
0.216562	-0.0349395	0.283621
-1.40741	-1.54457	-1.23816
0.11222	0.109696	0.0133203
-1.40633	-1.31961	-1.11586
0.479979	0.40162	0.767311
0.0268863	-0.118892	0.590946
0.143347	0.218905	0.201207
0.184803	0.0337546	0.205222
1.34426	1.46486	1.43321
-0.112446	-0.138035	0.0824494
-0.0594507	-0.187508	0.0280118
0.565485	0.580528	0.0911179
-0.147002	0.0584279	0.858889
-0.251176	-0.28763	0.722798
0.109298	0.00524348	0.801636
0.0644602	0.471396	-1.14503
0.0644602	0.266731	-0.648904
-0.399452	-0.377486	0.0826622
0.172975	0.312509	0.234774
-0.489994	-0.166989	-0.123292
-0.634164	-0.703614	0.506278
0.147858	0.1937	0.413681
0.568186	0.477831	0.742524
0.551947	-0.00755942	0.562074
0.551947	-0.463896	0.751659
0.551947	-0.595036	-0.208646
0.551947	-0.436993	0.296803
0.286861	0.215942	0.533571
0.460958	0.436417	0.517903
-2.48402	-1.33469	0.993833
0.316892	0.701025	0.150988
0.316892	0.265927	-0.323239
0.164199	-0.00474448	0.179835
-1.67502	-1.81492	0.405545
-1.15532	-1.41093	-0.844884
-0.0466178	-0.0246164	-0.25763
-0.293084	-0.398159	0.68173
0.667776	0.505345	0.271175
-0.279937	-0.250366	1.28685
-0.276827	-0.0898787	-0.860668
1.11167	1.06277	-0.412923
-0.147676	1.66293	0.139024
0.303441	0.156021	0.0540538
0.306966	0.142082	0.271866
0.477222	0.774811	1.24871
-1.02324	-1.03281	-1.08254
0.604724	-0.0836185	-0.444135
0.604724	0.507731	0.56171
0.14858	0.0334032	0.247472
0.604697	0.378644	1.09211
4.41231	3.55388	2.96906
0.259745	-0.13603	-0.355667
-0.0774523	0.470163	0.822055
0.705816	0.72069	1.65549
-0.619612	-0.913501	-1.11654
0.273148	0.590167	0.694546
-0.0285559	0.0778691	-0.24511
-0.281037	-0.189139	0.174461
-0.509506	-0.562221	0.272569
-0.114801	-0.19608	-0.187818
-0.2766	-0.107701	0.535335
0.0856382	0.330113	-0.598447
-0.411015	-0.359249	-0.26033
-0.670873	-2.45558	-1.18676
-0.00516737	-0.0980484	0.233416
-0.288857	-0.241655	-0.638889
0.170703	-0.235334	-0.0811323
1.32806	0.960375	-0.0955961
0.448065	0.0960269	1.16432
-0.428833	-0.264459	0.917422
1.60663	1.78447	1.30467
-0.23035	-0.188634	-0.2012
0.379871	-1.0326	-0.215496
0.379871	0.33946	0.283637
-0.398656	-0.606513	-0.303578
0.472858	-0.23913	1.16689
0.040512	0.0581689	-0.221771
-0.609801	-0.522851	0.16724
-0.609801	-0.548896	0.0307318
0.358269	-1.30943	-0.744553
-0.265409	-0.289287	-1.1628
-0.16611	-0.305343	0.518061
0.559604	-0.160356	-0.475184
0.582233	-0.385597	1.41418
1.18439	1.14139	0.775383
0.518899	0.458137	0.462847
0.0125315	0.332938	0.828166
-0.912533	-1.09242	-0.744975
0.335376	1.54911	1.87597
1.86388	1.65837	0.279031
1.94647	0.265131	-0.92329
-0.313326	-0.325958	1.04686
0.449078	0.349281	0.0520497
3.42155	3.58464	1.19066
3.42155	1.71548	2.61496
0.420375	-0.458378	-0.44184
-1.55078	-1.02051	0.564973
1.85401	1.81892	0.524056
0.959923	0.908294	2.66434
-0.194524	-0.355457	0.0960112
-0.919315	-0.609603	-0.778871
-0.0471876	0.173865	0.713889
-0.358944	-0.291704	-0.874904
-0.0257332	0.235209	-0.590625
0.1778	0.0177921	3.07755
1.08397	-0.949049	1.33291
-0.100651	0.537647	-1.3014
-0.111204	-0.0770994	-0.25313
0.414711	1.20647	0.0846691
-0.0225604	-0.378815	-0.336624
0.197627	0.315868	0.406282
0.386979	0.332481	-0.303901
-0.350896	-0.376721	-0.821464
-0.0376648	0.0603362	-0.202182
1.06546	1.6903	-0.0846737
0.300893	0.427134	0.575031
-0.030829	0.231862	-0.607588
0.193341	0.23305	-0.344752
-0.078751	0.0228871	0.293665
-0.631802	-0.155838	-0.106384
0.0437582	0.169054	-0.489044
0.0437582	0.0629829	1.58631
-0.971508	-0.943754	-0.0247007
0.34913	-0.0156851	0.523963
-0.0583337	-0.117692	0.168846
0.515613	0.466159	1.31583
-0.550355	-0.629117	-0.0108893
-0.200138	-0.406905	0.100462
-0.931952	-0.716904	-0.876635
0.110642	-0.0386901	-0.0673796
-0.427248	-0.704586	-0.259543
-4.43226	-1.25087	-5.81823
-0.489994	-0.714677	-0.709084
0.982876	2.31755	1.24818
0.982876	1.09468	2.32018
0.1219	-0.517516	1.76449
0.41584	0.22383	-0.530128
0.205521	0.145713	1.21087
0.147658	-0.0964965	-0.319804
-0.0519976	-0.135343	-0.0582748
0.263583	0.0114112	0.541253
0.991803	0.946181	0.749623
-0.304294	-0.602091	-0.716649
-0.15942	-0.0976049	-1.07568
0.66991	0.756715	-0.264832
-0.137083	-0.488328	-0.441124
0.109669	0.0615055	-0.331007
0.690554	0.630184	0.505656
0.0107707	0.39633	0.326142
-0.683868	-1.02298	-1.86478
-0.200785	-0.2081	0.148892
0.236277	0.0435706	0.168731
0.182942	-0.05139	1.68916
0.346407	-0.29487	-0.258228
0.346407	0.136706	-1.5541
-1.13523	-0.837064	0.217077
0.236298	0.252245	1.67857
-0.119955	0.168596	0.179121
-0.287269	-0.0861967	0.130899
-0.348717	-0.451245	-0.367266
0.89265	1.04411	2.03294
0.125812	-0.133127	0.00125867
0.0179137	-0.346908	-0.169023
-0.206724	-0.276192	-0.81
-0.00196973	0.212729	0.266539
-0.00196973	0.0273066	-0.478377
-0.138281	-0.0448768	-0.0417218
0.393103	0.557487	0.398368
-0.281029	-0.528107	0.45475
-0.276078	-0.290071	-0.851324
0.926871	0.486619	0.40485
0.390263	0.482295	1.18351
0.663968	0.648019	-0.489349
0.0921442	0.103975	0.510409
-0.0263765	-0.0486402	-0.120331
-0.470958	-0.379972	-0.387234
-0.389073	-0.525162	-1.14533
0.163022	-0.0775843	-0.0290293
0.92554	0.802223	1.83877
0.92554	0.362183	-0.814256
-1.13167	-0.0489806	-0.132125
2.16505	2.06475	1.53681
0.771866	1.0077	-0.0759947
0.0625979	0.0618145	0.390069
1.55537	1.59656	0.690678
-0.084798	-0.251967	-0.619656
-0.720437	-0.801365	-0.941821
-0.167842	-0.0158199	-0.0471456
-0.151918	-0.316209	-0.681837
-0.370301	-0.402136	-0.0954468
-0.184278	-0.214319	-0.132445
-0.299112	-0.531155	-0.21474
-0.281787	-0.138237	0.315886
-0.158815	-0.149959	-0.613083
0.224192	0.265951	0.923781
0.149271	0.0479083	0.295166
0.777918	0.111051	-0.417963
0.501058	0.360446	-0.018021
-0.41239	-0.434066	1.13588
-0.49311	-0.634893	-0.190588
-0.135378	-0.204505	0.0220458
-0.172618	-0.320952	0.243203
0.335576	0.0203402	0.326274
-0.0820315	-0.179012	0.127135
1.56524	1.98157	0.791656
0.239198	0.046611	0.412897
0.0305108	-0.295263	0.527436
1.23452	1.00505	1.0225
-0.133604	0.550949	-2.12894
-0.133604	0.0802947	-0.249393
-0.418193	-0.222015	-0.326664
-0.335414	-0.183852	-0.318588
0.389846	0.292347	0.0107752
-0.661802	-0.744918	-0.176566
-0.0607573	-0.377551	-2.66429
0.0644155	-0.0169804	1.1058
-0.497413	-0.228093	-1.55336
-0.289853	-0.351286	-0.163902
-0.359427	-0.541419	-0.744497
0.196629	-1.0427	-0.11512
1.45093	1.65966	3.13277
-0.381049	-0.144225	0.0168365
-0.381049	-0.354777	-0.283092
-1.10372	-1.14305	-0.493116
-0.0390456	0.34479	0.165308
-0.0958457	-0.128926	0.242424
1.83473	1.89055	1.11283
-0.164398	-0.57429	-0.328977
-0.0486358	0.10017	0.798949
0.0964448	-0.242215	-0.353484
0.0384568	0.0315686	2.23666
-0.548276	-0.276421	0.116571
-0.433449	-0.600455	-1.00589
0.0853325	0.044272	2.14476
-0.14001	0.021221	0.116268
-0.148412	0.144877	-0.33816
0.121924	0.478961	-0.886251
-1.24646	-0.253844	-0.650898
-0.185467	-0.598824	-2.01139
0.404815	0.0784873	-0.137607
-0.333944	-0.0885576	-0.433161
0.235225	-0.0742902	-0.00859731
-0.458982	0.27343	2.13306
-0.212114	-0.179293	0.41
2.23291	3.54078	3.3506
2.23291	1.91911	0.549798
-0.0862837	0.122683	1.30262
-0.232569	-0.0690731	-0.333455
-0.0961071	-0.123913	-0.185272
-0.00588362	-0.241016	-0.553594
0.346865	0.38443	0.186309
0.575985	0.975007	-0.74331
-0.191441	-0.085465	0.677414
0.221016	0.215583	1.03567
0.291865	0.31291	1.39195
-1.39301	-1.75684	-1.00462
-0.232842	-1.01656	-0.80059
-0.441201	-0.549439	-1.67247
0.183018	0.171257	0.598265
0.727834	0.76452	-0.126607
0.727834	2.7566	2.50046
0.833292	0.910017	0.689454
-0.0114922	-0.804602	-1.26487
-0.20685	-0.255553	0.23933
0.0997647	0.275351	0.219694
0.419955	0.350586	2.51477
0.319833	0.14838	-0.0171651
-0.246183	-0.63654	0.0577805
0.650876	0.313659	-0.201116
-0.385297	-0.824823	1.04115
0.570327	0.647005	-0.276618
0.113895	0.0901629	0.938556
0.376582	0.0687283	0.264565
0.0397818	-0.125118	-0.871615
0.0653918	-0.0726427	0.230769
-0.510347	-0.324863	-1.321
0.186221	-0.529732	0.0536769
0.500745	0.493121	0.0541809
-0.288899	-0.539176	0.115551
-0.362805	-0.247738	-0.220509
0.429861	-0.409521	-1.1217
0.0598214	-0.196469	0.991727
-0.24024	-0.280965	-0.3368
-0.285568	-0.372185	0.073601
-0.350318	-0.44541	-0.0739572
0.191138	0.156124	0.730753
0.588227	0.166906	6.5491
-2.09048	-1.99661	-1.26816
-0.291205	0.045812	0.178129
0.287678	0.150595	0.934559
0.41924	-0.286518	-0.479381
0.0911926	-0.0998573	0.675559
-0.585414	-0.374274	-1.13182
0.683241	0.462871	0.843697
0.352914	1.86168	1.67639
0.404183	0.359118	0.211705
-1.38672	-0.897363	-1.53699
-0.223683	-0.269249	-1.24987
1.62558	1.72124	1.46022
-0.062614	0.620977	-0.0713289
-0.0889848	-0.240138	-0.0513488
0.168304	0.258075	0.533868
-3.55518	-3.78273	-2.88436
-0.28386	-0.489203	0.144771
0.082269	0.233722	0.15203
-0.227735	-0.25343	0.939343
0.655143	0.350914	0.422596
0.192185	-0.0467204	-0.325309
0.0979239	-0.146455	-0.574416
0.45959	0.619876	0.987148
1.60106	1.48861	1.33399
1.04392	0.822089	0.893257
-0.195281	-0.184601	0.365548
0.0185382	-0.0553145	0.183564
-0.590744	-0.691199	-0.583135
1.03726	0.958453	3.82031
0.129756	-0.777495	-0.800699
-0.068791	-0.207997	-0.516959
0.410563	-0.142957	0.826855
0.0969511	0.0483937	0.766976
0.658456	0.591126	0.951764
-0.034729	0.0523604	0.29447
1.04394	1.07512	2.27331
0.633596	0.571899	0.15012
0.633596	0.495542	0.532116
-0.0568978	0.0314535	-0.357812
0.44452	0.369201	-0.62025
0.40842	0.310319	-0.238373
-0.455885	-0.227406	2.13911
0.237143	0.692414	-1.74149
0.192973	-0.0395775	-0.372283
0.192973	0.271489	0.512726
-0.0863561	-0.218951	1.10748
-0.735094	-0.821057	-0.521617
0.113983	-0.138117	0.356485
0.0055576	0.154166	0.0170669
-0.0658223	-0.206891	-0.0128599
-0.0658223	-0.175352	0.589444
-0.22954	-0.360564	-0.187508
-0.312053	-0.618951	-0.00668133
1.13754	0.589588	-0.366229
0.0092707	0.0950293	1.01555
1.39392	0.974806	-0.0866038
-1.03785	-0.855975	-1.30005
0.577396	0.753101	-0.681226
1.59896	1.44412	0.248786
-0.0555133	-0.201091	0.592777
-0.0555133	-0.214758	0.250665
0.332075	-0.144748	1.0445
-0.208802	-0.420324	0.0676471
0.455596	0.311163	0.320147
-0.461667	-0.592105	-0.446421
2.42025	2.11539	3.32207
0.0772342	-0.79576	0.585203
0.0772342	0.114323	-0.654527
0.159126	-0.0514903	0.106002
-0.308001	-0.520452	0.589921
-0.280556	-0.148406	-0.126932
-0.0430126	-0.236725	2.08033
-0.4465	-0.4776	-0.490852
-0.0516707	0.0852298	2.26906
0.119487	1.38707	1.44662
0.428452	0.568431	0.229597
-0.312523	-0.464983	-0.644877
0.454836	0.322528	-0.218729
-0.482283	-1.0803	-0.662391
0.167247	0.270995	0.0452179
-0.293897	-0.861703	0.733229
-0.64499	-0.887714	-0.505649
0.773822	0.625573	0.153833
0.0772559	-0.0995518	2.13115
0.0604077	-0.114902	0.201367
0.046595	-0.0378003	0.542434
0.046595	0.51391	-0.379099
-0.155405	-0.273347	-0.45116
0.573548	0.775522	0.113702
0.573548	-0.254286	0.916096
0.573548	0.373075	0.0454543
0.145604	0.464767	-0.158209
0.291522	-1.69988	-0.591499
2.05777	2.40065	-0.204046
-0.00580036	-0.336963	-0.498356
0.0933864	-0.212218	-0.93317
-0.0738882	-0.11177	-0.29222
0.670553	0.90568	3.15688
1.97961	2.15843	0.731069
0.277492	0.653601	0.191192
0.355868	0.385977	-0.0805472
1.18594	1.05173	1.28638
0.162727	0.148502	0.225985
1.59377	1.58341	1.67942
1.27643	0.961015	1.52449
-1.52274	1.87419	0.0868386
-0.247513	-0.393502	-0.487518
0.164282	0.239069	-0.0303226
0.146018	-0.0646702	-1.22033
0.519054	0.518268	0.481818
0.23807	0.018012	-0.214727
0.419874	0.421567	-0.799124
-0.654288	-1.14399	-0.135029
-0.654288	-0.837914	-0.350352
0.739215	0.934695	1.21845
1.45108	1.20997	2.66121
-1.73106	-2.05283	-2.13749
0.854851	0.674591	1.36677
0.585593	0.762851	0.153041
0.585593	-0.442657	1.07888
0.563398	0.386568	1.15134
-0.241856	-0.202292	-0.891298
0.319269	0.157056	-0.22648
-0.979034	-0.756414	-0.955421
0.779765	0.596754	1.04897
-0.978817	-0.989259	-0.570296
-0.753801	-1.27846	-1.46402
-0.387047	0.968112	1.06269
-0.387047	-0.20947	0.372045
-0.0554155	-0.599532	-1.5633
-3.7821	-3.32405	-5.39336
0.648049	0.660449	-0.586957
0.794634	0.478967	4.30481
-0.30031	-0.715875	-0.456949
0.252557	0.284756	0.446469
0.190666	-0.149665	-0.245855
0.3134	-0.197344	-0.231719
-0.844112	-0.704725	-2.43682
1.0883	0.786238	1.58844
0.262473	0.432645	0.376003
-0.471467	-0.338241	0.469245
0.76194	0.5317	1.61158
1.06732	0.967167	1.55348
0.0797274	-0.0256465	0.44689
0.0218405	-0.170674	-0.0468564
0.0218405	-0.270931	0.275828
-0.376721	-0.440031	-0.351932
-0.804992	-0.971931	0.713511
-0.138493	-0.0430868	-0.337646
0.130491	-1.33772	-2.31747
-0.00866955	-0.141471	-0.177861
0.0681434	-0.0756074	0.961934
1.95586	1.59985	4.2328
0.163943	0.250383	-0.407377
-2.29643	-2.51572	-5.25525
-0.139498	-0.132476	-0.914417
-0.177679	-0.0176756	-0.168157
-0.177679	-0.233707	-0.402286
0.101104	0.256606	-1.25774
-0.429091	-0.648481	-0.188646
0.194401	-0.0631331	-0.166562
-0.531008	-0.217569	-0.576749
0.0155905	0.0634087	-0.346362
0.0155905	0.194441	0.263495
-1.54786	-1.16994	0.697198
1.63465	1.59839	2.45026
-0.345529	-0.425594	1.63951
0.1515	0.039348	-0.872689
-0.382147	-1.04916	-0.486779
-0.382147	-1.25236	-0.172546
-0.382147	-0.490185	-0.41425
0.000103762	-0.316446	0.553322
-3.29724	-3.28218	-3.17496
1.34639	1.62335	1.33021
0.929001	0.694903	0.487659
0.170692	-0.00724039	0.747499
-0.513296	-0.454963	0.0497375
0.157206	-0.00295561	0.872994
0.0872651	0.14973	-0.239911
0.252478	0.0860239	-0.0653654
-0.043702	0.118647	-0.373975
-0.043702	-0.0653005	0.575548
0.385718	0.182648	0.822056
0.589339	-0.217905	-0.806634
0.310538	0.205175	2.02698
0.395861	0.422506	0.407864
0.395861	0.58145	0.758307
-0.108394	-0.103013	-0.518504
-0.108394	0.0445743	0.798349
-0.279442	-0.525037	-0.0167519
0.148609	0.197936	0.468169
1.32442	1.43208	0.865386
1.64911	0.592869	3.64326
0.0500809	-0.0464938	0.0366263
-0.158104	0.174306	0.134662
0.816971	0.421286	2.25366
0.0735966	0.033786	0.314764
-0.0858202	0.529097	1.19814
0.397591	0.498038	1.60851
-0.210189	-0.189663	-0.389845
-0.201855	-0.218553	0.688508
0.277561	0.397701	0.00233545
0.298079	0.0044514	0.119065
-0.373694	-0.385351	-0.597749
0.477318	0.19254	1.79869
-0.363718	-0.258896	0.560224
0.0272709	-0.0361174	0.0404312
-0.0938182	-0.117146	0.308209
0.324972	0.235272	1.29685
0.324972	1.15504	0.906106
-0.178373	0.156357	-0.748966
0.750102	1.65558	0.202426
-0.215221	-2.77106	-1.21767
-0.826896	-0.91441	-1.14531
-3.24322	-3.32263	-2.05064
-2.26251	-2.25208	-2.2241
-1.98305	-5.11387	-6.00055
0.171432	-0.0569923	-0.432059
-0.63508	-0.611365	-0.733647
-1.82187	-2.44368	-4.04046
-0.0176246	0.339278	-0.317268
0.174515	-0.0945862	1.25599
0.191501	0.220093	0.538041
0.109585	-0.120546	0.618343
0.532361	0.664299	-0.116106
-1.7219	-1.89875	-1.1766
0.240882	0.684214	0.604962
0.277523	-0.43748	0.519034
0.277523	0.271055	0.897173
0.0694449	-0.0256313	-0.319398
0.174245	0.20705	0.59346
0.104054	-0.127893	0.372652
-0.199209	-0.0938624	0.644325
0.394103	-0.043362	-0.585314
0.394103	-0.986001	0.135
0.246702	0.101084	0.696265
0.573255	0.297545	0.224701
0.787441	0.691089	2.08569
0.312653	0.533882	0.351991
-0.0730504	0.0414674	-0.182397
2.73755	2.54564	2.28248
2.73755	3.1651	1.66927
0.611619	0.911338	1.26107
-0.218238	-0.379726	0.627923
-0.207151	-0.216831	0.19598
0.0862089	0.11998	0.378549
0.462883	0.5878	0.609697
-0.0570044	-0.00960201	-0.211535
-0.400751	0.765196	-1.34593
0.0162001	0.133549	0.522315
-0.4205	-0.803502	-1.37195
-0.213516	-0.50166	-0.460995
-0.212138	-0.388156	0.836602
1.97827	1.32443	1.99032
0.0709874	-0.0558521	-0.740821
-0.428164	-0.871897	-0.212353
0.594794	0.185869	-0.280354
0.403981	0.60275	0.866854
1.01988	1.05406	0.695131
-0.162814	-0.318688	-0.302763
-0.993519	-0.858208	-0.271861
1.95196	0.100934	0.180189
0.651112	0.592558	0.533625
0.567469	0.392549	1.89532
-0.0821272	-0.290514	-1.23427
0.680239	0.579474	0.773467
-0.244412	-0.354981	-0.276454
-0.798564	-0.667047	-0.13621
-0.798564	0.0419565	0.543423
-0.18708	-0.28485	-0.179538
0.406773	0.567651	1.17132
-0.444341	0.793653	1.82164
-1.57621	-1.887	0.0819216
1.14395	1.46647	0.786661
0.0535858	-0.0334244	-0.12155
-0.169419	-0.267242	-0.254058
-0.85568	-1.86372	-1.57562
-0.85568	-0.814177	-1.89008
-0.105924	-0.28412	0.373774
-0.290497	-0.308203	0.384611
0.702736	0.614139	-1.47513
0.342033	0.20058	0.34045
0.342033	0.511251	1.33964
-0.439505	-0.589014	0.22529
-0.439505	-0.25927	-0.667323
0.349316	0.20589	-0.301654
-0.532446	-0.106927	0.210828
0.885424	0.972253	0.253145
-0.0208738	-0.199833	-0.095137
0.0417868	-0.283158	-0.558728
0.225285	0.250333	0.777647
-0.560153	-0.967257	-0.200215
1.11428	0.97476	0.581536
0.676804	0.660309	2.8554
-0.0924796	-0.275361	0.142119
-0.0924796	0.440665	-0.218796
0.377845	0.346263	-0.791859
0.377845	-0.0874248	1.50296
0.427719	0.282244	0.974754
1.85621	2.38939	2.69468
-0.394281	-0.209999	0.576603
0.0997282	0.0940806	-0.208943
-0.253409	-0.306245	0.041
-1.5945	-1.36697	-0.542646
0.569057	0.575203	1.0101
0.435792	0.29975	0.225469
-3.161	-3.18988	-2.24952
-0.514192	0.286377	-1.57851
0.195603	0.175445	-1.01854
1.60583	0.912276	1.58135
-0.327588	0.0402207	0.228023
-0.123838	0.0292364	0.0776931
-0.376859	-0.313731	1.7146
-0.514181	-0.29224	-0.391255
-0.218806	-0.366945	0.285783
0.0271517	-0.0101405	0.832063
0.295137	0.267094	1.41524
-0.135192	-0.122758	0.716004
-0.136092	-0.0953579	0.55242
0.342876	0.0750841	-0.188175
-0.379529	-0.25288	-0.224834
0.291824	0.793592	-0.361707
0.903066	0.675911	-0.293865
0.328785	0.110552	-0.0798133
0.651782	0.0335977	0.435743
0.651782	1.43067	0.277355
0.651782	0.861056	0.809688
0.152113	-0.115732	0.431871
0.728111	-0.229648	0.284896
-2.30151	-3.03794	-2.21361
-0.200819	-0.919271	-0.830696
-0.688545	-0.649545	0.764666
-0.688545	-0.602221	-0.572246
-1.42957	-1.14038	-1.27768
0.876709	0.767647	0.393735
2.2656	2.13058	1.80026
1.73271	1.96228	1.79118
0.42712	0.53205	0.431518
0.202616	-0.289077	0.749001
0.202616	0.4082	0.687028
0.643899	0.781786	0.148581
0.10235	0.0442324	0.0172558
2.39374	2.35579	1.75768
0.784614	1.74016	1.20769
-0.566101	-0.791847	1.37282
0.0574761	-0.38113	0.58609
-0.409776	-0.423555	0.260842
0.559264	0.599384	0.404692
-0.015462	0.590033	0.679301
0.38203	0.610045	-0.088177
-0.752959	-0.625884	-0.0589691
0.447009	-0.216818	2.34848
-2.47156	-2.05989	-3.79226
-0.0132055	-0.160176	0.264993
-0.0931316	-0.118191	0.0980672
0.0597025	-0.0691608	0.786359
0.25226	-0.249913	-0.412096
-0.210632	-0.304926	0.384803
0.235599	0.111629	-0.177827
0.503024	0.212684	0.0857277
0.692412	0.272984	0.472188
-0.745466	-0.573627	-0.917602
-0.719182	-0.791591	-0.421984
0.595726	0.586938	0.889324
0.0240171	0.179865	0.223412
-1.12422	-0.63385	-1.86402
-3.83771	-4.11434	-3.85725
0.0388733	-0.544434	-0.273307
0.0438247	0.0322723	0.111018
0.733734	0.568542	3.33697
2.35274	3.26657	1.27182
0.445588	0.181428	0.267662
-0.0140244	0.261126	0.687514
-0.0140244	-0.220281	0.222519
0.577095	0.467484	1.70922
0.731124	0.409329	0.207262
0.322985	0.217307	0.217101
-0.365534	-0.590903	-0.477123
0.770884	0.577535	1.77214
0.315973	-0.711214	0.00201895
0.315973	0.203167	-0.103148
0.315973	-0.0155843	-0.498788
0.828371	0.493044	1.49381
0.218537	-0.0230993	0.433358
1.06266	0.843321	2.61748
-0.668921	-1.4718	-1.91867
-0.122583	-0.246534	-0.356492
-0.115277	-0.225311	0.261466
-0.0148347	-0.0908637	-0.99889
1.43592	1.51392	1.51726
-0.366415	-0.460952	1.11294
0.951571	0.892088	1.13082
1.0462	1.11439	-0.0363484
0.464712	0.422409	1.05106
-0.596808	-0.695981	-0.386131
0.0778141	0.491407	-0.510714
1.05905	1.3649	1.16962
0.61347	0.666281	1.17802
0.61347	0.377976	1.12997
0.309947	0.277008	2.28344
0.400782	0.509192	0.189546
0.0975709	0.135603	0.533658
0.136712	0.339316	0.142509
-0.145174	-0.10943	1.40105
-2.7335	-3.59903	-1.59574
-0.453567	-0.126636	0.444285
-0.0786539	-0.0281701	0.861582
-0.141299	-0.00110494	0.439894
-0.253049	0.256519	-0.699525
-0.5216	-0.744303	-1.60675
-1.38643	-1.44756	-1.49288
-0.529195	-0.891756	-0.803101
0.413185	0.030419	0.501096
0.413185	0.398126	-0.793064
0.247267	-0.127005	1.15795
0.247267	0.00815779	0.156949
0.680078	0.420482	5.03063
-0.0862912	-0.052845	-0.0874624
-0.269947	-0.369807	0.806326
0.865027	0.382788	1.04915
0.865027	2.02384	0.548255
0.865027	1.4339	1.05511
0.352227	0.293267	0.0544464
0.313922	0.202998	0.527175
-0.118697	0.202858	-0.104398
0.135844	0.00384313	0.428853
0.573428	2.0376	0.0118812
1.03838	2.35568	4.53374
-1.66532	-1.99915	-1.16465
0.918694	0.709801	-0.357679
0.223902	0.279134	-1.12154
0.139398	-0.0861281	0.218769
-0.0474705	-0.218767	-0.875381
0.110428	0.0627879	0.816459
-0.0119575	-0.346876	-0.387779
-0.111951	-0.116598	0.0454296
0.0458426	0.270651	0.825041
-0.03851	-0.949926	-3.10353
-1.13665	-0.784894	-0.135424
-1.03065	-0.371822	-1.17035
-1.03065	-0.732857	-1.53338
0.373406	0.527133	1.93458
-1.03338	-1.2082	-0.486392
1.05728	2.25919	1.43205
-3.06493	-3.19084	-2.49773
0.383507	0.549852	0.695164
-1.96969	-2.26767	-1.87424
0.654551	0.386803	0.409635
-0.379411	-0.422637	0.727206
0.245893	0.226389	0.252806
0.2281	0.0658837	0.397196
-0.239427	-0.182086	-0.834189
0.161251	0.808508	-1.07838
0.22925	0.185981	1.13487
0.6209	0.666782	1.28167
0.137901	0.225699	-0.0664812
-0.0919549	-0.00727583	-1.03896
0.22242	0.524768	0.212197
1.03704	0.901559	1.02171
1.03704	0.780372	1.2364
0.49027	0.0280374	-0.46743
0.0742887	-0.31181	0.0971587
0.290607	0.333824	0.752118
2.46745	2.55541	2.58036
-0.41096	-0.3385	-0.799975
0.595394	0.92574	0.0736533
0.172356	0.283862	0.19473
0.137943	-0.0283374	-0.0199957
-0.0418455	-0.225788	0.135999
0.40009	0.687498	0.648203
-0.189827	-0.291823	0.397636
0.290321	0.245834	0.238138
0.290321	0.391231	0.577132
0.162508	0.177594	0.464252
-1.07354	-1.32549	-0.821932
0.571048	0.702588	0.549506
0.843326	0.590558	1.23912
-0.132516	-0.273773	0.145694
0.155499	-0.117727	1.15189
0.155499	0.154588	0.305118
-0.242596	-0.345923	-0.620867
-0.434676	-0.537188	-0.723996
0.421028	0.465585	0.956625
0.816395	0.803756	1.19168
-0.338354	-0.201952	-0.771064
0.472732	0.143006	1.55143
0.472732	0.557915	-0.175719
0.469017	0.0288883	-0.168103
-0.0322691	0.612972	-0.470989
0.424974	0.420649	-0.573902

## Sheet: ExtDataFig5a-b_RPE-1
lfc_gene	second_peak_l2fc	third_peak_l2fc
-0.628285	-1.3777	-1.11931
-0.575593	-1.20446	-0.118527
1.30925	0.864489	1.03348
-0.543851	-0.347334	0.811724
1.68733	3.47478	1.95687
-0.325045	-0.335304	0.538535
1.59902	-0.0430161	-0.522979
0.936321	0.418761	-0.147831
0.442998	0.464712	0.855559
0.309502	0.756061	1.0131
0.810205	0.768021	-0.0785135
0.153015	0.258209	0.834649
1.82171	0.445725	-0.303799
-3.41794	-4.73873	-5.15627
-0.368707	-0.714521	-0.112255
0.909031	0.14391	0.0966632
-0.53854	0.420368	0.210372
-1.32251	-1.65812	0.0701668
-1.39952	-2.06287	-4.42111
-0.076452	0.244228	-1.4558
0.169132	0.442537	-0.0845339
2.18148	1.25461	1.85576
0.0298382	-0.257947	-0.0721368
0.00444273	0.212488	-0.253393
1.70855	0.54834	0.163011
0.117149	0.0845708	-0.327465
0.26142	-0.43569	-1.111
-0.104584	-0.433098	-1.49141
0.576802	0.170257	0.98055
-1.61733	-1.54873	-0.836933
-0.0796765	0.251592	1.84803
-0.417137	0.479739	0.415351
-0.21702	-0.419934	-0.455647
-0.682987	-0.705482	-0.310245
-0.124422	0.073932	-0.174205
0.360195	0.437781	0.0479668
-2.81818	-4.60702	-0.409042
0.0606724	0.545731	0.581392
-0.591693	-0.573514	-1.10947
-0.118036	0.127401	0.814005
0.191174	0.752161	-0.525036
-0.0943797	0.308332	-1.42596
0.507041	-0.168929	-0.989594
-0.129221	-0.324564	-0.478487
1.20667	0.259723	0.0543235
1.20667	0.0403504	0.144461
0.954989	1.45514	0.805749
-0.35702	0.899039	0.627751
-0.35702	0.961474	0.761659
0.337851	0.549732	0.531033
-0.156223	-0.495672	-0.288762
0.548876	0.826569	0.0273216
0.151864	-0.319228	-0.749669
-0.586417	-0.588048	-0.386161
-0.708939	0.415443	-1.03083
-0.0872317	0.0449314	0.308052
-0.218036	0.276437	0.178651
-0.791604	-0.544145	0.224468
-0.218929	-0.0459649	-1.54355
-0.353214	-0.0667917	-0.704147
0.512531	0.52984	-0.131621
-0.943779	-1.55859	-0.527215
-0.534425	-0.707611	0.701142
0.0782088	-0.724829	-0.867122
-0.252222	-0.459286	-0.838725
-0.00445385	-0.413986	0.627684
0.211927	0.442285	0.276827
0.679635	0.897895	-0.0541457
-0.331154	-0.837121	-0.829569
-2.26282	-0.715821	0.188968
-0.100877	-0.0986825	0.58655
2.05873	0.349755	1.28997
-2.08486	-3.41818	-2.7271
0.0411421	0.116288	0.315454
-0.0258647	0.229526	0.398416
-0.971701	0.536497	1.1975
-0.156854	-0.041572	-0.514134
0.774055	0.334753	-1.95711
0.0651145	-0.0267953	0.592965
0.083815	0.35869	1.15518
0.401818	-0.510937	-0.373841
-0.598995	-0.921112	-0.775976
0.119551	0.624675	0.554427
-0.324917	0.0233397	-0.936296
0.89908	0.709343	-0.746782
0.360721	0.470149	0.546887
0.466383	0.695104	-1.00823
0.0388814	-0.332624	-1.78275
-0.222677	-0.0565131	0.0699112
-0.0432822	0.236018	-0.0484861
-0.0432822	0.143126	0.0832547
0.821545	0.0318905	0.0420107
1.1469	0.910315	1.10382
-1.51193	-0.980093	1.22553
0.603885	0.726811	0.652523
-0.257679	-0.213525	-0.275571
3.96288	0.4638	0.785004
1.17362	0.244384	0.60435
0.0500466	-0.623514	0.770111
-1.53958	-0.300039	0.669109
-0.498172	-0.345491	-0.55671
-0.553772	0.0508464	0.148683
0.74354	0.977367	0.857946
0.450812	0.547077	1.05419
-0.552541	-0.68065	-0.423419
0.276616	0.381627	-0.367101
-0.175454	0.597935	-0.0269265
-0.306845	-0.374961	-1.22249
-0.250184	-0.0217006	-0.0395469
0.152308	0.327408	-0.683539
0.0887183	0.0958735	-0.0551347
-0.209487	0.144901	1.0311
-0.371171	-0.171979	0.087861
0.988201	-1.24472	-0.263884
0.0332731	-0.290974	0.395943
0.0332731	0.316539	1.053
1.64281	1.42526	0.723446
0.285205	0.77832	-0.247452
1.11277	0.0879869	-0.13175
0.26909	0.801753	1.52677
0.21567	0.322851	0.0319218
0.144835	0.425404	-0.169676
-0.376692	0.078488	-0.550078
1.07534	0.564223	1.38599
1.4555	0.491079	0.456933
0.578863	0.55627	0.544971
0.999296	0.664385	1.30426
-0.0833514	0.712406	1.15914
1.46048	0.656988	0.411863
1.61763	0.41457	0.259999
-0.589085	-0.228063	-0.0510776
-0.140437	-0.330385	0.00630064
-0.2026	0.08261	-1.62826
0.10241	0.0259092	-0.965951
-1.59082	-4.56243	-4.61958
2.06251	0.361274	1.48864
2.06251	0.842886	-0.0643275
2.06251	0.431723	-0.703949
-1.07338	-2.80456	-4.85857
-0.112162	-0.149881	-0.43678
-2.27058	-2.75937	0.208904
0.142053	-0.0153613	-1.82625
0.0638201	0.0210778	1.55221
-0.328251	0.150306	-0.200955
0.605387	0.52357	-1.07824
0.561581	0.37273	-1.83552
-0.410514	-0.507106	-0.9039
-0.410514	-0.258594	-1.30175
-1.1457	1.06121	0.643922
0.483242	-0.219807	-0.767305
-0.231746	-0.68381	-1.94101
0.338601	0.18592	0.40071
0.338601	1.75467	0.284648
-0.244986	-0.105555	0.0371941
-0.716346	-0.275955	-2.5627
-0.068833	0.377417	0.553725
0.390767	-0.279607	0.500346
1.21877	0.305588	2.33062
0.237443	-0.0199809	0.247364
0.920965	-0.154273	-0.463915
0.128721	-0.424676	-0.655819
-0.387569	0.117438	0.731647
-0.110071	0.344137	0.844132
-0.186175	0.0323102	-0.613512
-0.263995	-0.581321	-1.02585
0.112377	0.0971922	0.783142
-0.317936	-1.36739	-0.0078383
0.284936	-0.1515	0.0082365
-0.0771272	-0.188026	1.11734
-0.0771272	0.607603	0.46795
-0.155841	0.183833	-0.119046
-0.0240205	-0.372292	-1.25422
0.33129	0.460293	0.0997078
-0.0295718	0.512168	-0.265933
-0.136736	0.883011	0.10833
0.39028	0.0534623	-0.602819
0.75618	1.07578	0.135733
-1.36307	-1.61213	0.39674
0.0993124	-0.0977017	-0.20648
-0.11898	-0.0101525	1.33403
1.81361	-1.31297	-0.316836
-1.01484	-1.28897	-1.1531
-0.176676	-0.350557	0.143918
-0.0696631	0.994983	0.0305207
-0.140702	0.211603	0.180806
1.23233	0.760247	-0.696322
1.31745	0.309514	0.0685041
0.0337115	0.850183	-0.513057
0.289606	-0.0934544	0.618031
0.205677	0.480421	0.074843
0.322706	0.164631	-0.321781
-0.0189447	0.0828065	-0.155627
0.251835	0.0183218	0.100567
-0.380448	0.229126	1.24106
-0.153612	-0.123482	0.159082
1.41633	0.91708	-0.327351
-0.7348	-0.354889	0.557239
0.201258	0.0460317	-0.388897
-0.420249	-1.33655	-0.668358
-2.06052	0.358438	-0.362859
0.468263	0.130589	-0.803551
-0.195083	-0.0791553	1.08825
0.280174	0.504489	0.0435438
-0.708837	-0.0928618	0.429066
0.0817218	0.455605	0.803242
0.0817218	0.596373	1.68038
0.949029	-1.49623	0.0439483
0.691874	0.315429	0.599765
0.140845	0.128054	-0.186466
0.140845	-0.183014	-0.329357
0.198033	0.400471	0.778171
-0.50746	-0.179978	-0.741733
0.475148	0.402408	0.0317878
-0.061841	-0.437467	0.69025
-0.0792878	-0.105037	0.363203
0.0275445	0.312377	-0.135668
-0.427711	-0.2871	0.192043
0.0537985	0.220909	1.35252
0.617276	0.239058	0.298334
0.0328092	-0.258875	-0.182388
-0.189781	-0.109859	0.690185
-0.737069	-0.565759	-0.108642
-0.111844	0.368985	-0.450097
-0.0983316	0.0128006	-0.0958443
-0.269233	-0.0612559	-0.428829
-0.0977233	-0.686523	-0.634312
0.39354	0.176135	-0.264858
0.00427509	1.21269	0.637195
-0.656991	-0.990692	-1.10672
-1.00253	-0.333074	0.533562
-0.748237	-0.363728	-0.688525
0.269173	0.189168	0.922125
0.98192	0.751709	0.996343
-0.0655939	0.0291124	-0.638652
0.229459	0.931173	0.294757
-0.197009	1.15	2.37436
-0.328001	-0.16025	1.1088
-0.350706	-0.0715513	-0.17313
-0.0166057	0.23561	0.868948
-0.793637	0.0982714	0.862276
0.00747641	0.0335795	1.60073
-0.113447	0.260638	-0.811721
-0.217912	-0.0865489	-0.254588
-0.831647	-0.437396	-1.27984
-0.0547383	-0.119455	0.951246
0.202119	0.343368	0.115969
-0.381301	0.233433	-0.194647
-0.0826658	0.221775	-0.660512
-0.0456058	0.0206235	0.164406
-0.406657	0.340792	-0.0600017
-0.0763196	-0.0858645	-0.374971
-0.160862	0.0133781	-0.0524558
-0.748595	0.0646052	-0.623566
1.73375	0.986371	1.66402
-1.77593	-4.28871	-3.43979
0.202796	0.503563	-0.064611
-0.0656652	-0.250806	0.312699
-0.325196	0.0354716	0.353572
-0.000147567	-0.340725	-0.0359684
-0.14388	-1.12963	-0.795463
-2.19178	-1.97058	-0.939302
-0.104716	-0.915759	0.0969367
0.671373	0.183352	-0.248511
-0.23236	-0.273304	-0.802154
-0.901152	-0.906945	-0.346059
-0.1373	-0.18823	0.0105665
0.616507	0.455637	-1.93655
-0.377227	-0.736772	-1.02391
1.19073	1.05354	-0.38167
-0.197032	0.327777	-1.36964
-0.197032	0.035163	-0.098303
0.647742	0.260389	0.0373088
-0.110305	1.10634	0.913978
-0.110305	0.59607	0.59248
-0.259032	-0.0425961	0.35299
-1.04272	-0.587449	2.0102
-0.370945	-0.458312	0.809903
-0.917628	-0.878182	-0.0450577
-0.349467	-0.265385	-0.794517
0.0577925	0.40227	0.858551
-0.405043	-0.147592	1.19743
-1.08339	-1.76893	-4.06952
-0.369304	0.238884	-0.206179
0.0701614	0.268957	0.53468
-0.0601033	0.177064	1.11201
-0.209491	0.0787976	-0.497985
0.160133	0.419386	-0.253079
0.377648	0.398707	0.109639
-0.548482	-0.0221576	-0.310889
-0.220077	0.891609	0.917516
0.291897	1.26894	1.17396
0.124129	0.164804	0.323152
1.81447	0.960488	0.933839
-0.0146804	0.267513	-1.70878
-0.74574	-0.773266	0.521463
1.67647	-0.323644	0.921281
-0.568594	-0.220276	0.0231199
0.489688	0.611015	0.866854
0.72392	0.211659	0.311538
0.72392	0.0878629	1.07989
0.173953	0.0631537	0.643014
0.210108	-0.0515291	-0.105926
-0.25919	-0.0444354	-1.06602
0.776666	0.866113	0.999408
-0.499104	-0.604092	-1.39668
-0.499104	-0.159434	-0.193036
-0.115036	-0.0915104	-0.134238
-0.368753	-0.527329	-0.338145
0.000298866	0.442675	0.852349
-1.31774	-0.997879	-0.378508
0.725538	-0.230582	0.286624
-0.165264	0.449968	0.472529
-0.32933	0.849244	-0.177046
-0.394144	0.0383253	1.05738
-0.394144	0.124107	-1.30947
0.104978	0.570793	1.15792
0.0571641	0.0866294	1.61828
0.0063686	0.250421	-0.721174
0.107949	-0.320709	-0.190824
0.159864	-0.231388	-0.905805
0.242341	0.823593	-0.799423
0.242341	-0.10936	-0.381244
-0.337273	-0.239533	-1.6448
0.473504	0.317902	0.560272
0.473504	-0.00860462	0.472507
0.446854	0.712597	0.0585682
-0.180139	-0.164827	0.882479
-0.262788	-0.0927917	-2.15631
0.200779	0.55246	-0.0159894
0.824442	-0.181083	-0.249961
-0.405951	-0.325346	-0.361424
-0.0665639	0.127052	0.968225
-0.210727	-0.464066	0.705629
-0.296412	-0.102337	0.171003
-0.12941	0.0757369	-0.3768
0.585901	-0.432909	-1.64954
-0.465668	0.387381	-1.16399
0.270015	-1.99048	-1.77995
-0.516473	0.177523	-1.82704
-0.289309	0.536694	1.58319
-0.669609	-0.911193	0.126111
0.358936	0.0824728	-0.647975
-0.20382	0.018358	0.228978
0.258062	0.435062	-0.259292
-0.575842	-0.862122	-0.803768
0.195904	-0.416172	-0.081166
0.355687	0.733406	-0.0212932
-0.706517	0.527329	-1.21346
-0.922515	-0.602749	0.351489
-0.153279	-0.320014	-0.512224
0.377537	0.334998	-0.316065
1.65309	0.701019	1.21836
0.202664	0.370035	0.552479
-0.393708	0.0708107	-0.198542
-0.363598	0.0459781	-0.345662
0.760771	0.0471664	-0.881871
0.436309	0.366802	0.454609
-0.553578	0.141858	-0.527846
-0.308357	-0.510849	0.392132
-0.327665	-0.0562641	-0.440303
0.769589	-0.153302	-0.678869
0.00217673	0.621247	0.565619
-0.674335	-0.855131	-0.375269
-0.0502045	0.193419	1.45515
0.277591	0.33498	1.65758
0.183167	0.221972	0.360199
0.737586	0.373331	-0.731751
0.120157	-0.17462	0.367077
1.10977	0.692037	-0.685182
0.0636097	0.135124	0.373954
-0.0478264	-0.473945	0.492024
0.191416	0.242539	0.0402812
-0.121379	-0.391907	-0.97846
-0.766995	0.193716	-0.724214
0.0190965	-0.10165	-0.886013
-0.427571	0.128886	-0.523755
0.694156	1.3625	1.22952
-0.278129	0.00241772	-0.0395752
0.266144	0.0603739	2.12395
-0.340403	-0.156224	-0.684559
1.28548	1.03193	1.27452
0.113319	0.37365	0.906652
-0.632045	-0.645463	-0.174115
2.37339	1.03441	2.22506
2.37339	1.44842	0.140958
2.32625	0.800017	-0.257014
-0.0181718	0.106965	0.5649
-0.0518749	0.435747	-0.207168
0.560656	0.395477	0.723934
0.0503855	-1.85367	-1.69518
0.143187	-0.362336	-0.35204
-0.391548	-0.481385	-0.694304
-0.541799	-0.785998	-0.544866
0.18841	-0.0706483	-0.475491
-0.232654	-0.318702	0.754652
-0.347054	-0.2364	-0.354024
3.30647	-0.466308	0.0764238
-0.0721843	-0.0563284	-0.0712762
1.72357	-1.16236	-0.525199
-0.0153234	-0.0396464	0.560826
-0.0136316	-0.108083	0.805615
-1.43423	-1.75117	-2.37884
-1.16475	0.291769	-0.617664
-0.0493737	0.400814	0.588741
-0.84114	-0.729014	-1.71838
-0.353385	0.102899	1.15261
-0.487753	-0.88757	1.16927
0.927617	0.500426	-0.167515
-0.628105	-0.852617	-0.763751
-0.245085	0.331776	-0.212421
1.73942	-0.472365	-0.509268
-0.191596	0.114587	-0.932029
0.143888	0.414407	-0.726446
-0.0378478	-0.0866118	-0.193872
-0.119603	0.505199	-0.70275
0.335849	-0.84317	0.33514
-0.418029	-0.318185	0.0939428
-0.672751	-0.490633	-1.83627
-0.633917	-1.28962	-2.93036
0.359413	0.450369	0.400598
-0.652633	-0.364663	-0.103904
-0.133536	-0.099949	0.280337
1.18544	1.37099	1.05227
0.745344	0.304	-2.04553
0.153567	0.0837445	0.591844
-1.36878	-1.41093	-1.06784
0.0906061	0.377787	-1.55449
0.0906061	0.571018	0.388328
-0.0635158	0.282028	1.21265
-0.156051	-0.0692361	-0.299051
-0.0723168	0.0663317	-0.55749
-0.27805	0.12931	-0.638309
0.623481	-0.588966	-1.23934
0.241047	-0.228727	-0.462809
0.353842	0.258993	0.950996
0.537442	0.0921742	-0.059567
0.921005	0.615952	-0.458238
-0.467384	-0.319344	0.228647
0.00446002	0.310706	-0.202507
0.24744	-0.46582	0.0927963
-0.207599	0.0318998	-0.239191
-0.359458	0.157099	-0.115502
-1.08981	-0.880293	-1.93887
-0.370079	0.0817385	-1.22137
-0.0284947	0.288331	1.17149
-2.4429	-2.70923	-5.67139
0.223568	-0.153529	-0.29959
0.183951	-0.188883	0.316516
0.351007	-0.0229203	-0.781551
-0.361799	-0.613013	0.0708642
-0.321421	-0.326934	-0.0531402
0.00087872	-0.0536721	-0.0123736
0.156505	-0.0236175	-0.000603581
-0.0879188	0.340729	0.421679
0.174512	0.557908	0.120688
0.0215682	0.0597003	0.63795
0.220152	0.0501977	0.511539
-0.365848	0.491861	-0.281822
0.313595	0.521627	-1.07312
-0.452762	0.412304	-0.172278
0.139889	0.250427	0.779045
0.278818	0.487523	1.22639
1.14084	1.24965	-0.31303
-0.834949	-0.566547	-0.699736
-0.0926633	0.282954	0.29165
0.644547	0.478033	0.337426
-0.498795	0.129747	0.252184
-0.379813	-0.262234	0.286166
-0.677788	-1.08134	-1.5049
-0.788102	0.885631	-0.0154291
1.31671	0.100889	-0.0219106
-0.575955	0.49446	0.569195
-0.575955	0.0456101	0.289655
-0.575955	-0.084821	-1.2657
0.977121	0.895071	-0.760155
-0.160864	-0.0589159	0.00488111
-0.595349	0.372599	-0.403568
-0.075909	-0.290262	-1.15924
-0.444522	-0.321321	0.824077
-0.444522	-0.150698	-0.758672
0.295421	0.446387	0.328053
0.960481	0.832038	1.01081
-0.0547903	0.0374089	-0.237984
0.013048	0.123553	-0.2125
-0.469601	-0.359386	0.260485
-0.0917586	-0.771316	1.97655
1.551	0.107221	0.0129804
0.672102	0.596007	-0.548426
-0.104133	0.304317	-0.413628
-0.495727	-0.386217	0.511211
0.963229	-0.0261968	-1.07486
0.428329	0.475001	-0.243052
-0.0466285	-0.20501	-1.46079
0.268561	0.696318	0.498399
-0.216252	-0.125551	0.562304
0.1766	0.958834	-0.0807775
0.226335	0.464691	-0.429743
-0.234628	0.855679	0.716381
-0.0944271	0.177171	-0.750805
-0.243119	-0.379268	-0.256075
-2.66789	-4.68527	0.379818
0.532302	0.261862	-0.547548
-0.0813623	0.0416264	-1.95297
-2.4244	0.17544	0.447638
-0.223382	-0.86056	0.272049
0.596994	0.429949	0.666292
0.222198	0.297575	-0.48233
0.291507	0.287571	0.648094
0.588817	0.175746	0.516759
1.18229	0.238877	0.697249
-0.037726	-0.0372495	0.947125
-0.688708	-0.352888	-0.852893
0.290262	0.757813	2.14811
0.370738	0.329856	1.48861
-0.0807777	-0.220457	-0.0789215
-1.17968	0.212253	-0.212986
-0.0344232	-0.685605	-1.5291
-1.39222	-1.34101	-2.15957
-0.00232119	-0.183177	-0.895962
0.150602	1.27912	0.613369
0.303902	1.19161	1.0665
-0.168201	0.16815	0.0186692
0.513933	0.0588706	0.105231
0.401911	0.0408483	-0.112112
0.273045	0.0549046	0.918881
0.0472206	-0.182837	0.986146
-0.151444	-0.340704	-0.668837
-0.802954	-0.486061	-1.39374
0.675005	0.268297	0.244928
1.28575	0.162957	-0.845819
0.535277	-0.418483	-0.665634
0.306419	0.29493	0.0101964
-0.233171	-0.126872	0.571144
0.330221	0.224887	-0.102097
-0.0613714	-0.0982001	-0.89096
0.00972908	0.143581	-0.523279
-0.219401	0.0540768	-0.297257
-0.202347	0.868014	-0.195256
-0.397899	-0.380355	0.663643
-0.156131	0.342981	-0.544229
0.501795	0.70305	0.299943
0.0111434	0.744695	0.342146
-1.00357	-0.407125	-0.320926
0.475558	0.879159	-0.0860666
-0.867013	0.546143	0.477375
-0.990657	0.219794	-0.386461
-0.990657	-0.0131265	-0.406055
1.14758	0.89421	-1.23961
0.13559	0.00240772	-0.255339
-0.475904	-0.410143	0.556371
-0.627315	-0.53828	0.0706026
0.178352	0.320388	1.3719
-0.25013	-0.270204	0.520207
-0.26604	0.161843	0.662302
0.137588	-0.0428417	0.393277
0.65144	0.75482	1.84077
0.65144	0.7779	0.386844
0.415851	-0.0419083	1.26478
0.0429613	0.436516	-0.461006
-0.266832	0.2429	-0.926584
-0.627953	-0.700948	-0.201953
0.216122	0.575284	0.0514644
-0.101434	0.307899	0.349724
0.00984174	0.375121	-0.4878
0.13713	-0.362801	-0.727836
-0.607094	0.980555	-0.326067
0.604946	0.17785	0.655274
-1.54296	-1.87301	-3.9442
0.46308	-0.11922	0.222832
0.0527647	0.0953526	0.323201
0.0760663	-0.0669134	-0.00901781
0.321558	-0.320194	0.208268
0.313231	0.262275	-1.02262
0.313231	0.716204	0.537291
0.313231	0.230796	-0.367189
-1.26325	-1.33763	-0.303441
-1.04196	-1.01265	-1.24284
0.989445	2.12403	1.45848
0.277124	0.447023	0.777662
0.0727448	-0.0592258	0.0548151
0.026193	0.119856	0.87424
0.257494	0.102448	0.370718
-0.117625	-0.361499	0.214607
0.779372	0.399263	-0.196311
3.1931	2.74683	3.47729
-0.192652	-1.3182	-1.58509
-0.170467	0.468237	-0.0496792
-0.24904	-0.156828	1.20872
0.930747	0.475214	-1.17498
0.16231	1.25933	0.409912
0.16231	-0.199642	-1.26304
0.141368	-0.00971602	1.17325
0.149886	0.871428	0.567933
0.134134	0.060517	0.0941857
-0.152046	0.358376	1.06941
-0.583919	-0.522886	-0.825792
-0.0613018	0.242888	0.051202
1.07407	1.06447	1.87715
0.398899	-0.643058	0.303442
1.03269	0.407074	1.2806
-0.24227	0.114066	-0.124884
-0.733057	-0.423392	-0.0178004
0.0291806	0.0153264	0.0510299
0.200511	-0.113263	0.767114
-0.099532	-0.590801	-0.06182
-0.386135	0.0133821	0.774473
0.0498923	0.601237	-0.139605
-0.1378	0.0217207	-0.9287
0.995834	0.834487	0.776122
0.837179	0.195601	-0.386604
-0.206016	-0.4958	-1.13181
-0.154694	-0.391503	-0.935878
-0.00386152	-0.360926	-0.954685
0.133195	-0.0526068	4.33808
0.0933837	-0.0168149	-0.51333
1.23609	1.17745	0.073096
-0.667513	-0.00935276	-0.53734
1.04895	0.273167	1.27736
-0.487837	0.0373398	1.54435
1.32522	0.611219	0.315648
-0.683718	-0.661815	-1.85977
0.359508	0.178729	-0.18571
0.0501868	0.0353895	0.452718
1.80993	0.573581	0.824651
1.80993	0.792178	0.680501
-0.413998	-0.0807373	-0.879195
-0.386284	0.115569	-0.580089
-0.314826	-0.236694	0.201539
0.791594	-0.345612	1.2683
-0.0898455	0.643925	-1.70342
-0.00751704	-0.480981	-0.114009
-0.00751704	-0.152852	0.839148
-0.534619	-0.269032	0.110603
0.599135	-0.443619	-1.23259
0.130628	0.219076	-0.107344
0.660309	0.129393	0.259028
0.660309	0.617772	-0.81426
0.463708	-0.328993	0.0824861
0.17968	0.1119	0.422248
-0.115923	0.156471	1.21114
-2.10797	-3.91503	-4.61835
-0.735451	-0.20025	-1.0456
-0.735451	-0.365007	-0.605129
-0.755145	-0.412318	-1.26353
-0.755145	-0.319469	-0.560603
0.140951	0.367012	0.179325
1.06942	0.567366	-0.0618919
-0.50095	-0.197741	0.092917
0.97633	0.752178	-0.132066
0.0809065	-0.263612	-0.762133
0.351159	-0.022596	-0.343599
0.177196	1.23481	0.989575
0.141838	0.228093	0.353456
-0.671128	-0.303011	-0.711686
0.121364	0.152185	0.858007
-0.281553	0.256882	0.478261
-0.0325047	0.0361576	0.388576
0.22577	0.367628	1.46894
0.231349	0.24116	0.0632968
-0.0826819	0.484115	-0.0292251
0.0776979	-0.0530086	0.0851482
-0.189713	0.510644	1.44195
0.0794124	0.0125857	0.0985252
0.321705	-0.252968	1.31024
1.75532	0.496214	-0.319966
-0.0380081	0.330408	0.73418
0.0270036	0.354956	0.328688
0.58641	1.22391	0.582183
-0.00374225	-0.398199	0.0236552
0.548917	0.124013	0.16224
-0.822328	-0.899648	-0.784878
-0.336799	-0.482098	0.422458
0.102545	-0.0309199	-0.0575125
1.03883	0.24282	-0.450896
-1.25495	-0.46537	-0.889017
0.168047	0.153863	0.737705
0.168047	0.0111675	0.801938
0.047538	-0.139754	-0.464214
0.466742	0.649795	0.892632
0.0705639	0.118919	0.507505
1.16401	1.30851	0.832124
-1.68621	-2.12118	-1.19925
-0.148697	0.765078	0.919735
0.105141	0.12623	0.765758
-0.320171	-0.367273	-0.176188
-0.320171	-0.194401	0.129227
-0.276015	-0.201738	0.496975
-0.30689	-0.265805	-0.346332
-1.31189	-1.4826	-2.53232
-3.59749	-0.478828	-3.21841
-0.287942	0.42584	0.0893791
-0.307433	0.249097	1.45899
-0.160686	0.555077	1.93225
-0.0756831	0.337896	-1.98816
-0.117403	0.942103	0.913666
0.128977	0.544357	1.03197
0.456399	-0.0655344	0.113949
0.818016	0.323049	-0.441619
-0.00756468	-0.303481	-1.0099
0.104691	-0.262815	0.584729
-0.489177	0.0281352	0.327175
1.10669	0.209	0.223706
0.879377	0.18912	0.222705
-0.0537103	-0.25661	-0.129863
0.26419	0.280112	1.03923
-0.297807	-0.00502581	-0.639023
-0.270001	0.00986499	-1.39349
-0.171269	-0.206644	1.21141
-0.0605845	0.417546	-0.988495
-0.0529671	0.0839017	-0.14599
-1.16047	-1.90611	-1.61724
-2.58382	-4.40407	-0.850662
-0.320116	-0.260307	-0.799058
-0.199507	-0.807566	-1.14195
-0.480261	-0.238148	-0.692367
-0.138919	0.639184	0.799457
-0.138919	0.38868	0.726243
-0.00598159	0.135235	-0.488346
-0.330142	-0.574445	-0.184595
0.0763624	0.201805	-0.738433
-0.346645	0.296134	-0.431932
0.0514722	0.180079	2.04592
0.300792	0.0583137	0.134235
0.746935	0.513478	-0.152287
0.275254	0.650678	0.612268

## Sheet: ExtDataFig5c
log2FoldChange_sense	log2FoldChange_antisense
0.184422	0.364642
-0.0204579	0.492952
0.0304483	-0.149597
-0.266844	-0.752941
0.0471648	-0.172876
0.0178934	-0.774257
-0.709308	0.00109265
0.143391	-1.07849
-0.169529	0.632522
-0.191323	0.0754428
1.14741	0.182178
0.376548	-1.19767
0.0998299	-0.0591995
-0.246515	-0.276622
0.221093	0.447608
-0.163822	-0.0725754
0.0245203	0.0265855
-0.0703804	0.322157
0.102652	0.165715
-0.196225	0.666695
-0.200137	-0.0764912
0.0256935	0.445701
-0.393613	-0.260318
0.066256	0.377844
0.0271333	0.179327
-0.0716631	-0.0289249
-0.160128	-3.06241
-0.0528281	-0.270116
-0.268494	-0.63292
-0.177434	0.0010185
0.0787518	-0.0691259
-0.0363674	-0.0271107
-0.174901	0.0704615
0.130318	-0.167829
-0.00400021	0.231917
-0.0355386	-0.175089
0.375794	0.0611319
0.157469	-0.141535
0.104505	0.476565
0.0970427	-0.046331
0.53856	0.894128
0.203874	-0.117582
-0.0538471	0.726483
0.655835	-0.131657
0.163002	0.691471
-0.0222074	0.293524
-0.222851	-0.076963
0.190165	-0.0308698
0.00101155	-0.14383
0.024672	-0.196117
0.061662	-0.183004
-0.128321	-0.0932492
-0.0406609	0.0255589
-0.182981	-0.264169
0.197611	0.0600868
0.115494	0.0841736
-0.26364	0.0335485
0.0363502	0.00790021
1.02469	2.98582
-0.00892399	0.43573
-0.24604	-0.22816
-0.141489	-0.0628619
-0.642673	0.447117
-0.198808	-0.637263
-0.261131	-0.136427
-0.374641	-0.132184
0.140938	0.136927
-0.0585891	-0.0353761
0.213677	0.220899
0.163491	0.353897
0.129377	-0.254002
0.21668	0.206875
-0.0107647	0.14665
0.156975	-0.190934
-0.0319034	0.166348
0.166719	0.094209
0.0997575	-0.292176
-0.0275341	0.346366
-0.452389	0.287024
-0.265651	0.0557383
0.445984	-0.0788196
0.0680509	0.0679087
-0.254458	-0.369545
0.145946	-0.509388
-0.0833121	-1.01052
-0.00373941	0.0118438
0.0794112	-0.127299
-0.0544384	-0.181005
-0.098784	-0.758432
-0.402647	0.37239
-0.337489	-0.0276567
0.214966	-0.127123
0.186053	-0.44318
0.323923	0.45874
-0.0331038	-0.169142
1.38149	0.990043
-0.190885	-2.36931
-0.258981	-0.30755
0.0518416	-0.348861
-0.34262	-0.0848997
-0.231912	0.0701349
-0.0149314	0.0576563
0.160255	-0.535934
-0.54121	0.241992
0.0532473	0.162259
0.113338	-0.011191
0.25556	-0.0981843
0.311907	0.157241
-0.0728848	0.00209053
-0.240345	-0.297163
-0.201824	-0.362348
0.126284	0.0353242
-0.22095	-0.0634458
0.281928	1.37547
0.066999	-1.40895
-0.0029832	0.0574895
-0.0725793	-0.0671287
-0.231104	-1.14932
0.0358615	-0.155474
-0.0612415	-0.302492
0.613905	-0.584183
0.120916	-0.0315532
0.169892	-0.0688931
-0.0115991	-0.334432
-0.136396	-0.0913089
-0.468925	0.274993
-0.158305	-0.473716
0.954442	1.12807
0.558685	-0.273702
-0.154613	-0.0578167
1.39244	1.31777
0.228976	0.065019
-0.119323	0.620015
0.184428	1.63918
0.0925054	0.181575
-0.1058	0.230261
-0.00400157	0.0158388
-0.0270749	-0.207598
-0.201722	0.115527
-0.117587	-0.079225
-0.212907	-0.184909
-0.136929	-0.523373
0.0297987	0.237668
-0.150447	-0.221101
-0.162036	-0.290632
-0.00746418	-0.0963401
-0.190167	0.188528
-0.138565	0.0992809
0.905339	1.25131
-0.129577	0.406614
-0.0711021	-0.144935
-0.167299	-0.666963
-0.369277	0.106251
0.260833	-0.219262
-0.138441	0.0934866
-0.223634	-0.123721
0.195501	-0.204955
-0.110949	0.000149611
-0.0945824	0.675917
-0.0799643	0.141573
-0.0935948	-0.218677
-0.095961	-0.00690871
-0.180116	0.00986926
-0.0101482	0.255607
0.111061	0.282228
0.124955	0.0175253
-0.052177	0.0964046
0.0558468	0.0947515
-0.06697	-0.304104
0.192093	0.221313
-0.0854532	-0.197017
-0.00458274	-0.272352
-0.0524399	-1.0219
-0.071394	-0.006496
0.528662	0.385195
-0.220715	-0.216345
-0.0876079	-0.0393689
0.0743646	0.465287
-0.041288	-0.0074685
0.0638358	0.355709
0.179025	-0.406172
0.411233	-0.216565
-0.328393	0.628722
-0.911043	0.463257
0.00979538	0.117594
-0.0650848	-0.0119127
-0.272627	-0.0487234
-0.337791	-0.293892
0.189435	0.193459
-0.150324	0.0607675
-0.0190927	0.46399
-0.396571	0.0734109
0.163954	-0.160767
0.0885029	0.094757
0.106638	0.276407
-0.330593	-0.466545
0.0558056	-0.0610182
0.217221	-0.0671451
-0.163411	0.23082
-0.278619	0.33723
0.0014015	-0.19101
-0.00154168	-0.215428
-0.110723	0.00282403
-0.0733479	-0.100184
0.137925	0.0361596
0.0817099	0.222373
-0.0767573	-0.648003
-0.00148954	0.150578
-0.0272163	0.123204
-0.0878449	-0.221386
0.0110215	0.0582105
-0.065685	-2.21276
0.566896	-0.055339
0.048884	-0.214955
-0.0657759	0.0973851
-0.666127	-0.740552
0.260033	0.351384
-0.188421	0.187751
-0.103759	0.0259487
0.008024	-0.13806
-0.248881	0.324314
0.199125	1.52608
-0.149221	0.0679462
0.143458	0.0250419
0.120119	0.594048
-0.105548	-0.363145
-0.470215	-0.748361
0.189801	-0.71841
0.046172	0.184679
0.0886291	0.206866
-0.537133	-0.227572
-0.175413	-0.12135
0.145274	-0.0828104
-0.0634485	-0.236751
0.255576	0.295332
0.110615	-0.102268
0.269318	0.24001
-0.347634	0.522556
-0.0932655	0.0867068
-0.180075	-0.0877547
-0.11884	0.428707
0.0605713	0.318732
0.0752989	0.131465
0.386799	1.09236
0.0820248	0.0781362
0.0179365	0.0106408
0.35586	0.0494746
0.132505	0.0616286
0.185446	0.184359
-0.0783923	0.0614441
0.0896793	-0.135473
0.159726	0.346865
0.202847	0.412119
-0.0435023	0.173094
0.041444	-0.541762
0.0106505	0.424658
-0.189209	-0.0129314
0.0149243	0.406354
-0.146682	-0.374673
-0.0330052	0.298368
-0.0600457	0.364748
0.133671	-0.315577
0.0176896	-0.140935
-0.155684	0.269723
0.119243	-0.139549
0.0179324	0.148896
0.0788234	0.0187893
-0.025585	0.178702
-0.0515607	0.00504791
-0.0270287	-0.0204876
0.036708	-0.0931131
-0.108701	0.308719
0.295638	0.272849
-0.10736	-0.335571
0.122665	-0.0904896
0.289109	1.93584
0.21697	-2.38873
0.0253633	-0.179517
-0.0756325	-0.102493
-0.0885821	0.133098
0.508022	0.150361
-0.00251979	0.327465
0.0979947	0.222122
0.447757	0.0637973
-0.17241	-0.370766
-0.11392	-0.125422
-0.0036972	-0.212528
-0.374449	-0.336061
-0.165137	0.172235
-0.0175526	0.262337
-0.136113	-0.0378884
-0.0751377	-0.273926
-0.119916	-0.21639
0.196441	-0.195419
0.0756217	0.562318
-0.037985	-0.13609
-0.243479	-0.171767
-0.127598	-0.216091
0.385009	0.133962
-0.170221	-0.290498
-0.0485554	-0.126149
-0.352391	-0.174088
-0.0739005	-0.459118
-0.0763022	-0.0353281
-0.3417	-0.163832
-0.0335566	-0.0627052
0.100156	0.130572
-0.0822128	0.401333
-0.179268	0.0645646
-0.23268	0.587676
0.171164	0.840705
0.192739	0.837656
-0.58195	-1.24781
0.151212	-0.166215
-0.16358	-0.0572291
-0.0538802	-0.216803
-0.367944	-0.367164
-0.463182	-0.0170937
-0.308426	-0.249509
-0.034123	0.134272
-0.281855	-0.210608
-0.096724	0.170079
-0.245014	0.0757705
-0.092653	-0.0840586
-0.273863	-0.00109634
0.0527859	-0.270727
-0.218639	-0.212538
-0.0762349	-0.422238
0.0884055	-0.198029
-0.127035	-0.599726
-0.201395	-0.449394
-0.149322	-0.196174
-0.15837	0.00359832
0.143699	-0.104421
-0.0806397	-0.0195725
0.270395	-0.217853
-0.0935748	-0.00470673
0.0824722	-0.0603022
-0.15794	0.181795
-0.055285	-0.0830761
-0.093537	-1.03072
0.0967781	0.0691612
-0.0170623	-0.0862314
0.00280616	-0.349467
-0.260216	-0.122642
-0.0681362	-0.13754
-0.0397257	0.411309
-0.0105795	-0.1036
0.0232246	0.0928352
0.0380281	0.0353484
-0.143116	-0.0474737
0.172549	-0.0179612
-0.176349	-0.237226
-0.0258487	-0.264094
0.038973	0.227657
-0.0821355	-0.309239
0.378586	0.114776
0.0594406	0.0257415
-0.323397	0.0928762
-0.0635081	-0.355785
-0.0250971	-1.38985
0.255844	0.456923
1.21352	0.843408
0.0297676	-0.0453679
-0.0867785	-0.239774
-0.174356	0.194026
-0.0727715	0.00783778
0.0600643	-0.255472
-0.0903971	0.00484043
-0.424098	-0.168048
-0.0872634	0.115824
0.0270206	-0.167585
-0.0916923	0.14797
0.302349	-0.220502
-0.0988288	0.098044
-0.0872351	-0.224006
-0.00668755	-0.299266
-0.0545845	-2.21865
0.218062	-0.045426
-0.14976	-0.0166997
0.0486952	0.287239
-0.0334595	0.0254398
-0.0228083	0.175641
-0.363561	-0.495415
-0.161844	-0.161801
-0.106251	0.26538
-0.105179	-0.259423
-0.144477	-0.096895
-0.235825	-0.313619
0.0594396	0.193541
0.0523045	0.145841
-0.00336298	-0.200169
-0.144577	-0.0603149
0.289491	-0.220911
0.269184	0.236996
0.449934	-0.23306
-0.032111	0.458604
0.0100921	-0.00423939
-0.204279	0.0524779
-0.0959144	-0.0947966
0.0453369	-0.634192
0.110037	-0.0205544
-0.141323	0.23149
-0.0110596	-0.025763
0.140043	0.0733312
-0.0943673	0.160646
0.0729429	0.428176
-0.0464297	0.0303364
0.105511	0.0842249
-0.0894563	0.0439457
-0.147477	-0.202352
-0.477784	-0.115307
-0.0194573	-0.711998
0.121283	0.387314
-0.000111118	0.303539
0.255821	-0.107742
0.00283071	0.0962196
-0.139448	-0.100571
-0.313778	0.126338
0.598281	2.40227
-0.0555401	0.748484
-0.171047	0.18741
0.0990895	0.501514
-0.0550633	0.302816
-0.289255	-0.608025
0.108714	-0.0654847
0.170386	-0.517994
0.072392	-0.157592
-0.0739138	0.25528
-0.0219306	0.318674
0.018037	-0.121544
-0.0480467	-0.124877
-0.555411	0.186738
-0.0588257	0.0504285
-0.147731	-0.094561
0.0960518	0.298255
-0.0185828	-0.229826
0.28668	-0.307097
-0.0473009	-0.212889
0.0281362	0.0398532
0.0289315	0.00035742
-0.0937974	-0.142524
-0.0191144	0.0433638
-0.0151811	0.0496746
-0.102044	0.214898
0.486232	0.527007
0.607342	0.969486
0.468153	0.663333
0.481295	-0.408104
-0.220035	-1.13361
-0.142535	-0.431648
-0.221198	-0.570561
-0.264978	0.237666
-0.196645	-0.353524
-0.184969	-0.710084
-0.325903	-0.227968
0.0521541	0.144839
-0.0712473	-0.56375
0.0570979	0.055135
-0.103683	-0.202912
0.0111004	0.331523
-0.154118	-0.0230064
-0.106111	0.0435873
0.0700732	-0.0309929
-0.106358	-0.0540886
-0.102802	-0.431016
-0.209952	-0.312433
-0.913004	-1.73829
-0.282128	-1.00496
-0.269295	-0.333787
0.2482	-0.176499
0.0163717	-0.63811
-0.123098	0.0940712
-0.472559	0.369078
0.153251	-0.124216
-0.0717798	0.775534
0.442265	-0.0893549
-0.0748795	-0.031026
-0.367208	0.520046
0.201163	0.253648
-0.096616	-0.0800055
-0.0596227	-0.127103
-0.13161	0.0185592
-0.0450202	-0.340633
-0.391498	-0.614658
-0.116723	-0.350815
0.0247988	0.104228
-0.0635848	0.340226
-0.205456	0.650541
-0.0572144	-0.309154
2.10992	1.12571
0.0995275	-0.331753
-0.175215	0.910622
-0.167894	-0.00813484
0.112634	0.0364484
0.13627	0.113083
-0.170674	0.392492
-0.188681	-0.565679
0.154008	0.126716
0.128994	0.13627
0.0816398	-0.460717
1.98268	-0.337454
0.0258296	1.3093
-0.224392	-0.292905
0.00509423	-0.20509
-0.09584	-0.0612327
-0.379573	1.84616
0.305432	-0.0699728
0.259081	0.703527
-0.42265	0.895499
-0.0333121	-0.371297
0.0685323	-0.087665
0.085854	-0.160224
0.0138779	0.0268877
0.192333	0.673467
0.006164	0.260678
-0.0744571	0.611749
-0.0412183	-0.216616
-0.219977	-0.343369
-0.259835	0.114544
-0.0555343	-0.146344
1.14711	-0.135429
0.995055	-0.187946
0.0318122	-0.238406
-0.142094	0.353203
0.261333	-0.25382
0.15291	1.81578
-0.0786599	-0.218655
0.104746	-0.115015
-0.104142	0.285455
0.0329761	0.0550661
0.226206	-0.388466
0.423704	-0.0611305
0.301349	-0.127346
0.0713384	0.108066
-0.173905	0.028884
-0.0524374	0.658613
-0.471292	1.49568
0.0268181	-0.0802156
0.115778	-0.146109
-0.0588177	-0.18394
-0.146547	-0.187918
0.0622411	-0.297323
0.104298	-0.10458
-0.181449	-0.0940106
-0.0955593	-0.00877937
0.100394	-0.729161
-0.110278	-0.129279
-0.122966	0.0880528
0.242165	0.163833
-0.00875332	0.24485
0.037907	-0.0894218
-0.0830639	-0.0114611
-0.190317	0.210973
0.0351874	-0.120358
-0.14242	-0.0165161
0.262451	-0.0746947
0.0821789	0.209622
0.124783	0.724214
0.151196	0.115871
0.25052	-0.0534389
-0.226353	0.262257
0.0136342	-0.209408
0.321909	-0.0742864
0.18659	0.218937
0.261651	0.376265
0.18223	-0.0366432
0.059182	-0.192796
0.0244669	0.191209
-0.0739473	0.166463
0.0822024	-0.670659
0.0998081	-0.0523875
-0.101121	-0.0797383
0.0121437	-0.00892931
-0.21999	-0.189375
0.183567	0.255814
-0.132445	-0.0805851
-0.0597173	-0.717029
0.0515504	-0.179787
-0.183717	-0.082252
-0.0871877	-0.530048
-0.182616	-0.0100485
-0.0361185	0.150469
0.0459385	0.324966
0.147825	-0.908753
-0.120125	0.0131911
-0.0993182	0.0495483
0.208143	0.0628461
0.0324855	0.126181
-0.146834	-0.0490662
-0.0217125	-0.25505
0.173443	0.465678
-0.0597008	-0.0388485
0.233027	-0.0487503
-0.154382	-0.0659957
0.0767812	-0.149059
0.233437	0.341154
-0.130672	0.0407362
0.0934322	-0.422324
0.317072	1.38413
0.107503	-0.0454536
-0.028546	-0.29984
-0.144521	-0.0459915
0.171665	-0.500257
-0.176871	0.423926
-0.194883	-0.0243393
-0.179877	-0.0514595
-0.0709849	0.157237
-0.220641	0.354355
-0.195433	0.130136
-0.193694	-0.0584752
0.0304474	0.0113046
-0.041707	-0.0356748
-0.0389216	-0.283654
-0.156154	-0.0810616
-0.580509	-0.835903
-0.150125	-0.173605
-0.0305548	0.441571
-0.250093	-0.46211
-0.0465071	0.21802
0.212049	0.0664416
-0.173751	-0.38387
-0.117745	0.631921
0.27756	0.937687
0.254681	-0.0113984
0.211221	0.0410845
0.0775279	-0.426668
0.0512602	-0.0792668
0.158216	0.347788
0.231516	0.224476
-0.0176629	-0.128518
-0.0607597	0.116535
-0.0559885	-0.186841
0.112003	0.00873921
0.10146	-0.162291
-0.00518105	-0.23044
-0.171177	-0.0263967
-0.191766	-0.0357895
-0.0773103	-0.0433249
0.0492643	0.831244
0.233152	0.132556
-0.0146954	0.17639
0.25893	0.11738
-0.242895	0.0475776
-0.186466	-0.172322
0.0135668	-0.0161027
0.0207619	-0.656062
-0.0284079	-0.00275197
0.0383833	-0.171143
-0.0237288	-0.256076
-0.0338243	0.0188047
-0.00295003	-0.161479
-0.0455547	0.588328
0.451337	1.89058
0.0281443	-0.0224831
-0.0965095	-0.438644
-0.0979331	0.0403551
-0.211849	-0.165682
0.113395	-0.077597
0.141365	0.355309
-0.627436	-0.404541
-0.0668093	-0.15968
-0.10359	-0.293452
0.309649	-0.190242
-0.232291	-0.83917
-0.191487	0.0751047
0.368148	0.0715508
0.374455	0.189083
1.58957	0.844168
-0.285653	0.369277
0.0730203	-0.555
-0.045396	-0.713654
0.112961	0.398699
0.189747	-0.113474
-0.18015	-0.314657
0.373053	1.30942
-0.15112	-0.485312
0.0347355	0.397428
-0.266908	0.190277
0.0382159	-0.511865
0.464968	-0.199341
0.128806	-0.21906
0.0676912	0.239024
-0.0533699	0.131569
0.406699	-0.164841
0.0698378	-0.450358
-0.0996941	-0.255971
-0.0696735	-0.101215
-0.00965297	-0.387633
0.202092	-0.354706
0.00825294	-0.0216403
-0.0959955	0.244401
0.961327	-0.147174
0.258159	0.0790566
-0.00345324	-0.00833814
0.0471491	0.174557
-0.0866253	-0.228165
0.189283	0.337149
0.117221	0.0473043
-0.102779	-0.213162
0.257743	-0.624836
-0.191957	0.470146
-0.122162	0.556684
-0.160263	-0.103118
-0.677558	-0.272544
0.215767	-0.0268317
0.00482914	-0.224832
0.117555	0.0536891
-0.0091635	-0.0148941
0.191749	-0.484417
0.0736661	0.123181
0.121397	0.230404
-0.122145	0.330001
0.187919	0.248581
0.0122445	-0.0138728
0.149342	0.302951
-0.261753	0.287616
0.00352547	0.0546469
-0.592201	0.492812
0.0629456	-0.57412
0.0748505	-0.845115
-0.224823	0.167303
-0.31591	0.100572
-0.629421	-0.327246
0.182038	-0.382194
0.443669	-0.020206
0.21882	0.459051
0.0703247	0.178346
0.0645227	-0.0951033
0.179935	0.344454
0.243854	0.174865
-0.277206	0.00312282
0.104679	0.0290003
0.0263984	-0.271677
0.221614	0.0452334
-0.0647024	-0.0428525
0.0739501	0.0322288
1.3397	0.376736
0.100794	-0.394151
-0.480094	-0.262076
-0.0799945	-0.226457
-0.361636	0.027917
-0.112935	0.0189721
0.43856	0.134485
-0.115476	-0.271546
0.0343202	-0.0968798
-0.147035	-0.0171318
-0.10811	-0.00566292
-0.00238622	0.405044
0.117813	1.27328
0.288859	0.104096
-0.114622	0.090101
0.0678907	-0.0159561
-0.0740882	0.0049855
0.272842	0.313891
0.289317	0.236496
0.059373	0.0165571
-0.188718	-0.17806
-0.191373	-0.0459124
-0.189731	-0.00493277
-0.212613	-0.244133
0.200666	0.0903389
0.466943	0.166077
0.0963383	-0.715079
-0.0749036	0.0692242
0.0356191	-0.232503
0.0423386	0.39651
0.0325995	0.433233
-0.026613	-0.389193
-0.0733238	0.18514
1.31879	-0.040549
-0.22532	-0.354644
-0.171186	-0.0482247
0.40535	0.0851166
-0.231011	-0.162967
-0.276495	-0.00477322
0.0823903	0.0499367
-0.0634618	0.310465
-0.259357	0.317125
0.0462039	0.241605
-0.049574	0.0882759
0.431892	-0.323094
0.495956	0.0292459
-0.183666	0.756041
-0.0126943	-0.0593021
-0.0286917	0.223816
-0.152806	-0.0336383
0.187569	-0.227561
-0.201711	0.186429
0.0324504	-0.115859
-0.0495787	0.00645532
-0.0308544	-0.198899
-0.0316648	-0.0364408
-0.133329	0.224031
-0.00521181	0.356402
0.158932	0.0865041
-1.15049	0.335624
0.13222	0.189907
0.174364	-0.558584
-0.073949	-0.0740227
-0.824672	-0.0231988
0.00292992	-0.0816881
0.168733	0.242539
0.128504	-0.086405
-0.0242168	0.1472
-0.170382	0.0126857
0.168997	-0.0491126
-0.132598	-0.696739
0.0402932	0.0554116
-0.220677	-0.0712905
3.81904	2.46105
1.83356	-0.147602
0.113098	0.172627
-0.000217601	0.0508148
0.303028	0.664655
0.063836	-0.04437
0.0452585	0.100107
-0.398799	0.199485
-0.544835	-0.0790222
0.14469	-0.161025
0.531391	0.734682
0.14925	0.0999432
0.188894	0.0102936
-0.0546912	-0.097366
-0.114355	0.0322049
-0.216628	0.203451
0.0375991	0.222592
0.180947	-0.207913
0.0926156	-0.122396
-0.257596	0.0151902
0.0923478	0.207386
0.0321944	-0.163322
0.19733	0.0977198
0.174624	-0.0721053
0.0898428	0.304441
-0.196938	-0.325281
0.195858	-0.261515
-0.672442	0.12432
0.0407479	-0.481319
-0.247401	-0.345971
-0.15097	-0.0683476
-0.172793	0.348997
0.123841	0.343071
-0.000522538	0.113724
-0.184469	-0.0489347
0.0989969	0.209986
0.125294	0.564941
0.00530339	0.555925
-0.178521	0.342606
0.575025	0.677233
-0.184879	-1.25035
-0.182591	0.481821
-0.26826	-0.0899854
-0.126413	0.480507
0.14561	-0.104719
-0.0769272	0.000788156
-0.0480148	0.254254
-0.208749	-1.03996
0.0200007	-0.112214
-0.507293	-0.0705282
0.0767817	-0.17874
-0.192521	0.234269
-0.0605258	-0.0827683
0.0175122	0.0594135
0.105423	-0.471044
-0.108694	0.834393
0.0310905	0.364093
-0.0894164	0.1047
0.246999	-0.23993
-0.00908026	0.230182
0.265813	0.37842
-0.0717809	-0.277087
0.0332031	-0.0888771
-0.0961641	-0.244631
-0.179323	-0.164575
-0.0731539	-0.438111
0.0769217	-0.355333
0.0204567	-0.0174951
-0.183796	0.0296799
-0.216352	-0.0259838
-0.0995751	0.186129
0.134371	0.0617815
-0.0227908	-0.30194
-0.0349916	-0.231345
0.169515	0.401063
0.00774762	-0.149207
0.223699	NA
0.25833	0.16672
-0.0725534	-0.0197357
0.0131213	0.0987936
-0.119242	0.111861
-0.356005	-0.084274
-0.226456	-0.0352395
-0.148635	-0.214765
0.125125	0.200614
-0.0257094	0.398624
0.0026224	-0.333139
-0.076263	-0.720692
-0.274696	0.354136
0.103768	-0.325792
-0.274085	0.266876
0.564707	1.07013
-0.171472	0.407076
-0.079606	0.259262
-0.0428318	0.178835
0.490402	-0.529224
0.0569545	0.961261
-0.0230637	0.318859
0.339685	-0.339313
0.0880001	-0.458362
-0.136296	0.0232523
0.240263	-0.454761
-2.17601	-1.15146
-0.0715139	-0.00173798
-0.0552605	-0.029873
0.11238	0.619713
0.326688	0.277018
0.0711271	-0.0797982
0.00516387	0.0186864
0.0599951	3.50147e-05
-0.0855808	0.0368666
-0.0190121	-0.281181
-0.158086	0.0839193
-0.14016	-0.176195
0.0471267	0.517366
0.0224838	-0.00755714
0.693231	1.49543
-0.169392	-0.183036
-0.361082	-0.342029
-0.0152117	-0.109107
0.117253	0.366145
-0.0310368	-0.208233
0.103841	0.113372
0.124421	0.183575
0.0143711	-0.061246
-0.275973	0.650623
-0.185429	-0.0211429
-0.168409	0.135549
-0.0367812	0.0406219
-0.361879	-0.317002
-0.557243	-0.771116
0.285622	1.66174
-0.116171	0.0464605
0.671042	-0.0697925
0.0884455	-0.233026
0.139134	0.00405774
-0.0806559	-0.00171104
-0.122803	0.08882
-0.488522	0.359166
0.241441	-0.535346
0.439005	-0.0238027
-0.283489	-0.349458
-0.120175	-0.0773501
-0.122478	-0.119282
0.058169	0.181123
-0.245849	-0.075142
0.0601708	-0.361954
0.533564	0.439835
0.0937235	0.0601944
0.235195	0.141739
-0.107562	0.420897
0.0665537	-0.519745
0.129482	0.382436
-0.128182	0.925085
0.188532	0.160025
0.074674	0.557749
-0.0861544	0.421272
0.38147	1.16138
-0.152195	-0.102523
0.188669	-0.797033
0.0714147	-0.0461738
0.0888788	0.013135
0.0473661	-0.038324
0.149412	0.0869013
-0.315401	0.0265516
0.476192	0.160062
1.17043	-0.203901
0.390508	0.598844
0.132635	0.138171
0.24269	-0.105885
-0.231729	-0.129708
0.0439835	-0.292547
0.0141709	0.25412
-0.159954	0.0895158
-0.0386894	-0.0944922
-0.037979	0.124897
0.146974	0.0696314
0.133683	-0.0851116
0.400016	-0.0834485
-0.182564	0.0212482
0.0596626	-0.0641298
0.328258	-0.413568
0.0348611	0.80067
0.0741519	0.0898717
-0.536026	-0.586509
-0.384181	-0.368691
0.0413053	0.0810188
-0.0957619	-0.101161
-0.110942	-0.0414884
0.0725596	0.347052
0.184454	0.170145
0.11257	-0.0826665
-0.173584	0.0449036
-0.114746	-0.213591
-0.162749	0.0611713
0.0271228	-0.283836
0.202174	-0.529338
-0.0776505	-0.440526
0.187929	0.415566
-0.0220433	-0.231383
0.0316185	0.270796
0.0177923	0.14937
0.0230634	-0.329531
-0.12386	0.113578
-0.152853	-0.143762
0.0560941	0.0719781
-0.0388711	-0.662321
-0.0221528	0.122974
-0.101442	-0.285814
0.781573	2.15194
-0.151248	-0.00676659
0.126774	-0.060639
-0.158585	-0.305092
-0.204033	-0.1182
-0.0348672	0.440588
-0.0115163	-0.217274
0.292224	0.9838
-0.195631	0.290001
-0.00189005	-0.11097
-0.188889	-0.0948618
0.0207231	0.69255
-0.081121	0.242996
0.0337726	0.264176
0.00927517	0.308822
0.236928	-0.041197
-0.0513489	-0.253066
0.177864	0.334092
-0.0867063	0.354019
-0.139026	0.186264
0.551556	0.0162194
0.246578	-0.213085
0.0194937	0.171384
-0.000306622	0.326106
-0.0435948	0.150161
-0.124304	-0.0284673
-0.132698	-0.186977
-0.101401	0.0286361
-0.0121278	0.127396
0.0843864	0.0108037
