# Supplementary material for: Gene regulation by convergent promoters
Source: Nat Genet. 2025 Jan 6;57(1):206–17. doi: 10.1038/s41588-024-02025-w (PMC11735407; doi:10.1038/s41588-024-02025-w)
Supplement: Supplementary file 16 — Source Data. [file 41588_2024_2025_MOESM16_ESM.xlsx]

## Sheet: ExtDataFig7a
	TSS#1	TSS#2	TSS#3	TSS#4
AEN	0.51745	2.22755	3.67747	-0.00928588
BBC3	3.75217	4.01161	1.97557	3.88942
DDB2	-1.32878	2.55429	0.413904	1.70404
DHRS3	5.57749	4.40621	4.35235	2.56811
DOCK8	1.27801	1.05658	0.511505	-0.0258002
GDF15	5.95252	6.83903	5.3882	4.63215
PANK1	4.4756	1.86681	2.49042	1.1045
SERTAD1	4.2938	2.26925	3.45857	2.57405
XPC	-0.717936	2.33351	0.0841915	2.10265
ASCC3	-0.410612	2.1133	4.33681	4.13049
BLOC1S2	1.24133	1.16623	2.41661	3.58136
FOSL1	5.60234	4.81753	6.32404	5.53279
HHAT	2.95864	3.22026	3.26772	3.3793
HRAS	1.43179	1.21686	3.78757	4.23666
NINJ1	0.412615	2.00305	3.3974	2.99529
PIDD1	-0.121635	2.88718	6.33205	6.40675
RNF19B	-0.224413	2.23704	6.76438	3.7402
SARS1	-1.37509	1.01032	2.25974	4.46523
SLC12A4	-1.30978	2.29058	2.51992	4.78778
TRIP6	-1.33296	0.455901	2.36272	0.391863
TSKU	2.73214	2.37827	2.68411	2.87005
ZNF337	1.42592	1.38693	3.72151	4.72242
BTG2	2.46258	2.97264	5.07083	5.44729
CDKN1A	5.61804	6.40806	4.92699	6.76413

## Sheet: ExtDataFig7b
	TSS#1	TSS#2	TSS#3	TSS#4
ACD	-1.28418	-1.21473	0.354807	-2.07756
ANLN	0.091314	-3.47224	-2.65205	-1.02765
ANP32E	-4.82873	-3.01987	-1.02603	-0.90433
ARL6IP6	0.633283	-1.83172	-0.336387	-2.40142
C9orf40	0.0022478	-0.693946	-1.08205	-0.137274
CCNB2	-1.59972	-3.67144	-3.67277	-1.74112
CDC7	-1.50263	-2.28551	-4.07775	-2.3019
CDKN2C	0.794372	-2.4732	-0.307441	-1.81728
CDT1	-1.31685	-2.47606	-2.9171	-3.60438
CENPH	-1.23605	-2.24142	-4.4436	-1.41037
CENPN	0.580032	-2.77861	0.513425	1.47074
CENPU	-1.84278	-2.138	-3.45458	-4.91159
CKAP2L	-3.21244	-4.01521	-3.25996
CKAP5	-0.289448	-1.11841	1.06528	0.185426
CLSPN	-2.36013	-2.58739	-0.661787	0.809269
CSE1L	0.959576	-0.472759	0.52669	2.20144
DARS2	-2.53484	-2.29215	-1.46323	-1.9223
DLEU1	-1.34723	-1.67828	-0.0716718	-0.983528
FANCC	-0.652584	-1.63319	-0.434916	-2.15149
GINS3	-0.307441	-2.34427	-1.02071	-0.307441
H2AZ1	1.53249	-1.44952	-0.927938	-1.36779
HMBS	-2.52511	-0.932204	-0.117042	0.156391
HMGB1	-2.49226	-1.96416	-0.353584	0.805838
HNRNPA3	0.217165	-0.440746	0.464822	0.0230864
HROB		-1.62889	-1.31305	0.920946
KHK	-1.6698	-3.2571	-3.04143	-3.46055
KIF23	-2.07501	-3.57294	1.72384
LRR1	1.28705	-1.31067	-1.10125	0.1641
MASTL	0.633101	-3.34998	-0.969558	-0.237122
MCM4	-1.24155	-1.3557	1.87976	-0.569454
MND1	-1.59972	-2.30556	-1.59588	0.474822
MYC	-1.64529	-0.750795	1.81086	-0.295066
NUCKS1	-3.17922	-0.899853	-0.128507	2.62342
PKMYT1	-1.51689	-2.766	-0.59166	-2.7139
PLK1	-2.03607	-5.39638	-2.03228	-0.871346
PLK4	-1.73036	-3.12003	-2.35902	-2.0594
RECQL4	-0.0475783	-2.09561	-2.81848	-2.87397
RSRC1		-0.376489	0.0092147	-1.5894
SLC25A36	-0.324918	-0.183933	-1.98056	-1.53735
SMC4	-2.07313	-1.92547	4.32387	-2.36314
STAG1	0.784117	-0.946386	-1.1099	-0.906521
SUV39H1	0.894749	-1.27671	-2.85898	-3.03062
TCEA1	-0.187774	-0.412934	0.836344	-1.20873
TFAP4	-2.47872	-3.01871	-0.493051	-2.22739
TNPO2	-2.31667	-0.711009	-1.56796	-2.44349
TROAP	-0.145	-3.95386	0.51304	-2.1441
UHRF1	-2.60407	-2.95945	-2.01066	-0.307441
WEE1	0.328853	-0.241174	0.182343	-1.12997
ZNF367	1.88609	-2.38791	-0.211787	-0.0361045
FUS	0.900596	-1.14963	-0.645119	-1.38772
GMNN	-0.98568	-0.871156	-0.420462	0.370667
NASP	0.417783	-1.66517	-1.95107	-0.221242
PHF19	-4.32955	-4.30036	-3.22294	-4.57903
UNG	-1.32942	-2.88115	-2.26137	-0.544248
YEATS4	-1.95486	-1.12262	-2.23204	-1.5432
CENPM	-2.8243	-3.08197	-2.21364	-3.08628
MCM7	0.407568	-2.02641	-1.43806	2.41536
POC5	-0.569396	-0.893391	-0.199404	-1.59588
SMC1A	2.5085	-0.664161	-0.475864	-0.0314675

## Sheet: ExtDataFig7c
	TSS#1	TSS#2	TSS#3	TSS#4
CCNG2	2.83626	0.817408	-0.48112	0.574224
CIC	0.126733	0.548662	2.1948	1.01076
DDIT4	-0.797176	0.354331	-0.192722	-0.111426
MAF	2.20517	2.98808	2.2742	0.214789
REV3L	-0.437863	0.749835	1.09422	0.638424
RFX5	-3.33551	0.267711	0.642556	0.617496
SLC43A2	0.0620228	1.30563	-0.660085	1.8715
SOX12	0.906831	0.509485	-0.649301	-0.0642897
PIK3IP1	0.799613	1.85974	0.694559	0.662384
TSC22D1	-0.87083	0.887782	0.113963	0.410597

## Sheet: ExtDataFig7d
		DMSO			Nutlin-3a
PTP4A1	parental	1.001	1.005	1	1.189	1.224	1.345
	wild-type	1.522	1.063	1.092	1.942	1.159	1.274
	p53RE KO1	0.555	0.387	0.477	0.421	0.266	0.254
	p53RE KO2	1.284	0.759	0.848	0.831	0.617	0.663
daPTP4A1	parental	1.003	1.024	1.001	9.407	12.561	13.642
	wild-type	1.658	1.809	1.529	19.023	21.04	17.415
	p53RE KO1	0.612	0.509	0.709	1.519	1.618	1.236
	p53RE KO2	0.972	0.696	0.915	2.631	2.867	3.092
MDM2	parental	1	1	1.005	12.318	10.565	12.631
	wild-type	1.315	0.983	1.073	15.196	10.536	12.055
	p53RE KO1	1.684	0.793	0.901	15.391	9.183	9.991
	p53RE KO2	1.677	1.191	1.374	13.937	13.002	9.953
