# Supplementary material for: Gene regulation by convergent promoters
Source: Nat Genet. 2025 Jan 6;57(1):206–17. doi: 10.1038/s41588-024-02025-w (PMC11735407; doi:10.1038/s41588-024-02025-w)
Supplement: Supplementary file 17 — Source Data. [file 41588_2024_2025_MOESM17_ESM.xlsx]

## Sheet: ExtDataFig8b
dataset	overlap	number	pct
MCF7	three	1964	0.359971
MCF7	two	1365	0.250183
MCF7	one	2163	0.396444
RPE1	three	1964	0.40545
RPE1	two	1737	0.358588
RPE1	one	1202	0.248142
U2OS	three	1964	0.288442
U2OS	two	2261	0.332061
U2OS	one	2649	0.389044

## Sheet: ExtDataFig8c_u2os
chr	start	end	strand	reads	SP	celltype	mean_TPM
chr1	2413810	2413810	-	4.5	b_ccP|noCpG	U2OS	14.6254
chr1	2546399	2546399	+	54.6667	b_ccP|noCpG	U2OS	2.11544
chr1	6491666	6491666	-	25.3333	b_ccP|noCpG	U2OS	12.3026
chr1	11020510	11020510	+	16	b_ccP|noCpG	U2OS	66.7715
chr1	11055924	11055924	-	9.83333	b_ccP|noCpG	U2OS	298.577
chr1	11908151	11908151	+	1568.83	b_ccP|noCpG	U2OS	0.0954782
chr1	11926412	11926412	-	914.333	b_ccP|noCpG	U2OS	61.9394
chr1	13068676	13068676	+	235.833	b_ccP|noCpG	U2OS	0.0383311
chr1	15152565	15152565	+	55.1667	b_ccP|noCpG	U2OS	13.8732
chr1	16156068	16156068	-	2313.5	b_ccP|noCpG	U2OS	100.787
chr1	19800022	19800022	-	75.3333	b_ccP|noCpG	U2OS	8.36942
chr1	20698566	20698566	-	207.333	b_ccP|noCpG	U2OS	7.26025
chr1	23369836	23369836	-	8.66667	b_ccP|noCpG	U2OS	9.54681
chr1	23593633	23593633	-	11.6667	b_ccP|noCpG	U2OS	0.348109
chr1	23743154	23743154	+	13.8333	b_ccP|noCpG	U2OS	47.7045
chr1	23959286	23959286	+	113.167	b_ccP|noCpG	U2OS	46.3223
chr1	24413781	24413781	-	135.833	b_ccP|noCpG	U2OS	15.8908
chr1	24502343	24502343	+	51.1667	b_ccP|noCpG	U2OS	12.5844
chr1	25813901	25813901	+	3	b_ccP|noCpG	U2OS	0
chr1	26693216	26693216	+	28.3333	b_ccP|noCpG	U2OS	34.3439
chr1	27366960	27366960	-	177	b_ccP|noCpG	U2OS	17.4054
chr1	28506043	28506043	+	6287.67	b_ccP|noCpG	U2OS	148.156
chr1	28536027	28536027	+	5	b_ccP|noCpG	U2OS	148.156
chr1	30824265	30824265	+	43	b_ccP|noCpG	U2OS	0.565582
chr1	31576514	31576514	+	2892	b_ccP|noCpG	U2OS	74.0604
chr1	31577917	31577917	-	7.83333	b_ccP|noCpG	U2OS	1.08124
chr1	31761032	31761032	-	26.3333	b_ccP|noCpG	U2OS	38.6933
chr1	32650931	32650931	-	147.833	b_ccP|noCpG	U2OS	26.8495
chr1	32816766	32816766	+	4.33333	b_ccP|noCpG	U2OS	17.1572
chr1	34781213	34781213	+	222.667	b_ccP|noCpG	U2OS	17.9904
chr1	39204694	39204694	+	1069.17	b_ccP|noCpG	U2OS	44.2735
chr1	40709365	40709365	+	143.333	b_ccP|noCpG	U2OS	104.472
chr1	41484682	41484682	-	63.3333	b_ccP|noCpG	U2OS	10.1597
chr1	42335879	42335879	-	9.66667	b_ccP|noCpG	U2OS	45.0349
chr1	42846421	42846421	-	163.667	b_ccP|noCpG	U2OS	4.05829
chr1	42943248	42943248	-	12.8333	b_ccP|noCpG	U2OS	94.2983
chr1	42959103	42959103	+	100.667	b_ccP|noCpG	U2OS	0.516174
chr1	43172558	43172558	-	27.5	b_ccP|noCpG	U2OS	333.998
chr1	43367712	43367712	-	166.333	b_ccP|noCpG	U2OS	214.746
chr1	43991414	43991414	+	5	b_ccP|noCpG	U2OS	30.1093
chr1	44031605	44031605	-	387.167	b_ccP|noCpG	U2OS	24.898
chr1	44808522	44808522	+	127	b_ccP|noCpG	U2OS	12.9846
chr1	45340413	45340413	-	119.167	b_ccP|noCpG	U2OS	0.807344
chr1	45688109	45688109	-	115.167	b_ccP|noCpG	U2OS	66.1729
chr1	45688195	45688195	+	554.5	b_ccP|noCpG	U2OS	52.3159
chr1	47314835	47314835	-	33.5	b_ccP|noCpG	U2OS	21.3438
chr1	51518271	51518271	+	5.16667	b_ccP|noCpG	U2OS	0.785693
chr1	51519274	51519274	-	252.333	b_ccP|noCpG	U2OS	28.6988
chr1	51840412	51840412	-	38.8333	b_ccP|noCpG	U2OS	129.853
chr1	52365443	52365443	+	44	b_ccP|noCpG	U2OS	1.52898
chr1	54413478	54413478	-	42.3333	b_ccP|noCpG	U2OS	42.067
chr1	58546216	58546216	+	5.16667	b_ccP|noCpG	U2OS	0.0154649
chr1	61082420	61082420	+	482.167	b_ccP|noCpG	U2OS	4.08357
chr1	66924989	66924989	+	571.667	b_ccP|noCpG	U2OS	23.9879
chr1	67685200	67685200	+	7644	b_ccP|noCpG	U2OS	178.998
chr1	67832306	67832306	+	13	b_ccP|noCpG	U2OS	0.0477646
chr1	68232834	68232834	-	18.1667	b_ccP|noCpG	U2OS	57.5422
chr1	68881766	68881766	+	20.8333	b_ccP|noCpG	U2OS	1.61907
chr1	69055837	69055837	+	5.66667	b_ccP|noCpG	U2OS	0.0687328
chr1	72899239	72899239	-	124.833	b_ccP|noCpG	U2OS	1.88021
chr1	74733047	74733047	-	690	b_ccP|noCpG	U2OS	37.7825
chr1	74733151	74733151	+	1390.83	b_ccP|noCpG	U2OS	34.2868
chr1	76700101	76700101	+	239.333	b_ccP|noCpG	U2OS	2161.92
chr1	77532110	77532110	+	3045.67	b_ccP|noCpG	U2OS	13.2679
chr1	77888530	77888530	+	451	b_ccP|noCpG	U2OS	16.4418
chr1	85578196	85578196	-	320.167	b_ccP|noCpG	U2OS	28.9276
chr1	85581579	85581579	+	66	b_ccP|noCpG	U2OS	339.653
chr1	91021472	91021472	-	49.5	b_ccP|noCpG	U2OS	25.8853
chr1	93179972	93179972	+	13.5	b_ccP|noCpG	U2OS	4.23407
chr1	100894913	100894913	+	178.333	b_ccP|noCpG	U2OS	3.78326
chr1	107140074	107140074	+	75.3333	b_ccP|noCpG	U2OS	4.93536
chr1	108200864	108200864	-	18.8333	b_ccP|noCpG	U2OS	29.3938
chr1	108420696	108420696	+	12	b_ccP|noCpG	U2OS	0.272404
chr1	109619836	109619836	+	1250.83	b_ccP|noCpG	U2OS	107.78
chr1	109620607	109620607	+	96.5	b_ccP|noCpG	U2OS	107.78
chr1	110034623	110034623	+	1758.83	b_ccP|noCpG	U2OS	40.8328
chr1	111139476	111139476	+	47.3333	b_ccP|noCpG	U2OS	30.2322
chr1	111542012	111542012	+	249	b_ccP|noCpG	U2OS	32.0957
chr1	111755169	111755169	+	5.5	b_ccP|noCpG	U2OS	33.3287
chr1	112674438	112674438	+	239.167	b_ccP|noCpG	U2OS	52.2728
chr1	112674734	112674734	+	362.667	b_ccP|noCpG	U2OS	52.2728
chr1	112704889	112704889	-	29.8333	b_ccP|noCpG	U2OS	314.826
chr1	113449659	113449659	+	1997.17	b_ccP|noCpG	U2OS	85.316
chr1	114032377	114032377	+	2.5	b_ccP|noCpG	U2OS	0.111173
chr1	114535963	114535963	+	11	b_ccP|noCpG	U2OS	106.763
chr1	114670516	114670516	-	5.33333	b_ccP|noCpG	U2OS	3.84785
chr1	114757993	114757993	-	1073.33	b_ccP|noCpG	U2OS	554.046
chr1	119711935	119711935	+	2649.33	b_ccP|noCpG	U2OS	241.556
chr1	120723988	120723988	+	37.1667	b_ccP|noCpG	U2OS	11.1933
chr1	147204949	147204949	-	64.8333	b_ccP|noCpG	U2OS	263.861
chr1	150236111	150236111	-	5104.67	b_ccP|noCpG	U2OS	97.6395
chr1	150364146	150364146	+	717.5	b_ccP|noCpG	U2OS	19.2153
chr1	150562124	150562124	-	42.1667	b_ccP|noCpG	U2OS	0.0712161
chr1	151327656	151327656	-	475.833	b_ccP|noCpG	U2OS	65.447
chr1	151347292	151347292	-	190.333	b_ccP|noCpG	U2OS	36.6555
chr1	151762942	151762942	+	25.8333	b_ccP|noCpG	U2OS	3.61839
chr1	151992454	151992454	-	88.6667	b_ccP|noCpG	U2OS	1276.38
chr1	153545805	153545805	-	211.667	b_ccP|noCpG	U2OS	67.4799
chr1	153565577	153565577	-	11007.5	b_ccP|noCpG	U2OS	1280.78
chr1	153566829	153566829	-	53	b_ccP|noCpG	U2OS	1280.78
chr1	153609354	153609354	-	438.833	b_ccP|noCpG	U2OS	724.582
chr1	153613136	153613136	-	8132.83	b_ccP|noCpG	U2OS	724.582
chr1	153923469	153923469	-	4.66667	b_ccP|noCpG	U2OS	19.4523
chr1	153967724	153967724	-	32.3333	b_ccP|noCpG	U2OS	1.34025
chr1	153986338	153986338	-	3837.17	b_ccP|noCpG	U2OS	58.8054
chr1	154220162	154220162	+	25.8333	b_ccP|noCpG	U2OS	129.785
chr1	154325553	154325553	+	900.5	b_ccP|noCpG	U2OS	35.0835
chr1	154968972	154968972	-	35	b_ccP|noCpG	U2OS	241.703
chr1	154970746	154970746	-	2976.67	b_ccP|noCpG	U2OS	241.703
chr1	155135329	155135329	+	40.1667	b_ccP|noCpG	U2OS	63.7822
chr1	155562029	155562029	+	10	b_ccP|noCpG	U2OS	7.30873
chr1	155687947	155687947	+	7.83333	b_ccP|noCpG	U2OS	103.281
chr1	155979150	155979150	-	34	b_ccP|noCpG	U2OS	46.2363
chr1	156126188	156126188	+	7	b_ccP|noCpG	U2OS	552.443
chr1	156661439	156661439	-	1329.67	b_ccP|noCpG	U2OS	50.7194
chr1	156744288	156744288	-	116.167	b_ccP|noCpG	U2OS	490.346
chr1	157045109	157045109	-	10.6667	b_ccP|noCpG	U2OS	19.2694
chr1	159923733	159923733	-	18.1667	b_ccP|noCpG	U2OS	829.031
chr1	160261733	160261733	+	7.33333	b_ccP|noCpG	U2OS	0.495298
chr1	161132666	161132666	-	586.667	b_ccP|noCpG	U2OS	41.882
chr1	161153977	161153977	+	1879.5	b_ccP|noCpG	U2OS	150.448
chr1	166277617	166277617	-	2774.5	b_ccP|noCpG	U2OS	76.4734
chr1	167721191	167721191	+	23	b_ccP|noCpG	U2OS	38.7695
chr1	167937054	167937054	-	8.83333	b_ccP|noCpG	U2OS	40.5061
chr1	167937184	167937184	+	5.16667	b_ccP|noCpG	U2OS	56.4436
chr1	169794781	169794781	+	9.83333	b_ccP|noCpG	U2OS	7.28819
chr1	173824974	173824974	+	133.667	b_ccP|noCpG	U2OS	32.8768
chr1	178094009	178094009	-	25	b_ccP|noCpG	U2OS	1.53497
chr1	178094103	178094103	+	145.833	b_ccP|noCpG	U2OS	10.8846
chr1	179882296	179882296	+	149.5	b_ccP|noCpG	U2OS	33.1873
chr1	183569224	183569224	-	189	b_ccP|noCpG	U2OS	16.3825
chr1	185317242	185317242	-	3158	b_ccP|noCpG	U2OS	70.6317
chr1	186375733	186375733	-	65.6667	b_ccP|noCpG	U2OS	37.3102
chr1	187072506	187072506	+	113.167	b_ccP|noCpG	U2OS	4.00839
chr1	198937428	198937428	-	113.5	b_ccP|noCpG	U2OS	0.0498665
chr1	200374676	200374676	-	232.167	b_ccP|noCpG	U2OS	17.0036
chr1	201171516	201171516	-	3.66667	b_ccP|noCpG	U2OS	94.991
chr1	201739301	201739301	+	15.3333	b_ccP|noCpG	U2OS	9.00675
chr1	201829584	201829584	-	22.8333	b_ccP|noCpG	U2OS	1.30759
chr1	203127750	203127750	+	99.3333	b_ccP|noCpG	U2OS	15.2662
chr1	205351219	205351219	+	63.6667	b_ccP|noCpG	U2OS	62.7602
chr1	205449965	205449965	-	1615.5	b_ccP|noCpG	U2OS	5.37884
chr1	205504597	205504597	+	286.167	b_ccP|noCpG	U2OS	16.7888
chr1	208244327	208244327	-	198.667	b_ccP|noCpG	U2OS	3.8436
chr1	209651373	209651373	-	283	b_ccP|noCpG	U2OS	305.718
chr1	210328251	210328251	+	110.333	b_ccP|noCpG	U2OS	17.8099
chr1	210439587	210439587	+	319.333	b_ccP|noCpG	U2OS	17.8099
chr1	214552479	214552479	-	64.1667	b_ccP|noCpG	U2OS	26.5205
chr1	218345335	218345335	+	2013.5	b_ccP|noCpG	U2OS	40.9151
chr1	218346927	218346927	+	71.8333	b_ccP|noCpG	U2OS	40.9151
chr1	222713347	222713347	-	10.6667	b_ccP|noCpG	U2OS	12.0851
chr1	224434796	224434796	-	771	b_ccP|noCpG	U2OS	38.4527
chr1	225428820	225428820	-	12.6667	b_ccP|noCpG	U2OS	91.868
chr1	225700668	225700668	+	132.667	b_ccP|noCpG	U2OS	3.37905
chr1	227563555	227563555	+	274.5	b_ccP|noCpG	U2OS	2.54866
chr1	230869578	230869578	-	14.8333	b_ccP|noCpG	U2OS	30.8678
chr1	232950857	232950857	+	26	b_ccP|noCpG	U2OS	24.76
chr1	234357007	234357007	+	35.3333	b_ccP|noCpG	U2OS	7.32049
chr1	234357164	234357164	-	657.5	b_ccP|noCpG	U2OS	218.957
chr1	236524530	236524530	-	5.66667	b_ccP|noCpG	U2OS	0.325799
chr1	238486035	238486035	-	263	b_ccP|noCpG	U2OS	2.45574
chr1	244969778	244969778	+	57	b_ccP|noCpG	U2OS	3.96619
chr10	4243781	4243781	-	74.3333	b_ccP|noCpG	U2OS	0.515339
chr10	10794928	10794928	-	1449.5	b_ccP|noCpG	U2OS	8.59303
chr10	17216310	17216310	-	14.6667	b_ccP|noCpG	U2OS	31.1318
chr10	17228229	17228229	+	7.66667	b_ccP|noCpG	U2OS	2612.67
chr10	22252070	22252070	+	75.8333	b_ccP|noCpG	U2OS	3.87209
chr10	23104140	23104140	+	2.66667	b_ccP|noCpG	U2OS	11.5619
chr10	23344796	23344796	-	14.3333	b_ccP|noCpG	U2OS	0.385472
chr10	25716727	25716727	+	3	b_ccP|noCpG	U2OS	0.1014
chr10	27241862	27241862	-	32.8333	b_ccP|noCpG	U2OS	16.4676
chr10	27243045	27243045	-	35	b_ccP|noCpG	U2OS	16.4676
chr10	29634970	29634970	-	60.6667	b_ccP|noCpG	U2OS	19.7007
chr10	32446175	32446175	+	148.5	b_ccP|noCpG	U2OS	0.897824
chr10	32912108	32912108	-	101	b_ccP|noCpG	U2OS	519.063
chr10	42367991	42367991	-	140.833	b_ccP|noCpG	U2OS	1.44098
chr10	42475541	42475541	+	907.333	b_ccP|noCpG	U2OS	23.1415
chr10	43420625	43420625	+	193.5	b_ccP|noCpG	U2OS	9.18106
chr10	47484041	47484041	-	71.6667	b_ccP|noCpG	U2OS	8.09567
chr10	47991881	47991881	-	1383.83	b_ccP|noCpG	U2OS	20.7633
chr10	50990887	50990887	+	106	b_ccP|noCpG	U2OS	2.44613
chr10	59362548	59362548	-	155	b_ccP|noCpG	U2OS	4.87734
chr10	61901698	61901698	+	14	b_ccP|noCpG	U2OS	22.3443
chr10	65570535	65570535	+	276.833	b_ccP|noCpG	U2OS	4.54875
chr10	68332927	68332927	-	73.8333	b_ccP|noCpG	U2OS	4.01836
chr10	69123478	69123478	+	13	b_ccP|noCpG	U2OS	48.0468
chr10	69220331	69220331	+	35.6667	b_ccP|noCpG	U2OS	2.91401
chr10	69409281	69409281	-	6.5	b_ccP|noCpG	U2OS	0.0791649
chr10	70404144	70404144	+	2580.83	b_ccP|noCpG	U2OS	25.0262
chr10	70888610	70888610	-	661.167	b_ccP|noCpG	U2OS	237.402
chr10	71218240	71218240	-	467.167	b_ccP|noCpG	U2OS	31.8416
chr10	71828146	71828146	-	38	b_ccP|noCpG	U2OS	1024.67
chr10	73110454	73110454	+	144.333	b_ccP|noCpG	U2OS	4.44374
chr10	73496003	73496003	-	608.833	b_ccP|noCpG	U2OS	50.4008
chr10	73909206	73909206	+	14	b_ccP|noCpG	U2OS	33.1965
chr10	75210200	75210200	+	15	b_ccP|noCpG	U2OS	101.942
chr10	79825898	79825898	+	192.167	b_ccP|noCpG	U2OS	9.71943
chr10	86970701	86970701	+	14.3333	b_ccP|noCpG	U2OS	0
chr10	87863623	87863623	+	1860	b_ccP|noCpG	U2OS	20.6527
chr10	88991430	88991430	+	24	b_ccP|noCpG	U2OS	43.922
chr10	89284966	89284966	+	5.66667	b_ccP|noCpG	U2OS	3.34323
chr10	89327998	89327998	+	36.1667	b_ccP|noCpG	U2OS	6.50933
chr10	89414567	89414567	+	173.667	b_ccP|noCpG	U2OS	15.7844
chr10	90921086	90921086	-	27089.7	b_ccP|noCpG	U2OS	380.198
chr10	91909485	91909485	-	11.6667	b_ccP|noCpG	U2OS	4.96698
chr10	96129727	96129727	+	109.667	b_ccP|noCpG	U2OS	12.8154
chr10	96750265	96750265	+	99307.2	b_ccP|noCpG	U2OS	4193.09
chr10	98446337	98446337	+	105.333	b_ccP|noCpG	U2OS	1.65524
chr10	100373867	100373867	+	499.833	b_ccP|noCpG	U2OS	3.40125
chr10	102120367	102120367	-	1468	b_ccP|noCpG	U2OS	80.3574
chr10	102424359	102424359	-	3.66667	b_ccP|noCpG	U2OS	185.976
chr10	102449836	102449836	+	112.333	b_ccP|noCpG	U2OS	11.1695
chr10	102776182	102776182	+	738.5	b_ccP|noCpG	U2OS	45.2651
chr10	103745939	103745939	+	84	b_ccP|noCpG	U2OS	4.12203
chr10	113679193	113679193	+	328.833	b_ccP|noCpG	U2OS	32.707
chr10	116849721	116849721	-	121.5	b_ccP|noCpG	U2OS	19.545
chr10	116850235	116850235	-	5.66667	b_ccP|noCpG	U2OS	19.545
chr10	121975216	121975216	-	1312.67	b_ccP|noCpG	U2OS	39.8891
chr10	132965574	132965574	+	3.33333	b_ccP|noCpG	U2OS	0.0132757
chr11	307890	307890	+	6.5	b_ccP|noCpG	U2OS	45.0722
chr11	394208	394208	+	117.667	b_ccP|noCpG	U2OS	21.7258
chr11	706615	706615	+	81.8333	b_ccP|noCpG	U2OS	64.4725
chr11	838502	838502	+	268.333	b_ccP|noCpG	U2OS	450.683
chr11	844075	844075	+	40.6667	b_ccP|noCpG	U2OS	70.0328
chr11	1863268	1863268	+	184.167	b_ccP|noCpG	U2OS	3.50308
chr11	1876444	1876444	+	8	b_ccP|noCpG	U2OS	3.50308
chr11	4187123	4187123	+	3.33333	b_ccP|noCpG	U2OS	1.21173
chr11	5685042	5685042	-	992.167	b_ccP|noCpG	U2OS	41.5498
chr11	5689789	5689789	+	651.167	b_ccP|noCpG	U2OS	38.365
chr11	5691012	5691012	+	11.6667	b_ccP|noCpG	U2OS	38.365
chr11	6618760	6618760	+	4.16667	b_ccP|noCpG	U2OS	0.516523
chr11	6619380	6619380	-	151.833	b_ccP|noCpG	U2OS	59.9732
chr11	8871366	8871366	-	42.3333	b_ccP|noCpG	U2OS	20.7447
chr11	8911026	8911026	-	112.833	b_ccP|noCpG	U2OS	20.7447
chr11	9759532	9759532	-	37	b_ccP|noCpG	U2OS	1.43595
chr11	11841303	11841303	+	53.5	b_ccP|noCpG	U2OS	22.5889
chr11	12009744	12009744	-	41.8333	b_ccP|noCpG	U2OS	46.6271
chr11	12086870	12086870	+	26.8333	b_ccP|noCpG	U2OS	0.535087
chr11	12162161	12162161	+	6.33333	b_ccP|noCpG	U2OS	222.202
chr11	12280939	12280939	+	121.833	b_ccP|noCpG	U2OS	222.202
chr11	12377570	12377570	+	1409	b_ccP|noCpG	U2OS	22.3396
chr11	16607726	16607726	-	225.667	b_ccP|noCpG	U2OS	2.0856
chr11	27701628	27701628	-	33.6667	b_ccP|noCpG	U2OS	12.3641
chr11	33710288	33710288	-	14.3333	b_ccP|noCpG	U2OS	0.0236281
chr11	40294082	40294082	-	458	b_ccP|noCpG	U2OS	11.7647
chr11	45804048	45804048	+	28.3333	b_ccP|noCpG	U2OS	38.5482
chr11	45918808	45918808	-	61.1667	b_ccP|noCpG	U2OS	52.1287
chr11	46121453	46121453	-	338.5	b_ccP|noCpG	U2OS	25.7872
chr11	46295099	46295099	+	12.3333	b_ccP|noCpG	U2OS	23.3624
chr11	46428887	46428887	-	181.5	b_ccP|noCpG	U2OS	1908.28
chr11	47214470	47214470	+	111.167	b_ccP|noCpG	U2OS	116.04
chr11	47215044	47215044	+	1760.83	b_ccP|noCpG	U2OS	116.04
chr11	47269374	47269374	+	15.5	b_ccP|noCpG	U2OS	18.1936
chr11	47553139	47553139	-	2875.17	b_ccP|noCpG	U2OS	42.2105
chr11	57322314	57322314	-	155.167	b_ccP|noCpG	U2OS	80.1771
chr11	57427484	57427484	-	3.66667	b_ccP|noCpG	U2OS	32.8867
chr11	57568319	57568319	-	56.6667	b_ccP|noCpG	U2OS	66.9079
chr11	57597684	57597684	+	8	b_ccP|noCpG	U2OS	26.0889
chr11	57598210	57598210	+	1541.17	b_ccP|noCpG	U2OS	26.0889
chr11	57638375	57638375	+	703.167	b_ccP|noCpG	U2OS	1.41704
chr11	58578102	58578102	-	167.5	b_ccP|noCpG	U2OS	11.186
chr11	59144861	59144861	+	510.167	b_ccP|noCpG	U2OS	21.6888
chr11	60914058	60914058	-	3.16667	b_ccP|noCpG	U2OS	0.0833571
chr11	62371080	62371080	+	11.1667	b_ccP|noCpG	U2OS	15.6141
chr11	62611813	62611813	+	13.5	b_ccP|noCpG	U2OS	4.51357
chr11	62728137	62728137	+	56.3333	b_ccP|noCpG	U2OS	33.9282
chr11	62771395	62771395	+	887.333	b_ccP|noCpG	U2OS	35.8784
chr11	64245955	64245955	+	512.5	b_ccP|noCpG	U2OS	25.2696
chr11	64643544	64643544	-	193.667	b_ccP|noCpG	U2OS	16.6508
chr11	65096213	65096213	+	1263.17	b_ccP|noCpG	U2OS	59.0582
chr11	65181839	65181839	-	16	b_ccP|noCpG	U2OS	3.61377
chr11	65455285	65455285	+	260	b_ccP|noCpG	U2OS	41.7827
chr11	65558969	65558969	-	6.5	b_ccP|noCpG	U2OS	59.4617
chr11	65614248	65614248	-	828.333	b_ccP|noCpG	U2OS	97.8423
chr11	65857012	65857012	-	52.6667	b_ccP|noCpG	U2OS	1219.5
chr11	65920107	65920107	+	9.5	b_ccP|noCpG	U2OS	776.239
chr11	66257287	66257287	+	12.1667	b_ccP|noCpG	U2OS	74.1927
chr11	66261772	66261772	+	10.8333	b_ccP|noCpG	U2OS	74.1927
chr11	66261912	66261912	-	14.3333	b_ccP|noCpG	U2OS	0.271552
chr11	66480015	66480015	+	69	b_ccP|noCpG	U2OS	75.633
chr11	66729219	66729219	-	3	b_ccP|noCpG	U2OS	18.5762
chr11	67023179	67023179	+	401.5	b_ccP|noCpG	U2OS	12.5736
chr11	67356975	67356975	-	10.6667	b_ccP|noCpG	U2OS	7.32658
chr11	67374176	67374176	-	184.333	b_ccP|noCpG	U2OS	9.58478
chr11	67650729	67650729	-	4.5	b_ccP|noCpG	U2OS	0.463652
chr11	68008569	68008569	+	9.5	b_ccP|noCpG	U2OS	27.848
chr11	69294154	69294154	+	3601.17	b_ccP|noCpG	U2OS	253.205
chr11	69299213	69299213	+	17.1667	b_ccP|noCpG	U2OS	253.205
chr11	69444733	69444733	-	9.33333	b_ccP|noCpG	U2OS	0.314435
chr11	72080334	72080334	+	53	b_ccP|noCpG	U2OS	1.98262
chr11	72643632	72643632	-	130	b_ccP|noCpG	U2OS	18.019
chr11	73787890	73787890	+	1491.17	b_ccP|noCpG	U2OS	42.3222
chr11	74746193	74746193	-	25475	b_ccP|noCpG	U2OS	3446.71
chr11	74748866	74748866	+	1195.5	b_ccP|noCpG	U2OS	14.8702
chr11	75562831	75562831	+	65.1667	b_ccP|noCpG	U2OS	278.245
chr11	75563434	75563434	+	30.6667	b_ccP|noCpG	U2OS	278.245
chr11	78022869	78022869	+	11.6667	b_ccP|noCpG	U2OS	0.20588
chr11	78023267	78023267	-	779.167	b_ccP|noCpG	U2OS	23.4679
chr11	86069859	86069859	-	46.3333	b_ccP|noCpG	U2OS	69.9679
chr11	95230230	95230230	+	11.3333	b_ccP|noCpG	U2OS	0.505271
chr11	96343194	96343194	-	141	b_ccP|noCpG	U2OS	3.47273
chr11	105515999	105515999	-	118.833	b_ccP|noCpG	U2OS	10.1949
chr11	107908382	107908382	+	1870.5	b_ccP|noCpG	U2OS	25.3955
chr11	111871539	111871539	-	460	b_ccP|noCpG	U2OS	4.85783
chr11	111879465	111879465	-	8	b_ccP|noCpG	U2OS	2.94358
chr11	111912736	111912736	+	21.1667	b_ccP|noCpG	U2OS	0.067671
chr11	111913199	111913199	-	43.1667	b_ccP|noCpG	U2OS	95.8753
chr11	112164093	112164093	-	17851.3	b_ccP|noCpG	U2OS	446.203
chr11	112961419	112961419	+	846	b_ccP|noCpG	U2OS	12.1683
chr11	114296355	114296355	+	5176.67	b_ccP|noCpG	U2OS	201.819
chr11	114298056	114298056	+	503.667	b_ccP|noCpG	U2OS	201.819
chr11	119101852	119101852	-	1211.17	b_ccP|noCpG	U2OS	35.2997
chr11	119168745	119168745	+	284.5	b_ccP|noCpG	U2OS	14.3349
chr11	122180631	122180631	-	472.667	b_ccP|noCpG	U2OS	4.39761
chr11	122203062	122203062	-	140.667	b_ccP|noCpG	U2OS	4.39761
chr11	122203335	122203335	-	27.6667	b_ccP|noCpG	U2OS	4.39761
chr11	123430268	123430268	+	142	b_ccP|noCpG	U2OS	3.03969
chr11	124800672	124800672	-	34.3333	b_ccP|noCpG	U2OS	3.57624
chr11	126304298	126304298	-	130.167	b_ccP|noCpG	U2OS	1.86547
chr11	126992396	126992396	+	9.83333	b_ccP|noCpG	U2OS	0.886346
chr11	128208779	128208779	+	2.83333	b_ccP|noCpG	U2OS	0
chr11	128905708	128905708	-	56	b_ccP|noCpG	U2OS	5.04304
chr11	128906027	128906027	-	85.5	b_ccP|noCpG	U2OS	5.04304
chr11	130314906	130314906	-	291.167	b_ccP|noCpG	U2OS	7.35093
chr12	643635	643635	-	70.1667	b_ccP|noCpG	U2OS	3.93234
chr12	991262	991262	+	2154	b_ccP|noCpG	U2OS	50.9294
chr12	1529836	1529836	+	16.8333	b_ccP|noCpG	U2OS	9.05911
chr12	1811739	1811739	-	114	b_ccP|noCpG	U2OS	3.8934
chr12	2798728	2798728	+	31.3333	b_ccP|noCpG	U2OS	324.593
chr12	2812676	2812676	+	612	b_ccP|noCpG	U2OS	12.2492
chr12	3752505	3752505	+	33.3333	b_ccP|noCpG	U2OS	2.00358
chr12	4275457	4275457	-	11.1667	b_ccP|noCpG	U2OS	0.609699
chr12	4276260	4276260	-	15.1667	b_ccP|noCpG	U2OS	0.609699
chr12	5290527	5290527	+	40	b_ccP|noCpG	U2OS	4.76087
chr12	6342075	6342075	-	5185.5	b_ccP|noCpG	U2OS	238.218
chr12	6385379	6385379	+	14.1667	b_ccP|noCpG	U2OS	118.106
chr12	6451641	6451641	+	79.6667	b_ccP|noCpG	U2OS	7.08221
chr12	6452091	6452091	+	155.833	b_ccP|noCpG	U2OS	7.08221
chr12	6493798	6493798	-	3815.17	b_ccP|noCpG	U2OS	607.258
chr12	6533499	6533499	-	18	b_ccP|noCpG	U2OS	1.30902
chr12	6538306	6538306	-	76.1667	b_ccP|noCpG	U2OS	205.494
chr12	6602076	6602076	-	263	b_ccP|noCpG	U2OS	27.8992
chr12	6608458	6608458	-	31.6667	b_ccP|noCpG	U2OS	27.8992
chr12	6614148	6614148	-	12.8333	b_ccP|noCpG	U2OS	27.8992
chr12	6614347	6614347	-	25.6667	b_ccP|noCpG	U2OS	27.8992
chr12	6765505	6765505	+	70.1667	b_ccP|noCpG	U2OS	1077.27
chr12	6766362	6766362	+	14948.8	b_ccP|noCpG	U2OS	1077.27
chr12	6829849	6829849	+	18.8333	b_ccP|noCpG	U2OS	87.9913
chr12	6983537	6983537	-	19	b_ccP|noCpG	U2OS	84.6078
chr12	7108364	7108364	+	13.8333	b_ccP|noCpG	U2OS	2.29597
chr12	7108592	7108592	+	337.167	b_ccP|noCpG	U2OS	2.29597
chr12	7109213	7109213	-	605.333	b_ccP|noCpG	U2OS	20.7056
chr12	7130274	7130274	-	26.1667	b_ccP|noCpG	U2OS	0.746334
chr12	7130377	7130377	+	982.333	b_ccP|noCpG	U2OS	105.371
chr12	7131285	7131285	-	5	b_ccP|noCpG	U2OS	0.746334
chr12	7188723	7188723	+	4.33333	b_ccP|noCpG	U2OS	123.048
chr12	8943878	8943878	-	11.5	b_ccP|noCpG	U2OS	224.93
chr12	8946376	8946376	-	35.1667	b_ccP|noCpG	U2OS	224.93
chr12	9240396	9240396	+	21.3333	b_ccP|noCpG	U2OS	0.00737701
chr12	10212456	10212456	+	31.3333	b_ccP|noCpG	U2OS	82.9221
chr12	10363709	10363709	+	1681.17	b_ccP|noCpG	U2OS	5.5125
chr12	10718459	10718459	-	107.667	b_ccP|noCpG	U2OS	921.834
chr12	11649673	11649673	+	1853.5	b_ccP|noCpG	U2OS	22.0986
chr12	12611911	12611911	+	1520.5	b_ccP|noCpG	U2OS	40.0017
chr12	14365675	14365675	+	507.667	b_ccP|noCpG	U2OS	14.9154
chr12	14665635	14665635	+	35.3333	b_ccP|noCpG	U2OS	1.90787
chr12	14771130	14771130	-	5813.17	b_ccP|noCpG	U2OS	2.86513
chr12	21395396	21395396	-	34.1667	b_ccP|noCpG	U2OS	0.371671
chr12	23951031	23951031	-	439.833	b_ccP|noCpG	U2OS	2.02021
chr12	27524205	27524205	+	4004.83	b_ccP|noCpG	U2OS	80.3295
chr12	27969471	27969471	-	12.8333	b_ccP|noCpG	U2OS	16.2595
chr12	30795439	30795439	+	81.6667	b_ccP|noCpG	U2OS	1.33484
chr12	31117533	31117533	-	17.3333	b_ccP|noCpG	U2OS	2.58412
chr12	31119113	31119113	-	561	b_ccP|noCpG	U2OS	2.58412
chr12	32107543	32107543	-	32.1667	b_ccP|noCpG	U2OS	1.07754
chr12	32755896	32755896	-	451.333	b_ccP|noCpG	U2OS	66.5637
chr12	46371316	46371316	-	146.5	b_ccP|noCpG	U2OS	183.508
chr12	47771019	47771019	-	8.16667	b_ccP|noCpG	U2OS	2.13393
chr12	47820709	47820709	-	86.3333	b_ccP|noCpG	U2OS	84.9968
chr12	49128012	49128012	+	11.3333	b_ccP|noCpG	U2OS	8.13408
chr12	49323254	49323254	+	1108	b_ccP|noCpG	U2OS	36.1804
chr12	50249934	50249934	-	4.33333	b_ccP|noCpG	U2OS	102.626
chr12	52192013	52192013	-	2802.67	b_ccP|noCpG	U2OS	188.173
chr12	52434370	52434370	-	972.667	b_ccP|noCpG	U2OS	24.7495
chr12	52901949	52901949	-	77.8333	b_ccP|noCpG	U2OS	806.368
chr12	52905075	52905075	-	8524.67	b_ccP|noCpG	U2OS	806.368
chr12	52949860	52949860	-	1741.67	b_ccP|noCpG	U2OS	806.368
chr12	53049167	53049167	+	10.1667	b_ccP|noCpG	U2OS	8.33968
chr12	53097636	53097636	+	1535.5	b_ccP|noCpG	U2OS	129.465
chr12	53251243	53251243	+	21.3333	b_ccP|noCpG	U2OS	41.4856
chr12	53300359	53300359	-	54	b_ccP|noCpG	U2OS	9.11788
chr12	53380151	53380151	+	182.833	b_ccP|noCpG	U2OS	34.3874
chr12	53459272	53459272	+	7.16667	b_ccP|noCpG	U2OS	137.672
chr12	53938830	53938830	+	854.667	b_ccP|noCpG	U2OS	30.1871
chr12	53994853	53994853	+	303.167	b_ccP|noCpG	U2OS	16.2276
chr12	53995944	53995944	-	19.6667	b_ccP|noCpG	U2OS	1.3715
chr12	54016887	54016887	+	639.333	b_ccP|noCpG	U2OS	7.29613
chr12	54017170	54017170	+	107.333	b_ccP|noCpG	U2OS	0
chr12	54283827	54283827	+	90.1667	b_ccP|noCpG	U2OS	104.012
chr12	55716005	55716005	-	55.5	b_ccP|noCpG	U2OS	17.579
chr12	55716547	55716547	+	1878.17	b_ccP|noCpG	U2OS	61.4787
chr12	55727086	55727086	-	197.333	b_ccP|noCpG	U2OS	842.899
chr12	55829586	55829586	-	1259.33	b_ccP|noCpG	U2OS	29.6408
chr12	55927210	55927210	+	209.5	b_ccP|noCpG	U2OS	53.1906
chr12	55927893	55927893	-	332.833	b_ccP|noCpG	U2OS	47.5223
chr12	55931161	55931161	+	103	b_ccP|noCpG	U2OS	53.1906
chr12	55997258	55997258	+	53.8333	b_ccP|noCpG	U2OS	8.38394
chr12	56128266	56128266	+	3262.67	b_ccP|noCpG	U2OS	169.851
chr12	56157445	56157445	+	39.3333	b_ccP|noCpG	U2OS	122.168
chr12	56158358	56158358	+	1098.67	b_ccP|noCpG	U2OS	864.787
chr12	56190261	56190261	-	55.3333	b_ccP|noCpG	U2OS	0.33472
chr12	56636347	56636347	-	344.167	b_ccP|noCpG	U2OS	50.2055
chr12	56636839	56636839	-	21	b_ccP|noCpG	U2OS	50.2055
chr12	57111352	57111352	-	497	b_ccP|noCpG	U2OS	60.576
chr12	57128482	57128482	+	3690	b_ccP|noCpG	U2OS	82.6674
chr12	57430824	57430824	-	129.833	b_ccP|noCpG	U2OS	6.83555
chr12	57431115	57431115	+	24.1667	b_ccP|noCpG	U2OS	0.515923
chr12	57459790	57459790	+	345.833	b_ccP|noCpG	U2OS	9.93343
chr12	57514751	57514751	+	7.66667	b_ccP|noCpG	U2OS	290.511
chr12	57604823	57604823	+	33.6667	b_ccP|noCpG	U2OS	19.5763
chr12	57772199	57772199	+	64.5	b_ccP|noCpG	U2OS	5.08255
chr12	57829558	57829558	-	3.66667	b_ccP|noCpG	U2OS	85.1702
chr12	60269688	60269688	-	14.8333	b_ccP|noCpG	U2OS	0.266932
chr12	62965302	62965302	+	40985.7	b_ccP|noCpG	U2OS	2267.85
chr12	64452926	64452926	-	6.5	b_ccP|noCpG	U2OS	0.408881
chr12	65602824	65602824	+	201	b_ccP|noCpG	U2OS	4.23082
chr12	65826973	65826973	-	62.3333	b_ccP|noCpG	U2OS	0.547094
chr12	65827992	65827992	+	17	b_ccP|noCpG	U2OS	144.439
chr12	74402115	74402115	-	144.5	b_ccP|noCpG	U2OS	0.224281
chr12	76069002	76069002	-	4	b_ccP|noCpG	U2OS	78.2107
chr12	78863968	78863968	+	27.8333	b_ccP|noCpG	U2OS	3.90514
chr12	84912762	84912762	-	391.167	b_ccP|noCpG	U2OS	10.2276
chr12	93677377	93677377	+	97.1667	b_ccP|noCpG	U2OS	13.3375
chr12	104265272	104265272	+	75052.2	b_ccP|noCpG	U2OS	1354.09
chr12	114682940	114682940	+	3.5	b_ccP|noCpG	U2OS	0.147705
chr12	118062437	118062437	-	22.1667	b_ccP|noCpG	U2OS	123.713
chr12	118246057	118246057	+	12.5	b_ccP|noCpG	U2OS	1017.16
chr12	119178930	119178930	+	386.333	b_ccP|noCpG	U2OS	87.4325
chr12	120534355	120534355	+	3230.83	b_ccP|noCpG	U2OS	97.4205
chr12	120694104	120694104	+	5.33333	b_ccP|noCpG	U2OS	139.08
chr12	122064332	122064332	+	387.667	b_ccP|noCpG	U2OS	23.8403
chr12	122981949	122981949	+	6.66667	b_ccP|noCpG	U2OS	0.514633
chr12	123272334	123272334	-	4.5	b_ccP|noCpG	U2OS	81.6064
chr12	124518327	124518327	-	2264.17	b_ccP|noCpG	U2OS	152.289
chr12	126772241	126772241	-	279.333	b_ccP|noCpG	U2OS	4.24597
chr12	127983862	127983862	-	9.83333	b_ccP|noCpG	U2OS	5.6945
chr12	132825679	132825679	+	28395	b_ccP|noCpG	U2OS	558.062
chr13	23888867	23888867	+	20.8333	b_ccP|noCpG	U2OS	1.58423
chr13	30463311	30463311	-	62.1667	b_ccP|noCpG	U2OS	54.3347
chr13	37000260	37000260	-	17	b_ccP|noCpG	U2OS	20.3789
chr13	39603524	39603524	-	4.16667	b_ccP|noCpG	U2OS	6.52034
chr13	44436853	44436853	-	3974.67	b_ccP|noCpG	U2OS	35.0964
chr13	44437009	44437009	+	17	b_ccP|noCpG	U2OS	0.0116478
chr13	45340095	45340095	+	22.6667	b_ccP|noCpG	U2OS	46.5775
chr13	50678088	50678088	+	33.6667	b_ccP|noCpG	U2OS	2.61736
chr13	51460503	51460503	+	15.6667	b_ccP|noCpG	U2OS	4.9447
chr13	64076043	64076043	-	58.5	b_ccP|noCpG	U2OS	0.914131
chr13	77327085	77327085	-	367.333	b_ccP|noCpG	U2OS	8.20641
chr13	81689892	81689892	+	65.3333	b_ccP|noCpG	U2OS	193.053
chr13	93226807	93226807	+	1047.67	b_ccP|noCpG	U2OS	13.0566
chr13	109272202	109272202	+	32.6667	b_ccP|noCpG	U2OS	15.1452
chr13	110305751	110305751	+	19.5	b_ccP|noCpG	U2OS	391.007
chr13	110424762	110424762	+	35.1667	b_ccP|noCpG	U2OS	391.007
chr13	113044658	113044658	+	386.833	b_ccP|noCpG	U2OS	12.5292
chr14	20684231	20684231	+	65.1667	b_ccP|noCpG	U2OS	3.70793
chr14	20989979	20989979	+	4030.17	b_ccP|noCpG	U2OS	128.798
chr14	21103659	21103659	-	42	b_ccP|noCpG	U2OS	71.6338
chr14	22836584	22836584	+	2355.5	b_ccP|noCpG	U2OS	72.7424
chr14	23306859	23306859	+	132.333	b_ccP|noCpG	U2OS	17.7878
chr14	23637956	23637956	+	7	b_ccP|noCpG	U2OS	1049.91
chr14	23954138	23954138	-	145.667	b_ccP|noCpG	U2OS	6.84008
chr14	24036431	24036431	+	8	b_ccP|noCpG	U2OS	0.0829033
chr14	24146880	24146880	+	80	b_ccP|noCpG	U2OS	0.283932
chr14	24216065	24216065	-	737.667	b_ccP|noCpG	U2OS	0.194982
chr14	24271219	24271219	+	144.333	b_ccP|noCpG	U2OS	6.19473
chr14	24368143	24368143	+	166.167	b_ccP|noCpG	U2OS	5.81356
chr14	24430968	24430968	-	7.83333	b_ccP|noCpG	U2OS	2.11691
chr14	24442756	24442756	-	203.667	b_ccP|noCpG	U2OS	25.3131
chr14	28318054	28318054	+	31.8333	b_ccP|noCpG	U2OS	0.691304
chr14	34875338	34875338	-	349.333	b_ccP|noCpG	U2OS	22.1324
chr14	35403264	35403264	-	8.83333	b_ccP|noCpG	U2OS	52.9321
chr14	39179151	39179151	+	37.1667	b_ccP|noCpG	U2OS	60.5761
chr14	44386080	44386080	-	37.1667	b_ccP|noCpG	U2OS	0.521126
chr14	49586580	49586580	+	12766.8	b_ccP|noCpG	U2OS	211.318
chr14	49853912	49853912	-	783.333	b_ccP|noCpG	U2OS	19.1555
chr14	49862847	49862847	-	19254.3	b_ccP|noCpG	U2OS	0
chr14	50001287	50001287	-	9.5	b_ccP|noCpG	U2OS	1.59272
chr14	50560144	50560144	+	119.5	b_ccP|noCpG	U2OS	7.01313
chr14	50561148	50561148	-	25.6667	b_ccP|noCpG	U2OS	27.1558
chr14	51096082	51096082	-	5.83333	b_ccP|noCpG	U2OS	2.34024
chr14	51554667	51554667	+	4392.33	b_ccP|noCpG	U2OS	122.434
chr14	53956821	53956821	-	1870.17	b_ccP|noCpG	U2OS	95.4896
chr14	55796687	55796687	-	436.333	b_ccP|noCpG	U2OS	12.6011
chr14	56992497	56992497	-	111	b_ccP|noCpG	U2OS	1.46723
chr14	57112684	57112684	-	110.667	b_ccP|noCpG	U2OS	0.975075
chr14	58427428	58427428	+	5.16667	b_ccP|noCpG	U2OS	13.642
chr14	58427530	58427530	-	49.5	b_ccP|noCpG	U2OS	53.5652
chr14	60724315	60724315	-	843.333	b_ccP|noCpG	U2OS	15.3542
chr14	61322817	61322817	-	23	b_ccP|noCpG	U2OS	0.118138
chr14	61525651	61525651	+	36.3333	b_ccP|noCpG	U2OS	18.5726
chr14	61570538	61570538	+	1109.83	b_ccP|noCpG	U2OS	78.2126
chr14	61570649	61570649	-	22	b_ccP|noCpG	U2OS	0.6437
chr14	63601485	63601485	+	375.833	b_ccP|noCpG	U2OS	339.004
chr14	67240719	67240719	+	10.1667	b_ccP|noCpG	U2OS	105.325
chr14	67659836	67659836	-	31.5	b_ccP|noCpG	U2OS	72.9511
chr14	67695729	67695729	-	3127	b_ccP|noCpG	U2OS	121.181
chr14	68882548	68882548	-	12	b_ccP|noCpG	U2OS	570.02
chr14	68884165	68884165	-	10.6667	b_ccP|noCpG	U2OS	570.02
chr14	69398375	69398375	+	81.8333	b_ccP|noCpG	U2OS	58.1737
chr14	71321881	71321881	-	81.1667	b_ccP|noCpG	U2OS	2.79076
chr14	73537087	73537087	+	27.1667	b_ccP|noCpG	U2OS	2.99873
chr14	73567616	73567616	+	5.33333	b_ccP|noCpG	U2OS	45.0303
chr14	73569275	73569275	+	728.167	b_ccP|noCpG	U2OS	45.0303
chr14	73949920	73949920	+	58.1667	b_ccP|noCpG	U2OS	34.0695
chr14	73950118	73950118	-	267	b_ccP|noCpG	U2OS	9.95509
chr14	75127346	75127346	-	7.66667	b_ccP|noCpG	U2OS	12.9968
chr14	85530034	85530034	-	59	b_ccP|noCpG	U2OS	0.511592
chr14	87872354	87872354	-	150	b_ccP|noCpG	U2OS	2.18173
chr14	94129603	94129603	-	284.667	b_ccP|noCpG	U2OS	115.683
chr14	101809865	101809865	+	556.833	b_ccP|noCpG	U2OS	39.9919
chr14	101810299	101810299	-	11.3333	b_ccP|noCpG	U2OS	0.75092
chr14	104681132	104681132	+	52.1667	b_ccP|noCpG	U2OS	21.6895
chr14	104688314	104688314	+	10.6667	b_ccP|noCpG	U2OS	21.6895
chr14	104953929	104953929	-	1441.33	b_ccP|noCpG	U2OS	49.232
chr14	104970506	104970506	-	357	b_ccP|noCpG	U2OS	49.232
chr14	105979168	105979168	-	125.167	b_ccP|noCpG	U2OS	563.306
chr15	23565673	23565673	+	267.667	b_ccP|noCpG	U2OS	10.3359
chr15	32615091	32615091	-	60.8333	b_ccP|noCpG	U2OS	0.324919
chr15	35237310	35237310	+	36.6667	b_ccP|noCpG	U2OS	84.5555
chr15	37099275	37099275	+	2.83333	b_ccP|noCpG	U2OS	0.190284
chr15	37101310	37101310	-	39.1667	b_ccP|noCpG	U2OS	2.9114
chr15	40340938	40340938	-	2221.67	b_ccP|noCpG	U2OS	121.912
chr15	40439682	40439682	+	4.5	b_ccP|noCpG	U2OS	37.8061
chr15	41493350	41493350	+	62.3333	b_ccP|noCpG	U2OS	31.3336
chr15	41892792	41892792	+	5.33333	b_ccP|noCpG	U2OS	0.147428
chr15	42273229	42273229	+	50.5	b_ccP|noCpG	U2OS	3.08029
chr15	42491242	42491242	+	21.1667	b_ccP|noCpG	U2OS	66.4342
chr15	43510639	43510639	-	43.8333	b_ccP|noCpG	U2OS	29.0273
chr15	43746288	43746288	-	336.5	b_ccP|noCpG	U2OS	3.16639
chr15	44715502	44715502	+	72.8333	b_ccP|noCpG	U2OS	752.303
chr15	45167532	45167532	-	99.8333	b_ccP|noCpG	U2OS	1.10072
chr15	51738127	51738127	-	33.5	b_ccP|noCpG	U2OS	14.0619
chr15	58473908	58473908	-	48.1667	b_ccP|noCpG	U2OS	0.0932778
chr15	60398741	60398741	-	145.833	b_ccP|noCpG	U2OS	1666.49
chr15	60402882	60402882	-	8.33333	b_ccP|noCpG	U2OS	1666.49
chr15	62690484	62690484	-	9.16667	b_ccP|noCpG	U2OS	15.8098
chr15	63044042	63044042	+	35.6667	b_ccP|noCpG	U2OS	439.226
chr15	63057033	63057033	+	45	b_ccP|noCpG	U2OS	439.226
chr15	64094289	64094289	+	66.8333	b_ccP|noCpG	U2OS	35.7087
chr15	68229727	68229727	-	2330.67	b_ccP|noCpG	U2OS	43.6848
chr15	68784526	68784526	-	35.6667	b_ccP|noCpG	U2OS	233.511
chr15	69415017	69415017	-	16.5	b_ccP|noCpG	U2OS	1.52425
chr15	70853377	70853377	+	32.8333	b_ccP|noCpG	U2OS	8.8771
chr15	72207285	72207285	-	58.3333	b_ccP|noCpG	U2OS	3390.01
chr15	73928202	73928202	-	16.8333	b_ccP|noCpG	U2OS	13.7423
chr15	77420885	77420885	+	452.333	b_ccP|noCpG	U2OS	32.1599
chr15	83158002	83158002	-	12	b_ccP|noCpG	U2OS	12.8701
chr15	88546664	88546664	-	133.667	b_ccP|noCpG	U2OS	0.199033
chr15	90001475	90001475	+	261.833	b_ccP|noCpG	U2OS	12.9216
chr15	90872884	90872884	+	15	b_ccP|noCpG	U2OS	137.382
chr15	93900700	93900700	+	19.1667	b_ccP|noCpG	U2OS	0.328138
chr15	96326046	96326046	+	36.8333	b_ccP|noCpG	U2OS	24.2283
chr15	96327349	96327349	-	32.5	b_ccP|noCpG	U2OS	0.515358
chr15	97295932	97295932	+	130	b_ccP|noCpG	U2OS	3.44177
chr15	100372915	100372915	+	182	b_ccP|noCpG	U2OS	2.02229
chr16	76957	76957	+	26.1667	b_ccP|noCpG	U2OS	111.233
chr16	396748	396748	+	98.8333	b_ccP|noCpG	U2OS	287.915
chr16	720587	720587	+	9.5	b_ccP|noCpG	U2OS	88.1886
chr16	1685459	1685459	+	18.5	b_ccP|noCpG	U2OS	202.75
chr16	2757782	2757782	+	23.1667	b_ccP|noCpG	U2OS	132.31
chr16	3188203	3188203	+	50.6667	b_ccP|noCpG	U2OS	1.11091
chr16	3263783	3263783	+	25.6667	b_ccP|noCpG	U2OS	36.3008
chr16	3443690	3443690	+	199	b_ccP|noCpG	U2OS	56.3207
chr16	4507999	4507999	+	15	b_ccP|noCpG	U2OS	109.314
chr16	11273655	11273655	-	25.3333	b_ccP|noCpG	U2OS	0.41867
chr16	11312906	11312906	+	35.3333	b_ccP|noCpG	U2OS	27.3314
chr16	15502199	15502199	+	5.16667	b_ccP|noCpG	U2OS	41.7534
chr16	20899888	20899888	+	19.1667	b_ccP|noCpG	U2OS	23.1395
chr16	21303040	21303040	-	82.3333	b_ccP|noCpG	U2OS	3.62891
chr16	28492273	28492273	-	32.1667	b_ccP|noCpG	U2OS	0.1131
chr16	28538973	28538973	-	8624.5	b_ccP|noCpG	U2OS	5.8113
chr16	28863306	28863306	-	54	b_ccP|noCpG	U2OS	0.396851
chr16	28925720	28925720	-	267.5	b_ccP|noCpG	U2OS	26.4967
chr16	29679117	29679117	+	737.833	b_ccP|noCpG	U2OS	163.231
chr16	29808130	29808130	+	379.333	b_ccP|noCpG	U2OS	287.589
chr16	29820361	29820361	-	11.6667	b_ccP|noCpG	U2OS	3.74975
chr16	29820429	29820429	+	397.667	b_ccP|noCpG	U2OS	248.088
chr16	29821236	29821236	-	26.6667	b_ccP|noCpG	U2OS	3.74975
chr16	30064171	30064171	+	945.333	b_ccP|noCpG	U2OS	33.0836
chr16	30067545	30067545	+	34.8333	b_ccP|noCpG	U2OS	33.0836
chr16	30068828	30068828	+	15.6667	b_ccP|noCpG	U2OS	33.0836
chr16	30377612	30377612	+	16.5	b_ccP|noCpG	U2OS	0.658656
chr16	30445873	30445873	-	1418.83	b_ccP|noCpG	U2OS	103.101
chr16	30585733	30585733	-	317.833	b_ccP|noCpG	U2OS	5.98056
chr16	30659887	30659887	+	173.5	b_ccP|noCpG	U2OS	65.2155
chr16	30896578	30896578	+	134.167	b_ccP|noCpG	U2OS	13.2186
chr16	31073751	31073751	-	128.667	b_ccP|noCpG	U2OS	19.6081
chr16	31184992	31184992	+	127.167	b_ccP|noCpG	U2OS	639.111
chr16	31190268	31190268	+	119	b_ccP|noCpG	U2OS	639.111
chr16	31472138	31472138	+	135.333	b_ccP|noCpG	U2OS	34.47
chr16	51645751	51645751	+	215.167	b_ccP|noCpG	U2OS	187.399
chr16	53099179	53099179	+	19.6667	b_ccP|noCpG	U2OS	11.6959
chr16	55479197	55479197	+	7552.17	b_ccP|noCpG	U2OS	125.925
chr16	61918298	61918298	+	2	b_ccP|noCpG	U2OS	0.234019
chr16	61918713	61918713	-	19	b_ccP|noCpG	U2OS	0.319868
chr16	66603995	66603995	+	106.167	b_ccP|noCpG	U2OS	81.3755
chr16	67278161	67278161	+	40.1667	b_ccP|noCpG	U2OS	15.7507
chr16	67847692	67847692	-	24.5	b_ccP|noCpG	U2OS	18.7064
chr16	67936849	67936849	-	140.833	b_ccP|noCpG	U2OS	5.72752
chr16	69319409	69319409	+	2.66667	b_ccP|noCpG	U2OS	21.8681
chr16	70523815	70523815	+	2294.83	b_ccP|noCpG	U2OS	77.5728
chr16	71484606	71484606	-	32.3333	b_ccP|noCpG	U2OS	1.45172
chr16	71894425	71894425	+	15.3333	b_ccP|noCpG	U2OS	53.2637
chr16	73059316	73059316	-	20.1667	b_ccP|noCpG	U2OS	7.21086
chr16	76235643	76235643	-	395.667	b_ccP|noCpG	U2OS	96.6602
chr16	82626968	82626968	+	635.667	b_ccP|noCpG	U2OS	18.3478
chr16	83953239	83953239	+	199.833	b_ccP|noCpG	U2OS	13.7635
chr16	85804952	85804952	+	52.6667	b_ccP|noCpG	U2OS	651.853
chr16	87779163	87779163	-	130.5	b_ccP|noCpG	U2OS	1.41673
chr16	89883393	89883393	+	52.1667	b_ccP|noCpG	U2OS	68.1898
chr16	89921927	89921927	+	100	b_ccP|noCpG	U2OS	3.15676
chr17	1365048	1365048	-	80.3333	b_ccP|noCpG	U2OS	507.462
chr17	1492696	1492696	-	9.33333	b_ccP|noCpG	U2OS	190.834
chr17	1717173	1717173	-	31	b_ccP|noCpG	U2OS	9.32952
chr17	2593195	2593195	+	18	b_ccP|noCpG	U2OS	44.2457
chr17	4143205	4143205	+	206.5	b_ccP|noCpG	U2OS	8.63115
chr17	4584004	4584004	+	3.33333	b_ccP|noCpG	U2OS	0.393289
chr17	4969429	4969429	-	77.5	b_ccP|noCpG	U2OS	15.7907
chr17	5772217	5772217	+	42	b_ccP|noCpG	U2OS	0.136571
chr17	7217608	7217608	-	304.667	b_ccP|noCpG	U2OS	14.0735
chr17	7237768	7237768	-	9.66667	b_ccP|noCpG	U2OS	72.5006
chr17	7440807	7440807	+	21.8333	b_ccP|noCpG	U2OS	0.567117
chr17	7687487	7687487	-	1186.33	b_ccP|noCpG	U2OS	31.8724
chr17	7687605	7687605	+	12.5	b_ccP|noCpG	U2OS	12.9609
chr17	7834227	7834227	+	111	b_ccP|noCpG	U2OS	15.0871
chr17	7884801	7884801	+	2131	b_ccP|noCpG	U2OS	77.7864
chr17	7886185	7886185	+	18.8333	b_ccP|noCpG	U2OS	77.7864
chr17	7889700	7889700	+	55	b_ccP|noCpG	U2OS	77.7864
chr17	8247608	8247608	+	3.66667	b_ccP|noCpG	U2OS	32.9256
chr17	17384062	17384062	-	47150	b_ccP|noCpG	U2OS	1176.16
chr17	19446874	19446874	-	185180	b_ccP|noCpG	U2OS	1251.8
chr17	20008873	20008873	+	6	b_ccP|noCpG	U2OS	9.85698
chr17	20532906	20532906	-	4.5	b_ccP|noCpG	U2OS	0.0583167
chr17	28718206	28718206	-	432.5	b_ccP|noCpG	U2OS	282.011
chr17	28725887	28725887	+	3.16667	b_ccP|noCpG	U2OS	2.51271
chr17	28727926	28727926	-	28.6667	b_ccP|noCpG	U2OS	39.7933
chr17	29589781	29589781	+	21.1667	b_ccP|noCpG	U2OS	14.3448
chr17	29929199	29929199	+	14.3333	b_ccP|noCpG	U2OS	0.217882
chr17	31095474	31095474	-	48.1667	b_ccP|noCpG	U2OS	1.44075
chr17	32127616	32127616	+	66.8333	b_ccP|noCpG	U2OS	1.68607
chr17	35433164	35433164	-	305.333	b_ccP|noCpG	U2OS	20.9679
chr17	35844887	35844887	+	158	b_ccP|noCpG	U2OS	266.545
chr17	38452430	38452430	-	148.667	b_ccP|noCpG	U2OS	21.5695
chr17	38735600	38735600	-	38.5	b_ccP|noCpG	U2OS	50.7161
chr17	40123246	40123246	+	34.6667	b_ccP|noCpG	U2OS	192.405
chr17	40161754	40161754	+	15.6667	b_ccP|noCpG	U2OS	77.5618
chr17	40516944	40516944	+	19.6667	b_ccP|noCpG	U2OS	2.24332
chr17	41060113	41060113	-	1508	b_ccP|noCpG	U2OS	106.054
chr17	41621210	41621210	-	410.833	b_ccP|noCpG	U2OS	1243.14
chr17	41624574	41624574	-	16884	b_ccP|noCpG	U2OS	1243.14
chr17	41812618	41812618	-	76	b_ccP|noCpG	U2OS	53.3009
chr17	41812703	41812703	+	78.6667	b_ccP|noCpG	U2OS	180.271
chr17	42130416	42130416	-	17.1667	b_ccP|noCpG	U2OS	0
chr17	42773448	42773448	+	708.333	b_ccP|noCpG	U2OS	103.165
chr17	43022414	43022414	-	3001	b_ccP|noCpG	U2OS	258.586
chr17	43170480	43170480	+	122.167	b_ccP|noCpG	U2OS	51.0523
chr17	43544817	43544817	+	9.5	b_ccP|noCpG	U2OS	21.2714
chr17	44308372	44308372	-	9.83333	b_ccP|noCpG	U2OS	0.273222
chr17	45115461	45115461	-	16	b_ccP|noCpG	U2OS	146.037
chr17	45119006	45119006	-	14.6667	b_ccP|noCpG	U2OS	146.037
chr17	47067498	47067498	-	742.333	b_ccP|noCpG	U2OS	6.06169
chr17	47680509	47680509	+	86.1667	b_ccP|noCpG	U2OS	333.524
chr17	48037796	48037796	-	1120.83	b_ccP|noCpG	U2OS	55.6339
chr17	48055951	48055951	+	12.1667	b_ccP|noCpG	U2OS	258.055
chr17	48544331	48544331	+	14.1667	b_ccP|noCpG	U2OS	11.8853
chr17	48545108	48545108	-	388.667	b_ccP|noCpG	U2OS	101.664
chr17	48604985	48604985	-	754.833	b_ccP|noCpG	U2OS	15.7272
chr17	48647034	48647034	-	19	b_ccP|noCpG	U2OS	12.9538
chr17	49210392	49210392	+	101.333	b_ccP|noCpG	U2OS	12.7803
chr17	49210573	49210573	-	14	b_ccP|noCpG	U2OS	22.3046
chr17	50195662	50195662	-	15.1667	b_ccP|noCpG	U2OS	1325.88
chr17	50201630	50201630	-	31441.7	b_ccP|noCpG	U2OS	1325.88
chr17	50744725	50744725	+	258	b_ccP|noCpG	U2OS	32.9709
chr17	50867964	50867964	-	76.1667	b_ccP|noCpG	U2OS	44.564
chr17	57870009	57870009	-	11.3333	b_ccP|noCpG	U2OS	92.3581
chr17	58695078	58695078	+	4	b_ccP|noCpG	U2OS	79.6176
chr17	59619931	59619931	+	7039.83	b_ccP|noCpG	U2OS	347.689
chr17	59837930	59837930	+	9297	b_ccP|noCpG	U2OS	134.682
chr17	63830502	63830502	+	48.3333	b_ccP|noCpG	U2OS	523.589
chr17	64507561	64507561	-	13.8333	b_ccP|noCpG	U2OS	320.591
chr17	67826036	67826036	+	123.333	b_ccP|noCpG	U2OS	34.9392
chr17	68413721	68413721	+	17.3333	b_ccP|noCpG	U2OS	0.473339
chr17	72407540	72407540	-	51.5	b_ccP|noCpG	U2OS	44.508
chr17	72421400	72421400	-	65.8333	b_ccP|noCpG	U2OS	44.508
chr17	72422955	72422955	-	133.167	b_ccP|noCpG	U2OS	44.508
chr17	72603182	72603182	-	464.167	b_ccP|noCpG	U2OS	44.508
chr17	73205124	73205124	+	4.33333	b_ccP|noCpG	U2OS	75.761
chr17	75456649	75456649	+	370.333	b_ccP|noCpG	U2OS	25.9041
chr17	75844539	75844539	-	1239	b_ccP|noCpG	U2OS	95.7433
chr17	75876247	75876247	+	16.8333	b_ccP|noCpG	U2OS	0.50195
chr17	75877259	75877259	-	5.66667	b_ccP|noCpG	U2OS	60.0997
chr17	76527577	76527577	+	5.33333	b_ccP|noCpG	U2OS	0.252703
chr17	77127872	77127872	+	191.667	b_ccP|noCpG	U2OS	64.1212
chr17	77280568	77280568	+	14.8333	b_ccP|noCpG	U2OS	200.599
chr17	77287957	77287957	+	417.667	b_ccP|noCpG	U2OS	200.599
chr17	77319524	77319524	+	815.833	b_ccP|noCpG	U2OS	200.599
chr17	78132424	78132424	-	3.33333	b_ccP|noCpG	U2OS	9.8009
chr17	78484868	78484868	+	20.3333	b_ccP|noCpG	U2OS	1.25856
chr17	80219698	80219698	+	39.6667	b_ccP|noCpG	U2OS	10.4825
chr17	80289683	80289683	+	12.8333	b_ccP|noCpG	U2OS	24.2636
chr17	81553129	81553129	-	53.3333	b_ccP|noCpG	U2OS	42.429
chr17	81868466	81868466	-	263.5	b_ccP|noCpG	U2OS	904.995
chr17	81923573	81923573	-	9	b_ccP|noCpG	U2OS	38.3719
chr17	81937661	81937661	-	5.16667	b_ccP|noCpG	U2OS	340.629
chr17	81976796	81976796	+	3.33333	b_ccP|noCpG	U2OS	47.9704
chr17	83049165	83049165	-	32.1667	b_ccP|noCpG	U2OS	10.102
chr18	976882	976882	-	24	b_ccP|noCpG	U2OS	0.299061
chr18	1407215	1407215	-	1376.17	b_ccP|noCpG	U2OS	17.4525
chr18	3013279	3013279	-	575.5	b_ccP|noCpG	U2OS	29.8065
chr18	3447629	3447629	+	113.333	b_ccP|noCpG	U2OS	37.87
chr18	3594150	3594150	+	1248.33	b_ccP|noCpG	U2OS	26.7417
chr18	3594461	3594461	+	421.167	b_ccP|noCpG	U2OS	26.7417
chr18	3603736	3603736	+	713.833	b_ccP|noCpG	U2OS	9.6413
chr18	6415306	6415306	-	4.83333	b_ccP|noCpG	U2OS	5.09986
chr18	11857436	11857436	+	17.8333	b_ccP|noCpG	U2OS	7.88341
chr18	11857576	11857576	-	13.8333	b_ccP|noCpG	U2OS	0.613033
chr18	12420016	12420016	+	16	b_ccP|noCpG	U2OS	6.68842
chr18	12947131	12947131	+	38.3333	b_ccP|noCpG	U2OS	162.644
chr18	31102420	31102420	-	177.5	b_ccP|noCpG	U2OS	3.02288
chr18	31684580	31684580	-	85.6667	b_ccP|noCpG	U2OS	14.1331
chr18	31685921	31685921	-	5	b_ccP|noCpG	U2OS	14.1331
chr18	39335691	39335691	-	247.833	b_ccP|noCpG	U2OS	20.8181
chr18	49813881	49813881	-	473.167	b_ccP|noCpG	U2OS	27.8487
chr18	54270063	54270063	-	14.3333	b_ccP|noCpG	U2OS	0.1696
chr18	56651611	56651611	-	7	b_ccP|noCpG	U2OS	22.1272
chr18	58314550	58314550	+	41.3333	b_ccP|noCpG	U2OS	17.7782
chr18	58862938	58862938	+	71.5	b_ccP|noCpG	U2OS	30.9395
chr18	63970080	63970080	+	88.1667	b_ccP|noCpG	U2OS	9.73624
chr18	74390148	74390148	-	221.667	b_ccP|noCpG	U2OS	690.744
chr18	77421615	77421615	+	41.5	b_ccP|noCpG	U2OS	3.96909
chr18	79576440	79576440	+	4	b_ccP|noCpG	U2OS	0.0377768
chr19	571309	571309	+	95.3333	b_ccP|noCpG	U2OS	523.868
chr19	680751	680751	+	84.6667	b_ccP|noCpG	U2OS	155.977
chr19	751111	751111	+	169.833	b_ccP|noCpG	U2OS	46.793
chr19	782766	782766	+	214.167	b_ccP|noCpG	U2OS	2.04328
chr19	3366582	3366582	+	925.167	b_ccP|noCpG	U2OS	48.5852
chr19	3982345	3982345	-	78.8333	b_ccP|noCpG	U2OS	1805.42
chr19	4714313	4714313	-	4.66667	b_ccP|noCpG	U2OS	48.8589
chr19	6393979	6393979	-	8.5	b_ccP|noCpG	U2OS	103.494
chr19	6591149	6591149	-	3982.5	b_ccP|noCpG	U2OS	91.3274
chr19	6739698	6739698	+	2078.83	b_ccP|noCpG	U2OS	83.2926
chr19	7021466	7021466	-	13.8333	b_ccP|noCpG	U2OS	0.898221
chr19	9621516	9621516	+	449.333	b_ccP|noCpG	U2OS	3.87141
chr19	10116908	10116908	-	20.3333	b_ccP|noCpG	U2OS	280.207
chr19	10251948	10251948	+	581.167	b_ccP|noCpG	U2OS	134.985
chr19	10517949	10517949	-	69	b_ccP|noCpG	U2OS	8.30901
chr19	10577345	10577345	-	5592.33	b_ccP|noCpG	U2OS	76.8773
chr19	10670517	10670517	+	3.33333	b_ccP|noCpG	U2OS	164.665
chr19	10671015	10671015	+	8.5	b_ccP|noCpG	U2OS	164.665
chr19	11089462	11089462	+	1573.83	b_ccP|noCpG	U2OS	52.8582
chr19	11262505	11262505	-	270.833	b_ccP|noCpG	U2OS	14.7491
chr19	11987655	11987655	+	271.833	b_ccP|noCpG	U2OS	1.42699
chr19	12643959	12643959	-	70230.5	b_ccP|noCpG	U2OS	565.234
chr19	12681369	12681369	-	6	b_ccP|noCpG	U2OS	2.05463
chr19	12833919	12833919	+	27.1667	b_ccP|noCpG	U2OS	6.86993
chr19	12835427	12835427	-	127.667	b_ccP|noCpG	U2OS	4.82931
chr19	13116851	13116851	+	118.5	b_ccP|noCpG	U2OS	105.959
chr19	13953386	13953386	-	13.5	b_ccP|noCpG	U2OS	2.77128
chr19	14070324	14070324	+	8358.17	b_ccP|noCpG	U2OS	218.883
chr19	15332538	15332538	-	2668	b_ccP|noCpG	U2OS	32.6718
chr19	15433309	15433309	-	53.8333	b_ccP|noCpG	U2OS	27.4502
chr19	15829094	15829094	+	170	b_ccP|noCpG	U2OS	11.9834
chr19	15835804	15835804	-	4.33333	b_ccP|noCpG	U2OS	0.24122
chr19	17336685	17336685	+	80.5	b_ccP|noCpG	U2OS	18.1402
chr19	17568619	17568619	+	3.66667	b_ccP|noCpG	U2OS	141.528
chr19	18155568	18155568	+	11	b_ccP|noCpG	U2OS	0.074584
chr19	18386157	18386157	+	1974.5	b_ccP|noCpG	U2OS	96.7141
chr19	18899959	18899959	-	2	b_ccP|noCpG	U2OS	117.222
chr19	20125013	20125013	+	264.167	b_ccP|noCpG	U2OS	0
chr19	23827074	23827074	+	35.1667	b_ccP|noCpG	U2OS	1223.8
chr19	27793297	27793297	-	3616.83	b_ccP|noCpG	U2OS	19.8792
chr19	27793462	27793462	+	768	b_ccP|noCpG	U2OS	12.0194
chr19	28065266	28065266	+	182	b_ccP|noCpG	U2OS	0.353146
chr19	35000203	35000203	-	43.8333	b_ccP|noCpG	U2OS	0.033849
chr19	35510469	35510469	-	3021.67	b_ccP|noCpG	U2OS	61.6221
chr19	35902528	35902528	+	7.33333	b_ccP|noCpG	U2OS	1.81138
chr19	35903853	35903853	-	5.66667	b_ccP|noCpG	U2OS	0.12025
chr19	36489860	36489860	-	72.8333	b_ccP|noCpG	U2OS	3.47594
chr19	36850364	36850364	+	22.6667	b_ccP|noCpG	U2OS	1.19499
chr19	36850786	36850786	-	44.3333	b_ccP|noCpG	U2OS	2.41478
chr19	37217923	37217923	+	30.6667	b_ccP|noCpG	U2OS	1.83091
chr19	37467515	37467515	+	10.5	b_ccP|noCpG	U2OS	2.03016
chr19	38388390	38388390	+	8.83333	b_ccP|noCpG	U2OS	22.0128
chr19	38411463	38411463	-	105.167	b_ccP|noCpG	U2OS	2.77028
chr19	39840519	39840519	-	36.1667	b_ccP|noCpG	U2OS	467.986
chr19	39840710	39840710	-	246.167	b_ccP|noCpG	U2OS	467.986
chr19	40715714	40715714	-	106.833	b_ccP|noCpG	U2OS	48.0681
chr19	40718232	40718232	-	20	b_ccP|noCpG	U2OS	48.0681
chr19	41219224	41219224	+	6636.17	b_ccP|noCpG	U2OS	276.666
chr19	41262495	41262495	+	165.5	b_ccP|noCpG	U2OS	253.405
chr19	41350820	41350820	+	4.5	b_ccP|noCpG	U2OS	0.00235611
chr19	41928416	41928416	-	102.667	b_ccP|noCpG	U2OS	10.5422
chr19	41928522	41928522	+	107.833	b_ccP|noCpG	U2OS	55.533
chr19	42250426	42250426	-	13.5	b_ccP|noCpG	U2OS	115.34
chr19	43504745	43504745	-	114.5	b_ccP|noCpG	U2OS	19.9505
chr19	43574667	43574667	+	11	b_ccP|noCpG	U2OS	0.498977
chr19	43670168	43670168	-	860	b_ccP|noCpG	U2OS	78.5494
chr19	43780972	43780972	-	908.833	b_ccP|noCpG	U2OS	103.532
chr19	43827354	43827354	+	449	b_ccP|noCpG	U2OS	30.8353
chr19	44718649	44718649	-	92.1667	b_ccP|noCpG	U2OS	0.646407
chr19	44747704	44747704	+	33.5	b_ccP|noCpG	U2OS	13.9702
chr19	44890532	44890532	+	3.5	b_ccP|noCpG	U2OS	186.519
chr19	44954584	44954584	+	18.3333	b_ccP|noCpG	U2OS	129.583
chr19	45424380	45424380	-	175.333	b_ccP|noCpG	U2OS	71.6332
chr19	45639396	45639396	-	32.5	b_ccP|noCpG	U2OS	11.8735
chr19	46077118	46077118	-	291	b_ccP|noCpG	U2OS	13.8356
chr19	46201742	46201742	+	57	b_ccP|noCpG	U2OS	1.61857
chr19	46203082	46203082	-	4065	b_ccP|noCpG	U2OS	20.0719
chr19	47035316	47035316	+	6	b_ccP|noCpG	U2OS	4.13541
chr19	47094557	47094557	-	24.8333	b_ccP|noCpG	U2OS	25.4923
chr19	47227146	47227146	-	50.5	b_ccP|noCpG	U2OS	64.7153
chr19	47232522	47232522	-	1037.5	b_ccP|noCpG	U2OS	64.7153
chr19	47750179	47750179	+	3.5	b_ccP|noCpG	U2OS	300.332
chr19	48110812	48110812	-	219.667	b_ccP|noCpG	U2OS	5.01606
chr19	48255716	48255716	+	54.1667	b_ccP|noCpG	U2OS	2.07225
chr19	48255897	48255897	-	207.667	b_ccP|noCpG	U2OS	7.06585
chr19	48270080	48270080	+	4831.17	b_ccP|noCpG	U2OS	10.7693
chr19	48325357	48325357	+	1240.67	b_ccP|noCpG	U2OS	339.443
chr19	48623923	48623923	-	15	b_ccP|noCpG	U2OS	1.72993
chr19	48638110	48638110	+	5.5	b_ccP|noCpG	U2OS	0.086261
chr19	48836489	48836489	-	750.5	b_ccP|noCpG	U2OS	19.3783
chr19	48868613	48868613	-	684	b_ccP|noCpG	U2OS	18.5572
chr19	48963947	48963947	+	13.6667	b_ccP|noCpG	U2OS	0.342508
chr19	48993532	48993532	+	317	b_ccP|noCpG	U2OS	250.002
chr19	49057773	49057773	-	55.1667	b_ccP|noCpG	U2OS	1.03925
chr19	49425377	49425377	+	27	b_ccP|noCpG	U2OS	3.53472
chr19	49490486	49490486	+	91.6667	b_ccP|noCpG	U2OS	778.868
chr19	49676155	49676155	+	3.66667	b_ccP|noCpG	U2OS	457.125
chr19	49855055	49855055	-	2.16667	b_ccP|noCpG	U2OS	0.582104
chr19	49865391	49865391	-	6.83333	b_ccP|noCpG	U2OS	47.6308
chr19	49878341	49878341	-	17.3333	b_ccP|noCpG	U2OS	104.101
chr19	50329649	50329649	+	100.667	b_ccP|noCpG	U2OS	51.7681
chr19	50369301	50369301	-	17.1667	b_ccP|noCpG	U2OS	0.384266
chr19	50568434	50568434	-	1617.17	b_ccP|noCpG	U2OS	47.3487
chr19	50658488	50658488	+	234.5	b_ccP|noCpG	U2OS	20.9083
chr19	50719801	50719801	-	387.333	b_ccP|noCpG	U2OS	21.9962
chr19	50723363	50723363	+	972.833	b_ccP|noCpG	U2OS	49.5355
chr19	50968198	50968198	+	26.5	b_ccP|noCpG	U2OS	0.229947
chr19	50968766	50968766	-	488.667	b_ccP|noCpG	U2OS	57.5355
chr19	52171620	52171620	-	130.5	b_ccP|noCpG	U2OS	1.4776
chr19	53867882	53867882	+	573.333	b_ccP|noCpG	U2OS	70.4795
chr19	54418290	54418290	+	4.33333	b_ccP|noCpG	U2OS	51.1457
chr19	54420669	54420669	+	15.8333	b_ccP|noCpG	U2OS	51.1457
chr19	55137215	55137215	-	32.8333	b_ccP|noCpG	U2OS	350.555
chr19	55370462	55370462	-	198.667	b_ccP|noCpG	U2OS	18.7712
chr19	55580867	55580867	-	110.167	b_ccP|noCpG	U2OS	24.8066
chr19	57279983	57279983	+	440.167	b_ccP|noCpG	U2OS	5.07197
chr19	58183060	58183060	+	164.5	b_ccP|noCpG	U2OS	18.0429
chr19	58347624	58347624	-	2445.17	b_ccP|noCpG	U2OS	0.258598
chr19	58393031	58393031	+	472.333	b_ccP|noCpG	U2OS	949.098
chr2	46895	46895	-	94	b_ccP|noCpG	U2OS	3.02819
chr2	3536851	3536851	-	60	b_ccP|noCpG	U2OS	0.0157908
chr2	6918651	6918651	-	11.5	b_ccP|noCpG	U2OS	3.5733
chr2	24049574	24049574	-	8.33333	b_ccP|noCpG	U2OS	22.1629
chr2	24084833	24084833	-	1705.83	b_ccP|noCpG	U2OS	230.562
chr2	27212963	27212963	-	3.33333	b_ccP|noCpG	U2OS	115.305
chr2	27431678	27431678	+	16.8333	b_ccP|noCpG	U2OS	231.588
chr2	27628225	27628225	+	3	b_ccP|noCpG	U2OS	87.0911
chr2	27628960	27628960	-	42.1667	b_ccP|noCpG	U2OS	3.16132
chr2	28394671	28394671	-	5.83333	b_ccP|noCpG	U2OS	0.142532
chr2	29114008	29114008	+	538.5	b_ccP|noCpG	U2OS	65.1761
chr2	29118178	29118178	+	263.333	b_ccP|noCpG	U2OS	65.1761
chr2	36598167	36598167	-	1602.17	b_ccP|noCpG	U2OS	89.2718
chr2	38481777	38481777	+	55314.2	b_ccP|noCpG	U2OS	2944.33
chr2	38515639	38515639	-	6.66667	b_ccP|noCpG	U2OS	0.253067
chr2	42568641	42568641	+	885.5	b_ccP|noCpG	U2OS	30.0246
chr2	43219822	43219822	+	22.1667	b_ccP|noCpG	U2OS	0.231624
chr2	46541784	46541784	+	83.5	b_ccP|noCpG	U2OS	83.6796
chr2	47369310	47369310	+	209.333	b_ccP|noCpG	U2OS	11.5194
chr2	47906343	47906343	-	956.667	b_ccP|noCpG	U2OS	57.3374
chr2	55232270	55232270	-	186.5	b_ccP|noCpG	U2OS	1.53624
chr2	56185796	56185796	-	20.5	b_ccP|noCpG	U2OS	1.22334
chr2	58251424	58251424	+	4	b_ccP|noCpG	U2OS	360.872
chr2	58427792	58427792	+	20.5	b_ccP|noCpG	U2OS	0.293228
chr2	58462028	58462028	-	57.5	b_ccP|noCpG	U2OS	71.5647
chr2	60553653	60553653	-	353.167	b_ccP|noCpG	U2OS	6.93092
chr2	61537662	61537662	-	49	b_ccP|noCpG	U2OS	206.968
chr2	61538257	61538257	-	4703.33	b_ccP|noCpG	U2OS	206.968
chr2	62506518	62506518	-	3.33333	b_ccP|noCpG	U2OS	6.18587
chr2	64453945	64453945	-	9.33333	b_ccP|noCpG	U2OS	0.401303
chr2	65640227	65640227	-	4.5	b_ccP|noCpG	U2OS	0.0203028
chr2	70088380	70088380	-	45	b_ccP|noCpG	U2OS	8.10648
chr2	70257706	70257706	+	4.83333	b_ccP|noCpG	U2OS	62.2163
chr2	70301403	70301403	+	20.6667	b_ccP|noCpG	U2OS	2.85704
chr2	74455092	74455092	+	946	b_ccP|noCpG	U2OS	1.51534
chr2	74482997	74482997	-	214.167	b_ccP|noCpG	U2OS	15.0783
chr2	74483086	74483086	+	46.3333	b_ccP|noCpG	U2OS	29.7951
chr2	74483303	74483303	-	10.3333	b_ccP|noCpG	U2OS	15.0783
chr2	74554085	74554085	+	52.5	b_ccP|noCpG	U2OS	36.3117
chr2	75561344	75561344	-	362	b_ccP|noCpG	U2OS	106.758
chr2	75646782	75646782	+	4168.17	b_ccP|noCpG	U2OS	33.6973
chr2	87455481	87455481	+	253.5	b_ccP|noCpG	U2OS	13.0079
chr2	96870831	96870831	-	13.6667	b_ccP|noCpG	U2OS	32.8649
chr2	99181185	99181185	+	305.667	b_ccP|noCpG	U2OS	18.8415
chr2	100105426	100105426	-	21.1667	b_ccP|noCpG	U2OS	2.12317
chr2	101475111	101475111	-	5.83333	b_ccP|noCpG	U2OS	0.095652
chr2	105396958	105396958	-	198.333	b_ccP|noCpG	U2OS	175.805
chr2	111495051	111495051	-	1149.67	b_ccP|noCpG	U2OS	23.5521
chr2	113241790	113241790	-	24.1667	b_ccP|noCpG	U2OS	0.541696
chr2	113890088	113890088	+	6365.33	b_ccP|noCpG	U2OS	105.1
chr2	126308501	126308501	+	56.5	b_ccP|noCpG	U2OS	0.68521
chr2	129980465	129980465	-	2.33333	b_ccP|noCpG	U2OS	1.19049
chr2	130129577	130129577	+	42.6667	b_ccP|noCpG	U2OS	2.30603
chr2	130371987	130371987	+	17.6667	b_ccP|noCpG	U2OS	27.0461
chr2	131104628	131104628	+	17	b_ccP|noCpG	U2OS	117.564
chr2	131209263	131209263	-	33.3333	b_ccP|noCpG	U2OS	0.118218
chr2	131979873	131979873	-	4.83333	b_ccP|noCpG	U2OS	0.302724
chr2	133266336	133266336	+	14	b_ccP|noCpG	U2OS	0.523431
chr2	136200452	136200452	-	22.1667	b_ccP|noCpG	U2OS	122.221
chr2	148021094	148021094	+	328.167	b_ccP|noCpG	U2OS	4.70536
chr2	148021447	148021447	+	36.8333	b_ccP|noCpG	U2OS	4.70536
chr2	148021592	148021592	-	71.3333	b_ccP|noCpG	U2OS	13.4372
chr2	149587774	149587774	-	1182.5	b_ccP|noCpG	U2OS	182.133
chr2	150487664	150487664	-	2416.83	b_ccP|noCpG	U2OS	60.726
chr2	156435485	156435485	+	297.167	b_ccP|noCpG	U2OS	24.4155
chr2	159615304	159615304	+	136.667	b_ccP|noCpG	U2OS	11.3864
chr2	159615564	159615564	-	144.5	b_ccP|noCpG	U2OS	10.289
chr2	159616449	159616449	-	277	b_ccP|noCpG	U2OS	10.289
chr2	162318802	162318802	+	12.8333	b_ccP|noCpG	U2OS	7.24704
chr2	171517736	171517736	-	115497	b_ccP|noCpG	U2OS	632.768
chr2	174547155	174547155	+	124.833	b_ccP|noCpG	U2OS	0.856494
chr2	176201190	176201190	-	444.167	b_ccP|noCpG	U2OS	7148.56
chr2	178413978	178413978	+	147.833	b_ccP|noCpG	U2OS	3.85017
chr2	181954507	181954507	+	89.3333	b_ccP|noCpG	U2OS	1.86259
chr2	183608140	183608140	-	67.6667	b_ccP|noCpG	U2OS	167.838
chr2	185425075	185425075	+	37.5	b_ccP|noCpG	U2OS	1.14116
chr2	187554434	187554434	-	629.167	b_ccP|noCpG	U2OS	10.5168
chr2	189762820	189762820	+	44.1667	b_ccP|noCpG	U2OS	0.798355
chr2	189763197	189763197	-	6	b_ccP|noCpG	U2OS	10.4612
chr2	193170693	193170693	+	6.66667	b_ccP|noCpG	U2OS	2.46609
chr2	200889423	200889423	+	463.833	b_ccP|noCpG	U2OS	33.4128
chr2	200963262	200963262	+	34.6667	b_ccP|noCpG	U2OS	0.881201
chr2	201116180	201116180	+	441.167	b_ccP|noCpG	U2OS	6.57576
chr2	201151246	201151246	-	30.5	b_ccP|noCpG	U2OS	1.9623
chr2	202376326	202376326	+	2077.33	b_ccP|noCpG	U2OS	21.2455
chr2	206084581	206084581	+	31.8333	b_ccP|noCpG	U2OS	5.87739
chr2	206085854	206085854	-	329.5	b_ccP|noCpG	U2OS	5.1348
chr2	207165959	207165959	-	469.167	b_ccP|noCpG	U2OS	11.8158
chr2	208255072	208255072	-	2058	b_ccP|noCpG	U2OS	95.9047
chr2	215138531	215138531	-	30.5	b_ccP|noCpG	U2OS	1.33103
chr2	216372482	216372482	-	56.5	b_ccP|noCpG	U2OS	41.8337
chr2	216695546	216695546	-	8264.67	b_ccP|noCpG	U2OS	82.7861
chr2	218282165	218282165	-	8.16667	b_ccP|noCpG	U2OS	123.999
chr2	218398232	218398232	+	11.5	b_ccP|noCpG	U2OS	60.6166
chr2	218658772	218658772	+	10.6667	b_ccP|noCpG	U2OS	35.217
chr2	218961902	218961902	-	2.66667	b_ccP|noCpG	U2OS	0.178417
chr2	219160800	219160800	-	236.667	b_ccP|noCpG	U2OS	2.74236
chr2	219571452	219571452	-	349.833	b_ccP|noCpG	U2OS	45.3216
chr2	219685326	219685326	+	322	b_ccP|noCpG	U2OS	0.659717
chr2	228568502	228568502	-	243	b_ccP|noCpG	U2OS	5.08499
chr2	234682647	234682647	+	1196.5	b_ccP|noCpG	U2OS	39.136
chr2	237434821	237434821	-	4045.83	b_ccP|noCpG	U2OS	53.1213
chr2	240136807	240136807	-	14.1667	b_ccP|noCpG	U2OS	169.421
chr2	240465493	240465493	+	24	b_ccP|noCpG	U2OS	623.304
chr20	346724	346724	+	370.5	b_ccP|noCpG	U2OS	78.0544
chr20	348489	348489	-	5.16667	b_ccP|noCpG	U2OS	2.1302
chr20	380759	380759	+	582.5	b_ccP|noCpG	U2OS	51.4972
chr20	407392	407392	+	11.6667	b_ccP|noCpG	U2OS	49.7462
chr20	408067	408067	+	232.667	b_ccP|noCpG	U2OS	49.7462
chr20	1894112	1894112	+	25.5	b_ccP|noCpG	U2OS	34.7494
chr20	1894308	1894308	+	460.833	b_ccP|noCpG	U2OS	34.7494
chr20	3208857	3208857	+	8	b_ccP|noCpG	U2OS	116.513
chr20	10218829	10218829	+	465.5	b_ccP|noCpG	U2OS	6.87635
chr20	10219500	10219500	-	10.6667	b_ccP|noCpG	U2OS	0.0751288
chr20	17659940	17659940	-	99	b_ccP|noCpG	U2OS	191.03
chr20	18504597	18504597	+	2805	b_ccP|noCpG	U2OS	735.089
chr20	25310424	25310424	-	18.5	b_ccP|noCpG	U2OS	61.7534
chr20	25868172	25868172	-	7	b_ccP|noCpG	U2OS	1.38735
chr20	31722548	31722548	-	2890	b_ccP|noCpG	U2OS	354.827
chr20	32277655	32277655	+	1003.17	b_ccP|noCpG	U2OS	90.0746
chr20	34677091	34677091	-	543.833	b_ccP|noCpG	U2OS	25.451
chr20	35617023	35617023	+	86.6667	b_ccP|noCpG	U2OS	4.72857
chr20	37178395	37178395	+	9	b_ccP|noCpG	U2OS	221.164
chr20	44352101	44352101	-	8.16667	b_ccP|noCpG	U2OS	0.043679
chr20	44652230	44652230	-	2.5	b_ccP|noCpG	U2OS	17.5204
chr20	45779920	45779920	-	18	b_ccP|noCpG	U2OS	1.74327
chr20	46364525	46364525	+	5.33333	b_ccP|noCpG	U2OS	0.0756948
chr20	47319052	47319052	-	15.3333	b_ccP|noCpG	U2OS	20.4087
chr20	48025230	48025230	+	178.833	b_ccP|noCpG	U2OS	1.80906
chr20	51862882	51862882	-	505	b_ccP|noCpG	U2OS	1.43958
chr20	52972154	52972154	+	125.667	b_ccP|noCpG	U2OS	1.99507
chr20	53504313	53504313	-	44	b_ccP|noCpG	U2OS	0.448668
chr20	56513336	56513336	+	13.5	b_ccP|noCpG	U2OS	134.844
chr20	57710576	57710576	-	384.167	b_ccP|noCpG	U2OS	195.253
chr20	57711542	57711542	-	303	b_ccP|noCpG	U2OS	195.253
chr20	58651282	58651282	+	3584.17	b_ccP|noCpG	U2OS	32.0936
chr20	58850901	58850901	-	358.833	b_ccP|noCpG	U2OS	3.31676
chr20	58903668	58903668	+	34	b_ccP|noCpG	U2OS	678.039
chr20	62302102	62302102	+	12.3333	b_ccP|noCpG	U2OS	390.882
chr20	63653423	63653423	-	699.167	b_ccP|noCpG	U2OS	29.5011
chr20	63700356	63700356	-	3	b_ccP|noCpG	U2OS	20.4008
chr21	15065935	15065935	-	12.8333	b_ccP|noCpG	U2OS	14.0031
chr21	18760042	18760042	-	26.6667	b_ccP|noCpG	U2OS	0.416643
chr21	18760301	18760301	-	23	b_ccP|noCpG	U2OS	0.416643
chr21	18857955	18857955	+	234.5	b_ccP|noCpG	U2OS	1959.25
chr21	26051117	26051117	-	387	b_ccP|noCpG	U2OS	477.039
chr21	28885364	28885364	-	777.167	b_ccP|noCpG	U2OS	7.7549
chr21	29063402	29063402	+	17.6667	b_ccP|noCpG	U2OS	1.17543
chr21	29063479	29063479	-	43.5	b_ccP|noCpG	U2OS	567.609
chr21	34887200	34887200	-	74	b_ccP|noCpG	U2OS	31.4188
chr21	41420355	41420355	+	5.5	b_ccP|noCpG	U2OS	0.912833
chr21	44928814	44928814	-	42	b_ccP|noCpG	U2OS	5.66561
chr22	19479465	19479465	+	9	b_ccP|noCpG	U2OS	62.8704
chr22	19962621	19962621	+	7.66667	b_ccP|noCpG	U2OS	73.6227
chr22	20656931	20656931	-	277.333	b_ccP|noCpG	U2OS	10.3835
chr22	21938619	21938619	-	6.33333	b_ccP|noCpG	U2OS	41.3866
chr22	23787000	23787000	+	5355.83	b_ccP|noCpG	U2OS	75.9675
chr22	25111837	25111837	+	224.667	b_ccP|noCpG	U2OS	34.1385
chr22	26477101	26477101	-	744.5	b_ccP|noCpG	U2OS	74.9666
chr22	26479548	26479548	-	70.8333	b_ccP|noCpG	U2OS	74.9666
chr22	26645284	26645284	-	126.5	b_ccP|noCpG	U2OS	4.73854
chr22	26646462	26646462	+	317.333	b_ccP|noCpG	U2OS	0.313874
chr22	26672656	26672656	-	32.5	b_ccP|noCpG	U2OS	0.0587202
chr22	26672789	26672789	+	391.333	b_ccP|noCpG	U2OS	5.0025
chr22	27224672	27224672	-	303.833	b_ccP|noCpG	U2OS	7.69868
chr22	29555185	29555185	-	163.167	b_ccP|noCpG	U2OS	54.906
chr22	30607102	30607102	-	7.16667	b_ccP|noCpG	U2OS	212.512
chr22	31292487	31292487	-	422.833	b_ccP|noCpG	U2OS	7.95487
chr22	31945353	31945353	-	3	b_ccP|noCpG	U2OS	0.480214
chr22	32039464	32039464	+	67246	b_ccP|noCpG	U2OS	680.557
chr22	35840427	35840427	-	1290.33	b_ccP|noCpG	U2OS	50.8617
chr22	37188246	37188246	-	113.167	b_ccP|noCpG	U2OS	6.77584
chr22	37675635	37675635	+	34767.3	b_ccP|noCpG	U2OS	3183.58
chr22	37676841	37676841	+	58.8333	b_ccP|noCpG	U2OS	3183.58
chr22	37848837	37848837	+	11	b_ccP|noCpG	U2OS	181.243
chr22	37849302	37849302	-	333.333	b_ccP|noCpG	U2OS	62.4655
chr22	38300723	38300723	-	9	b_ccP|noCpG	U2OS	53.9447
chr22	39244981	39244981	-	803.833	b_ccP|noCpG	U2OS	7.96233
chr22	39315481	39315481	-	111.167	b_ccP|noCpG	U2OS	1420.88
chr22	39320379	39320379	-	43.1667	b_ccP|noCpG	U2OS	1420.88
chr22	40044556	40044556	-	4.66667	b_ccP|noCpG	U2OS	0.189221
chr22	40044770	40044770	+	639.333	b_ccP|noCpG	U2OS	12.3007
chr22	41560925	41560925	-	60.5	b_ccP|noCpG	U2OS	2.46994
chr22	45308977	45308977	+	7.83333	b_ccP|noCpG	U2OS	17.2796
chr22	46006625	46006625	+	10.6667	b_ccP|noCpG	U2OS	0.0147132
chr22	46069864	46069864	-	26	b_ccP|noCpG	U2OS	0.264781
chr22	46080330	46080330	+	86.3333	b_ccP|noCpG	U2OS	0.745322
chr3	4831348	4831348	-	394.833	b_ccP|noCpG	U2OS	7.94284
chr3	9363311	9363311	-	5.83333	b_ccP|noCpG	U2OS	0.653799
chr3	9986915	9986915	+	234.833	b_ccP|noCpG	U2OS	4.05599
chr3	9987129	9987129	-	6.66667	b_ccP|noCpG	U2OS	49.7477
chr3	18425338	18425338	-	310.5	b_ccP|noCpG	U2OS	6.71164
chr3	22381718	22381718	+	5584	b_ccP|noCpG	U2OS	213.231
chr3	23208687	23208687	+	3.83333	b_ccP|noCpG	U2OS	31.7783
chr3	23805954	23805954	+	2983.33	b_ccP|noCpG	U2OS	120.921
chr3	23806929	23806929	-	10.1667	b_ccP|noCpG	U2OS	0.23591
chr3	23810442	23810442	+	86.3333	b_ccP|noCpG	U2OS	120.921
chr3	29280898	29280898	-	52.1667	b_ccP|noCpG	U2OS	0.195426
chr3	29281070	29281070	+	269.333	b_ccP|noCpG	U2OS	3.6166
chr3	37176567	37176567	-	5.16667	b_ccP|noCpG	U2OS	45.1029
chr3	39154610	39154610	-	256.5	b_ccP|noCpG	U2OS	64.5091
chr3	39177809	39177809	+	30	b_ccP|noCpG	U2OS	0.388348
chr3	42653663	42653663	+	4.16667	b_ccP|noCpG	U2OS	14.1708
chr3	44975253	44975253	+	4.83333	b_ccP|noCpG	U2OS	100.941
chr3	48430085	48430085	-	194.167	b_ccP|noCpG	U2OS	27.7226
chr3	48469842	48469842	-	14.5	b_ccP|noCpG	U2OS	242.287
chr3	48504156	48504156	-	595.167	b_ccP|noCpG	U2OS	242.287
chr3	48504794	48504794	-	177.5	b_ccP|noCpG	U2OS	242.287
chr3	49011635	49011635	+	6.83333	b_ccP|noCpG	U2OS	169.873
chr3	49020451	49020451	+	2.66667	b_ccP|noCpG	U2OS	110.284
chr3	50156019	50156019	-	3.5	b_ccP|noCpG	U2OS	0.197506
chr3	50253066	50253066	+	5.33333	b_ccP|noCpG	U2OS	356.97
chr3	52535024	52535024	-	91	b_ccP|noCpG	U2OS	229.492
chr3	64685103	64685103	+	12.8333	b_ccP|noCpG	U2OS	0.0915236
chr3	67654601	67654601	-	1154.17	b_ccP|noCpG	U2OS	37.8544
chr3	71130585	71130585	-	251	b_ccP|noCpG	U2OS	3.99766
chr3	71198300	71198300	-	70	b_ccP|noCpG	U2OS	3.99766
chr3	71583697	71583697	-	287.833	b_ccP|noCpG	U2OS	3.99766
chr3	75214540	75214540	+	1004	b_ccP|noCpG	U2OS	236.018
chr3	88058975	88058975	-	3591.5	b_ccP|noCpG	U2OS	54.1754
chr3	98732287	98732287	+	140	b_ccP|noCpG	U2OS	3.08045
chr3	98819396	98819396	-	22.1667	b_ccP|noCpG	U2OS	419.759
chr3	98981054	98981054	+	3032.5	b_ccP|noCpG	U2OS	170.764
chr3	99638593	99638593	+	83.3333	b_ccP|noCpG	U2OS	4.12188
chr3	101576877	101576877	-	185.5	b_ccP|noCpG	U2OS	2735.4
chr3	101724618	101724618	+	613.5	b_ccP|noCpG	U2OS	10.2586
chr3	105366908	105366908	+	2756.5	b_ccP|noCpG	U2OS	236.338
chr3	105869400	105869400	-	4.83333	b_ccP|noCpG	U2OS	5.10636
chr3	107522987	107522987	+	1486.5	b_ccP|noCpG	U2OS	30.8381
chr3	111859264	111859264	+	283.833	b_ccP|noCpG	U2OS	87.8364
chr3	113211556	113211556	+	201	b_ccP|noCpG	U2OS	5.86491
chr3	114624208	114624208	-	20.1667	b_ccP|noCpG	U2OS	1.88803
chr3	114624996	114624996	-	379	b_ccP|noCpG	U2OS	1.88803
chr3	121749740	121749740	-	1515.67	b_ccP|noCpG	U2OS	27.3538
chr3	123585555	123585555	+	195.167	b_ccP|noCpG	U2OS	2.16839
chr3	125937024	125937024	-	16	b_ccP|noCpG	U2OS	2.88755
chr3	126266783	126266783	+	7	b_ccP|noCpG	U2OS	0.578233
chr3	127736373	127736373	-	22.3333	b_ccP|noCpG	U2OS	8.16442
chr3	128051640	128051640	+	13.5	b_ccP|noCpG	U2OS	387.354
chr3	132660088	132660088	-	53.5	b_ccP|noCpG	U2OS	0.602695
chr3	138115828	138115828	-	29.8333	b_ccP|noCpG	U2OS	7.20066
chr3	138347725	138347725	+	130.833	b_ccP|noCpG	U2OS	30.2675
chr3	141368503	141368503	+	1184.33	b_ccP|noCpG	U2OS	21.7122
chr3	146163684	146163684	-	9.66667	b_ccP|noCpG	U2OS	76.7184
chr3	149576221	149576221	-	44.6667	b_ccP|noCpG	U2OS	29.4885
chr3	149983381	149983381	-	11.3333	b_ccP|noCpG	U2OS	65.2341
chr3	150761927	150761927	+	6.5	b_ccP|noCpG	U2OS	0.0726349
chr3	152269701	152269701	-	13.1667	b_ccP|noCpG	U2OS	0.268781
chr3	154324486	154324486	-	1980.5	b_ccP|noCpG	U2OS	28.2759
chr3	155745070	155745070	-	9.33333	b_ccP|noCpG	U2OS	0.328274
chr3	156554124	156554124	-	8.66667	b_ccP|noCpG	U2OS	159.84
chr3	157160810	157160810	-	8.5	b_ccP|noCpG	U2OS	21.8911
chr3	158106261	158106261	-	125.167	b_ccP|noCpG	U2OS	8.67292
chr3	158203138	158203138	+	38.1667	b_ccP|noCpG	U2OS	23.0004
chr3	159852938	159852938	+	18	b_ccP|noCpG	U2OS	2.05881
chr3	167735225	167735225	+	25.8333	b_ccP|noCpG	U2OS	1.58024
chr3	169663675	169663675	-	95.6667	b_ccP|noCpG	U2OS	8.79896
chr3	170361287	170361287	+	70	b_ccP|noCpG	U2OS	33.0024
chr3	171900505	171900505	+	4.16667	b_ccP|noCpG	U2OS	0.0623666
chr3	171900742	171900742	-	7.33333	b_ccP|noCpG	U2OS	0.130797
chr3	172039577	172039577	+	1335.33	b_ccP|noCpG	U2OS	42.4612
chr3	178860444	178860444	-	366.333	b_ccP|noCpG	U2OS	2.29138
chr3	179072278	179072278	-	40.6667	b_ccP|noCpG	U2OS	54.2923
chr3	181710997	181710997	+	8.83333	b_ccP|noCpG	U2OS	0.272549
chr3	184149695	184149695	+	14.5	b_ccP|noCpG	U2OS	806.251
chr3	184176964	184176964	+	12.8333	b_ccP|noCpG	U2OS	831.686
chr3	184305825	184305825	+	8.5	b_ccP|noCpG	U2OS	767.525
chr3	184316137	184316137	+	6	b_ccP|noCpG	U2OS	421.264
chr3	184319715	184319715	+	16.3333	b_ccP|noCpG	U2OS	421.264
chr3	185418833	185418833	-	45363.3	b_ccP|noCpG	U2OS	1444.15
chr3	185959970	185959970	+	5.66667	b_ccP|noCpG	U2OS	1.21185
chr3	187745470	187745470	-	435.167	b_ccP|noCpG	U2OS	12.5076
chr3	188153212	188153212	+	14.5	b_ccP|noCpG	U2OS	10.1852
chr3	188154097	188154097	-	63.8333	b_ccP|noCpG	U2OS	3.7051
chr3	194003673	194003673	-	17.3333	b_ccP|noCpG	U2OS	0.358228
chr3	194136147	194136147	+	3527.17	b_ccP|noCpG	U2OS	62.0465
chr3	194322825	194322825	-	47.3333	b_ccP|noCpG	U2OS	0.432771
chr3	194632927	194632927	+	57.6667	b_ccP|noCpG	U2OS	3.07164
chr3	196324371	196324371	-	3.83333	b_ccP|noCpG	U2OS	11.1462
chr3	196338385	196338385	-	707.333	b_ccP|noCpG	U2OS	11.1462
chr3	196431363	196431363	+	9.5	b_ccP|noCpG	U2OS	0.523847
chr3	197299320	197299320	-	43.3333	b_ccP|noCpG	U2OS	50.5115
chr4	1345712	1345712	+	4	b_ccP|noCpG	U2OS	2.96909
chr4	19455417	19455417	+	147.5	b_ccP|noCpG	U2OS	0.322278
chr4	19456999	19456999	-	126.833	b_ccP|noCpG	U2OS	0.804122
chr4	34335347	34335347	-	399.833	b_ccP|noCpG	U2OS	2.27731
chr4	44016697	44016697	+	89.6667	b_ccP|noCpG	U2OS	1.51048
chr4	56977781	56977781	+	121.5	b_ccP|noCpG	U2OS	210.448
chr4	65998851	65998851	+	126	b_ccP|noCpG	U2OS	0.587231
chr4	72569220	72569220	-	241.667	b_ccP|noCpG	U2OS	6.72518
chr4	74365144	74365144	+	50	b_ccP|noCpG	U2OS	4.16293
chr4	81154221	81154221	-	26.8333	b_ccP|noCpG	U2OS	1.4564
chr4	82359620	82359620	-	54	b_ccP|noCpG	U2OS	310.509
chr4	82900969	82900969	-	36.5	b_ccP|noCpG	U2OS	12.7911
chr4	83034443	83034443	+	3.33333	b_ccP|noCpG	U2OS	54.9783
chr4	84965650	84965650	+	10	b_ccP|noCpG	U2OS	0.48117
chr4	84966662	84966662	-	1202.17	b_ccP|noCpG	U2OS	12.6762
chr4	84966783	84966783	+	35.3333	b_ccP|noCpG	U2OS	0.48117
chr4	86936175	86936175	-	64.1667	b_ccP|noCpG	U2OS	2.9141
chr4	87891832	87891832	+	4.5	b_ccP|noCpG	U2OS	995.04
chr4	97633889	97633889	-	29.3333	b_ccP|noCpG	U2OS	0.695779
chr4	101790652	101790652	+	17	b_ccP|noCpG	U2OS	0.738897
chr4	102431179	102431179	-	373.833	b_ccP|noCpG	U2OS	10.9509
chr4	102828298	102828298	+	132.667	b_ccP|noCpG	U2OS	5.13837
chr4	103255825	103255825	+	21.1667	b_ccP|noCpG	U2OS	0.537183
chr4	104490917	104490917	+	13.5	b_ccP|noCpG	U2OS	0.00854477
chr4	105146885	105146885	+	350.5	b_ccP|noCpG	U2OS	8.83129
chr4	107824562	107824562	+	86.1667	b_ccP|noCpG	U2OS	19.443
chr4	112788899	112788899	-	3.83333	b_ccP|noCpG	U2OS	66.3915
chr4	113761737	113761737	-	422.167	b_ccP|noCpG	U2OS	21.9275
chr4	121157278	121157278	-	51.3333	b_ccP|noCpG	U2OS	1.45512
chr4	121952038	121952038	-	66.8333	b_ccP|noCpG	U2OS	0.309581
chr4	127623878	127623878	-	7.5	b_ccP|noCpG	U2OS	0.00608352
chr4	127965983	127965983	-	5.33333	b_ccP|noCpG	U2OS	4.19504
chr4	128553447	128553447	-	7	b_ccP|noCpG	U2OS	0.125781
chr4	128809955	128809955	+	108.5	b_ccP|noCpG	U2OS	27.3042
chr4	139302503	139302503	-	23.8333	b_ccP|noCpG	U2OS	58.7746
chr4	140154183	140154183	-	111.667	b_ccP|noCpG	U2OS	1.63611
chr4	142403020	142403020	-	99.6667	b_ccP|noCpG	U2OS	8.54493
chr4	145938454	145938454	-	15	b_ccP|noCpG	U2OS	12.3123
chr4	145938822	145938822	-	391.333	b_ccP|noCpG	U2OS	12.3123
chr4	153153086	153153086	+	31.1667	b_ccP|noCpG	U2OS	3.52072
chr4	156774615	156774615	-	1314	b_ccP|noCpG	U2OS	17.6365
chr4	158170788	158170788	+	70.5	b_ccP|noCpG	U2OS	3.49513
chr4	158172648	158172648	-	125	b_ccP|noCpG	U2OS	35.2801
chr4	158173024	158173024	-	47.6667	b_ccP|noCpG	U2OS	35.2801
chr4	165873389	165873389	+	77.5	b_ccP|noCpG	U2OS	0.427331
chr4	170027219	170027219	-	56.6667	b_ccP|noCpG	U2OS	9.68481
chr4	170979962	170979962	+	130.667	b_ccP|noCpG	U2OS	2.84181
chr4	188109602	188109602	-	1508.5	b_ccP|noCpG	U2OS	81.0936
chr5	1326415	1326415	-	8499.33	b_ccP|noCpG	U2OS	437.69
chr5	10307840	10307840	-	1739.83	b_ccP|noCpG	U2OS	51.1119
chr5	17375588	17375588	-	143.5	b_ccP|noCpG	U2OS	20.6982
chr5	17492075	17492075	-	1727.17	b_ccP|noCpG	U2OS	2.51315
chr5	17604182	17604182	+	8313.83	b_ccP|noCpG	U2OS	17.2781
chr5	17655846	17655846	-	40961.2	b_ccP|noCpG	U2OS	22.1607
chr5	18746155	18746155	-	48.5	b_ccP|noCpG	U2OS	0.653183
chr5	29191714	29191714	+	24	b_ccP|noCpG	U2OS	4.11039
chr5	33162155	33162155	+	77135.3	b_ccP|noCpG	U2OS	1374.61
chr5	38445545	38445545	+	525	b_ccP|noCpG	U2OS	20.82
chr5	38468365	38468365	-	2826.83	b_ccP|noCpG	U2OS	92.3095
chr5	43018768	43018768	-	44	b_ccP|noCpG	U2OS	3.48138
chr5	43065133	43065133	+	159.333	b_ccP|noCpG	U2OS	43.262
chr5	43067470	43067470	-	81.3333	b_ccP|noCpG	U2OS	3.48138
chr5	43602722	43602722	+	470.333	b_ccP|noCpG	U2OS	57.0299
chr5	53560638	53560638	+	5094.5	b_ccP|noCpG	U2OS	173.066
chr5	55160179	55160179	+	703.5	b_ccP|noCpG	U2OS	78.9082
chr5	56481791	56481791	-	12	b_ccP|noCpG	U2OS	0.0769269
chr5	65481919	65481919	-	239.333	b_ccP|noCpG	U2OS	7.33008
chr5	66828791	66828791	+	404.5	b_ccP|noCpG	U2OS	13.4009
chr5	69043872	69043872	-	6.16667	b_ccP|noCpG	U2OS	0.189741
chr5	71455650	71455650	+	657.167	b_ccP|noCpG	U2OS	12.6575
chr5	71586767	71586767	+	8.5	b_ccP|noCpG	U2OS	43.5837
chr5	73448776	73448776	-	1496.33	b_ccP|noCpG	U2OS	90.9783
chr5	76280958	76280958	+	48.1667	b_ccP|noCpG	U2OS	70.3378
chr5	77086731	77086731	+	23	b_ccP|noCpG	U2OS	0.71933
chr5	87267882	87267882	+	192.667	b_ccP|noCpG	U2OS	18.8394
chr5	91383316	91383316	-	874	b_ccP|noCpG	U2OS	7.30605
chr5	93583240	93583240	+	4.16667	b_ccP|noCpG	U2OS	2.39071
chr5	93683730	93683730	-	75.1667	b_ccP|noCpG	U2OS	1801.78
chr5	108747896	108747896	+	35.3333	b_ccP|noCpG	U2OS	7.31632
chr5	111757476	111757476	-	48.6667	b_ccP|noCpG	U2OS	30.142
chr5	112891858	112891858	+	83.1667	b_ccP|noCpG	U2OS	0
chr5	112922226	112922226	-	2247.83	b_ccP|noCpG	U2OS	55.973
chr5	115602478	115602478	-	9.33333	b_ccP|noCpG	U2OS	0.0715375
chr5	124744559	124744559	-	234.333	b_ccP|noCpG	U2OS	23.2509
chr5	124745163	124745163	-	45.5	b_ccP|noCpG	U2OS	23.2509
chr5	124746783	124746783	-	928.5	b_ccP|noCpG	U2OS	23.2509
chr5	124748823	124748823	-	21.5	b_ccP|noCpG	U2OS	23.2509
chr5	126663653	126663653	-	81.3333	b_ccP|noCpG	U2OS	55.2706
chr5	132257695	132257695	+	8069.33	b_ccP|noCpG	U2OS	194.183
chr5	132270912	132270912	+	15.3333	b_ccP|noCpG	U2OS	194.183
chr5	132295339	132295339	-	97.6667	b_ccP|noCpG	U2OS	102.772
chr5	134875074	134875074	+	10.6667	b_ccP|noCpG	U2OS	41.6735
chr5	135034778	135034778	-	38.1667	b_ccP|noCpG	U2OS	55.4858
chr5	138033078	138033078	-	715.833	b_ccP|noCpG	U2OS	18.022
chr5	139439500	139439500	-	154.667	b_ccP|noCpG	U2OS	5.59308
chr5	139503241	139503241	+	8.83333	b_ccP|noCpG	U2OS	0.0553111
chr5	140108604	140108604	-	6.33333	b_ccP|noCpG	U2OS	0.739801
chr5	140112896	140112896	+	83.6667	b_ccP|noCpG	U2OS	9.47443
chr5	140114118	140114118	+	875.833	b_ccP|noCpG	U2OS	9.47443
chr5	140658958	140658958	+	95.8333	b_ccP|noCpG	U2OS	120.403
chr5	140807067	140807067	+	63.5	b_ccP|noCpG	U2OS	1.43103
chr5	140821612	140821612	+	50.5	b_ccP|noCpG	U2OS	0.98205
chr5	140822183	140822183	-	20.8333	b_ccP|noCpG	U2OS	0.241691
chr5	140827959	140827959	+	130.333	b_ccP|noCpG	U2OS	3.61074
chr5	140848374	140848374	+	6.66667	b_ccP|noCpG	U2OS	0.240245
chr5	140855896	140855896	+	194.167	b_ccP|noCpG	U2OS	2.04724
chr5	140868956	140868956	+	121.833	b_ccP|noCpG	U2OS	1.63087
chr5	140875307	140875307	+	99	b_ccP|noCpG	U2OS	2.84071
chr5	140875870	140875870	-	36.8333	b_ccP|noCpG	U2OS	1.26535
chr5	141618329	141618329	+	12.5	b_ccP|noCpG	U2OS	0.422993
chr5	141682257	141682257	-	196.5	b_ccP|noCpG	U2OS	23.5711
chr5	147559993	147559993	+	121.667	b_ccP|noCpG	U2OS	1.55109
chr5	149063061	149063061	-	94	b_ccP|noCpG	U2OS	1.04156
chr5	150640659	150640659	+	1751.83	b_ccP|noCpG	U2OS	42.0076
chr5	151212133	151212133	+	2859	b_ccP|noCpG	U2OS	58.9757
chr5	151686967	151686967	-	2965.5	b_ccP|noCpG	U2OS	702.149
chr5	162036564	162036564	+	91.8333	b_ccP|noCpG	U2OS	0.960138
chr5	163460656	163460656	+	734.167	b_ccP|noCpG	U2OS	35.7259
chr5	163503313	163503313	+	199.667	b_ccP|noCpG	U2OS	83.9228
chr5	167754881	167754881	+	1333.67	b_ccP|noCpG	U2OS	100.523
chr5	167953553	167953553	-	13.6667	b_ccP|noCpG	U2OS	2.07441
chr5	168616310	168616310	+	1518.67	b_ccP|noCpG	U2OS	681.237
chr5	169695243	169695243	+	6.33333	b_ccP|noCpG	U2OS	3.56433
chr5	172656733	172656733	-	26675	b_ccP|noCpG	U2OS	527.362
chr5	173918224	173918224	+	243	b_ccP|noCpG	U2OS	8.88451
chr5	177304662	177304662	+	37.3333	b_ccP|noCpG	U2OS	276.497
chr5	177405014	177405014	-	39.8333	b_ccP|noCpG	U2OS	19.1645
chr5	177447981	177447981	-	79.6667	b_ccP|noCpG	U2OS	3.37236
chr5	177492663	177492663	-	57	b_ccP|noCpG	U2OS	231.006
chr5	179621001	179621001	-	30	b_ccP|noCpG	U2OS	206.992
chr5	179818952	179818952	+	4.83333	b_ccP|noCpG	U2OS	636.939
chr5	180830959	180830959	+	124.5	b_ccP|noCpG	U2OS	4.10205
chr5	181224153	181224153	+	72	b_ccP|noCpG	U2OS	36.5058
chr5	181239580	181239580	-	58.5	b_ccP|noCpG	U2OS	1998.52
chr5	181247598	181247598	-	10	b_ccP|noCpG	U2OS	1998.52
chr6	2987966	2987966	+	9.83333	b_ccP|noCpG	U2OS	7.68208
chr6	10521308	10521308	+	6.83333	b_ccP|noCpG	U2OS	2.04295
chr6	12008760	12008760	+	43.1667	b_ccP|noCpG	U2OS	5.47342
chr6	12012314	12012314	+	116.667	b_ccP|noCpG	U2OS	5.47342
chr6	13574193	13574193	+	6	b_ccP|noCpG	U2OS	2.87776
chr6	17393632	17393632	+	613.667	b_ccP|noCpG	U2OS	22.2031
chr6	21593750	21593750	+	2547	b_ccP|noCpG	U2OS	32.9605
chr6	22146324	22146324	+	571.833	b_ccP|noCpG	U2OS	1.54628
chr6	22146935	22146935	+	4.83333	b_ccP|noCpG	U2OS	1.54628
chr6	26016328	26016328	+	3.16667	b_ccP|noCpG	U2OS	0
chr6	26017786	26017786	-	15682	b_ccP|noCpG	U2OS	0.384205
chr6	26123927	26123927	-	53509.2	b_ccP|noCpG	U2OS	31.0853
chr6	26124171	26124171	+	32344.8	b_ccP|noCpG	U2OS	116.1
chr6	26199292	26199292	-	41801.5	b_ccP|noCpG	U2OS	4.14592
chr6	26199515	26199515	+	36611.5	b_ccP|noCpG	U2OS	1.79639
chr6	28267142	28267142	+	351.167	b_ccP|noCpG	U2OS	12.6304
chr6	28335908	28335908	-	7.83333	b_ccP|noCpG	U2OS	26.8082
chr6	28336133	28336133	-	5.5	b_ccP|noCpG	U2OS	26.8082
chr6	28349949	28349949	+	96.3333	b_ccP|noCpG	U2OS	2.44722
chr6	28587380	28587380	+	59.1667	b_ccP|noCpG	U2OS	0.178469
chr6	28634860	28634860	+	6.33333	b_ccP|noCpG	U2OS	0.132466
chr6	28896444	28896444	+	38.1667	b_ccP|noCpG	U2OS	0.261786
chr6	29790883	29790883	+	23	b_ccP|noCpG	U2OS	0.711476
chr6	30067220	30067220	+	1269.67	b_ccP|noCpG	U2OS	90.9275
chr6	30326385	30326385	-	88	b_ccP|noCpG	U2OS	9.33674
chr6	30327370	30327370	-	10	b_ccP|noCpG	U2OS	9.33674
chr6	30552624	30552624	-	8.83333	b_ccP|noCpG	U2OS	48.9981
chr6	30717738	30717738	+	261.333	b_ccP|noCpG	U2OS	2105.25
chr6	30720356	30720356	+	30398.3	b_ccP|noCpG	U2OS	2105.25
chr6	30723889	30723889	-	124.5	b_ccP|noCpG	U2OS	14.6891
chr6	30781941	30781941	+	9.16667	b_ccP|noCpG	U2OS	1.32508
chr6	30882643	30882643	+	13	b_ccP|noCpG	U2OS	140.394
chr6	30884518	30884518	+	1640.5	b_ccP|noCpG	U2OS	140.394
chr6	30885728	30885728	+	3.5	b_ccP|noCpG	U2OS	140.394
chr6	30888714	30888714	+	16.8333	b_ccP|noCpG	U2OS	140.394
chr6	30890432	30890432	+	18.1667	b_ccP|noCpG	U2OS	140.394
chr6	31114802	31114802	+	394.167	b_ccP|noCpG	U2OS	16.4078
chr6	31154781	31154781	-	6.16667	b_ccP|noCpG	U2OS	34.4389
chr6	31280290	31280290	+	59140.5	b_ccP|noCpG	U2OS	89.3844
chr6	31400704	31400704	+	162	b_ccP|noCpG	U2OS	58.9534
chr6	31542389	31542389	+	29	b_ccP|noCpG	U2OS	0.369535
chr6	31542476	31542476	-	135	b_ccP|noCpG	U2OS	42.547
chr6	31546850	31546850	+	71.3333	b_ccP|noCpG	U2OS	39.5726
chr6	31575567	31575567	+	3.16667	b_ccP|noCpG	U2OS	0.0301358
chr6	31582423	31582423	-	144.167	b_ccP|noCpG	U2OS	0.671918
chr6	31645558	31645558	-	4	b_ccP|noCpG	U2OS	204.931
chr6	31729514	31729514	-	317.5	b_ccP|noCpG	U2OS	89.0565
chr6	31736512	31736512	-	10255	b_ccP|noCpG	U2OS	801.62
chr6	31897784	31897784	+	48	b_ccP|noCpG	U2OS	0.313586
chr6	32130277	32130277	-	99.5	b_ccP|noCpG	U2OS	20.1611
chr6	32153540	32153540	+	144.333	b_ccP|noCpG	U2OS	21.6339
chr6	32177118	32177118	-	118.667	b_ccP|noCpG	U2OS	92.6668
chr6	32190178	32190178	-	822.833	b_ccP|noCpG	U2OS	39.9612
chr6	32255306	32255306	+	37.6667	b_ccP|noCpG	U2OS	1.32381
chr6	32666680	32666680	-	405.667	b_ccP|noCpG	U2OS	4.92882
chr6	32844118	32844118	+	25.6667	b_ccP|noCpG	U2OS	29.9733
chr6	32969095	32969095	-	5	b_ccP|noCpG	U2OS	0.996245
chr6	32969354	32969354	+	61	b_ccP|noCpG	U2OS	115.029
chr6	32970901	32970901	+	192	b_ccP|noCpG	U2OS	115.029
chr6	33275798	33275798	+	149.333	b_ccP|noCpG	U2OS	843.352
chr6	33289237	33289237	-	1729.67	b_ccP|noCpG	U2OS	118.442
chr6	33314253	33314253	-	2417.83	b_ccP|noCpG	U2OS	92.8718
chr6	33425319	33425319	+	2.5	b_ccP|noCpG	U2OS	16.6474
chr6	33620309	33620309	+	18.1667	b_ccP|noCpG	U2OS	30.0206
chr6	33747009	33747009	-	22.1667	b_ccP|noCpG	U2OS	0.440947
chr6	34248567	34248567	+	68.8333	b_ccP|noCpG	U2OS	0.792499
chr6	36676462	36676462	+	71.6667	b_ccP|noCpG	U2OS	1167.01
chr6	37258179	37258179	-	29.1667	b_ccP|noCpG	U2OS	1.47185
chr6	37819794	37819794	+	1185.83	b_ccP|noCpG	U2OS	77.1842
chr6	38061592	38061592	+	9.5	b_ccP|noCpG	U2OS	77.1842
chr6	42050348	42050348	-	8	b_ccP|noCpG	U2OS	54.4562
chr6	42564028	42564028	+	516.5	b_ccP|noCpG	U2OS	14.2148
chr6	42782076	42782076	+	21.3333	b_ccP|noCpG	U2OS	8.05441
chr6	42956765	42956765	-	14338.3	b_ccP|noCpG	U2OS	1804.25
chr6	43513143	43513143	-	6.83333	b_ccP|noCpG	U2OS	118.129
chr6	44000584	44000584	+	72.3333	b_ccP|noCpG	U2OS	0.944008
chr6	44126943	44126943	+	28	b_ccP|noCpG	U2OS	89.3249
chr6	52995618	52995618	+	8642.67	b_ccP|noCpG	U2OS	0
chr6	53064952	53064952	+	45	b_ccP|noCpG	U2OS	31.8586
chr6	57174298	57174298	-	4.16667	b_ccP|noCpG	U2OS	0.529969
chr6	71404284	71404284	-	100.667	b_ccP|noCpG	U2OS	0.012727
chr6	73225476	73225476	-	310.833	b_ccP|noCpG	U2OS	2.93134
chr6	73310364	73310364	-	68.1667	b_ccP|noCpG	U2OS	12.4422
chr6	73395159	73395159	-	66.1667	b_ccP|noCpG	U2OS	6.28732
chr6	73523855	73523855	-	87.3333	b_ccP|noCpG	U2OS	838.851
chr6	73695784	73695784	+	363.333	b_ccP|noCpG	U2OS	39.336
chr6	84764594	84764594	-	53	b_ccP|noCpG	U2OS	3.98737
chr6	99521048	99521048	+	557.833	b_ccP|noCpG	U2OS	3.88794
chr6	107957412	107957412	+	4.66667	b_ccP|noCpG	U2OS	1.37624
chr6	108005595	108005595	-	117.667	b_ccP|noCpG	U2OS	310.257
chr6	113632535	113632535	-	19.3333	b_ccP|noCpG	U2OS	0.9635
chr6	113995243	113995243	+	12.3333	b_ccP|noCpG	U2OS	2.9603
chr6	113995954	113995954	+	332.5	b_ccP|noCpG	U2OS	2.9603
chr6	116259140	116259140	-	96	b_ccP|noCpG	U2OS	634.549
chr6	118651589	118651589	-	486.5	b_ccP|noCpG	U2OS	3.83265
chr6	118894218	118894218	+	1068.33	b_ccP|noCpG	U2OS	30.7231
chr6	121435646	121435646	+	747.167	b_ccP|noCpG	U2OS	50.5876
chr6	127266672	127266672	+	9.5	b_ccP|noCpG	U2OS	10.1342
chr6	128491862	128491862	-	9.5	b_ccP|noCpG	U2OS	37.7222
chr6	129490716	129490716	+	39.3333	b_ccP|noCpG	U2OS	1.68677
chr6	130018580	130018580	+	197.833	b_ccP|noCpG	U2OS	7.28374
chr6	134052612	134052612	-	486.5	b_ccP|noCpG	U2OS	10.7508
chr6	135498419	135498419	-	54.1667	b_ccP|noCpG	U2OS	8.98492
chr6	143059759	143059759	-	27.1667	b_ccP|noCpG	U2OS	0.0744571
chr6	144200902	144200902	-	106.167	b_ccP|noCpG	U2OS	271.178
chr6	145736020	145736020	-	10.6667	b_ccP|noCpG	U2OS	1.51391
chr6	146915853	146915853	-	21	b_ccP|noCpG	U2OS	0.430946
chr6	150599847	150599847	+	702.5	b_ccP|noCpG	U2OS	9.46707
chr6	150865709	150865709	+	1875.5	b_ccP|noCpG	U2OS	122.396
chr6	151391588	151391588	-	325.333	b_ccP|noCpG	U2OS	26.3946
chr6	152302103	152302103	-	110.333	b_ccP|noCpG	U2OS	5.12922
chr6	156777377	156777377	+	60.6667	b_ccP|noCpG	U2OS	23.3372
chr6	156778943	156778943	+	845	b_ccP|noCpG	U2OS	23.3372
chr6	160520305	160520305	-	31.1667	b_ccP|noCpG	U2OS	0.497289
chr6	166957228	166957228	-	3.83333	b_ccP|noCpG	U2OS	3.08207
chr6	168035566	168035566	+	11.6667	b_ccP|noCpG	U2OS	0.0633754
chr7	727672	727672	-	63.8333	b_ccP|noCpG	U2OS	11.7801
chr7	1537482	1537482	+	71	b_ccP|noCpG	U2OS	71.6121
chr7	1556204	1556204	-	34.5	b_ccP|noCpG	U2OS	5.40997
chr7	1571036	1571036	-	22.8333	b_ccP|noCpG	U2OS	83.8396
chr7	2517852	2517852	+	26.5	b_ccP|noCpG	U2OS	114.33
chr7	3043890	3043890	-	158.5	b_ccP|noCpG	U2OS	10.0113
chr7	5562734	5562734	-	198	b_ccP|noCpG	U2OS	3969.07
chr7	5563925	5563925	-	41.5	b_ccP|noCpG	U2OS	3969.07
chr7	6641825	6641825	+	3.66667	b_ccP|noCpG	U2OS	43.795
chr7	10973335	10973335	+	111.167	b_ccP|noCpG	U2OS	22.5456
chr7	11832197	11832197	-	4.33333	b_ccP|noCpG	U2OS	0.0793801
chr7	18509294	18509294	+	819.667	b_ccP|noCpG	U2OS	8.5189
chr7	20786885	20786885	-	55.6667	b_ccP|noCpG	U2OS	1.74693
chr7	24757938	24757938	-	41.5	b_ccP|noCpG	U2OS	37.4654
chr7	26206399	26206399	+	42.5	b_ccP|noCpG	U2OS	196.217
chr7	27184457	27184457	+	91.1667	b_ccP|noCpG	U2OS	3.72955
chr7	27185231	27185231	-	112.333	b_ccP|noCpG	U2OS	14.8965
chr7	28180637	28180637	-	242.5	b_ccP|noCpG	U2OS	13.6426
chr7	28686136	28686136	+	75.3333	b_ccP|noCpG	U2OS	10.1541
chr7	29988578	29988578	+	34.5	b_ccP|noCpG	U2OS	0.25798
chr7	30550219	30550219	+	4.33333	b_ccP|noCpG	U2OS	0.0111266
chr7	37920639	37920639	+	527.333	b_ccP|noCpG	U2OS	31.598
chr7	39013552	39013552	-	50	b_ccP|noCpG	U2OS	0.378873
chr7	41700621	41700621	-	328.333	b_ccP|noCpG	U2OS	44.2866
chr7	41703089	41703089	-	449.333	b_ccP|noCpG	U2OS	44.2866
chr7	43869925	43869925	-	48.3333	b_ccP|noCpG	U2OS	2.10212
chr7	44467843	44467843	+	49795.2	b_ccP|noCpG	U2OS	1246.57
chr7	45038244	45038244	+	3.66667	b_ccP|noCpG	U2OS	70.5267
chr7	54759973	54759973	-	8.5	b_ccP|noCpG	U2OS	252.891
chr7	55365336	55365336	+	53.6667	b_ccP|noCpG	U2OS	21.7809
chr7	55572987	55572987	-	5.66667	b_ccP|noCpG	U2OS	75.6174
chr7	56054420	56054420	+	6.83333	b_ccP|noCpG	U2OS	497.942
chr7	74210008	74210008	+	294.333	b_ccP|noCpG	U2OS	20.2947
chr7	75842600	75842600	+	6.83333	b_ccP|noCpG	U2OS	91.1331
chr7	76303702	76303702	+	6691	b_ccP|noCpG	U2OS	1813.1
chr7	77538042	77538042	+	21.5	b_ccP|noCpG	U2OS	80.1914
chr7	79453575	79453575	-	67.5	b_ccP|noCpG	U2OS	1.53593
chr7	80133599	80133599	+	6.66667	b_ccP|noCpG	U2OS	7.52734
chr7	83648553	83648553	-	64.1667	b_ccP|noCpG	U2OS	2.2782
chr7	90403460	90403460	+	732.167	b_ccP|noCpG	U2OS	37.9611
chr7	90597392	90597392	-	67.1667	b_ccP|noCpG	U2OS	0.394859
chr7	93591539	93591539	+	428	b_ccP|noCpG	U2OS	8.18885
chr7	99929374	99929374	+	9.5	b_ccP|noCpG	U2OS	0.130334
chr7	99929644	99929644	-	11.6667	b_ccP|noCpG	U2OS	0.459068
chr7	100119678	100119678	+	600.833	b_ccP|noCpG	U2OS	33.7575
chr7	100119857	100119857	-	32.6667	b_ccP|noCpG	U2OS	87.3987
chr7	100153409	100153409	+	9.66667	b_ccP|noCpG	U2OS	220.382
chr7	100483831	100483831	-	6.5	b_ccP|noCpG	U2OS	0.068043
chr7	100602362	100602362	+	3385.33	b_ccP|noCpG	U2OS	81.4422
chr7	100603171	100603171	+	42.6667	b_ccP|noCpG	U2OS	81.4422
chr7	100604215	100604215	-	64.8333	b_ccP|noCpG	U2OS	0.984201
chr7	100604316	100604316	+	70.6667	b_ccP|noCpG	U2OS	81.4422
chr7	100882114	100882114	+	24.5	b_ccP|noCpG	U2OS	147.542
chr7	100966479	100966479	+	172.167	b_ccP|noCpG	U2OS	1.62431
chr7	101016786	101016786	+	291.333	b_ccP|noCpG	U2OS	0.609835
chr7	101017274	101017274	+	89.6667	b_ccP|noCpG	U2OS	0.609835
chr7	101017571	101017571	-	1466.67	b_ccP|noCpG	U2OS	40.5931
chr7	101127103	101127103	+	4278	b_ccP|noCpG	U2OS	1182.86
chr7	101218002	101218002	-	9	b_ccP|noCpG	U2OS	75.004
chr7	102973491	102973491	+	574	b_ccP|noCpG	U2OS	11.5238
chr7	103141966	103141966	-	21.3333	b_ccP|noCpG	U2OS	19.3226
chr7	106285538	106285538	+	45	b_ccP|noCpG	U2OS	1.44281
chr7	106661157	106661157	-	190.667	b_ccP|noCpG	U2OS	3.15976
chr7	106775017	106775017	+	118.833	b_ccP|noCpG	U2OS	2.11168
chr7	107169002	107169002	+	868.5	b_ccP|noCpG	U2OS	24.5534
chr7	107564507	107564507	-	11.3333	b_ccP|noCpG	U2OS	18.1583
chr7	107580229	107580229	+	205.167	b_ccP|noCpG	U2OS	0.195116
chr7	107744580	107744580	-	4.16667	b_ccP|noCpG	U2OS	0.84337
chr7	116525000	116525000	+	315.833	b_ccP|noCpG	U2OS	275.569
chr7	116954285	116954285	-	33.3333	b_ccP|noCpG	U2OS	0.71143
chr7	127588410	127588410	+	5600	b_ccP|noCpG	U2OS	119.679
chr7	130363356	130363356	+	18.8333	b_ccP|noCpG	U2OS	0.375912
chr7	130913196	130913196	-	435.667	b_ccP|noCpG	U2OS	0.149283
chr7	131108096	131108096	-	250.5	b_ccP|noCpG	U2OS	0.622563
chr7	131897246	131897246	+	4.33333	b_ccP|noCpG	U2OS	0.427016
chr7	131897645	131897645	+	77.8333	b_ccP|noCpG	U2OS	0.427016
chr7	133035939	133035939	-	37507	b_ccP|noCpG	U2OS	1327.45
chr7	143382876	143382876	+	37.8333	b_ccP|noCpG	U2OS	255.125
chr7	144836372	144836372	-	10	b_ccP|noCpG	U2OS	2.15427
chr7	151061243	151061243	+	97.6667	b_ccP|noCpG	U2OS	72.4111
chr7	155645208	155645208	-	5.5	b_ccP|noCpG	U2OS	1.2055
chr8	2726957	2726957	+	116.333	b_ccP|noCpG	U2OS	1.06945
chr8	2727258	2727258	+	18.1667	b_ccP|noCpG	U2OS	1.06945
chr8	2728417	2728417	-	112.333	b_ccP|noCpG	U2OS	1.5532
chr8	9188231	9188231	+	384.833	b_ccP|noCpG	U2OS	27.0286
chr8	9189020	9189020	+	525.5	b_ccP|noCpG	U2OS	27.0286
chr8	11201832	11201832	-	30.8333	b_ccP|noCpG	U2OS	1.32626
chr8	11849131	11849131	-	8.83333	b_ccP|noCpG	U2OS	562.359
chr8	11868797	11868797	-	5.66667	b_ccP|noCpG	U2OS	562.359
chr8	18084960	18084960	-	119.167	b_ccP|noCpG	U2OS	75.0368
chr8	22560929	22560929	+	74.5	b_ccP|noCpG	U2OS	47.5983
chr8	22580223	22580223	+	24.6667	b_ccP|noCpG	U2OS	34.6498
chr8	23019345	23019345	-	44.8333	b_ccP|noCpG	U2OS	4.49263
chr8	27605327	27605327	-	117	b_ccP|noCpG	U2OS	595.136
chr8	28890394	28890394	+	709.167	b_ccP|noCpG	U2OS	11.8685
chr8	30744177	30744177	+	230.833	b_ccP|noCpG	U2OS	12.449
chr8	30812817	30812817	-	7529.83	b_ccP|noCpG	U2OS	149.864
chr8	38404339	38404339	+	224	b_ccP|noCpG	U2OS	12.5873
chr8	38553747	38553747	-	241.5	b_ccP|noCpG	U2OS	2.47709
chr8	61578143	61578143	+	4477.83	b_ccP|noCpG	U2OS	225.471
chr8	66926476	66926476	-	436.5	b_ccP|noCpG	U2OS	206.117
chr8	67062414	67062414	+	39.6667	b_ccP|noCpG	U2OS	8.92229
chr8	74604337	74604337	-	256.833	b_ccP|noCpG	U2OS	285.317
chr8	75324606	75324606	-	69	b_ccP|noCpG	U2OS	3.7531
chr8	76681271	76681271	+	401.5	b_ccP|noCpG	U2OS	4.65448
chr8	76683307	76683307	-	5.16667	b_ccP|noCpG	U2OS	0.0283755
chr8	81732893	81732893	-	36.1667	b_ccP|noCpG	U2OS	24.0927
chr8	86343411	86343411	-	4.33333	b_ccP|noCpG	U2OS	0.031291
chr8	88327785	88327785	+	4.5	b_ccP|noCpG	U2OS	0.0517583
chr8	97775079	97775079	+	17.6667	b_ccP|noCpG	U2OS	100.722
chr8	98045544	98045544	-	2412.33	b_ccP|noCpG	U2OS	1500.36
chr8	100953378	100953378	-	1806.17	b_ccP|noCpG	U2OS	432.818
chr8	106060461	106060461	-	920.667	b_ccP|noCpG	U2OS	30.0848
chr8	109645443	109645443	-	4	b_ccP|noCpG	U2OS	4.70588
chr8	115668974	115668974	-	395.667	b_ccP|noCpG	U2OS	6.85701
chr8	116938199	116938199	+	229.5	b_ccP|noCpG	U2OS	6.10418
chr8	118621419	118621419	+	49.8333	b_ccP|noCpG	U2OS	0.309021
chr8	119832896	119832896	+	69.8333	b_ccP|noCpG	U2OS	0.443907
chr8	121641297	121641297	+	10.1667	b_ccP|noCpG	U2OS	1.04646
chr8	121641520	121641520	-	53.6667	b_ccP|noCpG	U2OS	2.20335
chr8	124271714	124271714	+	363.5	b_ccP|noCpG	U2OS	12.0041
chr8	127735440	127735440	+	7.66667	b_ccP|noCpG	U2OS	97.0787
chr8	133297994	133297994	-	6.5	b_ccP|noCpG	U2OS	116.304
chr8	136530795	136530795	+	3775.33	b_ccP|noCpG	U2OS	13.3229
chr8	141002109	141002109	-	23.1667	b_ccP|noCpG	U2OS	101.694
chr8	141416125	141416125	+	18.6667	b_ccP|noCpG	U2OS	6.87955
chr8	143580614	143580614	-	300.167	b_ccP|noCpG	U2OS	665.994
chr8	143818460	143818460	-	11.5	b_ccP|noCpG	U2OS	491.028
chr8	143939596	143939596	-	4347.33	b_ccP|noCpG	U2OS	446.257
chr8	143950925	143950925	-	650.167	b_ccP|noCpG	U2OS	446.257
chr8	143986439	143986439	-	604.167	b_ccP|noCpG	U2OS	46.099
chr8	143991240	143991240	+	44	b_ccP|noCpG	U2OS	364.896
chr8	143991455	143991455	+	13.6667	b_ccP|noCpG	U2OS	364.896
chr8	144106589	144106589	+	17.8333	b_ccP|noCpG	U2OS	303.658
chr9	12775022	12775022	+	165.333	b_ccP|noCpG	U2OS	4.57764
chr9	14096643	14096643	-	14.8333	b_ccP|noCpG	U2OS	9.36705
chr9	14322327	14322327	-	88.5	b_ccP|noCpG	U2OS	9.36705
chr9	16727994	16727994	-	9.66667	b_ccP|noCpG	U2OS	4.12556
chr9	20684760	20684760	-	10	b_ccP|noCpG	U2OS	0.678363
chr9	27573754	27573754	-	35.5	b_ccP|noCpG	U2OS	19.8105
chr9	32552585	32552585	-	951.167	b_ccP|noCpG	U2OS	32.0299
chr9	33624218	33624218	+	36356	b_ccP|noCpG	U2OS	4069.44
chr9	33676784	33676784	+	9.83333	b_ccP|noCpG	U2OS	1.43722
chr9	33677249	33677249	+	198.167	b_ccP|noCpG	U2OS	1.43722
chr9	34329568	34329568	+	303.833	b_ccP|noCpG	U2OS	58.788
chr9	34666058	34666058	-	440.5	b_ccP|noCpG	U2OS	2.44344
chr9	34989349	34989349	-	28.1667	b_ccP|noCpG	U2OS	0.464225
chr9	34990272	34990272	+	335.5	b_ccP|noCpG	U2OS	113.212
chr9	34992683	34992683	+	272.167	b_ccP|noCpG	U2OS	113.212
chr9	35646267	35646267	+	8.66667	b_ccP|noCpG	U2OS	0.380403
chr9	35685509	35685509	-	90.6667	b_ccP|noCpG	U2OS	976.241
chr9	35814449	35814449	+	5.66667	b_ccP|noCpG	U2OS	2.42797
chr9	38424453	38424453	-	116.167	b_ccP|noCpG	U2OS	11.1784
chr9	39810030	39810030	-	389.667	b_ccP|noCpG	U2OS	2.15128
chr9	41073709	41073709	+	66.1667	b_ccP|noCpG	U2OS	2.36919
chr9	41274030	41274030	-	131.833	b_ccP|noCpG	U2OS	1.04834
chr9	42725073	42725073	+	81.1667	b_ccP|noCpG	U2OS	0.767418
chr9	61854106	61854106	+	43.5	b_ccP|noCpG	U2OS	0.358858
chr9	65385591	65385591	+	23	b_ccP|noCpG	U2OS	0.638487
chr9	72008143	72008143	-	409.167	b_ccP|noCpG	U2OS	3.44708
chr9	74497334	74497334	+	80.1667	b_ccP|noCpG	U2OS	0.685882
chr9	83970799	83970799	-	19.6667	b_ccP|noCpG	U2OS	412.735
chr9	87011586	87011586	+	172.167	b_ccP|noCpG	U2OS	95.4282
chr9	88534035	88534035	+	10.5	b_ccP|noCpG	U2OS	1.88723
chr9	92325593	92325593	-	9.16667	b_ccP|noCpG	U2OS	25.371
chr9	93453580	93453580	-	64.1667	b_ccP|noCpG	U2OS	22.888
chr9	94920228	94920228	+	27	b_ccP|noCpG	U2OS	9.05258
chr9	94921221	94921221	+	113.833	b_ccP|noCpG	U2OS	9.05258
chr9	95317253	95317253	-	67	b_ccP|noCpG	U2OS	16.4156
chr9	97238707	97238707	-	55	b_ccP|noCpG	U2OS	1.81072
chr9	100427208	100427208	+	4595.67	b_ccP|noCpG	U2OS	166.203
chr9	104991143	104991143	-	17	b_ccP|noCpG	U2OS	0.0999516
chr9	104991758	104991758	-	25.5	b_ccP|noCpG	U2OS	0.0999516
chr9	106863165	106863165	+	100.5	b_ccP|noCpG	U2OS	9.28115
chr9	108626797	108626797	+	1210.17	b_ccP|noCpG	U2OS	102.032
chr9	124658434	124658434	+	222.333	b_ccP|noCpG	U2OS	0.652247
chr9	127715984	127715984	-	11	b_ccP|noCpG	U2OS	16.6203
chr9	128204382	128204382	-	34.5	b_ccP|noCpG	U2OS	103.046
chr9	128683829	128683829	+	807	b_ccP|noCpG	U2OS	294.982
chr9	128684430	128684430	-	206.333	b_ccP|noCpG	U2OS	1.50767
chr9	128882524	128882524	-	29.1667	b_ccP|noCpG	U2OS	0.61532
chr9	129014491	129014491	-	2.16667	b_ccP|noCpG	U2OS	39.3234
chr9	129139377	129139377	+	30.1667	b_ccP|noCpG	U2OS	115.313
chr9	129140007	129140007	+	103.667	b_ccP|noCpG	U2OS	115.313
chr9	129333926	129333926	+	32	b_ccP|noCpG	U2OS	0.649902
chr9	133019418	133019418	+	3983.33	b_ccP|noCpG	U2OS	1721.77
chr9	135480733	135480733	-	24	b_ccP|noCpG	U2OS	1.11115
chr9	137115179	137115179	-	6.33333	b_ccP|noCpG	U2OS	45.4567
chrM	648	648	+	102918	b_ccP|noCpG	U2OS	510.966
chrM	1671	1671	+	386381	b_ccP|noCpG	U2OS	2350.69
chrM	6384	6384	+	12093.5	b_ccP|noCpG	U2OS	3174.03
chrM	7608	7608	+	15722.8	b_ccP|noCpG	U2OS	2896.71
chrM	7680	7680	-	22.1667	b_ccP|noCpG	U2OS	2.74564
chrM	10690	10690	+	13624	b_ccP|noCpG	U2OS	2671.54
chrM	14746	14746	+	3728.33	b_ccP|noCpG	U2OS	1292.64
chrX	281409	281409	+	393.167	b_ccP|noCpG	U2OS	16.6111
chrX	7927723	7927723	-	8	b_ccP|noCpG	U2OS	6.59849
chrX	9463317	9463317	+	58.5	b_ccP|noCpG	U2OS	17.9133
chrX	12791411	12791411	+	1048	b_ccP|noCpG	U2OS	40.8108
chrX	13379386	13379386	-	8129.17	b_ccP|noCpG	U2OS	249.62
chrX	15674967	15674967	+	91.6667	b_ccP|noCpG	U2OS	12.9953
chrX	17100246	17100246	-	33.5	b_ccP|noCpG	U2OS	41.0638
chrX	25646339	25646339	-	17	b_ccP|noCpG	U2OS	228.584
chrX	39788125	39788125	-	1030.33	b_ccP|noCpG	U2OS	2925.39
chrX	44029320	44029320	+	85.5	b_ccP|noCpG	U2OS	21.9213
chrX	46327642	46327642	-	736.167	b_ccP|noCpG	U2OS	14.6723
chrX	46440703	46440703	-	32	b_ccP|noCpG	U2OS	709.613
chrX	48071225	48071225	+	21.8333	b_ccP|noCpG	U2OS	0.166015
chrX	48574955	48574955	+	52.3333	b_ccP|noCpG	U2OS	174.728
chrX	48597491	48597491	+	1788.83	b_ccP|noCpG	U2OS	38.4071
chrX	48898155	48898155	-	4	b_ccP|noCpG	U2OS	144.805
chrX	49039912	49039912	-	89.6667	b_ccP|noCpG	U2OS	119.929
chrX	49235469	49235469	+	643.667	b_ccP|noCpG	U2OS	36.0185
chrX	51395924	51395924	+	52.5	b_ccP|noCpG	U2OS	1.2257
chrX	51396520	51396520	-	18.6667	b_ccP|noCpG	U2OS	0.0843366
chrX	51406955	51406955	+	1065.33	b_ccP|noCpG	U2OS	95.3351
chrX	54920795	54920795	+	437.167	b_ccP|noCpG	U2OS	31.8938
chrX	55489767	55489767	-	23	b_ccP|noCpG	U2OS	3.464
chrX	66639073	66639073	-	408.333	b_ccP|noCpG	U2OS	30.6196
chrX	68498546	68498546	+	80.8333	b_ccP|noCpG	U2OS	21.0044
chrX	71254648	71254648	-	37.8333	b_ccP|noCpG	U2OS	36.9331
chrX	71254807	71254807	+	8.33333	b_ccP|noCpG	U2OS	361.472
chrX	72181319	72181319	+	27.6667	b_ccP|noCpG	U2OS	16.6823
chrX	74293529	74293529	-	56.6667	b_ccP|noCpG	U2OS	1.8369
chrX	74421496	74421496	+	173.667	b_ccP|noCpG	U2OS	34.9783
chrX	74925445	74925445	-	15.6667	b_ccP|noCpG	U2OS	0.406328
chrX	76173061	76173061	+	858.833	b_ccP|noCpG	U2OS	54.9036
chrX	80809719	80809719	-	70.5	b_ccP|noCpG	U2OS	8.63103
chrX	83508292	83508292	+	5.66667	b_ccP|noCpG	U2OS	0
chrX	84502452	84502452	-	143	b_ccP|noCpG	U2OS	1.90552
chrX	101623150	101623150	+	1292.5	b_ccP|noCpG	U2OS	36.5585
chrX	101659849	101659849	-	244.833	b_ccP|noCpG	U2OS	60.8029
chrX	102125649	102125649	+	252.5	b_ccP|noCpG	U2OS	17.7292
chrX	103585522	103585522	+	1281.17	b_ccP|noCpG	U2OS	38.417
chrX	103628715	103628715	+	20.3333	b_ccP|noCpG	U2OS	13.211
chrX	103688070	103688070	-	118.5	b_ccP|noCpG	U2OS	217.599
chrX	103919512	103919512	-	13.1667	b_ccP|noCpG	U2OS	0.460005
chrX	115562702	115562702	-	14.8333	b_ccP|noCpG	U2OS	0.172888
chrX	115719224	115719224	-	4.66667	b_ccP|noCpG	U2OS	284.034
chrX	120560778	120560778	-	168.667	b_ccP|noCpG	U2OS	30.1068
chrX	120560961	120560961	-	254.833	b_ccP|noCpG	U2OS	30.1068
chrX	120561452	120561452	-	39	b_ccP|noCpG	U2OS	30.1068
chrX	120604130	120604130	+	1747	b_ccP|noCpG	U2OS	6.25801
chrX	123961311	123961311	+	25.5	b_ccP|noCpG	U2OS	26.6803
chrX	123961737	123961737	+	407.167	b_ccP|noCpG	U2OS	26.6803
chrX	126109761	126109761	+	1.83333	b_ccP|noCpG	U2OS	0.116655
chrX	130903208	130903208	-	218	b_ccP|noCpG	U2OS	6.27753
chrX	131578678	131578678	+	9.16667	b_ccP|noCpG	U2OS	0.0727241
chrX	132219446	132219446	-	76.3333	b_ccP|noCpG	U2OS	20.0184
chrX	134796381	134796381	+	17.3333	b_ccP|noCpG	U2OS	1.33491
chrX	134796690	134796690	+	15.8333	b_ccP|noCpG	U2OS	1.33491
chrX	135520659	135520659	+	243.667	b_ccP|noCpG	U2OS	3.89898
chrX	149939762	149939762	+	11.6667	b_ccP|noCpG	U2OS	0.357718
chrX	150692987	150692987	+	5	b_ccP|noCpG	U2OS	18.7064
chrX	151912489	151912489	+	284.167	b_ccP|noCpG	U2OS	1190.57
chrX	151912888	151912888	+	1367.5	b_ccP|noCpG	U2OS	1190.57
chrX	151914027	151914027	-	108.333	b_ccP|noCpG	U2OS	21.4925
chrX	153764218	153764218	+	175	b_ccP|noCpG	U2OS	6.54847
chrX	153766479	153766479	-	185.5	b_ccP|noCpG	U2OS	2.81733
chrX	154365224	154365224	-	47.6667	b_ccP|noCpG	U2OS	1052.6
chrX	154397719	154397719	+	27.1667	b_ccP|noCpG	U2OS	321.283
chrX	154399854	154399854	+	49.5	b_ccP|noCpG	U2OS	321.283
chr1	827660	827660	+	72.6667	d_ccP|CpG	U2OS	4.11456
chr1	827769	827769	-	4	d_ccP|CpG	U2OS	0.235742
chr1	904812	904812	+	46.1667	d_ccP|CpG	U2OS	1.56317
chr1	923922	923922	+	126.5	d_ccP|CpG	U2OS	19.1968
chr1	960596	960596	+	125	d_ccP|CpG	U2OS	11.0889
chr1	966481	966481	+	32.3333	d_ccP|CpG	U2OS	2.31721
chr1	1020119	1020119	+	7685.83	d_ccP|CpG	U2OS	308.089
chr1	1375181	1375181	-	1844.33	d_ccP|CpG	U2OS	180.475
chr1	1471777	1471777	+	411.333	d_ccP|CpG	U2OS	18.2611
chr1	1615459	1615459	+	122	d_ccP|CpG	U2OS	14.4752
chr1	1615796	1615796	-	130	d_ccP|CpG	U2OS	4.19972
chr1	1746096	1746096	-	126.5	d_ccP|CpG	U2OS	2.47276
chr1	1778864	1778864	-	7	d_ccP|CpG	U2OS	24.7752
chr1	2314928	2314928	+	20	d_ccP|CpG	U2OS	0.415343
chr1	3069202	3069202	+	53.8333	d_ccP|CpG	U2OS	0.859019
chr1	3900405	3900405	+	44.1667	d_ccP|CpG	U2OS	0.760665
chr1	5992261	5992261	+	5	d_ccP|CpG	U2OS	16.7269
chr1	5992424	5992424	-	153.833	d_ccP|CpG	U2OS	6.5406
chr1	6393542	6393542	+	33.3333	d_ccP|CpG	U2OS	0.51924
chr1	6393766	6393766	-	349.167	d_ccP|CpG	U2OS	96.7639
chr1	6490579	6490579	-	25.5	d_ccP|CpG	U2OS	12.3026
chr1	6602868	6602868	-	280.833	d_ccP|CpG	U2OS	39.0012
chr1	6613754	6613754	+	312	d_ccP|CpG	U2OS	30.0208
chr1	6614736	6614736	-	9.66667	d_ccP|CpG	U2OS	39.0012
chr1	7784374	7784374	+	533.5	d_ccP|CpG	U2OS	18.758
chr1	8878685	8878685	-	70020	d_ccP|CpG	U2OS	3973.45
chr1	8878826	8878826	+	73.3333	d_ccP|CpG	U2OS	1.27186
chr1	8879257	8879257	-	121.833	d_ccP|CpG	U2OS	3973.45
chr1	9182167	9182167	+	408.5	d_ccP|CpG	U2OS	6.64356
chr1	9182337	9182337	-	741.667	d_ccP|CpG	U2OS	3.55587
chr1	9234773	9234773	+	486.833	d_ccP|CpG	U2OS	7.69819
chr1	9292893	9292893	+	213.833	d_ccP|CpG	U2OS	22.9363
chr1	9588748	9588748	+	251.333	d_ccP|CpG	U2OS	28.7109
chr1	9910247	9910247	-	1163.67	d_ccP|CpG	U2OS	22.4609
chr1	9943338	9943338	-	392	d_ccP|CpG	U2OS	25.8718
chr1	10430442	10430442	+	649.167	d_ccP|CpG	U2OS	12.5757
chr1	10430685	10430685	-	17.6667	d_ccP|CpG	U2OS	0.271184
chr1	10474886	10474886	+	99.8333	d_ccP|CpG	U2OS	40.7026
chr1	11012653	11012653	+	4143.83	d_ccP|CpG	U2OS	66.7715
chr1	11099850	11099850	-	2448.17	d_ccP|CpG	U2OS	72.253
chr1	11654428	11654428	-	258.5	d_ccP|CpG	U2OS	44.4668
chr1	11691650	11691650	-	103.667	d_ccP|CpG	U2OS	97.2983
chr1	11691728	11691728	+	368.333	d_ccP|CpG	U2OS	6.21836
chr1	11736141	11736141	+	932	d_ccP|CpG	U2OS	104.625
chr1	11805478	11805478	-	52.8333	d_ccP|CpG	U2OS	8.58117
chr1	11805936	11805936	-	180	d_ccP|CpG	U2OS	8.58117
chr1	11806240	11806240	+	803	d_ccP|CpG	U2OS	9.30693
chr1	12618224	12618224	-	63.3333	d_ccP|CpG	U2OS	5.34354
chr1	13700187	13700187	+	543.5	d_ccP|CpG	U2OS	14.1814
chr1	15153575	15153575	-	14.3333	d_ccP|CpG	U2OS	0.100492
chr1	15976100	15976100	-	436.167	d_ccP|CpG	U2OS	24.8698
chr1	16155214	16155214	+	94.8333	d_ccP|CpG	U2OS	2.15023
chr1	16207064	16207064	-	25.1667	d_ccP|CpG	U2OS	10.7298
chr1	17438535	17438535	-	1360.33	d_ccP|CpG	U2OS	107.058
chr1	17439670	17439670	-	1400.5	d_ccP|CpG	U2OS	107.058
chr1	17539697	17539697	+	165.667	d_ccP|CpG	U2OS	6.59901
chr1	20486209	20486209	-	396.333	d_ccP|CpG	U2OS	79.9938
chr1	20633477	20633477	+	3212.67	d_ccP|CpG	U2OS	50.0973
chr1	20732836	20732836	-	61.5	d_ccP|CpG	U2OS	45.6117
chr1	20787306	20787306	-	3820.17	d_ccP|CpG	U2OS	37.061
chr1	21176892	21176892	-	712.833	d_ccP|CpG	U2OS	18.5339
chr1	21290457	21290457	-	523.667	d_ccP|CpG	U2OS	79.0573
chr1	21783619	21783619	-	10	d_ccP|CpG	U2OS	25.5116
chr1	22025510	22025510	+	349.833	d_ccP|CpG	U2OS	44.3949
chr1	22052708	22052708	+	360	d_ccP|CpG	U2OS	44.3949
chr1	22142849	22142849	+	3	d_ccP|CpG	U2OS	0.290406
chr1	22143096	22143096	-	10.8333	d_ccP|CpG	U2OS	0.701698
chr1	23344316	23344316	-	5031.17	d_ccP|CpG	U2OS	84.8219
chr1	23368988	23368988	+	100.667	d_ccP|CpG	U2OS	1.19337
chr1	23531232	23531232	-	547.333	d_ccP|CpG	U2OS	12.6035
chr1	23559500	23559500	-	4211.67	d_ccP|CpG	U2OS	303.121
chr1	23800753	23800753	-	578.167	d_ccP|CpG	U2OS	172.717
chr1	25232641	25232641	+	165.833	d_ccP|CpG	U2OS	0.321822
chr1	25247453	25247453	-	735.5	d_ccP|CpG	U2OS	24.4441
chr1	25338333	25338333	+	3719.5	d_ccP|CpG	U2OS	98.9488
chr1	25819903	25819903	-	33.5	d_ccP|CpG	U2OS	0.397707
chr1	25859579	25859579	+	43	d_ccP|CpG	U2OS	0.974305
chr1	25875707	25875707	-	490.667	d_ccP|CpG	U2OS	32.3581
chr1	26111164	26111164	+	66	d_ccP|CpG	U2OS	5.42928
chr1	26111827	26111827	+	118.333	d_ccP|CpG	U2OS	5.42928
chr1	26234199	26234199	+	564.333	d_ccP|CpG	U2OS	21.3635
chr1	26280064	26280064	+	5667.17	d_ccP|CpG	U2OS	582.828
chr1	26472505	26472505	+	20694.2	d_ccP|CpG	U2OS	90.9089
chr1	26696031	26696031	+	800	d_ccP|CpG	U2OS	34.3439
chr1	26696353	26696353	+	149	d_ccP|CpG	U2OS	34.3439
chr1	26900197	26900197	+	9.66667	d_ccP|CpG	U2OS	245.866
chr1	26900456	26900456	-	278.667	d_ccP|CpG	U2OS	26.7082
chr1	26993691	26993691	+	375.333	d_ccP|CpG	U2OS	105.274
chr1	28236153	28236153	+	11056.3	d_ccP|CpG	U2OS	78.6949
chr1	28668783	28668783	+	365.167	d_ccP|CpG	U2OS	9.60778
chr1	28736950	28736950	+	1702.67	d_ccP|CpG	U2OS	88.9531
chr1	28887102	28887102	+	717.833	d_ccP|CpG	U2OS	22.5805
chr1	29181897	29181897	-	2717.17	d_ccP|CpG	U2OS	83.4165
chr1	30824668	30824668	+	11.6667	d_ccP|CpG	U2OS	0.565582
chr1	31764339	31764339	-	625.5	d_ccP|CpG	U2OS	38.6933
chr1	31938355	31938355	-	5619.5	d_ccP|CpG	U2OS	129.173
chr1	31944905	31944905	-	3.5	d_ccP|CpG	U2OS	129.173
chr1	32013853	32013853	+	3409.83	d_ccP|CpG	U2OS	232.524
chr1	32200634	32200634	+	158.167	d_ccP|CpG	U2OS	13.7028
chr1	32222127	32222127	+	6.66667	d_ccP|CpG	U2OS	400.939
chr1	32222345	32222345	-	52.5	d_ccP|CpG	U2OS	14.6524
chr1	32241504	32241504	-	33.1667	d_ccP|CpG	U2OS	0.771376
chr1	32336232	32336232	-	8596	d_ccP|CpG	U2OS	302.713
chr1	32539464	32539464	+	178	d_ccP|CpG	U2OS	1.81783
chr1	32753998	32753998	+	4945.5	d_ccP|CpG	U2OS	72.9312
chr1	32817357	32817357	-	4551	d_ccP|CpG	U2OS	219.035
chr1	32817614	32817614	+	864.5	d_ccP|CpG	U2OS	17.1572
chr1	32964813	32964813	-	600.5	d_ccP|CpG	U2OS	37.0016
chr1	34985324	34985324	-	884.667	d_ccP|CpG	U2OS	0.0669257
chr1	35031944	35031944	-	240.667	d_ccP|CpG	U2OS	4.48649
chr1	35193144	35193144	-	9528.17	d_ccP|CpG	U2OS	321.918
chr1	35268966	35268966	+	510.167	d_ccP|CpG	U2OS	40.6576
chr1	35557450	35557450	+	12.3333	d_ccP|CpG	U2OS	34.6759
chr1	35557660	35557660	-	20.5	d_ccP|CpG	U2OS	29.0342
chr1	35769977	35769977	-	1125.33	d_ccP|CpG	U2OS	14.2631
chr1	35930717	35930717	+	121.667	d_ccP|CpG	U2OS	4.41322
chr1	36156162	36156162	+	2342.33	d_ccP|CpG	U2OS	183.172
chr1	37474406	37474406	-	303.667	d_ccP|CpG	U2OS	10.4171
chr1	37474579	37474579	+	164.333	d_ccP|CpG	U2OS	9.49238
chr1	37692241	37692241	-	70.5	d_ccP|CpG	U2OS	24.9879
chr1	37807793	37807793	+	835.667	d_ccP|CpG	U2OS	46.1002
chr1	37808183	37808183	-	822.167	d_ccP|CpG	U2OS	50.3101
chr1	38859748	38859748	-	1713.17	d_ccP|CpG	U2OS	24.3544
chr1	39576789	39576789	-	2778.67	d_ccP|CpG	U2OS	217.592
chr1	40040239	40040239	+	25	d_ccP|CpG	U2OS	310.005
chr1	40316733	40316733	-	41.6667	d_ccP|CpG	U2OS	27.9319
chr1	40317257	40317257	-	99.3333	d_ccP|CpG	U2OS	27.9319
chr1	40450086	40450086	+	287.667	d_ccP|CpG	U2OS	24.0532
chr1	40450383	40450383	+	26.3333	d_ccP|CpG	U2OS	24.0532
chr1	40477314	40477314	+	155.167	d_ccP|CpG	U2OS	6.23491
chr1	40691703	40691703	+	2729.5	d_ccP|CpG	U2OS	104.472
chr1	40692065	40692065	-	319.833	d_ccP|CpG	U2OS	2.58356
chr1	40979754	40979754	+	3063.33	d_ccP|CpG	U2OS	172.191
chr1	41242137	41242137	-	142.333	d_ccP|CpG	U2OS	23.0361
chr1	42456106	42456106	+	6.66667	d_ccP|CpG	U2OS	45.9209
chr1	42456255	42456255	-	12	d_ccP|CpG	U2OS	0.128297
chr1	42682426	42682426	+	51508.7	d_ccP|CpG	U2OS	702.766
chr1	42683140	42683140	+	159.333	d_ccP|CpG	U2OS	702.766
chr1	42817121	42817121	+	190.667	d_ccP|CpG	U2OS	6.42791
chr1	42817394	42817394	-	1491.5	d_ccP|CpG	U2OS	38.5276
chr1	43172343	43172343	+	28.1667	d_ccP|CpG	U2OS	1.31002
chr1	43349236	43349236	+	18.1667	d_ccP|CpG	U2OS	0.202761
chr1	43368010	43368010	-	1786.67	d_ccP|CpG	U2OS	214.746
chr1	43707364	43707364	-	110.833	d_ccP|CpG	U2OS	1.1436
chr1	43946598	43946598	-	85.8333	d_ccP|CpG	U2OS	1.26933
chr1	43974815	43974815	-	11.5	d_ccP|CpG	U2OS	0.224438
chr1	43979217	43979217	+	2454.67	d_ccP|CpG	U2OS	167.714
chr1	43979935	43979935	+	26.1667	d_ccP|CpG	U2OS	167.714
chr1	44030413	44030413	+	176	d_ccP|CpG	U2OS	2.31247
chr1	44355248	44355248	-	1843.5	d_ccP|CpG	U2OS	134.657
chr1	44631954	44631954	+	3942.33	d_ccP|CpG	U2OS	54.3983
chr1	44674480	44674480	-	804.5	d_ccP|CpG	U2OS	15.4955
chr1	45206604	45206604	-	29.5	d_ccP|CpG	U2OS	0.689254
chr1	45303875	45303875	+	97.6667	d_ccP|CpG	U2OS	1.77163
chr1	45339969	45339969	-	109.167	d_ccP|CpG	U2OS	0.807344
chr1	45340222	45340222	+	236.333	d_ccP|CpG	U2OS	36.036
chr1	45550840	45550840	+	831.167	d_ccP|CpG	U2OS	101.471
chr1	45584044	45584044	+	6219.17	d_ccP|CpG	U2OS	143.776
chr1	45687101	45687101	-	1257.67	d_ccP|CpG	U2OS	66.1729
chr1	46133065	46133065	-	4.5	d_ccP|CpG	U2OS	8.18159
chr1	46303276	46303276	-	1715	d_ccP|CpG	U2OS	50.1223
chr1	46340811	46340811	+	241	d_ccP|CpG	U2OS	30.3918
chr1	46668339	46668339	-	2361.17	d_ccP|CpG	U2OS	30.6342
chr1	47333790	47333790	+	3058.17	d_ccP|CpG	U2OS	105.989
chr1	47997384	47997384	-	179.333	d_ccP|CpG	U2OS	2.31591
chr1	48472172	48472172	-	458.667	d_ccP|CpG	U2OS	3.31436
chr1	50960243	50960243	-	1347.33	d_ccP|CpG	U2OS	27.1822
chr1	50968776	50968776	+	333.833	d_ccP|CpG	U2OS	20.7716
chr1	51236272	51236272	+	2933.83	d_ccP|CpG	U2OS	93.391
chr1	51878726	51878726	-	3438.17	d_ccP|CpG	U2OS	129.853
chr1	52056303	52056303	+	931.333	d_ccP|CpG	U2OS	13.0366
chr1	52366155	52366155	-	1176.83	d_ccP|CpG	U2OS	19.1859
chr1	52553462	52553462	-	175.5	d_ccP|CpG	U2OS	27.165
chr1	52698346	52698346	-	629.833	d_ccP|CpG	U2OS	42.2453
chr1	53220640	53220640	-	218.333	d_ccP|CpG	U2OS	54.9549
chr1	53238517	53238517	-	4136.83	d_ccP|CpG	U2OS	123.272
chr1	53328069	53328069	-	547.333	d_ccP|CpG	U2OS	15.3466
chr1	53946076	53946076	+	97.1667	d_ccP|CpG	U2OS	93.9745
chr1	53946352	53946352	+	1515.33	d_ccP|CpG	U2OS	93.9745
chr1	54886811	54886811	+	78.8333	d_ccP|CpG	U2OS	5.13713
chr1	54887194	54887194	-	7200.33	d_ccP|CpG	U2OS	229.776
chr1	55215371	55215371	-	1846.33	d_ccP|CpG	U2OS	27.7799
chr1	58546713	58546713	-	135.5	d_ccP|CpG	U2OS	8.19687
chr1	58784042	58784042	-	8101.5	d_ccP|CpG	U2OS	169.54
chr1	59146991	59146991	-	3.16667	d_ccP|CpG	U2OS	0.479806
chr1	59297093	59297093	+	64	d_ccP|CpG	U2OS	6.48306
chr1	61742429	61742429	+	688.333	d_ccP|CpG	U2OS	9.38601
chr1	62688364	62688364	-	1120.5	d_ccP|CpG	U2OS	25.9414
chr1	63593410	63593410	+	1235	d_ccP|CpG	U2OS	72.6219
chr1	63774016	63774016	+	1392.33	d_ccP|CpG	U2OS	7.94278
chr1	65067731	65067731	-	66.6667	d_ccP|CpG	U2OS	58.0349
chr1	65147550	65147550	+	370.333	d_ccP|CpG	U2OS	15.4011
chr1	65148202	65148202	+	738.167	d_ccP|CpG	U2OS	15.4011
chr1	67054147	67054147	-	128.5	d_ccP|CpG	U2OS	9.57332
chr1	67430385	67430385	-	9455	d_ccP|CpG	U2OS	108.81
chr1	67833437	67833437	-	4916.17	d_ccP|CpG	U2OS	106.822
chr1	68496695	68496695	+	10.1667	d_ccP|CpG	U2OS	0.299063
chr1	68497081	68497081	-	1254.33	d_ccP|CpG	U2OS	18.3137
chr1	77683397	77683397	-	775	d_ccP|CpG	U2OS	21.5177
chr1	77979176	77979176	+	353	d_ccP|CpG	U2OS	26.058
chr1	81800954	81800954	+	380.167	d_ccP|CpG	U2OS	40.5912
chr1	84479266	84479266	+	2379.67	d_ccP|CpG	U2OS	50.769
chr1	84506385	84506385	+	49.5	d_ccP|CpG	U2OS	0.364588
chr1	84506577	84506577	-	326.667	d_ccP|CpG	U2OS	56.0839
chr1	84574447	84574447	-	731.333	d_ccP|CpG	U2OS	4.25871
chr1	85276305	85276305	+	40.6667	d_ccP|CpG	U2OS	0.397885
chr1	85276509	85276509	-	1111	d_ccP|CpG	U2OS	31.6454
chr1	85465158	85465158	-	1545.33	d_ccP|CpG	U2OS	28.9276
chr1	85577003	85577003	-	15.8333	d_ccP|CpG	U2OS	2.22288
chr1	85580760	85580760	+	8392.67	d_ccP|CpG	U2OS	339.653
chr1	85708414	85708414	-	868.667	d_ccP|CpG	U2OS	14.3501
chr1	86396322	86396322	-	673.5	d_ccP|CpG	U2OS	7.21584
chr1	86704575	86704575	+	744.333	d_ccP|CpG	U2OS	31.0595
chr1	86704827	86704827	+	1524.5	d_ccP|CpG	U2OS	31.0595
chr1	88684272	88684272	+	1373.83	d_ccP|CpG	U2OS	27.4981
chr1	88992628	88992628	-	425.833	d_ccP|CpG	U2OS	44.2431
chr1	89632906	89632906	-	108.833	d_ccP|CpG	U2OS	0.569224
chr1	89820989	89820989	+	103.333	d_ccP|CpG	U2OS	10.2375
chr1	91021964	91021964	-	986.833	d_ccP|CpG	U2OS	25.8853
chr1	91404821	91404821	-	4	d_ccP|CpG	U2OS	0.243738
chr1	91500867	91500867	+	426	d_ccP|CpG	U2OS	17.5013
chr1	92299008	92299008	-	93	d_ccP|CpG	U2OS	12.8615
chr1	92486924	92486924	-	55	d_ccP|CpG	U2OS	1.94156
chr1	92832039	92832039	+	23187	d_ccP|CpG	U2OS	1120.57
chr1	93180412	93180412	-	2240.5	d_ccP|CpG	U2OS	44.1514
chr1	93180723	93180723	+	287.333	d_ccP|CpG	U2OS	4.23407
chr1	93681836	93681836	-	1260.83	d_ccP|CpG	U2OS	24.3615
chr1	93846735	93846735	+	11.6667	d_ccP|CpG	U2OS	0.17553
chr1	93847218	93847218	-	39.8333	d_ccP|CpG	U2OS	24.3615
chr1	94820350	94820350	+	46	d_ccP|CpG	U2OS	4.89369
chr1	94927109	94927109	-	8677.83	d_ccP|CpG	U2OS	322.276
chr1	94927395	94927395	+	630.167	d_ccP|CpG	U2OS	12.708
chr1	96721787	96721787	+	466.667	d_ccP|CpG	U2OS	5.0661
chr1	98661722	98661722	+	1096.5	d_ccP|CpG	U2OS	47.4389
chr1	101025893	101025893	+	156.167	d_ccP|CpG	U2OS	1.91944
chr1	101026104	101026104	-	13.3333	d_ccP|CpG	U2OS	69.2954
chr1	103525698	103525698	+	144	d_ccP|CpG	U2OS	4.28712
chr1	107056703	107056703	+	757.833	d_ccP|CpG	U2OS	49.5905
chr1	108199894	108199894	+	8.16667	d_ccP|CpG	U2OS	0.265557
chr1	108200278	108200278	-	981	d_ccP|CpG	U2OS	29.3938
chr1	108200412	108200412	+	70.3333	d_ccP|CpG	U2OS	0.0455407
chr1	108560099	108560099	+	1304.33	d_ccP|CpG	U2OS	22.6223
chr1	108661074	108661074	-	1349	d_ccP|CpG	U2OS	61.0735
chr1	108661285	108661285	-	239.5	d_ccP|CpG	U2OS	61.0735
chr1	108746673	108746673	+	704.833	d_ccP|CpG	U2OS	41.6254
chr1	109090761	109090761	+	1111.33	d_ccP|CpG	U2OS	53.4623
chr1	109090890	109090890	-	49.5	d_ccP|CpG	U2OS	3.21647
chr1	109100193	109100193	+	128244	d_ccP|CpG	U2OS	0
chr1	109213917	109213917	+	7681.17	d_ccP|CpG	U2OS	456.228
chr1	109483958	109483958	+	447.667	d_ccP|CpG	U2OS	19.4128
chr1	109494093	109494093	+	462.833	d_ccP|CpG	U2OS	17.0178
chr1	110210313	110210313	+	286	d_ccP|CpG	U2OS	7.82864
chr1	110339155	110339155	-	40.8333	d_ccP|CpG	U2OS	0.290983
chr1	110339439	110339439	+	1290.17	d_ccP|CpG	U2OS	16.7731
chr1	110607382	110607382	-	30.6667	d_ccP|CpG	U2OS	2.17676
chr1	111140158	111140158	-	283.667	d_ccP|CpG	U2OS	26.0524
chr1	111449255	111449255	-	1180.33	d_ccP|CpG	U2OS	98.4016
chr1	111619827	111619827	+	1365.83	d_ccP|CpG	U2OS	32.0957
chr1	111739388	111739388	-	909.833	d_ccP|CpG	U2OS	30.1742
chr1	111755541	111755541	-	26.5	d_ccP|CpG	U2OS	0.0831328
chr1	111755701	111755701	+	77.5	d_ccP|CpG	U2OS	33.3287
chr1	111755849	111755849	-	5.66667	d_ccP|CpG	U2OS	30.1742
chr1	112619124	112619124	-	633.333	d_ccP|CpG	U2OS	8.85723
chr1	112619755	112619755	-	87.3333	d_ccP|CpG	U2OS	8.85723
chr1	112707126	112707126	-	1578.33	d_ccP|CpG	U2OS	314.826
chr1	112707407	112707407	-	225.167	d_ccP|CpG	U2OS	314.826
chr1	112849788	112849788	-	87.1667	d_ccP|CpG	U2OS	1.01236
chr1	112849926	112849926	+	400	d_ccP|CpG	U2OS	22.899
chr1	112850117	112850117	+	110.5	d_ccP|CpG	U2OS	22.899
chr1	113390514	113390514	+	315.333	d_ccP|CpG	U2OS	11.0079
chr1	113759485	113759485	-	589.167	d_ccP|CpG	U2OS	29.1576
chr1	113905027	113905027	-	213.833	d_ccP|CpG	U2OS	23.6304
chr1	113929365	113929365	+	7.5	d_ccP|CpG	U2OS	32.2498
chr1	113929513	113929513	-	24.3333	d_ccP|CpG	U2OS	0.138186
chr1	114511202	114511202	-	965.5	d_ccP|CpG	U2OS	24.068
chr1	116373243	116373243	+	14789.2	d_ccP|CpG	U2OS	442.269
chr1	116571025	116571025	-	967.167	d_ccP|CpG	U2OS	15.452
chr1	116909922	116909922	+	1400.33	d_ccP|CpG	U2OS	45.2026
chr1	117060326	117060326	+	91.1667	d_ccP|CpG	U2OS	14.7101
chr1	117121736	117121736	-	202.667	d_ccP|CpG	U2OS	3.55593
chr1	117929620	117929620	-	500.667	d_ccP|CpG	U2OS	6.46637
chr1	119140412	119140412	+	581.833	d_ccP|CpG	U2OS	13.1033
chr1	119140649	119140649	-	377.167	d_ccP|CpG	U2OS	17.6227
chr1	119648214	119648214	-	797.167	d_ccP|CpG	U2OS	34.7906
chr1	120069626	120069626	-	1276.33	d_ccP|CpG	U2OS	70.2022
chr1	120342055	120342055	-	327.833	d_ccP|CpG	U2OS	10.9975
chr1	120913092	120913092	+	26.3333	d_ccP|CpG	U2OS	12.0705
chr1	144461623	144461623	-	867.167	d_ccP|CpG	U2OS	9.33129
chr1	145215900	145215900	-	35.1667	d_ccP|CpG	U2OS	1.50145
chr1	145824094	145824094	-	2503.33	d_ccP|CpG	U2OS	12.2625
chr1	145859806	145859806	-	572.333	d_ccP|CpG	U2OS	51.1856
chr1	147172560	147172560	-	384.667	d_ccP|CpG	U2OS	35.5789
chr1	147172778	147172778	+	300.333	d_ccP|CpG	U2OS	397.17
chr1	147242685	147242685	+	1709.83	d_ccP|CpG	U2OS	0.706733
chr1	147243049	147243049	-	6.66667	d_ccP|CpG	U2OS	0.771095
chr1	148459866	148459866	-	3.33333	d_ccP|CpG	U2OS	3.07959
chr1	149103560	149103560	-	245.5	d_ccP|CpG	U2OS	7.04948
chr1	149176038	149176038	+	115.167	d_ccP|CpG	U2OS	2.42238
chr1	149607330	149607330	+	41	d_ccP|CpG	U2OS	0.980412
chr1	149886681	149886681	-	47844.5	d_ccP|CpG	U2OS	56.7641
chr1	149899574	149899574	+	154.167	d_ccP|CpG	U2OS	20.1385
chr1	150067342	150067342	+	31.1667	d_ccP|CpG	U2OS	28.7481
chr1	150067652	150067652	-	231.333	d_ccP|CpG	U2OS	2.30821
chr1	150149930	150149930	+	1706.17	d_ccP|CpG	U2OS	54.1631
chr1	150579609	150579609	-	2082.5	d_ccP|CpG	U2OS	143.927
chr1	150629576	150629576	-	8785.83	d_ccP|CpG	U2OS	130.143
chr1	151047750	151047750	+	229.5	d_ccP|CpG	U2OS	4.98694
chr1	151059597	151059597	-	1194.67	d_ccP|CpG	U2OS	75.3796
chr1	151070798	151070798	+	111.167	d_ccP|CpG	U2OS	2.52018
chr1	151198551	151198551	+	2344.5	d_ccP|CpG	U2OS	60.5918
chr1	151281598	151281598	+	109	d_ccP|CpG	U2OS	21.409
chr1	151282298	151282298	+	687.833	d_ccP|CpG	U2OS	21.409
chr1	151347007	151347007	+	142	d_ccP|CpG	U2OS	1.56856
chr1	151459476	151459476	-	257	d_ccP|CpG	U2OS	24.3343
chr1	151612188	151612188	+	662	d_ccP|CpG	U2OS	14.2437
chr1	151763495	151763495	-	2168	d_ccP|CpG	U2OS	128.181
chr1	151993829	151993829	-	20817.3	d_ccP|CpG	U2OS	1276.38
chr1	153535990	153535990	-	5335.33	d_ccP|CpG	U2OS	575.2
chr1	153634079	153634079	+	2511.5	d_ccP|CpG	U2OS	145.953
chr1	153634332	153634332	-	106.5	d_ccP|CpG	U2OS	2.04031
chr1	153658716	153658716	+	1994	d_ccP|CpG	U2OS	72.4624
chr1	153923375	153923375	+	38.6667	d_ccP|CpG	U2OS	0.655656
chr1	153946687	153946687	-	651.5	d_ccP|CpG	U2OS	27.8067
chr1	153958596	153958596	-	1241.67	d_ccP|CpG	U2OS	35.5487
chr1	153967486	153967486	+	84.6667	d_ccP|CpG	U2OS	9.70389
chr1	154220568	154220568	-	3612.67	d_ccP|CpG	U2OS	261.029
chr1	154220954	154220954	+	1331	d_ccP|CpG	U2OS	129.785
chr1	154627967	154627967	-	724	d_ccP|CpG	U2OS	107.418
chr1	154961781	154961781	-	2799.83	d_ccP|CpG	U2OS	57.472
chr1	154961829	154961829	+	64.8333	d_ccP|CpG	U2OS	4.11314
chr1	154974376	154974376	-	1152	d_ccP|CpG	U2OS	241.703
chr1	154974680	154974680	+	3183.67	d_ccP|CpG	U2OS	41.6867
chr1	155050665	155050665	+	3.83333	d_ccP|CpG	U2OS	64.8878
chr1	155063752	155063752	+	892	d_ccP|CpG	U2OS	21.1636
chr1	155078908	155078908	+	637.5	d_ccP|CpG	U2OS	7.75684
chr1	155322998	155322998	+	35.5	d_ccP|CpG	U2OS	34.4472
chr1	155323490	155323490	+	76	d_ccP|CpG	U2OS	34.4472
chr1	155323924	155323924	+	10.6667	d_ccP|CpG	U2OS	34.4472
chr1	155324378	155324378	-	61.8333	d_ccP|CpG	U2OS	1.85553
chr1	155324506	155324506	+	287.833	d_ccP|CpG	U2OS	34.4472
chr1	155562769	155562769	-	446.167	d_ccP|CpG	U2OS	18.2586
chr1	155563136	155563136	-	56	d_ccP|CpG	U2OS	18.2586
chr1	155688318	155688318	-	30.6667	d_ccP|CpG	U2OS	27.1451
chr1	155688773	155688773	-	434.167	d_ccP|CpG	U2OS	27.1451
[truncated: 20,773 more rows]

## Sheet: ExtDataFig8c_rpe1
chr	start	end	strand	reads	SP	celltype	mean_TPM
chr1	826834	826834	+	6.83333	b_ccP|noCpG	RPE-1	2.60424
chr1	2546399	2546399	+	57.3333	b_ccP|noCpG	RPE-1	3.9583
chr1	2556370	2556370	+	327.167	b_ccP|noCpG	RPE-1	7.04745
chr1	2556995	2556995	-	11.8333	b_ccP|noCpG	RPE-1	0.14734
chr1	6491666	6491666	-	15	b_ccP|noCpG	RPE-1	17.4123
chr1	9942923	9942923	+	4.16667	b_ccP|noCpG	RPE-1	0.648866
chr1	11020510	11020510	+	15.3333	b_ccP|noCpG	RPE-1	41.1492
chr1	11055924	11055924	-	22.6667	b_ccP|noCpG	RPE-1	134.314
chr1	11058874	11058874	-	12.1667	b_ccP|noCpG	RPE-1	134.314
chr1	11908151	11908151	+	353.167	b_ccP|noCpG	RPE-1	1.99992
chr1	11909924	11909924	-	70.8333	b_ccP|noCpG	RPE-1	0.987828
chr1	11926412	11926412	-	1022	b_ccP|noCpG	RPE-1	42.5642
chr1	16156068	16156068	-	3285.33	b_ccP|noCpG	RPE-1	191.426
chr1	17189782	17189782	+	331.333	b_ccP|noCpG	RPE-1	0.652451
chr1	19385580	19385580	-	5.33333	b_ccP|noCpG	RPE-1	98.2322
chr1	19608078	19608078	+	70273.5	b_ccP|noCpG	RPE-1	670.362
chr1	20698533	20698533	-	21.8333	b_ccP|noCpG	RPE-1	4.47011
chr1	23369836	23369836	-	13.5	b_ccP|noCpG	RPE-1	10.2865
chr1	23691805	23691805	+	1116.67	b_ccP|noCpG	RPE-1	997.16
chr1	23959286	23959286	+	103.667	b_ccP|noCpG	RPE-1	48.1289
chr1	24415801	24415801	+	1432	b_ccP|noCpG	RPE-1	25.7102
chr1	24416948	24416948	-	21	b_ccP|noCpG	RPE-1	7.66152
chr1	24502343	24502343	+	10.8333	b_ccP|noCpG	RPE-1	9.43919
chr1	25813901	25813901	+	3.5	b_ccP|noCpG	RPE-1	0
chr1	26787548	26787548	+	15.5	b_ccP|noCpG	RPE-1	7.21865
chr1	27366960	27366960	-	142.833	b_ccP|noCpG	RPE-1	14.56
chr1	28582988	28582988	-	3.33333	b_ccP|noCpG	RPE-1	19.6032
chr1	31761032	31761032	-	42.6667	b_ccP|noCpG	RPE-1	18.4285
chr1	32221712	32221712	+	17.3333	b_ccP|noCpG	RPE-1	214.992
chr1	32241618	32241618	-	108.667	b_ccP|noCpG	RPE-1	2.88922
chr1	32650931	32650931	-	73.8333	b_ccP|noCpG	RPE-1	23.5978
chr1	32703591	32703591	-	41.6667	b_ccP|noCpG	RPE-1	19.2699
chr1	32816768	32816768	+	7.5	b_ccP|noCpG	RPE-1	15.0832
chr1	42335879	42335879	-	3.83333	b_ccP|noCpG	RPE-1	34.4171
chr1	42846421	42846421	-	41.8333	b_ccP|noCpG	RPE-1	0.935874
chr1	42943311	42943311	-	8.16667	b_ccP|noCpG	RPE-1	225.593
chr1	44031461	44031461	-	123	b_ccP|noCpG	RPE-1	15.1213
chr1	45340413	45340413	-	30.1667	b_ccP|noCpG	RPE-1	1.25474
chr1	45688060	45688060	-	72.8333	b_ccP|noCpG	RPE-1	72.9647
chr1	45688195	45688195	+	545	b_ccP|noCpG	RPE-1	20.0267
chr1	46198438	46198438	-	5231.67	b_ccP|noCpG	RPE-1	66.8601
chr1	51518273	51518273	+	5.33333	b_ccP|noCpG	RPE-1	2.2787
chr1	51519274	51519274	-	199.667	b_ccP|noCpG	RPE-1	39.9474
chr1	52365443	52365443	+	15.3333	b_ccP|noCpG	RPE-1	0.753288
chr1	66533593	66533593	+	310.5	b_ccP|noCpG	RPE-1	1.40833
chr1	66924989	66924989	+	603.667	b_ccP|noCpG	RPE-1	22.3491
chr1	67685200	67685200	+	6501	b_ccP|noCpG	RPE-1	193.793
chr1	67832306	67832306	+	28.3333	b_ccP|noCpG	RPE-1	0.228263
chr1	74733151	74733151	+	1049.5	b_ccP|noCpG	RPE-1	19.4366
chr1	74733411	74733411	-	4.33333	b_ccP|noCpG	RPE-1	30.0014
chr1	76699947	76699947	+	19.3333	b_ccP|noCpG	RPE-1	902.08
chr1	77888627	77888627	+	3150.33	b_ccP|noCpG	RPE-1	12.1119
chr1	85578196	85578196	-	5587.33	b_ccP|noCpG	RPE-1	48.1516
chr1	93179934	93179934	+	12.8333	b_ccP|noCpG	RPE-1	4.11759
chr1	98046223	98046223	-	44.1667	b_ccP|noCpG	RPE-1	1.03247
chr1	100894913	100894913	+	73.1667	b_ccP|noCpG	RPE-1	2.08296
chr1	108200867	108200867	-	10.6667	b_ccP|noCpG	RPE-1	47.952
chr1	109619836	109619836	+	952.5	b_ccP|noCpG	RPE-1	43.2381
chr1	112703701	112703701	-	27.8333	b_ccP|noCpG	RPE-1	258.713
chr1	113449659	113449659	+	2629.5	b_ccP|noCpG	RPE-1	33.1586
chr1	114535963	114535963	+	15.3333	b_ccP|noCpG	RPE-1	77.3993
chr1	119711935	119711935	+	1798.5	b_ccP|noCpG	RPE-1	199.657
chr1	145962607	145962607	-	297.333	b_ccP|noCpG	RPE-1	5.67765
chr1	145996578	145996578	-	1540	b_ccP|noCpG	RPE-1	106.912
chr1	147204949	147204949	-	73.5	b_ccP|noCpG	RPE-1	62.7325
chr1	150226788	150226788	-	207.5	b_ccP|noCpG	RPE-1	68.8403
chr1	150236111	150236111	-	5708	b_ccP|noCpG	RPE-1	68.8403
chr1	150364169	150364169	+	212.167	b_ccP|noCpG	RPE-1	22.57
chr1	150562127	150562127	-	5.83333	b_ccP|noCpG	RPE-1	1.12681
chr1	151166143	151166143	+	1302.83	b_ccP|noCpG	RPE-1	33.3978
chr1	151327427	151327427	-	751.333	b_ccP|noCpG	RPE-1	63.1948
chr1	151347292	151347292	-	99.1667	b_ccP|noCpG	RPE-1	48.1093
chr1	153627892	153627892	+	2.66667	b_ccP|noCpG	RPE-1	1.02785
chr1	153628249	153628249	-	3.5	b_ccP|noCpG	RPE-1	96.8584
chr1	153967724	153967724	-	11.5	b_ccP|noCpG	RPE-1	1.3433
chr1	153986338	153986338	-	5615.17	b_ccP|noCpG	RPE-1	33.8621
chr1	154220159	154220159	+	11.3333	b_ccP|noCpG	RPE-1	116.792
chr1	154968976	154968976	-	5.33333	b_ccP|noCpG	RPE-1	185.877
chr1	155135374	155135374	+	29.8333	b_ccP|noCpG	RPE-1	60.011
chr1	155562029	155562029	+	13.3333	b_ccP|noCpG	RPE-1	5.9327
chr1	155687947	155687947	+	40.6667	b_ccP|noCpG	RPE-1	105.346
chr1	155979150	155979150	-	117.5	b_ccP|noCpG	RPE-1	54.2206
chr1	156744288	156744288	-	144.833	b_ccP|noCpG	RPE-1	417.63
chr1	157045109	157045109	-	6	b_ccP|noCpG	RPE-1	25.4347
chr1	159014685	159014685	+	78.6667	b_ccP|noCpG	RPE-1	24.9867
chr1	160261752	160261752	+	35.1667	b_ccP|noCpG	RPE-1	0.303915
chr1	160285132	160285132	-	1104.5	b_ccP|noCpG	RPE-1	17.426
chr1	160894961	160894961	+	51.3333	b_ccP|noCpG	RPE-1	137.897
chr1	161132666	161132666	-	443	b_ccP|noCpG	RPE-1	34.072
chr1	161153977	161153977	+	1837	b_ccP|noCpG	RPE-1	95.1713
chr1	162855773	162855773	-	127	b_ccP|noCpG	RPE-1	1.30665
chr1	163069360	163069360	+	9550.33	b_ccP|noCpG	RPE-1	58.2445
chr1	166277617	166277617	-	2532.5	b_ccP|noCpG	RPE-1	75.8259
chr1	167721191	167721191	+	3.66667	b_ccP|noCpG	RPE-1	35.3354
chr1	167937176	167937176	+	5.66667	b_ccP|noCpG	RPE-1	39.8373
chr1	169794783	169794783	+	11	b_ccP|noCpG	RPE-1	3.44892
chr1	178094009	178094009	-	18.5	b_ccP|noCpG	RPE-1	0.855126
chr1	178094103	178094103	+	233.833	b_ccP|noCpG	RPE-1	10.5791
chr1	178726345	178726345	-	4.83333	b_ccP|noCpG	RPE-1	0.990784
chr1	179882296	179882296	+	183.333	b_ccP|noCpG	RPE-1	23.2726
chr1	185317242	185317242	-	2808	b_ccP|noCpG	RPE-1	59.7595
chr1	186375733	186375733	-	75.8333	b_ccP|noCpG	RPE-1	34.348
chr1	198937428	198937428	-	85.5	b_ccP|noCpG	RPE-1	1.10387
chr1	200894899	200894899	+	4.33333	b_ccP|noCpG	RPE-1	17.9818
chr1	203127718	203127718	+	65.8333	b_ccP|noCpG	RPE-1	7.27446
chr1	207890491	207890491	-	3.33333	b_ccP|noCpG	RPE-1	0.572219
chr1	209651371	209651371	-	761.833	b_ccP|noCpG	RPE-1	103.526
chr1	209653065	209653065	-	779.333	b_ccP|noCpG	RPE-1	103.526
chr1	214552419	214552419	-	24.8333	b_ccP|noCpG	RPE-1	49.1704
chr1	218345335	218345335	+	16105.2	b_ccP|noCpG	RPE-1	45.9079
chr1	223747027	223747027	+	11	b_ccP|noCpG	RPE-1	288.663
chr1	223864873	223864873	-	42.6667	b_ccP|noCpG	RPE-1	2.76172
chr1	224434796	224434796	-	1039.5	b_ccP|noCpG	RPE-1	45.8834
chr1	224434922	224434922	+	72.8333	b_ccP|noCpG	RPE-1	13.4712
chr1	228145528	228145528	+	57.3333	b_ccP|noCpG	RPE-1	155.868
chr1	230869578	230869578	-	14.3333	b_ccP|noCpG	RPE-1	46.2958
chr1	234963857	234963857	-	9.66667	b_ccP|noCpG	RPE-1	0.332428
chr1	236524530	236524530	-	6.33333	b_ccP|noCpG	RPE-1	0.771678
chr10	4243756	4243756	-	346.333	b_ccP|noCpG	RPE-1	1.05395
chr10	4678213	4678213	-	625.667	b_ccP|noCpG	RPE-1	9.67101
chr10	13972360	13972360	-	180.167	b_ccP|noCpG	RPE-1	18.9666
chr10	17216310	17216310	-	66.1667	b_ccP|noCpG	RPE-1	8.47869
chr10	17228240	17228240	+	8.66667	b_ccP|noCpG	RPE-1	1899.09
chr10	17230631	17230631	+	18.8333	b_ccP|noCpG	RPE-1	1899.09
chr10	23104139	23104139	+	3.5	b_ccP|noCpG	RPE-1	13.5834
chr10	27243045	27243045	-	14	b_ccP|noCpG	RPE-1	17.8168
chr10	32912108	32912108	-	312.167	b_ccP|noCpG	RPE-1	442.858
chr10	32982550	32982550	+	150.667	b_ccP|noCpG	RPE-1	1.12033
chr10	33213527	33213527	-	42.5	b_ccP|noCpG	RPE-1	57.9003
chr10	43420625	43420625	+	64.1667	b_ccP|noCpG	RPE-1	4.18015
chr10	49539556	49539556	-	2.66667	b_ccP|noCpG	RPE-1	13.6969
chr10	52315207	52315207	+	7.16667	b_ccP|noCpG	RPE-1	205.565
chr10	61901698	61901698	+	15.3333	b_ccP|noCpG	RPE-1	31.6847
chr10	62049356	62049356	+	3565.17	b_ccP|noCpG	RPE-1	31.6847
chr10	65169871	65169871	-	2.66667	b_ccP|noCpG	RPE-1	44.8303
chr10	68105979	68105979	+	441.667	b_ccP|noCpG	RPE-1	3.52549
chr10	68332927	68332927	-	85	b_ccP|noCpG	RPE-1	4.42198
chr10	69123476	69123476	+	13.8333	b_ccP|noCpG	RPE-1	32.7794
chr10	70404144	70404144	+	3785.5	b_ccP|noCpG	RPE-1	49.5247
chr10	71828146	71828146	-	43.8333	b_ccP|noCpG	RPE-1	1080.86
chr10	73110454	73110454	+	60.6667	b_ccP|noCpG	RPE-1	3.26102
chr10	73496015	73496015	-	972.167	b_ccP|noCpG	RPE-1	38.2019
chr10	73909206	73909206	+	32.6667	b_ccP|noCpG	RPE-1	121.754
chr10	75210125	75210125	+	7.5	b_ccP|noCpG	RPE-1	50.3398
chr10	78035538	78035538	+	6312.5	b_ccP|noCpG	RPE-1	199.007
chr10	79512538	79512538	+	4.5	b_ccP|noCpG	RPE-1	61.8667
chr10	79825898	79825898	+	102.167	b_ccP|noCpG	RPE-1	5.49253
chr10	80407748	80407748	+	4.16667	b_ccP|noCpG	RPE-1	21.1402
chr10	87863623	87863623	+	3033.17	b_ccP|noCpG	RPE-1	26.5341
chr10	88991437	88991437	+	56.6667	b_ccP|noCpG	RPE-1	21.1957
chr10	89283690	89283690	+	79	b_ccP|noCpG	RPE-1	2.32599
chr10	89302045	89302045	+	171.167	b_ccP|noCpG	RPE-1	2.32599
chr10	89327982	89327982	+	313.167	b_ccP|noCpG	RPE-1	7.02655
chr10	89342688	89342688	-	108.167	b_ccP|noCpG	RPE-1	47.3714
chr10	89414567	89414567	+	363.667	b_ccP|noCpG	RPE-1	11.1604
chr10	90921086	90921086	-	54463.8	b_ccP|noCpG	RPE-1	558.437
chr10	91409286	91409286	+	3	b_ccP|noCpG	RPE-1	4.0667
chr10	91909500	91909500	-	17.5	b_ccP|noCpG	RPE-1	2.67378
chr10	96750265	96750265	+	138444	b_ccP|noCpG	RPE-1	4804.83
chr10	98446337	98446337	+	22	b_ccP|noCpG	RPE-1	1.60242
chr10	102120486	102120486	-	1475	b_ccP|noCpG	RPE-1	83.4193
chr10	102449838	102449838	+	149.5	b_ccP|noCpG	RPE-1	10.3507
chr10	102451542	102451542	-	5.5	b_ccP|noCpG	RPE-1	1.89548
chr10	102776220	102776220	+	498.667	b_ccP|noCpG	RPE-1	54.0305
chr10	103181330	103181330	-	4.83333	b_ccP|noCpG	RPE-1	53.8059
chr10	112447571	112447571	-	14.3333	b_ccP|noCpG	RPE-1	22.314
chr10	121975193	121975193	-	2556.83	b_ccP|noCpG	RPE-1	39.1602
chr10	127907102	127907102	+	433.167	b_ccP|noCpG	RPE-1	19.3414
chr10	132518279	132518279	-	4.66667	b_ccP|noCpG	RPE-1	0.241048
chr11	308199	308199	+	7545.17	b_ccP|noCpG	RPE-1	74.4923
chr11	320847	320847	-	10537	b_ccP|noCpG	RPE-1	420.681
chr11	393444	393444	+	37.6667	b_ccP|noCpG	RPE-1	54.6403
chr11	706615	706615	+	310.167	b_ccP|noCpG	RPE-1	118.351
chr11	818881	818881	+	124.833	b_ccP|noCpG	RPE-1	95.3121
chr11	838502	838502	+	983.5	b_ccP|noCpG	RPE-1	322.072
chr11	5685042	5685042	-	599.167	b_ccP|noCpG	RPE-1	25.3957
chr11	5689789	5689789	+	1267.33	b_ccP|noCpG	RPE-1	34.476
chr11	6604433	6604433	-	4.66667	b_ccP|noCpG	RPE-1	0.303009
chr11	6618760	6618760	+	12.3333	b_ccP|noCpG	RPE-1	0.101826
chr11	6619380	6619380	-	212.833	b_ccP|noCpG	RPE-1	36.9901
chr11	8871366	8871366	-	200.667	b_ccP|noCpG	RPE-1	18.2176
chr11	9759532	9759532	-	23.3333	b_ccP|noCpG	RPE-1	0.915494
chr11	12002387	12002387	-	27.8333	b_ccP|noCpG	RPE-1	49.0457
chr11	12009328	12009328	-	9645.67	b_ccP|noCpG	RPE-1	49.0457
chr11	12009744	12009744	-	24	b_ccP|noCpG	RPE-1	49.0457
chr11	12086870	12086870	+	28.8333	b_ccP|noCpG	RPE-1	0.573816
chr11	12162161	12162161	+	20.3333	b_ccP|noCpG	RPE-1	192.628
chr11	12213287	12213287	+	13.6667	b_ccP|noCpG	RPE-1	192.628
chr11	12377570	12377570	+	3723	b_ccP|noCpG	RPE-1	23.891
chr11	31812176	31812176	-	29.3333	b_ccP|noCpG	RPE-1	3.96443
chr11	31812325	31812325	+	26.8333	b_ccP|noCpG	RPE-1	0.0502061
chr11	33710288	33710288	-	131.333	b_ccP|noCpG	RPE-1	0.164822
chr11	36375984	36375984	+	7.5	b_ccP|noCpG	RPE-1	4.84693
chr11	44618262	44618262	+	8.16667	b_ccP|noCpG	RPE-1	44.5555
chr11	46121195	46121195	-	433.833	b_ccP|noCpG	RPE-1	28.3327
chr11	46295107	46295107	+	40.8333	b_ccP|noCpG	RPE-1	33.6758
chr11	46361606	46361606	+	172	b_ccP|noCpG	RPE-1	23.477
chr11	46428887	46428887	-	363.5	b_ccP|noCpG	RPE-1	1521.5
chr11	47214468	47214468	+	15.8333	b_ccP|noCpG	RPE-1	87.4587
chr11	47269374	47269374	+	24.6667	b_ccP|noCpG	RPE-1	25.0728
chr11	47553129	47553129	-	2383.33	b_ccP|noCpG	RPE-1	61.9867
chr11	57322314	57322314	-	94	b_ccP|noCpG	RPE-1	65.1497
chr11	58578102	58578102	-	85.6667	b_ccP|noCpG	RPE-1	10.7582
chr11	61333791	61333791	-	10.6667	b_ccP|noCpG	RPE-1	217.551
chr11	62371076	62371076	+	8.33333	b_ccP|noCpG	RPE-1	21.5737
chr11	62611833	62611833	+	59.3333	b_ccP|noCpG	RPE-1	3.6163
chr11	62728137	62728137	+	34.6667	b_ccP|noCpG	RPE-1	44.4261
chr11	62771395	62771395	+	110.333	b_ccP|noCpG	RPE-1	20.4497
chr11	64245396	64245396	-	876.5	b_ccP|noCpG	RPE-1	168.151
chr11	64245955	64245955	+	3673.17	b_ccP|noCpG	RPE-1	13.1545
chr11	64246240	64246240	-	12.3333	b_ccP|noCpG	RPE-1	168.151
chr11	65096213	65096213	+	1646.5	b_ccP|noCpG	RPE-1	66.2532
chr11	65857012	65857012	-	112.833	b_ccP|noCpG	RPE-1	900.904
chr11	65862019	65862019	-	4.66667	b_ccP|noCpG	RPE-1	900.904
chr11	66261772	66261772	+	4	b_ccP|noCpG	RPE-1	66.9339
chr11	66261912	66261912	-	6.5	b_ccP|noCpG	RPE-1	0.126548
chr11	66336433	66336433	-	816.5	b_ccP|noCpG	RPE-1	16.6276
chr11	66480015	66480015	+	15.8333	b_ccP|noCpG	RPE-1	63.4159
chr11	67374097	67374097	-	210.667	b_ccP|noCpG	RPE-1	15.0007
chr11	68010303	68010303	+	139	b_ccP|noCpG	RPE-1	21.1149
chr11	69299213	69299213	+	9295.17	b_ccP|noCpG	RPE-1	99.955
chr11	72041108	72041108	-	301.5	b_ccP|noCpG	RPE-1	109.87
chr11	72080334	72080334	+	26.8333	b_ccP|noCpG	RPE-1	1.63114
chr11	72643632	72643632	-	25	b_ccP|noCpG	RPE-1	5.31109
chr11	73787890	73787890	+	1387.17	b_ccP|noCpG	RPE-1	29.1435
chr11	74746193	74746193	-	37250	b_ccP|noCpG	RPE-1	1577.5
chr11	75562863	75562863	+	30.3333	b_ccP|noCpG	RPE-1	102.458
chr11	86069859	86069859	-	174.333	b_ccP|noCpG	RPE-1	73.3992
chr11	86672615	86672615	-	73.3333	b_ccP|noCpG	RPE-1	9.77026
chr11	95066918	95066918	+	175.333	b_ccP|noCpG	RPE-1	37.8192
chr11	96343194	96343194	-	303.167	b_ccP|noCpG	RPE-1	5.52734
chr11	107908382	107908382	+	3843.83	b_ccP|noCpG	RPE-1	22.1138
chr11	111879465	111879465	-	4.16667	b_ccP|noCpG	RPE-1	1.01696
chr11	117199372	117199372	+	3068	b_ccP|noCpG	RPE-1	195.182
chr11	118925165	118925165	+	10.8333	b_ccP|noCpG	RPE-1	14.2903
chr11	119101852	119101852	-	1318	b_ccP|noCpG	RPE-1	17.6631
chr11	121829677	121829677	+	4.16667	b_ccP|noCpG	RPE-1	0.0373831
chr11	122180631	122180631	-	1432.17	b_ccP|noCpG	RPE-1	19.0275
chr11	122203062	122203062	-	140	b_ccP|noCpG	RPE-1	19.0275
chr11	123430270	123430270	+	217.667	b_ccP|noCpG	RPE-1	4.61034
chr11	124800667	124800667	-	16.3333	b_ccP|noCpG	RPE-1	4.76522
chr11	126304298	126304298	-	137.167	b_ccP|noCpG	RPE-1	1.74875
chr11	126992432	126992432	+	47.1667	b_ccP|noCpG	RPE-1	0.177083
chr11	128696038	128696038	-	7.16667	b_ccP|noCpG	RPE-1	0.973542
chr12	1529836	1529836	+	333	b_ccP|noCpG	RPE-1	111.72
chr12	1631433	1631433	+	12.1667	b_ccP|noCpG	RPE-1	111.72
chr12	2812676	2812676	+	245	b_ccP|noCpG	RPE-1	15.2115
chr12	2876264	2876264	+	5.66667	b_ccP|noCpG	RPE-1	23.7844
chr12	6342003	6342003	-	6767.5	b_ccP|noCpG	RPE-1	149.56
chr12	6493798	6493798	-	2128.67	b_ccP|noCpG	RPE-1	258.171
chr12	6538306	6538306	-	57.3333	b_ccP|noCpG	RPE-1	11.3431
chr12	6766362	6766362	+	9094.67	b_ccP|noCpG	RPE-1	1025.37
chr12	7108592	7108592	+	117.833	b_ccP|noCpG	RPE-1	5.0697
chr12	7109213	7109213	-	567.167	b_ccP|noCpG	RPE-1	16.5856
chr12	8946376	8946376	-	11.6667	b_ccP|noCpG	RPE-1	108.743
chr12	12338642	12338642	-	25.5	b_ccP|noCpG	RPE-1	2.54654
chr12	12785658	12785658	+	2.33333	b_ccP|noCpG	RPE-1	4.92166
chr12	14948881	14948881	-	333.333	b_ccP|noCpG	RPE-1	13.4099
chr12	32755896	32755896	-	323.833	b_ccP|noCpG	RPE-1	28.1158
chr12	47758548	47758548	+	4.16667	b_ccP|noCpG	RPE-1	25.2228
chr12	47820709	47820709	-	38.6667	b_ccP|noCpG	RPE-1	68.5213
chr12	48789503	48789503	+	3.5	b_ccP|noCpG	RPE-1	0.78598
chr12	49128012	49128012	+	25	b_ccP|noCpG	RPE-1	1.58901
chr12	49323254	49323254	+	1118.5	b_ccP|noCpG	RPE-1	25.9241
chr12	52192013	52192013	-	1581.5	b_ccP|noCpG	RPE-1	373.532
chr12	52901947	52901947	-	55.8333	b_ccP|noCpG	RPE-1	4295.03
chr12	52905075	52905075	-	5108.5	b_ccP|noCpG	RPE-1	4295.03
chr12	52949860	52949860	-	2986.83	b_ccP|noCpG	RPE-1	4295.03
chr12	52951529	52951529	+	24	b_ccP|noCpG	RPE-1	3182.29
chr12	53049160	53049160	+	38.1667	b_ccP|noCpG	RPE-1	12.8507
chr12	53097666	53097666	+	5404.67	b_ccP|noCpG	RPE-1	37.8153
chr12	53098856	53098856	+	103.667	b_ccP|noCpG	RPE-1	37.8153
chr12	53300359	53300359	-	739.667	b_ccP|noCpG	RPE-1	2.66298
chr12	54259587	54259587	-	189.5	b_ccP|noCpG	RPE-1	53.7533
chr12	55715998	55715998	-	16.1667	b_ccP|noCpG	RPE-1	33.5889
chr12	55830774	55830774	-	84.6667	b_ccP|noCpG	RPE-1	21.7918
chr12	55927893	55927893	-	519.333	b_ccP|noCpG	RPE-1	47.6148
chr12	55931161	55931161	+	385.5	b_ccP|noCpG	RPE-1	61.9507
chr12	55932626	55932626	-	13.6667	b_ccP|noCpG	RPE-1	47.6148
chr12	56128266	56128266	+	3598.17	b_ccP|noCpG	RPE-1	125.444
chr12	56158358	56158358	+	4808	b_ccP|noCpG	RPE-1	1416.78
chr12	57111345	57111345	-	1782.17	b_ccP|noCpG	RPE-1	50.935
chr12	57128487	57128487	+	6263.83	b_ccP|noCpG	RPE-1	73.1046
chr12	57230164	57230164	+	633	b_ccP|noCpG	RPE-1	171.609
chr12	57431115	57431115	+	3.33333	b_ccP|noCpG	RPE-1	0.247384
chr12	57514751	57514751	+	4.5	b_ccP|noCpG	RPE-1	218.484
chr12	57604622	57604622	+	33	b_ccP|noCpG	RPE-1	15.2358
chr12	57767077	57767077	-	65.5	b_ccP|noCpG	RPE-1	4.00567
chr12	57772229	57772229	+	43.3333	b_ccP|noCpG	RPE-1	4.40931
chr12	57941645	57941645	+	170.5	b_ccP|noCpG	RPE-1	2.57358
chr12	62965302	62965302	+	58845	b_ccP|noCpG	RPE-1	1364.7
chr12	65602824	65602824	+	729.333	b_ccP|noCpG	RPE-1	2.97356
chr12	65826973	65826973	-	450.667	b_ccP|noCpG	RPE-1	4.27913
chr12	65827992	65827992	+	23.1667	b_ccP|noCpG	RPE-1	62.5231
chr12	68843308	68843308	-	5.5	b_ccP|noCpG	RPE-1	4.40254
chr12	78863990	78863990	+	23.3333	b_ccP|noCpG	RPE-1	25.0206
chr12	89524562	89524562	+	2.5	b_ccP|noCpG	RPE-1	0.80343
chr12	89524789	89524789	-	218	b_ccP|noCpG	RPE-1	1.33884
chr12	104265272	104265272	+	166608	b_ccP|noCpG	RPE-1	1442.14
chr12	108658878	108658878	-	19	b_ccP|noCpG	RPE-1	189.2
chr12	109053983	109053983	-	28.3333	b_ccP|noCpG	RPE-1	0.358589
chr12	110501613	110501613	+	27.8333	b_ccP|noCpG	RPE-1	0.300598
chr12	118062444	118062444	-	5.66667	b_ccP|noCpG	RPE-1	90.5525
chr12	118246058	118246058	+	16.5	b_ccP|noCpG	RPE-1	1082.59
chr12	120534355	120534355	+	3408.83	b_ccP|noCpG	RPE-1	107.769
chr12	121581004	121581004	-	75.1667	b_ccP|noCpG	RPE-1	22.4322
chr12	122981821	122981821	-	55	b_ccP|noCpG	RPE-1	9.48175
chr12	132825679	132825679	+	28670.3	b_ccP|noCpG	RPE-1	343.168
chr13	23888867	23888867	+	44.3333	b_ccP|noCpG	RPE-1	1.0819
chr13	33285760	33285760	-	942	b_ccP|noCpG	RPE-1	18.7953
chr13	37000260	37000260	-	12.1667	b_ccP|noCpG	RPE-1	21.838
chr13	39603523	39603523	-	10.5	b_ccP|noCpG	RPE-1	6.78854
chr13	44436853	44436853	-	4286.17	b_ccP|noCpG	RPE-1	51.8395
chr13	44437002	44437002	+	4	b_ccP|noCpG	RPE-1	0.123353
chr13	45339591	45339591	-	447.833	b_ccP|noCpG	RPE-1	754.799
chr13	45340095	45340095	+	48	b_ccP|noCpG	RPE-1	24.9667
chr13	50678088	50678088	+	30	b_ccP|noCpG	RPE-1	4.48342
chr13	75367014	75367014	-	404.833	b_ccP|noCpG	RPE-1	16.3103
chr13	81689891	81689891	+	60.8333	b_ccP|noCpG	RPE-1	394.545
chr13	93226807	93226807	+	379.333	b_ccP|noCpG	RPE-1	6.23097
chr13	109269612	109269612	+	7.66667	b_ccP|noCpG	RPE-1	9.55037
chr13	109272202	109272202	+	57	b_ccP|noCpG	RPE-1	9.55037
chr13	110305751	110305751	+	6	b_ccP|noCpG	RPE-1	214.779
chr13	110424762	110424762	+	24.6667	b_ccP|noCpG	RPE-1	214.779
chr14	20343410	20343410	-	3228.67	b_ccP|noCpG	RPE-1	0
chr14	20989979	20989979	+	1858	b_ccP|noCpG	RPE-1	52.7457
chr14	21070854	21070854	-	16.6667	b_ccP|noCpG	RPE-1	8.31303
chr14	21428145	21428145	-	52.3333	b_ccP|noCpG	RPE-1	47.5461
chr14	22557067	22557067	-	19.5	b_ccP|noCpG	RPE-1	0.0746164
chr14	22598299	22598299	+	159.5	b_ccP|noCpG	RPE-1	36.4015
chr14	22598950	22598950	-	5.83333	b_ccP|noCpG	RPE-1	0.129721
chr14	22836607	22836607	+	32111.5	b_ccP|noCpG	RPE-1	245.439
chr14	22977700	22977700	-	21.5	b_ccP|noCpG	RPE-1	72.9463
chr14	23302835	23302835	-	35.3333	b_ccP|noCpG	RPE-1	2.89429
chr14	23306862	23306862	+	149.333	b_ccP|noCpG	RPE-1	15.8845
chr14	23954165	23954165	-	157.833	b_ccP|noCpG	RPE-1	8.91871
chr14	24036444	24036444	+	4.16667	b_ccP|noCpG	RPE-1	0.256852
chr14	24146880	24146880	+	35.6667	b_ccP|noCpG	RPE-1	0.610396
chr14	24216065	24216065	-	969.5	b_ccP|noCpG	RPE-1	0.308347
chr14	24271219	24271219	+	312.5	b_ccP|noCpG	RPE-1	4.90913
chr14	24368185	24368185	+	386.833	b_ccP|noCpG	RPE-1	9.74485
chr14	24430968	24430968	-	67.5	b_ccP|noCpG	RPE-1	2.81887
chr14	34875338	34875338	-	617.5	b_ccP|noCpG	RPE-1	32.257
chr14	39175870	39175870	-	5.5	b_ccP|noCpG	RPE-1	0.490264
chr14	39265307	39265307	+	225	b_ccP|noCpG	RPE-1	10.3351
chr14	49586580	49586580	+	7866.17	b_ccP|noCpG	RPE-1	142576
chr14	49862847	49862847	-	13146.3	b_ccP|noCpG	RPE-1	0
chr14	50039853	50039853	-	8.83333	b_ccP|noCpG	RPE-1	2.98105
chr14	51397181	51397181	-	12	b_ccP|noCpG	RPE-1	0.219884
chr14	53956823	53956823	-	695.333	b_ccP|noCpG	RPE-1	194.565
chr14	58427399	58427399	+	3.83333	b_ccP|noCpG	RPE-1	7.95879
chr14	58427530	58427530	-	87.8333	b_ccP|noCpG	RPE-1	22.0638
chr14	60724315	60724315	-	584	b_ccP|noCpG	RPE-1	12.1254
chr14	67659836	67659836	-	18.8333	b_ccP|noCpG	RPE-1	34.6891
chr14	67695729	67695729	-	3020	b_ccP|noCpG	RPE-1	96.1636
chr14	71321881	71321881	-	41.8333	b_ccP|noCpG	RPE-1	1.99784
chr14	73462364	73462364	+	3.83333	b_ccP|noCpG	RPE-1	0.0319738
chr14	73463624	73463624	-	86.3333	b_ccP|noCpG	RPE-1	0.127686
chr14	73569275	73569275	+	794	b_ccP|noCpG	RPE-1	20.4601
chr14	73949920	73949920	+	17.8333	b_ccP|noCpG	RPE-1	20.7422
chr14	73950118	73950118	-	47.5	b_ccP|noCpG	RPE-1	7.32545
chr14	74616646	74616646	-	73.6667	b_ccP|noCpG	RPE-1	5.29605
chr14	75127316	75127316	-	15.6667	b_ccP|noCpG	RPE-1	21.8129
chr14	76959635	76959635	+	92.5	b_ccP|noCpG	RPE-1	1.28537
chr14	81246495	81246495	-	227.5	b_ccP|noCpG	RPE-1	4.53812
chr14	85530034	85530034	-	7	b_ccP|noCpG	RPE-1	0.484446
chr14	91244703	91244703	-	92.1667	b_ccP|noCpG	RPE-1	4.33095
chr14	94129603	94129603	-	952.167	b_ccP|noCpG	RPE-1	46.1535
chr14	101809865	101809865	+	1089.33	b_ccP|noCpG	RPE-1	41.6767
chr14	101810299	101810299	-	10.6667	b_ccP|noCpG	RPE-1	1.41975
chr14	102238456	102238456	-	1222.83	b_ccP|noCpG	RPE-1	103.888
chr14	102240614	102240614	-	10206.3	b_ccP|noCpG	RPE-1	103.888
chr14	103405138	103405138	+	8	b_ccP|noCpG	RPE-1	61.8868
chr14	104681132	104681132	+	21.5	b_ccP|noCpG	RPE-1	69.0297
chr14	105979168	105979168	-	138.167	b_ccP|noCpG	RPE-1	487.664
chr15	25863809	25863809	-	24.8333	b_ccP|noCpG	RPE-1	1.49934
chr15	32615132	32615132	-	38.5	b_ccP|noCpG	RPE-1	0.492257
chr15	35237336	35237336	+	26.3333	b_ccP|noCpG	RPE-1	29.9378
chr15	37097403	37097403	-	16.8333	b_ccP|noCpG	RPE-1	5.37993
chr15	37098200	37098200	-	76.3333	b_ccP|noCpG	RPE-1	5.37993
chr15	37101308	37101308	-	55.8333	b_ccP|noCpG	RPE-1	5.37993
chr15	39587361	39587361	+	9.33333	b_ccP|noCpG	RPE-1	262.673
chr15	40338985	40338985	-	616.833	b_ccP|noCpG	RPE-1	95.3906
chr15	40340919	40340919	-	2490	b_ccP|noCpG	RPE-1	95.3906
chr15	41493383	41493383	+	39.1667	b_ccP|noCpG	RPE-1	10.1367
chr15	41556953	41556953	+	2899.5	b_ccP|noCpG	RPE-1	31.8022
chr15	42491242	42491242	+	5.83333	b_ccP|noCpG	RPE-1	37.6223
chr15	43133585	43133585	+	432	b_ccP|noCpG	RPE-1	5.82976
chr15	44715417	44715417	+	291.667	b_ccP|noCpG	RPE-1	653.316
chr15	45167514	45167514	-	25.8333	b_ccP|noCpG	RPE-1	0.870451
chr15	59688492	59688492	+	2.66667	b_ccP|noCpG	RPE-1	0.207492
chr15	60398741	60398741	-	129.5	b_ccP|noCpG	RPE-1	875.933
chr15	63044042	63044042	+	183.667	b_ccP|noCpG	RPE-1	671.121
chr15	63057033	63057033	+	214	b_ccP|noCpG	RPE-1	671.121
chr15	66293308	66293308	+	14.8333	b_ccP|noCpG	RPE-1	19.0909
chr15	68784571	68784571	-	29	b_ccP|noCpG	RPE-1	92.3156
chr15	69415017	69415017	-	56	b_ccP|noCpG	RPE-1	1.13922
chr15	70853377	70853377	+	68.6667	b_ccP|noCpG	RPE-1	2.06682
chr15	72207285	72207285	-	55.8333	b_ccP|noCpG	RPE-1	2049.13
chr15	72376493	72376493	-	7.33333	b_ccP|noCpG	RPE-1	26.8184
chr15	73926323	73926323	-	218.167	b_ccP|noCpG	RPE-1	14.5642
chr15	74957200	74957200	+	12.3333	b_ccP|noCpG	RPE-1	8.80975
chr15	75648789	75648789	-	4.66667	b_ccP|noCpG	RPE-1	55.5655
chr15	77420887	77420887	+	558	b_ccP|noCpG	RPE-1	29.6136
chr15	80160213	80160213	+	173.833	b_ccP|noCpG	RPE-1	22.8342
chr15	83158002	83158002	-	26.8333	b_ccP|noCpG	RPE-1	16.6164
chr15	88546664	88546664	-	134.833	b_ccP|noCpG	RPE-1	0.711123
chr15	89201782	89201782	-	16.6667	b_ccP|noCpG	RPE-1	25.7923
chr15	90001475	90001475	+	254	b_ccP|noCpG	RPE-1	10.1714
chr15	90875581	90875581	+	4.33333	b_ccP|noCpG	RPE-1	76.9048
chr15	96326046	96326046	+	494.5	b_ccP|noCpG	RPE-1	100.863
chr15	96327349	96327349	-	66.5	b_ccP|noCpG	RPE-1	1.63831
chr15	99257645	99257645	+	558.5	b_ccP|noCpG	RPE-1	45.5065
chr16	76957	76957	+	15.6667	b_ccP|noCpG	RPE-1	108.006
chr16	720592	720592	+	8.66667	b_ccP|noCpG	RPE-1	51.0687
chr16	1685459	1685459	+	15.6667	b_ccP|noCpG	RPE-1	112.089
chr16	2767712	2767712	+	12.8333	b_ccP|noCpG	RPE-1	153.205
chr16	3263780	3263780	+	11.8333	b_ccP|noCpG	RPE-1	35.6215
chr16	3443690	3443690	+	431.833	b_ccP|noCpG	RPE-1	38.3432
chr16	4476289	4476289	-	7.83333	b_ccP|noCpG	RPE-1	36.3801
chr16	4507999	4507999	+	15.1667	b_ccP|noCpG	RPE-1	63.5219
chr16	11273655	11273655	-	7.5	b_ccP|noCpG	RPE-1	0.258226
chr16	20899893	20899893	+	21.6667	b_ccP|noCpG	RPE-1	29.838
chr16	21303097	21303097	-	6	b_ccP|noCpG	RPE-1	3.89272
chr16	28492273	28492273	-	10.3333	b_ccP|noCpG	RPE-1	0.403176
chr16	28538973	28538973	-	11442.5	b_ccP|noCpG	RPE-1	4.16487
chr16	28925720	28925720	-	276.833	b_ccP|noCpG	RPE-1	31.0611
chr16	29808140	29808140	+	1377.83	b_ccP|noCpG	RPE-1	244.944
chr16	29808630	29808630	+	8.16667	b_ccP|noCpG	RPE-1	0
chr16	29820366	29820366	-	20.5	b_ccP|noCpG	RPE-1	1.92157
chr16	29820461	29820461	+	300	b_ccP|noCpG	RPE-1	156.162
chr16	29821236	29821236	-	36.5	b_ccP|noCpG	RPE-1	1.92157
chr16	29863220	29863220	-	2375.17	b_ccP|noCpG	RPE-1	76.1175
chr16	30064171	30064171	+	769.833	b_ccP|noCpG	RPE-1	38.9506
chr16	30064404	30064404	+	255.333	b_ccP|noCpG	RPE-1	38.9506
chr16	30069496	30069496	+	14.8333	b_ccP|noCpG	RPE-1	38.9506
chr16	30659887	30659887	+	399.167	b_ccP|noCpG	RPE-1	56.4446
chr16	30896614	30896614	+	33.6667	b_ccP|noCpG	RPE-1	4.50523
chr16	31073751	31073751	-	66.3333	b_ccP|noCpG	RPE-1	19.1927
chr16	31074185	31074185	-	85.5	b_ccP|noCpG	RPE-1	19.1927
chr16	31184936	31184936	+	96.1667	b_ccP|noCpG	RPE-1	245.375
chr16	48610179	48610179	-	651.833	b_ccP|noCpG	RPE-1	13.7626
chr16	51645751	51645751	+	229.333	b_ccP|noCpG	RPE-1	119.169
chr16	55479197	55479197	+	30273	b_ccP|noCpG	RPE-1	189.224
chr16	55480652	55480652	+	21.3333	b_ccP|noCpG	RPE-1	189.224
chr16	66604309	66604309	+	116	b_ccP|noCpG	RPE-1	41.5212
chr16	67278161	67278161	+	48.3333	b_ccP|noCpG	RPE-1	6.14356
chr16	67847754	67847754	-	55.3333	b_ccP|noCpG	RPE-1	22.5034
chr16	67936849	67936849	-	627.667	b_ccP|noCpG	RPE-1	4.69786
chr16	69319409	69319409	+	3.16667	b_ccP|noCpG	RPE-1	19.9601
chr16	69758069	69758069	-	2988.17	b_ccP|noCpG	RPE-1	204.052
chr16	72093923	72093923	+	607.5	b_ccP|noCpG	RPE-1	60.2365
chr16	72094442	72094442	-	5.33333	b_ccP|noCpG	RPE-1	11.115
chr16	72627770	72627770	-	14.3333	b_ccP|noCpG	RPE-1	2.49883
chr16	76235643	76235643	-	1037.83	b_ccP|noCpG	RPE-1	100.321
chr16	77289322	77289322	-	9.5	b_ccP|noCpG	RPE-1	0.0521812
chr16	79770420	79770420	+	3.5	b_ccP|noCpG	RPE-1	0.0347184
chr16	79770562	79770562	-	24	b_ccP|noCpG	RPE-1	0.455752
chr16	85804952	85804952	+	103.5	b_ccP|noCpG	RPE-1	592.167
chr16	89317071	89317071	-	22	b_ccP|noCpG	RPE-1	77.3604
chr16	89921927	89921927	+	33	b_ccP|noCpG	RPE-1	3.03254
chr17	1365048	1365048	-	194.667	b_ccP|noCpG	RPE-1	722.151
chr17	2072002	2072002	-	2.5	b_ccP|noCpG	RPE-1	26.6714
chr17	2173164	2173164	-	2.66667	b_ccP|noCpG	RPE-1	26.6714
chr17	2593195	2593195	+	12.6667	b_ccP|noCpG	RPE-1	55.5063
chr17	4143205	4143205	+	396.333	b_ccP|noCpG	RPE-1	18.7229
chr17	4969059	4969059	-	1396.67	b_ccP|noCpG	RPE-1	25.3394
chr17	4969340	4969340	-	561.667	b_ccP|noCpG	RPE-1	25.3394
chr17	7237768	7237768	-	6.66667	b_ccP|noCpG	RPE-1	68.6694
chr17	7579595	7579595	+	2636.5	b_ccP|noCpG	RPE-1	0.549148
chr17	7676601	7676601	-	2	b_ccP|noCpG	RPE-1	123.897
chr17	7687487	7687487	-	2810.17	b_ccP|noCpG	RPE-1	123.897
chr17	7834234	7834234	+	22.6667	b_ccP|noCpG	RPE-1	38.0554
chr17	7884801	7884801	+	2022	b_ccP|noCpG	RPE-1	78.0509
chr17	8247607	8247607	+	3.83333	b_ccP|noCpG	RPE-1	22.579
chr17	17384062	17384062	-	108735	b_ccP|noCpG	RPE-1	2134.05
chr17	19446874	19446874	-	182879	b_ccP|noCpG	RPE-1	1020.89
chr17	27084050	27084050	-	184.833	b_ccP|noCpG	RPE-1	30.2673
chr17	28467777	28467777	+	107635	b_ccP|noCpG	RPE-1	618.891
chr17	28718206	28718206	-	367	b_ccP|noCpG	RPE-1	96.3375
chr17	28720693	28720693	+	64.8333	b_ccP|noCpG	RPE-1	231.224
chr17	28722872	28722872	-	7.5	b_ccP|noCpG	RPE-1	0.448957
chr17	28725887	28725887	+	34.6667	b_ccP|noCpG	RPE-1	3.13328
chr17	28727223	28727223	+	3.33333	b_ccP|noCpG	RPE-1	0.648513
chr17	29589781	29589781	+	8.83333	b_ccP|noCpG	RPE-1	16.7456
chr17	29929693	29929693	+	79.3333	b_ccP|noCpG	RPE-1	0.0690636
chr17	31095474	31095474	-	175.167	b_ccP|noCpG	RPE-1	1.65725
chr17	32143171	32143171	-	84.1667	b_ccP|noCpG	RPE-1	0.735385
chr17	34255284	34255284	+	18210.2	b_ccP|noCpG	RPE-1	61.4984
chr17	35433164	35433164	-	393.833	b_ccP|noCpG	RPE-1	13.3944
chr17	35587321	35587321	+	4488.33	b_ccP|noCpG	RPE-1	127.298
chr17	35844139	35844139	+	8	b_ccP|noCpG	RPE-1	121.74
chr17	35844571	35844571	+	1276.83	b_ccP|noCpG	RPE-1	121.74
chr17	38452430	38452430	-	363.5	b_ccP|noCpG	RPE-1	6.58171
chr17	38914374	38914374	+	3.5	b_ccP|noCpG	RPE-1	196.859
chr17	40161754	40161754	+	12.6667	b_ccP|noCpG	RPE-1	61.4895
chr17	41060113	41060113	-	1864.67	b_ccP|noCpG	RPE-1	30.1129
chr17	41382305	41382305	-	155.667	b_ccP|noCpG	RPE-1	3.27435
chr17	41812618	41812618	-	64.6667	b_ccP|noCpG	RPE-1	28.3695
chr17	42682576	42682576	+	872.667	b_ccP|noCpG	RPE-1	8.5799
chr17	42683063	42683063	-	7.5	b_ccP|noCpG	RPE-1	0.7657
chr17	42773448	42773448	+	1077	b_ccP|noCpG	RPE-1	100.115
chr17	43022414	43022414	-	1877.17	b_ccP|noCpG	RPE-1	240.203
chr17	43170480	43170480	+	136.833	b_ccP|noCpG	RPE-1	74.2918
chr17	43544775	43544775	+	4.33333	b_ccP|noCpG	RPE-1	30.3302
chr17	44350693	44350693	+	5	b_ccP|noCpG	RPE-1	305.158
chr17	44830826	44830826	-	51	b_ccP|noCpG	RPE-1	26.7785
chr17	45160710	45160710	+	6.66667	b_ccP|noCpG	RPE-1	14.4198
chr17	47680509	47680509	+	74.1667	b_ccP|noCpG	RPE-1	226.551
chr17	49361148	49361148	+	12	b_ccP|noCpG	RPE-1	0.220678
chr17	50070876	50070876	+	3.33333	b_ccP|noCpG	RPE-1	502.098
chr17	50201630	50201630	-	117.333	b_ccP|noCpG	RPE-1	332.799
chr17	50385238	50385238	-	22.3333	b_ccP|noCpG	RPE-1	181.372
chr17	50396406	50396406	+	2.33333	b_ccP|noCpG	RPE-1	0.302888
chr17	50744725	50744725	+	299.833	b_ccP|noCpG	RPE-1	24.8735
chr17	50867977	50867977	-	13.6667	b_ccP|noCpG	RPE-1	178.79
chr17	58337335	58337335	+	6.83333	b_ccP|noCpG	RPE-1	0.923141
chr17	59619931	59619931	+	4070.5	b_ccP|noCpG	RPE-1	289.372
chr17	60135031	60135031	+	2	b_ccP|noCpG	RPE-1	0.827953
chr17	61591218	61591218	-	17774.2	b_ccP|noCpG	RPE-1	54.6581
chr17	63435398	63435398	-	64.8333	b_ccP|noCpG	RPE-1	84.9989
chr17	67826036	67826036	+	39.6667	b_ccP|noCpG	RPE-1	47.3697
chr17	75456655	75456655	+	194.5	b_ccP|noCpG	RPE-1	22.5485
chr17	77286325	77286325	+	39.5	b_ccP|noCpG	RPE-1	292.766
chr17	77323712	77323712	+	14.5	b_ccP|noCpG	RPE-1	292.766
chr17	77402088	77402088	+	22.6667	b_ccP|noCpG	RPE-1	292.766
chr17	81553129	81553129	-	32	b_ccP|noCpG	RPE-1	35.8964
chr17	81824556	81824556	-	5.33333	b_ccP|noCpG	RPE-1	40.8424
chr17	81868342	81868342	-	271	b_ccP|noCpG	RPE-1	738.647
chr18	3447629	3447629	+	55.3333	b_ccP|noCpG	RPE-1	69.0292
chr18	3594150	3594150	+	295.833	b_ccP|noCpG	RPE-1	17.4102
chr18	3603736	3603736	+	70.5	b_ccP|noCpG	RPE-1	10.9844
chr18	6463028	6463028	-	93709.2	b_ccP|noCpG	RPE-1	296.53
chr18	8707677	8707677	-	83.5	b_ccP|noCpG	RPE-1	0.859431
chr18	12947131	12947131	+	34.1667	b_ccP|noCpG	RPE-1	71.0023
chr18	23260348	23260348	-	10.6667	b_ccP|noCpG	RPE-1	0.93909
chr18	28013821	28013821	-	6.83333	b_ccP|noCpG	RPE-1	57.2227
chr18	31684580	31684580	-	96.5	b_ccP|noCpG	RPE-1	7.2687
chr18	39335691	39335691	-	702.167	b_ccP|noCpG	RPE-1	21.4852
chr18	45825573	45825573	+	943.167	b_ccP|noCpG	RPE-1	10.1189
chr18	54270062	54270062	-	15.6667	b_ccP|noCpG	RPE-1	0.39303
chr18	57731766	57731766	-	19.5	b_ccP|noCpG	RPE-1	49.8466
chr18	63970080	63970080	+	385.833	b_ccP|noCpG	RPE-1	11.7954
chr18	74390148	74390148	-	311	b_ccP|noCpG	RPE-1	518.612
chr19	571301	571301	+	23.1667	b_ccP|noCpG	RPE-1	622.182
chr19	571773	571773	-	121.333	b_ccP|noCpG	RPE-1	7.4723
chr19	663213	663213	-	1447.17	b_ccP|noCpG	RPE-1	66.3259
chr19	3062919	3062919	-	209	b_ccP|noCpG	RPE-1	246.068
chr19	3366582	3366582	+	1104.33	b_ccP|noCpG	RPE-1	75.4815
chr19	3982397	3982397	-	158.333	b_ccP|noCpG	RPE-1	2480.39
chr19	4714313	4714313	-	20.6667	b_ccP|noCpG	RPE-1	54.9994
chr19	4717834	4717834	-	302	b_ccP|noCpG	RPE-1	54.9994
chr19	6739698	6739698	+	3078.83	b_ccP|noCpG	RPE-1	91.1789
chr19	9183125	9183125	-	53.8333	b_ccP|noCpG	RPE-1	1.59043
chr19	9621516	9621516	+	355.5	b_ccP|noCpG	RPE-1	3.4387
chr19	10116908	10116908	-	34	b_ccP|noCpG	RPE-1	305.404
chr19	10984283	10984283	+	22	b_ccP|noCpG	RPE-1	83.7431
chr19	11089462	11089462	+	1458.67	b_ccP|noCpG	RPE-1	97.9628
chr19	11446267	11446267	+	3.83333	b_ccP|noCpG	RPE-1	458.254
chr19	12643959	12643959	-	80392.7	b_ccP|noCpG	RPE-1	363.688
chr19	12833840	12833840	+	21.6667	b_ccP|noCpG	RPE-1	5.36787
chr19	12834578	12834578	-	2.5	b_ccP|noCpG	RPE-1	3.23072
chr19	13116851	13116851	+	56	b_ccP|noCpG	RPE-1	125.295
chr19	13953382	13953382	-	21	b_ccP|noCpG	RPE-1	5.29015
chr19	14070324	14070324	+	4257.17	b_ccP|noCpG	RPE-1	189.734
chr19	15273043	15273043	-	13.8333	b_ccP|noCpG	RPE-1	57.3771
chr19	15433309	15433309	-	28.6667	b_ccP|noCpG	RPE-1	29.7261
chr19	18573304	18573304	+	40.6667	b_ccP|noCpG	RPE-1	206.636
chr19	18899959	18899959	-	2.5	b_ccP|noCpG	RPE-1	171.178
chr19	20125013	20125013	+	391.333	b_ccP|noCpG	RPE-1	0
chr19	27793466	27793466	+	272.833	b_ccP|noCpG	RPE-1	6.71685
chr19	35160706	35160706	+	56.8333	b_ccP|noCpG	RPE-1	124.582
chr19	35651253	35651253	+	12.8333	b_ccP|noCpG	RPE-1	299.949
chr19	36489860	36489860	-	7.66667	b_ccP|noCpG	RPE-1	2.82462
chr19	37217925	37217925	+	6.33333	b_ccP|noCpG	RPE-1	1.86643
chr19	38304163	38304163	+	684.833	b_ccP|noCpG	RPE-1	4.91009
chr19	38307689	38307689	-	6.16667	b_ccP|noCpG	RPE-1	33.1088
chr19	38388390	38388390	+	3.83333	b_ccP|noCpG	RPE-1	10.4682
chr19	39840519	39840519	-	19.3333	b_ccP|noCpG	RPE-1	333.989
chr19	39840710	39840710	-	213.833	b_ccP|noCpG	RPE-1	333.989
chr19	41219224	41219224	+	23290.5	b_ccP|noCpG	RPE-1	253.534
chr19	41262670	41262670	+	37.8333	b_ccP|noCpG	RPE-1	215.832
chr19	42250455	42250455	-	10	b_ccP|noCpG	RPE-1	110.325
chr19	43269527	43269527	-	6.33333	b_ccP|noCpG	RPE-1	1.94594
chr19	43574667	43574667	+	97.6667	b_ccP|noCpG	RPE-1	1.6308
chr19	43656562	43656562	-	10.5	b_ccP|noCpG	RPE-1	75.796
chr19	43670168	43670168	-	2937.83	b_ccP|noCpG	RPE-1	75.796
chr19	44954599	44954599	+	25.3333	b_ccP|noCpG	RPE-1	87.6531
chr19	45091791	45091791	+	12.5	b_ccP|noCpG	RPE-1	62.716
chr19	45424380	45424380	-	80	b_ccP|noCpG	RPE-1	48.5999
chr19	45639396	45639396	-	36.1667	b_ccP|noCpG	RPE-1	32.8889
chr19	47112253	47112253	-	515	b_ccP|noCpG	RPE-1	53.3124
chr19	47113413	47113413	+	16.5	b_ccP|noCpG	RPE-1	174.745
chr19	48255897	48255897	-	214.5	b_ccP|noCpG	RPE-1	6.91625
chr19	48325357	48325357	+	2380	b_ccP|noCpG	RPE-1	95.3052
chr19	48617885	48617885	-	88	b_ccP|noCpG	RPE-1	1964.71
chr19	48716974	48716974	-	20.3333	b_ccP|noCpG	RPE-1	1.74553
chr19	48868613	48868613	-	283.333	b_ccP|noCpG	RPE-1	12.6088
chr19	49490486	49490486	+	132.833	b_ccP|noCpG	RPE-1	1273.03
chr19	49878328	49878328	-	37.3333	b_ccP|noCpG	RPE-1	63.4224
chr19	53867882	53867882	+	1500	b_ccP|noCpG	RPE-1	69.0062
chr19	55116419	55116419	+	5.16667	b_ccP|noCpG	RPE-1	0.112576
chr19	55137178	55137178	-	13.3333	b_ccP|noCpG	RPE-1	241.8
chr19	55209500	55209500	-	6	b_ccP|noCpG	RPE-1	4.32595
chr19	55370462	55370462	-	1872.5	b_ccP|noCpG	RPE-1	18.8262
chr19	55580863	55580863	-	85.6667	b_ccP|noCpG	RPE-1	39.9708
chr19	57279983	57279983	+	208.167	b_ccP|noCpG	RPE-1	31.8678
chr19	58183060	58183060	+	117	b_ccP|noCpG	RPE-1	17.9123
chr19	58347624	58347624	-	2186.5	b_ccP|noCpG	RPE-1	0.15956
chr19	58393031	58393031	+	754.333	b_ccP|noCpG	RPE-1	762.817
chr19	58554131	58554131	-	28	b_ccP|noCpG	RPE-1	149.939
chr2	28394675	28394675	-	43.5	b_ccP|noCpG	RPE-1	0.387702
chr2	38481777	38481777	+	63134.5	b_ccP|noCpG	RPE-1	1960.78
chr2	42568631	42568631	+	415.5	b_ccP|noCpG	RPE-1	21.767
chr2	43219851	43219851	+	6.16667	b_ccP|noCpG	RPE-1	0.407319
chr2	44941701	44941701	+	601.333	b_ccP|noCpG	RPE-1	7.24262
chr2	44941908	44941908	-	157.5	b_ccP|noCpG	RPE-1	1.1331
chr2	47906343	47906343	-	743.833	b_ccP|noCpG	RPE-1	41.065
chr2	55232283	55232283	-	55.8333	b_ccP|noCpG	RPE-1	2.3215
chr2	56185793	56185793	-	7.66667	b_ccP|noCpG	RPE-1	0.637063
chr2	58251424	58251424	+	8	b_ccP|noCpG	RPE-1	254.784
chr2	60553653	60553653	-	126.167	b_ccP|noCpG	RPE-1	5.83768
chr2	61017719	61017719	+	958.833	b_ccP|noCpG	RPE-1	20.0871
chr2	61018254	61018254	-	12.8333	b_ccP|noCpG	RPE-1	2.61432
chr2	61144968	61144968	-	860.167	b_ccP|noCpG	RPE-1	6.16249
chr2	61537074	61537074	-	9	b_ccP|noCpG	RPE-1	87.5993
chr2	61537747	61537747	-	32.5	b_ccP|noCpG	RPE-1	87.5993
chr2	61538257	61538257	-	2853	b_ccP|noCpG	RPE-1	87.5993
chr2	66439320	66439320	+	21.5	b_ccP|noCpG	RPE-1	12.1334
chr2	66440352	66440352	-	6.66667	b_ccP|noCpG	RPE-1	0.014971
chr2	70301403	70301403	+	17.6667	b_ccP|noCpG	RPE-1	0.951312
chr2	74380276	74380276	-	852.5	b_ccP|noCpG	RPE-1	131.847
chr2	74455096	74455096	+	428.667	b_ccP|noCpG	RPE-1	0.856323
chr2	74483088	74483088	+	24.1667	b_ccP|noCpG	RPE-1	20.9197
chr2	74483206	74483206	-	5.16667	b_ccP|noCpG	RPE-1	13.5362
chr2	74554159	74554159	+	61	b_ccP|noCpG	RPE-1	24.6949
chr2	84907020	84907020	-	14.8333	b_ccP|noCpG	RPE-1	6.89563
chr2	87458967	87458967	-	33.8333	b_ccP|noCpG	RPE-1	0.599708
chr2	100105426	100105426	-	35.6667	b_ccP|noCpG	RPE-1	4.63268
chr2	105396844	105396844	-	926	b_ccP|noCpG	RPE-1	123.383
chr2	111491520	111491520	+	15	b_ccP|noCpG	RPE-1	0.202244
chr2	113236921	113236921	-	134.5	b_ccP|noCpG	RPE-1	3.03744
chr2	113241790	113241790	-	220.667	b_ccP|noCpG	RPE-1	3.03744
chr2	113542686	113542686	-	187.333	b_ccP|noCpG	RPE-1	0.25487
chr2	113889710	113889710	-	58.8333	b_ccP|noCpG	RPE-1	2.54218
chr2	113890088	113890088	+	14198.5	b_ccP|noCpG	RPE-1	81.9491
chr2	131363287	131363287	+	3.33333	b_ccP|noCpG	RPE-1	0.503397
chr2	131722413	131722413	+	3	b_ccP|noCpG	RPE-1	0.994947
chr2	133266353	133266353	+	6.5	b_ccP|noCpG	RPE-1	0.504311
chr2	133568459	133568459	-	160.833	b_ccP|noCpG	RPE-1	6.45579
chr2	144520118	144520118	-	127.333	b_ccP|noCpG	RPE-1	4.01015
chr2	148021094	148021094	+	296.5	b_ccP|noCpG	RPE-1	6.3504
chr2	148021447	148021447	+	85	b_ccP|noCpG	RPE-1	6.3504
chr2	148021592	148021592	-	120.833	b_ccP|noCpG	RPE-1	7.3568
chr2	149587774	149587774	-	2033.17	b_ccP|noCpG	RPE-1	107.518
chr2	150487664	150487664	-	4320.83	b_ccP|noCpG	RPE-1	52.7975
chr2	156435289	156435289	+	8.33333	b_ccP|noCpG	RPE-1	27.35
chr2	159615304	159615304	+	76.8333	b_ccP|noCpG	RPE-1	4.54083
chr2	159615564	159615564	-	38	b_ccP|noCpG	RPE-1	11.005
chr2	159616449	159616449	-	95.8333	b_ccP|noCpG	RPE-1	11.005
chr2	171517736	171517736	-	143976	b_ccP|noCpG	RPE-1	631.224
chr2	171690147	171690147	+	25.6667	b_ccP|noCpG	RPE-1	19.4482
chr2	176002819	176002819	-	2.5	b_ccP|noCpG	RPE-1	11.1978
chr2	176201190	176201190	-	351	b_ccP|noCpG	RPE-1	4274.27
chr2	178413978	178413978	+	151.833	b_ccP|noCpG	RPE-1	3.30541
chr2	183608140	183608140	-	118.167	b_ccP|noCpG	RPE-1	58.0246
chr2	187554434	187554434	-	2618.17	b_ccP|noCpG	RPE-1	20.7876
chr2	189762820	189762820	+	35.3333	b_ccP|noCpG	RPE-1	0.460237
chr2	189763188	189763188	-	3.66667	b_ccP|noCpG	RPE-1	5.91718
chr2	189923256	189923256	+	16.5	b_ccP|noCpG	RPE-1	382.407
chr2	191678977	191678977	+	23	b_ccP|noCpG	RPE-1	11.1468
chr2	200510067	200510067	-	466.833	b_ccP|noCpG	RPE-1	14.4069
chr2	200810558	200810558	+	9.83333	b_ccP|noCpG	RPE-1	24.3221
chr2	200889423	200889423	+	489.167	b_ccP|noCpG	RPE-1	23.1561
chr2	200963262	200963262	+	15.3333	b_ccP|noCpG	RPE-1	0.426509
chr2	201116180	201116180	+	397.333	b_ccP|noCpG	RPE-1	8.00797
chr2	201129839	201129839	+	766.5	b_ccP|noCpG	RPE-1	8.00797
chr2	201151246	201151246	-	21.3333	b_ccP|noCpG	RPE-1	0.505885
chr2	201698056	201698056	-	726.833	b_ccP|noCpG	RPE-1	7.51717
chr2	202376326	202376326	+	1107.33	b_ccP|noCpG	RPE-1	24.1719
chr2	206084581	206084581	+	37.6667	b_ccP|noCpG	RPE-1	8.25747
chr2	207165959	207165959	-	369.333	b_ccP|noCpG	RPE-1	9.69868
chr2	207167226	207167226	-	3.5	b_ccP|noCpG	RPE-1	9.69868
chr2	207254315	207254315	-	23.1667	b_ccP|noCpG	RPE-1	0.711394
chr2	216372482	216372482	-	160.667	b_ccP|noCpG	RPE-1	13.6734
chr2	218398232	218398232	+	13.3333	b_ccP|noCpG	RPE-1	73.3186
chr2	218658772	218658772	+	5.16667	b_ccP|noCpG	RPE-1	20.576
chr2	219160805	219160805	-	132.333	b_ccP|noCpG	RPE-1	2.02387
chr2	219571415	219571415	-	505.333	b_ccP|noCpG	RPE-1	48.4205
chr2	227164475	227164475	-	2.33333	b_ccP|noCpG	RPE-1	1.71143
chr2	227325792	227325792	-	19	b_ccP|noCpG	RPE-1	0.333566
chr2	227871053	227871053	+	17.6667	b_ccP|noCpG	RPE-1	1.92056
chr2	237434837	237434837	-	21.1667	b_ccP|noCpG	RPE-1	12.7261
chr2	238427942	238427942	-	18.6667	b_ccP|noCpG	RPE-1	0.795527
chr20	346724	346724	+	398.667	b_ccP|noCpG	RPE-1	41.497
chr20	1393053	1393053	-	22997.2	b_ccP|noCpG	RPE-1	92.6176
chr20	1894308	1894308	+	239	b_ccP|noCpG	RPE-1	25.4201
chr20	3208905	3208905	+	13.5	b_ccP|noCpG	RPE-1	63.8758
chr20	17659940	17659940	-	168.333	b_ccP|noCpG	RPE-1	198.912
chr20	17970028	17970028	+	211.333	b_ccP|noCpG	RPE-1	32.6889
chr20	23148093	23148093	+	3.33333	b_ccP|noCpG	RPE-1	0.049412
chr20	23351466	23351466	-	8.33333	b_ccP|noCpG	RPE-1	0.228851
chr20	31722548	31722548	-	546.667	b_ccP|noCpG	RPE-1	303.957
chr20	32277655	32277655	+	902.333	b_ccP|noCpG	RPE-1	49.8197
chr20	33811349	33811349	+	14924.8	b_ccP|noCpG	RPE-1	121.973
chr20	34677091	34677091	-	586	b_ccP|noCpG	RPE-1	13.8249
chr20	35307081	35307081	-	132.667	b_ccP|noCpG	RPE-1	45.0618
chr20	35617023	35617023	+	74.8333	b_ccP|noCpG	RPE-1	5.10946
chr20	44901637	44901637	+	94.1667	b_ccP|noCpG	RPE-1	255.461
chr20	47319070	47319070	-	73.8333	b_ccP|noCpG	RPE-1	31.5403
chr20	47356698	47356698	-	72.1667	b_ccP|noCpG	RPE-1	31.5403
chr20	55074616	55074616	+	674.5	b_ccP|noCpG	RPE-1	524.8
chr20	56513333	56513333	+	13.5	b_ccP|noCpG	RPE-1	95.795
chr20	57710576	57710576	-	35.1667	b_ccP|noCpG	RPE-1	156.274
chr20	58651282	58651282	+	3110.33	b_ccP|noCpG	RPE-1	37.5497
chr20	58903668	58903668	+	15.3333	b_ccP|noCpG	RPE-1	592.07
chr21	15065935	15065935	-	50.3333	b_ccP|noCpG	RPE-1	35.1902
chr21	18857955	18857955	+	424.667	b_ccP|noCpG	RPE-1	1107.96
chr21	26090041	26090041	-	7.33333	b_ccP|noCpG	RPE-1	520.725
chr21	26171127	26171127	-	8	b_ccP|noCpG	RPE-1	520.725
chr21	29063477	29063477	+	4.16667	b_ccP|noCpG	RPE-1	0.0826091
chr21	29063479	29063479	-	30.3333	b_ccP|noCpG	RPE-1	187.576
chr21	33642502	33642502	+	594.667	b_ccP|noCpG	RPE-1	6.59385
chr21	33643933	33643933	-	2	b_ccP|noCpG	RPE-1	20.5204
chr21	36320797	36320797	-	70.3333	b_ccP|noCpG	RPE-1	0.575012
chr21	36466462	36466462	-	63.6667	b_ccP|noCpG	RPE-1	0.464475
chr21	43856352	43856352	-	11.5	b_ccP|noCpG	RPE-1	3.29742
chr21	44928814	44928814	-	28.8333	b_ccP|noCpG	RPE-1	2.10471
chr21	45073840	45073840	+	10.5	b_ccP|noCpG	RPE-1	10.849
chr22	19962621	19962621	+	36	b_ccP|noCpG	RPE-1	67.6495
chr22	21938619	21938619	-	10	b_ccP|noCpG	RPE-1	32.9104
chr22	23786977	23786977	+	4341.5	b_ccP|noCpG	RPE-1	47.3609
chr22	27224596	27224596	-	2005.83	b_ccP|noCpG	RPE-1	27.5963
chr22	27920133	27920133	-	4.66667	b_ccP|noCpG	RPE-1	92.5148
chr22	29290812	29290812	+	2.5	b_ccP|noCpG	RPE-1	248.594
chr22	29555185	29555185	-	156	b_ccP|noCpG	RPE-1	35.4695
chr22	30246189	30246189	+	27.8333	b_ccP|noCpG	RPE-1	4.91973
chr22	30246758	30246758	-	2478.67	b_ccP|noCpG	RPE-1	53.696
chr22	30607194	30607194	+	68	b_ccP|noCpG	RPE-1	2.48554
chr22	30607207	30607207	-	38	b_ccP|noCpG	RPE-1	184.354
chr22	31292487	31292487	-	604.667	b_ccP|noCpG	RPE-1	23.7983
chr22	32039464	32039464	+	101386	b_ccP|noCpG	RPE-1	142.573
chr22	35840427	35840427	-	3202.67	b_ccP|noCpG	RPE-1	55.2696
chr22	37188246	37188246	-	228.167	b_ccP|noCpG	RPE-1	18.858
chr22	37244279	37244279	-	65.3333	b_ccP|noCpG	RPE-1	22.995
chr22	37675635	37675635	+	77193.2	b_ccP|noCpG	RPE-1	1416.81
chr22	37676982	37676982	+	97	b_ccP|noCpG	RPE-1	1416.81
chr22	39315481	39315481	-	187.167	b_ccP|noCpG	RPE-1	1661.31
chr22	39320379	39320379	-	21	b_ccP|noCpG	RPE-1	1661.31
chr22	46054254	46054254	-	10	b_ccP|noCpG	RPE-1	0.437397
chr22	46069864	46069864	-	37.6667	b_ccP|noCpG	RPE-1	0.415502
chr3	8769612	8769612	-	1545	b_ccP|noCpG	RPE-1	26.4276
chr3	9363302	9363302	-	2.5	b_ccP|noCpG	RPE-1	0.40099
chr3	9986915	9986915	+	236.5	b_ccP|noCpG	RPE-1	4.47349
chr3	9987129	9987129	-	3.66667	b_ccP|noCpG	RPE-1	34.0453
chr3	9987162	9987162	+	39.1667	b_ccP|noCpG	RPE-1	4.47349
chr3	11643914	11643914	-	812.667	b_ccP|noCpG	RPE-1	38.1276
chr3	22381718	22381718	+	8353.33	b_ccP|noCpG	RPE-1	132.663
chr3	23208692	23208692	+	3.66667	b_ccP|noCpG	RPE-1	19.3868
chr3	23805981	23805981	+	3920	b_ccP|noCpG	RPE-1	45.925
chr3	23806925	23806925	-	10	b_ccP|noCpG	RPE-1	0.0606828
chr3	23917767	23917767	+	32.5	b_ccP|noCpG	RPE-1	301.474
chr3	27633355	27633355	+	1218	b_ccP|noCpG	RPE-1	100.241
chr3	29280898	29280898	-	151.833	b_ccP|noCpG	RPE-1	0.161204
chr3	29281070	29281070	+	299.667	b_ccP|noCpG	RPE-1	6.69351
chr3	37176550	37176550	-	5.5	b_ccP|noCpG	RPE-1	30.5343
chr3	37244199	37244199	-	30.1667	b_ccP|noCpG	RPE-1	1.57727
chr3	42653703	42653703	+	40.5	b_ccP|noCpG	RPE-1	6.47344
chr3	44975289	44975289	+	30.8333	b_ccP|noCpG	RPE-1	82.5856
chr3	48504794	48504794	-	63.8333	b_ccP|noCpG	RPE-1	117.47
chr3	49020451	49020451	+	7.83333	b_ccP|noCpG	RPE-1	68.3854
chr3	50156019	50156019	-	15.3333	b_ccP|noCpG	RPE-1	0.214825
chr3	50253073	50253073	+	11	b_ccP|noCpG	RPE-1	311.947
chr3	53235114	53235114	-	24.8333	b_ccP|noCpG	RPE-1	384.126
chr3	53242249	53242249	-	6.33333	b_ccP|noCpG	RPE-1	384.126
chr3	68635683	68635683	+	5842.5	b_ccP|noCpG	RPE-1	118.326
chr3	71064923	71064923	-	826.5	b_ccP|noCpG	RPE-1	9.61331
chr3	71583697	71583697	-	90	b_ccP|noCpG	RPE-1	9.61331
chr3	75214543	75214543	+	1154.67	b_ccP|noCpG	RPE-1	121.59
chr3	88058975	88058975	-	2757.67	b_ccP|noCpG	RPE-1	35.9638
chr3	96349464	96349464	+	394.167	b_ccP|noCpG	RPE-1	289.745
chr3	98732287	98732287	+	133.333	b_ccP|noCpG	RPE-1	3.34085
chr3	98819396	98819396	-	37.5	b_ccP|noCpG	RPE-1	383.687
chr3	99638593	99638593	+	5284.33	b_ccP|noCpG	RPE-1	82.8872
chr3	101576877	101576877	-	364.667	b_ccP|noCpG	RPE-1	2680.49
chr3	105366908	105366908	+	3815.67	b_ccP|noCpG	RPE-1	135.447
chr3	107522987	107522987	+	1515.83	b_ccP|noCpG	RPE-1	25.8195
chr3	111859264	111859264	+	1189.17	b_ccP|noCpG	RPE-1	83.0896
chr3	111860792	111860792	-	10.1667	b_ccP|noCpG	RPE-1	0.259263
chr3	112641039	112641039	-	8389.67	b_ccP|noCpG	RPE-1	32.3077
chr3	112649643	112649643	-	54.8333	b_ccP|noCpG	RPE-1	32.3077
chr3	113211556	113211556	+	229.333	b_ccP|noCpG	RPE-1	5.44093
chr3	120448972	120448972	+	109.5	b_ccP|noCpG	RPE-1	0.310848
chr3	121749740	121749740	-	962.5	b_ccP|noCpG	RPE-1	26.2293
chr3	123585555	123585555	+	81	b_ccP|noCpG	RPE-1	3.46685
chr3	127736373	127736373	-	37.1667	b_ccP|noCpG	RPE-1	70.9637
chr3	128051640	128051640	+	6.16667	b_ccP|noCpG	RPE-1	231.564
chr3	128797934	128797934	+	5.5	b_ccP|noCpG	RPE-1	203.844
chr3	132659962	132659962	+	63.1667	b_ccP|noCpG	RPE-1	20.3091
chr3	132660061	132660061	-	41.5	b_ccP|noCpG	RPE-1	1.12798
chr3	134486747	134486747	-	7.83333	b_ccP|noCpG	RPE-1	44.2353
chr3	138115828	138115828	-	8.66667	b_ccP|noCpG	RPE-1	6.63376
chr3	138347725	138347725	+	22.6667	b_ccP|noCpG	RPE-1	11.9577
chr3	141368503	141368503	+	1875.33	b_ccP|noCpG	RPE-1	45.856
chr3	141384687	141384687	+	37	b_ccP|noCpG	RPE-1	45.856
chr3	146163684	146163684	-	67.5	b_ccP|noCpG	RPE-1	112.201
chr3	150761928	150761928	+	6.83333	b_ccP|noCpG	RPE-1	0.229277
chr3	152269545	152269545	-	147	b_ccP|noCpG	RPE-1	0.799372
chr3	154324461	154324461	-	2217.17	b_ccP|noCpG	RPE-1	17.8059
chr3	156554124	156554124	-	47	b_ccP|noCpG	RPE-1	167.396
chr3	156826699	156826699	+	4.83333	b_ccP|noCpG	RPE-1	1.0346
chr3	157160759	157160759	-	9.83333	b_ccP|noCpG	RPE-1	40.0383
chr3	158106255	158106255	-	71.5	b_ccP|noCpG	RPE-1	8.13722
chr3	158203138	158203138	+	67	b_ccP|noCpG	RPE-1	25.7573
chr3	161104680	161104680	+	7.5	b_ccP|noCpG	RPE-1	76.5758
chr3	167735204	167735204	+	8.83333	b_ccP|noCpG	RPE-1	1.45503
chr3	184149695	184149695	+	35.1667	b_ccP|noCpG	RPE-1	438.429
chr3	184155422	184155422	+	1216.67	b_ccP|noCpG	RPE-1	57.3244
chr3	184249479	184249479	-	59.3333	b_ccP|noCpG	RPE-1	43.6232
chr3	184305825	184305825	+	14	b_ccP|noCpG	RPE-1	418.391
chr3	184319631	184319631	+	45.6667	b_ccP|noCpG	RPE-1	370.246
chr3	185418833	185418833	-	48003.8	b_ccP|noCpG	RPE-1	699.671
chr3	188154097	188154097	-	75.6667	b_ccP|noCpG	RPE-1	2.86323
chr3	190122322	190122322	-	35.5	b_ccP|noCpG	RPE-1	23.1468
chr3	191330530	191330530	-	10.5	b_ccP|noCpG	RPE-1	0.313895
chr3	194632927	194632927	+	72	b_ccP|noCpG	RPE-1	1.23879
chr3	196431363	196431363	+	11.1667	b_ccP|noCpG	RPE-1	0.229403
chr4	1345705	1345705	+	2.16667	b_ccP|noCpG	RPE-1	6.57019
chr4	2875885	2875885	+	10.6667	b_ccP|noCpG	RPE-1	91.4424
chr4	5752670	5752670	+	207.333	b_ccP|noCpG	RPE-1	11.9391
chr4	6673446	6673446	+	5.5	b_ccP|noCpG	RPE-1	32.9411
chr4	6673870	6673870	-	177.833	b_ccP|noCpG	RPE-1	1.28425
chr4	26858172	26858172	+	5.83333	b_ccP|noCpG	RPE-1	9.39041
chr4	39528192	39528192	-	6.33333	b_ccP|noCpG	RPE-1	148.173
chr4	56356112	56356112	+	2.83333	b_ccP|noCpG	RPE-1	70.4187
chr4	56977781	56977781	+	21.1667	b_ccP|noCpG	RPE-1	118.233
chr4	68376291	68376291	+	11606	b_ccP|noCpG	RPE-1	1343.75
chr4	82900969	82900969	-	22.8333	b_ccP|noCpG	RPE-1	14.1192
chr4	84965650	84965650	+	25.6667	b_ccP|noCpG	RPE-1	0.709825
chr4	84966662	84966662	-	732.167	b_ccP|noCpG	RPE-1	17.342
chr4	86936175	86936175	-	61.6667	b_ccP|noCpG	RPE-1	1.18804
chr4	87891966	87891966	+	31.3333	b_ccP|noCpG	RPE-1	570.57
chr4	106316234	106316234	-	815.833	b_ccP|noCpG	RPE-1	5.12032
chr4	107824562	107824562	+	48	b_ccP|noCpG	RPE-1	11.079
chr4	108620598	108620598	+	7682.33	b_ccP|noCpG	RPE-1	342.344
chr4	112788899	112788899	-	9	b_ccP|noCpG	RPE-1	78.9347
chr4	121952041	121952041	-	46.8333	b_ccP|noCpG	RPE-1	0.270771
chr4	127623878	127623878	-	9.66667	b_ccP|noCpG	RPE-1	0.00800984
chr4	127965983	127965983	-	7.16667	b_ccP|noCpG	RPE-1	5.72395
chr4	128273111	128273111	-	2.33333	b_ccP|noCpG	RPE-1	30.5228
chr4	128286750	128286750	-	18	b_ccP|noCpG	RPE-1	30.5228
chr4	138242348	138242348	-	810.167	b_ccP|noCpG	RPE-1	16.5083
chr4	139302503	139302503	-	302.667	b_ccP|noCpG	RPE-1	36.7467
chr4	140154183	140154183	-	98.5	b_ccP|noCpG	RPE-1	4.9191
chr4	143514653	143514653	-	6.5	b_ccP|noCpG	RPE-1	0.325886
chr4	144646155	144646155	+	1346.17	b_ccP|noCpG	RPE-1	6.17511
chr4	145938822	145938822	-	278.5	b_ccP|noCpG	RPE-1	11.4473
chr4	150581921	150581921	+	881.333	b_ccP|noCpG	RPE-1	4.33039
chr4	150583990	150583990	-	39.3333	b_ccP|noCpG	RPE-1	29.4927
chr4	156773784	156773784	-	11.6667	b_ccP|noCpG	RPE-1	33.7109
chr4	156774502	156774502	-	352	b_ccP|noCpG	RPE-1	33.7109
chr4	156971125	156971125	-	1496.17	b_ccP|noCpG	RPE-1	33.7109
chr4	182145274	182145274	-	13.1667	b_ccP|noCpG	RPE-1	17.2209
chr5	9546295	9546295	+	2776.83	b_ccP|noCpG	RPE-1	10.2739
chr5	33049402	33049402	-	655.833	b_ccP|noCpG	RPE-1	1.83863
chr5	33162155	33162155	+	96727.2	b_ccP|noCpG	RPE-1	832.514
chr5	39394407	39394407	-	50.8333	b_ccP|noCpG	RPE-1	65.9018
chr5	43065133	43065133	+	22.5	b_ccP|noCpG	RPE-1	27.7334
chr5	43067470	43067470	-	161.5	b_ccP|noCpG	RPE-1	2.94891
chr5	43602722	43602722	+	211.833	b_ccP|noCpG	RPE-1	23.688
chr5	53560638	53560638	+	8798.5	b_ccP|noCpG	RPE-1	76.0486
chr5	55160179	55160179	+	997.333	b_ccP|noCpG	RPE-1	25.4694
chr5	58114619	58114619	+	120.5	b_ccP|noCpG	RPE-1	0.747422
chr5	65481873	65481873	-	635.333	b_ccP|noCpG	RPE-1	8.49172
chr5	72848137	72848137	+	1335.5	b_ccP|noCpG	RPE-1	32.6727
chr5	73448776	73448776	-	5927.83	b_ccP|noCpG	RPE-1	59.5141
chr5	76280958	76280958	+	119	b_ccP|noCpG	RPE-1	21.7731
chr5	83471775	83471775	+	5687.67	b_ccP|noCpG	RPE-1	27.9707
chr5	87267882	87267882	+	708.833	b_ccP|noCpG	RPE-1	17.8678
chr5	87268936	87268936	+	142.167	b_ccP|noCpG	RPE-1	17.8678
chr5	88883335	88883335	+	12.5	b_ccP|noCpG	RPE-1	0.0905253
chr5	88883740	88883740	-	5.5	b_ccP|noCpG	RPE-1	1.46439
chr5	91383316	91383316	-	927.333	b_ccP|noCpG	RPE-1	15.5689
chr5	93583221	93583221	+	166.833	b_ccP|noCpG	RPE-1	47.2607
chr5	93587100	93587100	+	10.5	b_ccP|noCpG	RPE-1	47.2607
chr5	93683730	93683730	-	157.5	b_ccP|noCpG	RPE-1	1799.11
chr5	97183241	97183241	-	681.5	b_ccP|noCpG	RPE-1	10.0211
chr5	108747915	108747915	+	35.1667	b_ccP|noCpG	RPE-1	7.82748
chr5	112922226	112922226	-	4300.17	b_ccP|noCpG	RPE-1	52.9319
chr5	115262498	115262498	+	10.5	b_ccP|noCpG	RPE-1	0.354607
chr5	126663653	126663653	-	79.5	b_ccP|noCpG	RPE-1	18.9325
chr5	132295328	132295328	-	16.6667	b_ccP|noCpG	RPE-1	40.1123
chr5	138033078	138033078	-	282.5	b_ccP|noCpG	RPE-1	13.0977
chr5	138337603	138337603	+	2.16667	b_ccP|noCpG	RPE-1	54.3355
chr5	139439500	139439500	-	457.333	b_ccP|noCpG	RPE-1	5.70018
chr5	139659336	139659336	+	124	b_ccP|noCpG	RPE-1	94.7325
chr5	140108604	140108604	-	4.33333	b_ccP|noCpG	RPE-1	0.490527
chr5	140112896	140112896	+	368.833	b_ccP|noCpG	RPE-1	9.23942
chr5	140114118	140114118	+	479.333	b_ccP|noCpG	RPE-1	9.23942
chr5	141508077	141508077	+	75	b_ccP|noCpG	RPE-1	15.9375
chr5	141682257	141682257	-	151	b_ccP|noCpG	RPE-1	18.4521
chr5	141878407	141878407	-	83.8333	b_ccP|noCpG	RPE-1	34.6899
chr5	149063161	149063161	-	48.8333	b_ccP|noCpG	RPE-1	0.938
chr5	150000223	150000223	+	8.83333	b_ccP|noCpG	RPE-1	56.3929
chr5	150067253	150067253	-	41.1667	b_ccP|noCpG	RPE-1	0.788443
chr5	150446934	150446934	-	378.667	b_ccP|noCpG	RPE-1	1064.57
chr5	151049944	151049944	-	64.5	b_ccP|noCpG	RPE-1	169.674
chr5	151087165	151087165	-	1419.83	b_ccP|noCpG	RPE-1	169.674
chr5	168616310	168616310	+	1423.5	b_ccP|noCpG	RPE-1	466.567
chr5	169980494	169980494	-	213	b_ccP|noCpG	RPE-1	4.4861
chr5	172656733	172656733	-	28515.7	b_ccP|noCpG	RPE-1	192.215
chr5	177304662	177304662	+	54.6667	b_ccP|noCpG	RPE-1	141.091
chr5	177492663	177492663	-	88.8333	b_ccP|noCpG	RPE-1	207.2
chr5	180830959	180830959	+	75.3333	b_ccP|noCpG	RPE-1	5.96999
chr5	181224153	181224153	+	22.8333	b_ccP|noCpG	RPE-1	30.1244
chr5	181239561	181239561	-	111.5	b_ccP|noCpG	RPE-1	1862.3
chr5	181242271	181242271	-	84.8333	b_ccP|noCpG	RPE-1	1862.3
chr5	181247595	181247595	-	4.33333	b_ccP|noCpG	RPE-1	1862.3
chr6	2988591	2988591	+	22.8333	b_ccP|noCpG	RPE-1	13.3331
chr6	4135574	4135574	-	556.167	b_ccP|noCpG	RPE-1	72.014
chr6	12008760	12008760	+	24	b_ccP|noCpG	RPE-1	9.39324
chr6	12012314	12012314	+	83.3333	b_ccP|noCpG	RPE-1	9.39324
chr6	12514073	12514073	+	70287.5	b_ccP|noCpG	RPE-1	537.572
chr6	17393632	17393632	+	1071.33	b_ccP|noCpG	RPE-1	17.2323
chr6	20403715	20403715	+	333	b_ccP|noCpG	RPE-1	21.0291
chr6	21593750	21593750	+	1102.5	b_ccP|noCpG	RPE-1	168.565
chr6	26124171	26124171	+	53871	b_ccP|noCpG	RPE-1	171.771
chr6	26216920	26216920	+	16008.3	b_ccP|noCpG	RPE-1	112.431
chr6	27893184	27893184	-	36333.7	b_ccP|noCpG	RPE-1	37.4089
chr6	28335940	28335940	-	4.83333	b_ccP|noCpG	RPE-1	9.64486
chr6	28336133	28336133	-	7.16667	b_ccP|noCpG	RPE-1	9.64486
chr6	30326385	30326385	-	77.3333	b_ccP|noCpG	RPE-1	10.5796
chr6	30327367	30327367	-	10.8333	b_ccP|noCpG	RPE-1	10.5796
chr6	30684758	30684758	-	441.833	b_ccP|noCpG	RPE-1	69.2191
chr6	30687863	30687863	-	12.6667	b_ccP|noCpG	RPE-1	69.2191
chr6	30723889	30723889	-	93.8333	b_ccP|noCpG	RPE-1	1.25801
chr6	30884550	30884550	+	962.167	b_ccP|noCpG	RPE-1	163.341
chr6	30884979	30884979	+	35.6667	b_ccP|noCpG	RPE-1	163.341
chr6	31270375	31270375	-	42.6667	b_ccP|noCpG	RPE-1	532.837
chr6	31280290	31280290	+	111360	b_ccP|noCpG	RPE-1	96.4476
chr6	31355482	31355482	-	32.5	b_ccP|noCpG	RPE-1	543.97
chr6	31495000	31495000	-	13.5	b_ccP|noCpG	RPE-1	0.283201
chr6	31542389	31542389	+	8.16667	b_ccP|noCpG	RPE-1	0.280013
chr6	31542468	31542468	-	63.8333	b_ccP|noCpG	RPE-1	60.8571
chr6	31546852	31546852	+	33.8333	b_ccP|noCpG	RPE-1	35.2803
chr6	31582423	31582423	-	12.8333	b_ccP|noCpG	RPE-1	0.95738
chr6	31645053	31645053	-	11	b_ccP|noCpG	RPE-1	194.903
chr6	31736512	31736512	-	20582.5	b_ccP|noCpG	RPE-1	464.208
chr6	31897784	31897784	+	44	b_ccP|noCpG	RPE-1	0.604198
chr6	32130243	32130243	-	61	b_ccP|noCpG	RPE-1	13.1015
chr6	32177076	32177076	-	445.833	b_ccP|noCpG	RPE-1	54.1815
chr6	32190178	32190178	-	689	b_ccP|noCpG	RPE-1	19.4938
chr6	32844118	32844118	+	69	b_ccP|noCpG	RPE-1	18.9295
chr6	32969095	32969095	-	21.1667	b_ccP|noCpG	RPE-1	6.38157
chr6	32969354	32969354	+	30	b_ccP|noCpG	RPE-1	148.418
chr6	32970901	32970901	+	132.667	b_ccP|noCpG	RPE-1	148.418
chr6	33275798	33275798	+	426.333	b_ccP|noCpG	RPE-1	664.298
chr6	33289225	33289225	-	1623.17	b_ccP|noCpG	RPE-1	77.6229
chr6	33417887	33417887	-	8722.5	b_ccP|noCpG	RPE-1	312.644
chr6	33620309	33620309	+	11.1667	b_ccP|noCpG	RPE-1	52.9161
chr6	34248567	34248567	+	70.3333	b_ccP|noCpG	RPE-1	0.784136
chr6	34263691	34263691	-	10442.7	b_ccP|noCpG	RPE-1	576.992
chr6	36676462	36676462	+	24.6667	b_ccP|noCpG	RPE-1	1793.5
chr6	37258138	37258138	-	76.3333	b_ccP|noCpG	RPE-1	2.18881
chr6	42781950	42781950	+	56.8333	b_ccP|noCpG	RPE-1	10.4809
chr6	42929174	42929174	+	23.6667	b_ccP|noCpG	RPE-1	110.936
chr6	42956765	42956765	-	23690.3	b_ccP|noCpG	RPE-1	789.199
chr6	44074649	44074649	-	7	b_ccP|noCpG	RPE-1	0.650514
chr6	44126911	44126911	+	139.833	b_ccP|noCpG	RPE-1	89.0766
chr6	52995620	52995620	+	5934.83	b_ccP|noCpG	RPE-1	0.00846312
chr6	56693302	56693302	-	38.8333	b_ccP|noCpG	RPE-1	39.2903
chr6	57174297	57174297	-	4	b_ccP|noCpG	RPE-1	0.358971
chr6	63806316	63806316	-	9.33333	b_ccP|noCpG	RPE-1	0.0447757
chr6	73518807	73518807	-	172.833	b_ccP|noCpG	RPE-1	757.744
chr6	99521048	99521048	+	779	b_ccP|noCpG	RPE-1	3.95354
chr6	107957412	107957412	+	31.6667	b_ccP|noCpG	RPE-1	0.678068
chr6	108005595	108005595	-	174.5	b_ccP|noCpG	RPE-1	347.416
chr6	111605874	111605874	-	470.833	b_ccP|noCpG	RPE-1	11.1974
chr6	113857346	113857346	+	18092.8	b_ccP|noCpG	RPE-1	113.59
chr6	113995954	113995954	+	99.6667	b_ccP|noCpG	RPE-1	2.1726
chr6	116259140	116259140	-	278	b_ccP|noCpG	RPE-1	472.699
chr6	116369846	116369846	+	5	b_ccP|noCpG	RPE-1	12.512
chr6	118651589	118651589	-	153.333	b_ccP|noCpG	RPE-1	4.88005
chr6	118894219	118894219	+	2936.5	b_ccP|noCpG	RPE-1	23.8203
chr6	127118670	127118670	+	16.3333	b_ccP|noCpG	RPE-1	0.0956101
chr6	127266652	127266652	+	7.66667	b_ccP|noCpG	RPE-1	20.0882
chr6	129490716	129490716	+	6.83333	b_ccP|noCpG	RPE-1	0.743083
chr6	130018580	130018580	+	123.333	b_ccP|noCpG	RPE-1	11.4959
chr6	139028744	139028744	+	4251.17	b_ccP|noCpG	RPE-1	80.0277
chr6	144200902	144200902	-	298.833	b_ccP|noCpG	RPE-1	511.26
chr6	146915853	146915853	-	284.167	b_ccP|noCpG	RPE-1	1.41467
chr6	150865709	150865709	+	1289.17	b_ccP|noCpG	RPE-1	72.8518
chr6	151225939	151225939	-	111.167	b_ccP|noCpG	RPE-1	34.1459
chr6	151391588	151391588	-	375.833	b_ccP|noCpG	RPE-1	13.7367
chr6	153282754	153282754	-	188454	b_ccP|noCpG	RPE-1	684.459
chr6	156777915	156777915	+	50.3333	b_ccP|noCpG	RPE-1	27.6825
chr7	727691	727691	-	69.1667	b_ccP|noCpG	RPE-1	21.774
chr7	1160813	1160813	-	8.16667	b_ccP|noCpG	RPE-1	34.7735
chr7	5562734	5562734	-	5.83333	b_ccP|noCpG	RPE-1	4441.7
chr7	22563346	22563346	+	255.167	b_ccP|noCpG	RPE-1	2.54082
chr7	22727199	22727199	+	971.667	b_ccP|noCpG	RPE-1	11.9723
chr7	22727657	22727657	-	20.8333	b_ccP|noCpG	RPE-1	5.55319
chr7	23506255	23506255	-	58.5	b_ccP|noCpG	RPE-1	38.0379
chr7	24757938	24757938	-	196.667	b_ccP|noCpG	RPE-1	30.0084
chr7	26206399	26206399	+	52.3333	b_ccP|noCpG	RPE-1	131.728
chr7	28180635	28180635	-	270.667	b_ccP|noCpG	RPE-1	6.07342
chr7	29988655	29988655	+	38	b_ccP|noCpG	RPE-1	0.773889
chr7	32070413	32070413	-	95.6667	b_ccP|noCpG	RPE-1	21.1184
chr7	32071432	32071432	-	2667.67	b_ccP|noCpG	RPE-1	21.1184
chr7	41700621	41700621	-	421.5	b_ccP|noCpG	RPE-1	56.4394
chr7	41703089	41703089	-	4717.17	b_ccP|noCpG	RPE-1	56.4394
chr7	41705405	41705405	-	25.6667	b_ccP|noCpG	RPE-1	56.4394
chr7	41705543	41705543	+	18.5	b_ccP|noCpG	RPE-1	0.231464
chr7	44467843	44467843	+	107465	b_ccP|noCpG	RPE-1	1068.54
chr7	47795359	47795359	+	384.667	b_ccP|noCpG	RPE-1	2.16889
chr7	54759973	54759973	-	9.66667	b_ccP|noCpG	RPE-1	91.7457
chr7	55365336	55365336	+	50	b_ccP|noCpG	RPE-1	10.9423
chr7	55572981	55572981	-	11.8333	b_ccP|noCpG	RPE-1	36.9554
chr7	79453575	79453575	-	49	b_ccP|noCpG	RPE-1	2.39601
chr7	90597392	90597392	-	15.3333	b_ccP|noCpG	RPE-1	0.258424
chr7	98386593	98386593	-	3647.33	b_ccP|noCpG	RPE-1	25.3619
chr7	99398007	99398007	-	5.33333	b_ccP|noCpG	RPE-1	128.248
chr7	100119678	100119678	+	278.5	b_ccP|noCpG	RPE-1	25.5672
chr7	100119857	100119857	-	8	b_ccP|noCpG	RPE-1	64.057
chr7	100479177	100479177	-	2986.83	b_ccP|noCpG	RPE-1	87.1919
chr7	101127103	101127103	+	41515.8	b_ccP|noCpG	RPE-1	1038.85
chr7	106661157	106661157	-	999.333	b_ccP|noCpG	RPE-1	8.05711
chr7	107169002	107169002	+	636.5	b_ccP|noCpG	RPE-1	34.2402
chr7	107580229	107580229	+	449.167	b_ccP|noCpG	RPE-1	0.441694
chr7	107691897	107691897	+	70	b_ccP|noCpG	RPE-1	0.579487
chr7	107744580	107744580	-	60.3333	b_ccP|noCpG	RPE-1	1.50581
chr7	113086826	113086826	-	24	b_ccP|noCpG	RPE-1	0.108684
chr7	116211460	116211460	-	11.6667	b_ccP|noCpG	RPE-1	0.280917
chr7	116525000	116525000	+	1389	b_ccP|noCpG	RPE-1	186.41
chr7	116954285	116954285	-	88.8333	b_ccP|noCpG	RPE-1	1.00157
chr7	120988714	120988714	+	941.5	b_ccP|noCpG	RPE-1	7.61875
chr7	130363356	130363356	+	24	b_ccP|noCpG	RPE-1	0.18091
chr7	130913373	130913373	-	16.1667	b_ccP|noCpG	RPE-1	2.42979
chr7	130913507	130913507	+	139.333	b_ccP|noCpG	RPE-1	1.33311
chr7	131108096	131108096	-	89.1667	b_ccP|noCpG	RPE-1	3.60666
chr7	133035939	133035939	-	48616.5	b_ccP|noCpG	RPE-1	1915.42
chr7	139777050	139777050	+	4.83333	b_ccP|noCpG	RPE-1	0.823769
chr7	143382876	143382876	+	87.8333	b_ccP|noCpG	RPE-1	305.814
chr7	144836372	144836372	-	13	b_ccP|noCpG	RPE-1	2.70463
chr7	149872963	149872963	+	3.66667	b_ccP|noCpG	RPE-1	16.1884
chr7	151061243	151061243	+	171.5	b_ccP|noCpG	RPE-1	72.2685
chr7	151062641	151062641	+	19	b_ccP|noCpG	RPE-1	72.2685
chr7	155645208	155645208	-	34.3333	b_ccP|noCpG	RPE-1	1.8761
chr8	1764534	1764534	-	6.16667	b_ccP|noCpG	RPE-1	6.92486
chr8	11201832	11201832	-	88.8333	b_ccP|noCpG	RPE-1	2.22847
chr8	11481096	11481096	-	20.3333	b_ccP|noCpG	RPE-1	0.0999735
chr8	11849131	11849131	-	7.83333	b_ccP|noCpG	RPE-1	311.378
chr8	11853437	11853437	-	21.6667	b_ccP|noCpG	RPE-1	311.378
chr8	18084960	18084960	-	29.8333	b_ccP|noCpG	RPE-1	41.6894
chr8	22227742	22227742	-	22.1667	b_ccP|noCpG	RPE-1	1.94507
chr8	28890394	28890394	+	256	b_ccP|noCpG	RPE-1	17.7987
chr8	30352013	30352013	+	109.5	b_ccP|noCpG	RPE-1	113.798
chr8	30812817	30812817	-	7542.83	b_ccP|noCpG	RPE-1	70.3311
chr8	61578143	61578143	+	9791.17	b_ccP|noCpG	RPE-1	1285.97
chr8	61684158	61684158	-	168.833	b_ccP|noCpG	RPE-1	140.306
chr8	66430140	66430140	+	127.833	b_ccP|noCpG	RPE-1	0
chr8	74604337	74604337	-	211.333	b_ccP|noCpG	RPE-1	325.733
chr8	76681326	76681326	+	344.833	b_ccP|noCpG	RPE-1	7.30293
chr8	76683307	76683307	-	186.667	b_ccP|noCpG	RPE-1	0.386462
chr8	78805462	78805462	-	6.66667	b_ccP|noCpG	RPE-1	0.457824
chr8	81732893	81732893	-	11.8333	b_ccP|noCpG	RPE-1	35.1057
chr8	81842618	81842618	+	4.33333	b_ccP|noCpG	RPE-1	0.0725313
chr8	100953365	100953365	-	1580.17	b_ccP|noCpG	RPE-1	314.174
chr8	106698069	106698069	-	7761.5	b_ccP|noCpG	RPE-1	229.21
chr8	121641326	121641326	+	23	b_ccP|noCpG	RPE-1	0.380653
chr8	121641439	121641439	-	306.167	b_ccP|noCpG	RPE-1	7.78307
chr8	127735520	127735520	+	60.3333	b_ccP|noCpG	RPE-1	169.9
chr8	127916500	127916500	+	65.5	b_ccP|noCpG	RPE-1	100.544
chr8	133297994	133297994	-	3.33333	b_ccP|noCpG	RPE-1	82.6289
chr8	141002109	141002109	-	12.3333	b_ccP|noCpG	RPE-1	92.773
chr8	143281686	143281686	-	1910.83	b_ccP|noCpG	RPE-1	10.5462
chr8	143580614	143580614	-	155.333	b_ccP|noCpG	RPE-1	412.537
chr8	143950925	143950925	-	318.833	b_ccP|noCpG	RPE-1	261.293
chr8	144106589	144106589	+	7.16667	b_ccP|noCpG	RPE-1	213.126
chr9	72676	72676	+	143.5	b_ccP|noCpG	RPE-1	0.307357
chr9	4741810	4741810	-	3.5	b_ccP|noCpG	RPE-1	25.885
chr9	5510530	5510530	+	505.333	b_ccP|noCpG	RPE-1	5.44652
chr9	12775022	12775022	+	283.833	b_ccP|noCpG	RPE-1	20.773
chr9	14322327	14322327	-	58.3333	b_ccP|noCpG	RPE-1	16.8531
chr9	16727994	16727994	-	10.6667	b_ccP|noCpG	RPE-1	3.85083
chr9	20658342	20658342	+	216	b_ccP|noCpG	RPE-1	20.5478
chr9	20684760	20684760	-	11.6667	b_ccP|noCpG	RPE-1	0.31107
chr9	21974850	21974850	-	33353.2	b_ccP|noCpG	RPE-1	71.243
chr9	32552585	32552585	-	570	b_ccP|noCpG	RPE-1	22.1138
chr9	33624218	33624218	+	52560.5	b_ccP|noCpG	RPE-1	2409.68
chr9	33677249	33677249	+	32.8333	b_ccP|noCpG	RPE-1	0.395265
chr9	34666055	34666055	-	76	b_ccP|noCpG	RPE-1	0.933056
chr9	35685509	35685509	-	336.5	b_ccP|noCpG	RPE-1	657.417
chr9	35754274	35754274	-	609.833	b_ccP|noCpG	RPE-1	4.84944
chr9	35756722	35756722	-	44.6667	b_ccP|noCpG	RPE-1	4.84944
chr9	41073709	41073709	+	627	b_ccP|noCpG	RPE-1	1.40668
chr9	42725047	42725047	+	40.5	b_ccP|noCpG	RPE-1	0.474057
chr9	70043847	70043847	+	986.833	b_ccP|noCpG	RPE-1	10.9322
chr9	72008143	72008143	-	989.833	b_ccP|noCpG	RPE-1	12.4163
chr9	87011586	87011586	+	133.5	b_ccP|noCpG	RPE-1	33.4563
chr9	92325595	92325595	-	5	b_ccP|noCpG	RPE-1	14.9899
chr9	93453580	93453580	-	47.1667	b_ccP|noCpG	RPE-1	23.3639
chr9	97238707	97238707	-	181	b_ccP|noCpG	RPE-1	1.65073
chr9	100427208	100427208	+	2193.67	b_ccP|noCpG	RPE-1	87.0695
chr9	106863165	106863165	+	144.833	b_ccP|noCpG	RPE-1	16.445
chr9	108626798	108626798	+	2297.33	b_ccP|noCpG	RPE-1	192.189
chr9	114387981	114387981	-	86.1667	b_ccP|noCpG	RPE-1	9.03355
chr9	124658434	124658434	+	388.5	b_ccP|noCpG	RPE-1	2.00626
chr9	125650445	125650445	-	63.5	b_ccP|noCpG	RPE-1	76.8876
chr9	127579304	127579304	+	108.167	b_ccP|noCpG	RPE-1	33.7661
chr9	128204382	128204382	-	29.3333	b_ccP|noCpG	RPE-1	115.309
chr9	128683829	128683829	+	1747	b_ccP|noCpG	RPE-1	310.822
chr9	128684459	128684459	-	80.6667	b_ccP|noCpG	RPE-1	3.12773
chr9	128882524	128882524	-	40.5	b_ccP|noCpG	RPE-1	0.85557
chr9	129139454	129139454	+	270.5	b_ccP|noCpG	RPE-1	0
chr9	129575434	129575434	+	5.33333	b_ccP|noCpG	RPE-1	0.347077
chr9	133019418	133019418	+	5039.33	b_ccP|noCpG	RPE-1	1092.81
chr9	135480756	135480756	-	6.5	b_ccP|noCpG	RPE-1	1.74338
chrM	648	648	+	42807.3	b_ccP|noCpG	RPE-1	6593.08
chrM	1671	1671	+	144022	b_ccP|noCpG	RPE-1	4715.96
chrM	5800	5800	+	297.833	b_ccP|noCpG	RPE-1	2394.08
chrM	5909	5909	-	4.83333	b_ccP|noCpG	RPE-1	9.94976
chrM	10690	10690	+	6226	b_ccP|noCpG	RPE-1	1976.16
chrM	14746	14746	+	868.167	b_ccP|noCpG	RPE-1	1587.99
chrX	12791411	12791411	+	2495.17	b_ccP|noCpG	RPE-1	43.3998
chrX	13379386	13379386	-	23494.8	b_ccP|noCpG	RPE-1	128.456
chrX	17100246	17100246	-	21.6667	b_ccP|noCpG	RPE-1	20.6635
chrX	25646376	25646376	-	14.5	b_ccP|noCpG	RPE-1	65.6555
chrX	39788125	39788125	-	794.833	b_ccP|noCpG	RPE-1	701.683
chrX	44029320	44029320	+	102.333	b_ccP|noCpG	RPE-1	20.5123
chrX	45505372	45505372	+	20.1667	b_ccP|noCpG	RPE-1	0.278829
chrX	47223616	47223616	+	4.83333	b_ccP|noCpG	RPE-1	90.466
chrX	48071225	48071225	+	6	b_ccP|noCpG	RPE-1	0.11382
chrX	48597491	48597491	+	807.333	b_ccP|noCpG	RPE-1	21.4726
chrX	48971843	48971843	-	156.5	b_ccP|noCpG	RPE-1	2.13821
chrX	49235469	49235469	+	341.167	b_ccP|noCpG	RPE-1	20.7718
chrX	68498572	68498572	+	53.6667	b_ccP|noCpG	RPE-1	23.1138
chrX	70290633	70290633	-	5	b_ccP|noCpG	RPE-1	51.4092
chrX	71254807	71254807	+	18	b_ccP|noCpG	RPE-1	305.493
chrX	74293529	74293529	-	15.6667	b_ccP|noCpG	RPE-1	5.49735
chrX	74376905	74376905	-	12.1667	b_ccP|noCpG	RPE-1	51.7598
chrX	76173061	76173061	+	767.667	b_ccP|noCpG	RPE-1	31.4672
chrX	84502452	84502452	-	121.833	b_ccP|noCpG	RPE-1	1.10826
chrX	101623150	101623150	+	1128.67	b_ccP|noCpG	RPE-1	25.9196
chrX	101659849	101659849	-	238.167	b_ccP|noCpG	RPE-1	15.3064
chrX	103585522	103585522	+	5276.33	b_ccP|noCpG	RPE-1	88.9574
chrX	103628717	103628717	+	63.6667	b_ccP|noCpG	RPE-1	27.8393
chrX	103688070	103688070	-	281.5	b_ccP|noCpG	RPE-1	288.331
chrX	103919512	103919512	-	22.8333	b_ccP|noCpG	RPE-1	0.89815
chrX	115562702	115562702	-	43.1667	b_ccP|noCpG	RPE-1	0.168297
chrX	120560490	120560490	-	231.667	b_ccP|noCpG	RPE-1	32.1725
chrX	120560778	120560778	-	472.833	b_ccP|noCpG	RPE-1	32.1725
chrX	120560961	120560961	-	585.5	b_ccP|noCpG	RPE-1	32.1725
chrX	120561452	120561452	-	73.8333	b_ccP|noCpG	RPE-1	32.1725
chrX	120604130	120604130	+	5276.5	b_ccP|noCpG	RPE-1	3.49301
chrX	123961311	123961311	+	29.8333	b_ccP|noCpG	RPE-1	35.7493
chrX	123961737	123961737	+	965.167	b_ccP|noCpG	RPE-1	35.7493
chrX	132219446	132219446	-	141.167	b_ccP|noCpG	RPE-1	31.0531
chrX	134796381	134796381	+	34.3333	b_ccP|noCpG	RPE-1	2.98479
chrX	135520659	135520659	+	56.6667	b_ccP|noCpG	RPE-1	5.11817
chrX	149540711	149540711	+	18.3333	b_ccP|noCpG	RPE-1	9.88333
chrX	153494979	153494979	+	3.33333	b_ccP|noCpG	RPE-1	1.45473
chrX	153495464	153495464	-	13.5	b_ccP|noCpG	RPE-1	0.693559
chrX	153764218	153764218	+	210	b_ccP|noCpG	RPE-1	9.34908
chrX	153766479	153766479	-	149.667	b_ccP|noCpG	RPE-1	0.9736
chrX	154397719	154397719	+	19.3333	b_ccP|noCpG	RPE-1	329.121
chrX	154399854	154399854	+	56.1667	b_ccP|noCpG	RPE-1	329.121
chr1	960596	960596	+	154	d_ccP|CpG	RPE-1	12.9584
chr1	966481	966481	+	156	d_ccP|CpG	RPE-1	6.75512
chr1	1000094	1000094	-	1194.83	d_ccP|CpG	RPE-1	62.4405
chr1	1000798	1000798	+	51.6667	d_ccP|CpG	RPE-1	182.192
chr1	1020119	1020119	+	8891	d_ccP|CpG	RPE-1	264.935
chr1	1349379	1349379	-	1134.67	d_ccP|CpG	RPE-1	67.6308
chr1	1355581	1355581	-	32.1667	d_ccP|CpG	RPE-1	56.7064
chr1	1375181	1375181	-	3346	d_ccP|CpG	RPE-1	161.825
chr1	1471777	1471777	+	582.167	d_ccP|CpG	RPE-1	18.1066
chr1	1615459	1615459	+	167.5	d_ccP|CpG	RPE-1	33.4838
chr1	1615796	1615796	-	36.5	d_ccP|CpG	RPE-1	5.45571
chr1	1615864	1615864	+	419.167	d_ccP|CpG	RPE-1	33.4838
chr1	1692794	1692794	-	136.167	d_ccP|CpG	RPE-1	21.0158
chr1	1724497	1724497	+	8.66667	d_ccP|CpG	RPE-1	0.179375
chr1	1891086	1891086	-	19490.7	d_ccP|CpG	RPE-1	244.127
chr1	2391553	2391553	-	286.5	d_ccP|CpG	RPE-1	15.0175
chr1	3069202	3069202	+	96.6667	d_ccP|CpG	RPE-1	3.15079
chr1	3900405	3900405	+	9.5	d_ccP|CpG	RPE-1	0.508987
chr1	6393534	6393534	+	23.1667	d_ccP|CpG	RPE-1	1.18108
chr1	6393766	6393766	-	147.167	d_ccP|CpG	RPE-1	91.8422
chr1	6490579	6490579	-	39.1667	d_ccP|CpG	RPE-1	17.4123
chr1	6613754	6613754	+	213.333	d_ccP|CpG	RPE-1	29.6016
chr1	6614705	6614705	-	14.6667	d_ccP|CpG	RPE-1	25.7676
chr1	8424267	8424267	-	624.833	d_ccP|CpG	RPE-1	32.6148
chr1	9182188	9182188	+	221.667	d_ccP|CpG	RPE-1	9.00295
chr1	9182337	9182337	-	76	d_ccP|CpG	RPE-1	13.2347
chr1	9234773	9234773	+	421	d_ccP|CpG	RPE-1	17.6785
chr1	10430442	10430442	+	622.5	d_ccP|CpG	RPE-1	5.61058
chr1	10430685	10430685	-	4.5	d_ccP|CpG	RPE-1	0.284367
chr1	11012653	11012653	+	3595.5	d_ccP|CpG	RPE-1	41.1492
chr1	11099850	11099850	-	1772	d_ccP|CpG	RPE-1	48.0098
chr1	11273225	11273225	+	186	d_ccP|CpG	RPE-1	14.5962
chr1	11736141	11736141	+	1583.17	d_ccP|CpG	RPE-1	54.6065
chr1	12618222	12618222	-	225.667	d_ccP|CpG	RPE-1	19.159
chr1	15409929	15409929	+	6689.83	d_ccP|CpG	RPE-1	81.869
chr1	15758750	15758750	+	1940.67	d_ccP|CpG	RPE-1	38.8027
chr1	16155214	16155214	+	73.5	d_ccP|CpG	RPE-1	3.00675
chr1	16613549	16613549	-	402	d_ccP|CpG	RPE-1	26.8313
chr1	16980690	16980690	-	499	d_ccP|CpG	RPE-1	28.8904
chr1	17438535	17438535	-	1268	d_ccP|CpG	RPE-1	155.236
chr1	17439670	17439670	-	1253.33	d_ccP|CpG	RPE-1	155.236
chr1	19312325	19312325	+	167.833	d_ccP|CpG	RPE-1	12.7422
chr1	20486209	20486209	-	256.5	d_ccP|CpG	RPE-1	51.8576
chr1	20508139	20508139	-	1191.5	d_ccP|CpG	RPE-1	36.2213
chr1	20787306	20787306	-	4204.5	d_ccP|CpG	RPE-1	47.056
chr1	21176892	21176892	-	1541	d_ccP|CpG	RPE-1	41.26
chr1	21290440	21290440	-	1307.5	d_ccP|CpG	RPE-1	104.566
chr1	21783619	21783619	-	6.66667	d_ccP|CpG	RPE-1	31.8816
chr1	23344316	23344316	-	3495.83	d_ccP|CpG	RPE-1	46.2274
chr1	23369195	23369195	+	282.667	d_ccP|CpG	RPE-1	2.53448
chr1	23559500	23559500	-	8304.67	d_ccP|CpG	RPE-1	284.245
chr1	23800577	23800577	-	541.167	d_ccP|CpG	RPE-1	109.641
chr1	24413754	24413754	-	135.167	d_ccP|CpG	RPE-1	7.66152
chr1	25232501	25232501	-	453.667	d_ccP|CpG	RPE-1	41.7477
chr1	25247453	25247453	-	295.5	d_ccP|CpG	RPE-1	57.9989
chr1	25819880	25819880	-	24.1667	d_ccP|CpG	RPE-1	0.870131
chr1	25819977	25819977	+	166.667	d_ccP|CpG	RPE-1	25.1757
chr1	25820804	25820804	-	10.1667	d_ccP|CpG	RPE-1	0.870131
chr1	25859577	25859577	+	11.8333	d_ccP|CpG	RPE-1	1.01046
chr1	26111827	26111827	+	87.6667	d_ccP|CpG	RPE-1	5.95479
chr1	26280098	26280098	+	25210.2	d_ccP|CpG	RPE-1	338.932
chr1	26472505	26472505	+	27267.2	d_ccP|CpG	RPE-1	62.6053
chr1	26900197	26900197	+	18.8333	d_ccP|CpG	RPE-1	120.576
chr1	26900456	26900456	-	108.833	d_ccP|CpG	RPE-1	19.6663
chr1	27959558	27959558	+	6.5	d_ccP|CpG	RPE-1	8.92859
chr1	28236153	28236153	+	25813.3	d_ccP|CpG	RPE-1	38.146
chr1	28668783	28668783	+	193.833	d_ccP|CpG	RPE-1	11.9012
chr1	28736950	28736950	+	2268.83	d_ccP|CpG	RPE-1	76.6022
chr1	29181882	29181882	-	2558.33	d_ccP|CpG	RPE-1	88.8631
chr1	31764339	31764339	-	376.833	d_ccP|CpG	RPE-1	18.4285
chr1	31938355	31938355	-	7220.17	d_ccP|CpG	RPE-1	110.927
chr1	32013862	32013862	+	3291.5	d_ccP|CpG	RPE-1	165.78
chr1	32180064	32180064	+	1167	d_ccP|CpG	RPE-1	87.3151
chr1	32222345	32222345	-	49	d_ccP|CpG	RPE-1	15.4235
chr1	32817329	32817329	-	6079	d_ccP|CpG	RPE-1	125.492
chr1	32817614	32817614	+	539.667	d_ccP|CpG	RPE-1	15.0832
chr1	32964813	32964813	-	452.167	d_ccP|CpG	RPE-1	47.8069
chr1	34985324	34985324	-	1657.33	d_ccP|CpG	RPE-1	0.215655
chr1	35031944	35031944	-	169.667	d_ccP|CpG	RPE-1	2.51437
chr1	35193144	35193144	-	6495.33	d_ccP|CpG	RPE-1	239.753
chr1	35557441	35557441	+	17.6667	d_ccP|CpG	RPE-1	29.013
chr1	35557637	35557637	-	17.6667	d_ccP|CpG	RPE-1	39.1511
chr1	35769966	35769966	-	599.667	d_ccP|CpG	RPE-1	10.5306
chr1	35930717	35930717	+	56.1667	d_ccP|CpG	RPE-1	4.85668
chr1	36156162	36156162	+	4833.17	d_ccP|CpG	RPE-1	183.75
chr1	36176730	36176730	+	8.83333	d_ccP|CpG	RPE-1	183.75
chr1	36397887	36397887	-	1357	d_ccP|CpG	RPE-1	69.6184
chr1	37474579	37474579	+	120.833	d_ccP|CpG	RPE-1	18.0163
chr1	37692230	37692230	-	114.667	d_ccP|CpG	RPE-1	16.6321
chr1	37807793	37807793	+	1165.33	d_ccP|CpG	RPE-1	32.5093
chr1	37808177	37808177	-	1122.83	d_ccP|CpG	RPE-1	32.0116
chr1	38859748	38859748	-	1171.83	d_ccP|CpG	RPE-1	13.3481
chr1	39576789	39576789	-	4626.67	d_ccP|CpG	RPE-1	208.22
chr1	40040239	40040239	+	36.6667	d_ccP|CpG	RPE-1	262.212
chr1	40691703	40691703	+	752.667	d_ccP|CpG	RPE-1	60.5376
chr1	40692065	40692065	-	99.5	d_ccP|CpG	RPE-1	3.0046
chr1	41242216	41242216	-	111.5	d_ccP|CpG	RPE-1	17.2586
chr1	42682426	42682426	+	48159.8	d_ccP|CpG	RPE-1	334.594
chr1	42817121	42817121	+	237.667	d_ccP|CpG	RPE-1	7.47422
chr1	42817394	42817394	-	868.5	d_ccP|CpG	RPE-1	25.5732
chr1	43172349	43172349	+	8.5	d_ccP|CpG	RPE-1	0.718222
chr1	43368010	43368010	-	2137.5	d_ccP|CpG	RPE-1	104.044
chr1	43453908	43453908	-	2797.17	d_ccP|CpG	RPE-1	41.0055
chr1	43707535	43707535	+	456.833	d_ccP|CpG	RPE-1	3.00048
chr1	43946598	43946598	-	12.6667	d_ccP|CpG	RPE-1	2.00592
chr1	43979217	43979217	+	1813.33	d_ccP|CpG	RPE-1	51.6696
chr1	44030413	44030413	+	245.833	d_ccP|CpG	RPE-1	2.79467
chr1	44631967	44631967	+	2254.33	d_ccP|CpG	RPE-1	46.54
chr1	44775602	44775602	+	1042.83	d_ccP|CpG	RPE-1	1637.84
chr1	44800376	44800376	+	1331.33	d_ccP|CpG	RPE-1	70.1712
chr1	45303892	45303892	+	16	d_ccP|CpG	RPE-1	1.48302
chr1	45339969	45339969	-	50.5	d_ccP|CpG	RPE-1	1.25474
chr1	45340222	45340222	+	190	d_ccP|CpG	RPE-1	14.408
chr1	45584044	45584044	+	2213	d_ccP|CpG	RPE-1	80.3167
chr1	45687101	45687101	-	699	d_ccP|CpG	RPE-1	72.9647
chr1	46132915	46132915	-	31.3333	d_ccP|CpG	RPE-1	22.429
chr1	46303276	46303276	-	2088.33	d_ccP|CpG	RPE-1	50.7614
chr1	47333913	47333913	+	6549.67	d_ccP|CpG	RPE-1	59.8565
chr1	51236318	51236318	+	5588.17	d_ccP|CpG	RPE-1	77.9014
chr1	51878726	51878726	-	3535.17	d_ccP|CpG	RPE-1	104.621
chr1	52366155	52366155	-	1191.67	d_ccP|CpG	RPE-1	21.1939
chr1	52921728	52921728	-	22.5	d_ccP|CpG	RPE-1	12.9621
chr1	53328069	53328069	-	473.333	d_ccP|CpG	RPE-1	12.3841
chr1	53946075	53946075	+	28.3333	d_ccP|CpG	RPE-1	55.524
chr1	53946352	53946352	+	1046.17	d_ccP|CpG	RPE-1	55.524
chr1	54053200	54053200	-	8820	d_ccP|CpG	RPE-1	32.7398
chr1	54887194	54887194	-	16531.8	d_ccP|CpG	RPE-1	276.715
chr1	61742429	61742429	+	171.333	d_ccP|CpG	RPE-1	24.4404
chr1	63593410	63593410	+	1202.17	d_ccP|CpG	RPE-1	48.4054
chr1	65067731	65067731	-	14	d_ccP|CpG	RPE-1	71.4128
chr1	67054147	67054147	-	587.5	d_ccP|CpG	RPE-1	13.71
chr1	67430385	67430385	-	13868	d_ccP|CpG	RPE-1	64.5144
chr1	67833437	67833437	-	11757.3	d_ccP|CpG	RPE-1	77.3991
chr1	68496695	68496695	+	5.66667	d_ccP|CpG	RPE-1	0.230135
chr1	68497081	68497081	-	2503.33	d_ccP|CpG	RPE-1	9.5021
chr1	70354721	70354721	-	855.333	d_ccP|CpG	RPE-1	14.1265
chr1	75724408	75724408	+	20.6667	d_ccP|CpG	RPE-1	21.5652
chr1	77759810	77759810	-	1581	d_ccP|CpG	RPE-1	24.0865
chr1	77979176	77979176	+	313.667	d_ccP|CpG	RPE-1	19.1935
chr1	84078078	84078078	+	1049.83	d_ccP|CpG	RPE-1	27.8716
chr1	84298482	84298482	+	59.8333	d_ccP|CpG	RPE-1	1.63356
chr1	84506329	84506329	+	41.3333	d_ccP|CpG	RPE-1	0.318109
chr1	84506577	84506577	-	217.167	d_ccP|CpG	RPE-1	38.2346
chr1	84574417	84574417	-	1715.83	d_ccP|CpG	RPE-1	3.49862
chr1	85276310	85276310	+	16.8333	d_ccP|CpG	RPE-1	0.26969
chr1	85276509	85276509	-	2343.67	d_ccP|CpG	RPE-1	29.9719
chr1	85465158	85465158	-	5437.5	d_ccP|CpG	RPE-1	48.1516
chr1	85577100	85577100	-	29.1667	d_ccP|CpG	RPE-1	2.64997
chr1	85580760	85580760	+	40861.2	d_ccP|CpG	RPE-1	552.725
chr1	85708414	85708414	-	1231.67	d_ccP|CpG	RPE-1	11.6813
chr1	86704575	86704575	+	842.667	d_ccP|CpG	RPE-1	21.9483
chr1	86704827	86704827	+	3307.67	d_ccP|CpG	RPE-1	21.9483
chr1	88684272	88684272	+	1674.17	d_ccP|CpG	RPE-1	22.9366
chr1	89632922	89632922	-	43	d_ccP|CpG	RPE-1	0.302968
chr1	89821011	89821011	+	150.5	d_ccP|CpG	RPE-1	9.08988
chr1	92029975	92029975	+	347.833	d_ccP|CpG	RPE-1	4.00659
chr1	92785107	92785107	-	2108.67	d_ccP|CpG	RPE-1	12.8495
chr1	93180412	93180412	-	3198.17	d_ccP|CpG	RPE-1	16.903
chr1	93180723	93180723	+	154.167	d_ccP|CpG	RPE-1	4.11759
chr1	93681836	93681836	-	3255.67	d_ccP|CpG	RPE-1	42.3672
chr1	93847218	93847218	-	121.5	d_ccP|CpG	RPE-1	42.3672
chr1	94927109	94927109	-	18453	d_ccP|CpG	RPE-1	217.99
chr1	94927395	94927395	+	807.167	d_ccP|CpG	RPE-1	8.20402
chr1	96721787	96721787	+	265.167	d_ccP|CpG	RPE-1	2.12668
chr1	98661722	98661722	+	1674.5	d_ccP|CpG	RPE-1	25.1904
chr1	100038094	100038094	+	1463.5	d_ccP|CpG	RPE-1	1.81514
chr1	101025893	101025893	+	369.833	d_ccP|CpG	RPE-1	1.45541
chr1	101026104	101026104	-	18.6667	d_ccP|CpG	RPE-1	33.2707
chr1	103525719	103525719	+	69.5	d_ccP|CpG	RPE-1	3.76781
chr1	107056699	107056699	+	555.833	d_ccP|CpG	RPE-1	55.6283
chr1	108199930	108199930	+	4.33333	d_ccP|CpG	RPE-1	0.293665
chr1	108200246	108200246	-	2150.5	d_ccP|CpG	RPE-1	47.952
chr1	108200412	108200412	+	24.1667	d_ccP|CpG	RPE-1	0.298336
chr1	108746673	108746673	+	640.167	d_ccP|CpG	RPE-1	25.244
chr1	109090772	109090772	+	857	d_ccP|CpG	RPE-1	30.601
chr1	109090890	109090890	-	32.8333	d_ccP|CpG	RPE-1	2.58181
chr1	109483958	109483958	+	158.5	d_ccP|CpG	RPE-1	10.7999
chr1	109494099	109494099	+	114.833	d_ccP|CpG	RPE-1	15.7095
chr1	110963332	110963332	+	21.1667	d_ccP|CpG	RPE-1	0.226104
chr1	110963921	110963921	-	1129	d_ccP|CpG	RPE-1	12.2542
chr1	111139818	111139818	+	45.6667	d_ccP|CpG	RPE-1	25.763
chr1	111140158	111140158	-	355	d_ccP|CpG	RPE-1	16.2607
chr1	111449255	111449255	-	693.333	d_ccP|CpG	RPE-1	27.2698
chr1	111739388	111739388	-	190.833	d_ccP|CpG	RPE-1	17.4785
chr1	112619755	112619755	-	25.1667	d_ccP|CpG	RPE-1	6.2248
chr1	115338235	115338235	-	265.5	d_ccP|CpG	RPE-1	12.512
chr1	117060326	117060326	+	34.1667	d_ccP|CpG	RPE-1	11.6472
chr1	117929620	117929620	-	317.833	d_ccP|CpG	RPE-1	7.75223
chr1	119140412	119140412	+	261.333	d_ccP|CpG	RPE-1	8.2906
chr1	119140649	119140649	-	377	d_ccP|CpG	RPE-1	10.7712
chr1	120342058	120342058	-	291.833	d_ccP|CpG	RPE-1	4.7432
chr1	121519207	121519207	+	139.833	d_ccP|CpG	RPE-1	2.43433
chr1	144461638	144461638	-	604	d_ccP|CpG	RPE-1	11.8507
chr1	145823987	145823987	-	3432.33	d_ccP|CpG	RPE-1	11.0185
chr1	145824218	145824218	+	746.833	d_ccP|CpG	RPE-1	21.7365
chr1	145958014	145958014	-	1274.67	d_ccP|CpG	RPE-1	22.3324
chr1	147172560	147172560	-	67.3333	d_ccP|CpG	RPE-1	18.6528
chr1	147242685	147242685	+	1591.67	d_ccP|CpG	RPE-1	0.807385
chr1	147243049	147243049	-	2.83333	d_ccP|CpG	RPE-1	0.856205
chr1	147670251	147670251	-	167	d_ccP|CpG	RPE-1	4.9334
chr1	149103560	149103560	-	425.167	d_ccP|CpG	RPE-1	9.11685
chr1	149176038	149176038	+	195	d_ccP|CpG	RPE-1	2.24687
chr1	150067332	150067332	+	14.3333	d_ccP|CpG	RPE-1	25.7494
chr1	150067652	150067652	-	80.5	d_ccP|CpG	RPE-1	2.18912
chr1	150149930	150149930	+	2577.33	d_ccP|CpG	RPE-1	44.9735
chr1	150268978	150268978	-	1255.5	d_ccP|CpG	RPE-1	148.86
chr1	150579609	150579609	-	2108.67	d_ccP|CpG	RPE-1	181.805
chr1	150974843	150974843	-	4226.33	d_ccP|CpG	RPE-1	239.92
chr1	151047750	151047750	+	162	d_ccP|CpG	RPE-1	7.46493
chr1	151059572	151059572	-	2072.33	d_ccP|CpG	RPE-1	98.2527
chr1	151070762	151070762	+	46	d_ccP|CpG	RPE-1	4.74378
chr1	151198551	151198551	+	3495.5	d_ccP|CpG	RPE-1	52.2941
chr1	151281546	151281546	+	30.6667	d_ccP|CpG	RPE-1	41.0961
chr1	151281942	151281942	-	33.1667	d_ccP|CpG	RPE-1	2.01517
chr1	151347007	151347007	+	166.667	d_ccP|CpG	RPE-1	1.00311
chr1	151459340	151459340	-	125.833	d_ccP|CpG	RPE-1	38.3753
chr1	151612188	151612188	+	490.667	d_ccP|CpG	RPE-1	30.2754
chr1	151762987	151762987	+	39	d_ccP|CpG	RPE-1	2.2567
chr1	151763495	151763495	-	3249.83	d_ccP|CpG	RPE-1	123.642
chr1	151909457	151909457	-	474.5	d_ccP|CpG	RPE-1	4.05036
chr1	151993829	151993829	-	8681.5	d_ccP|CpG	RPE-1	932.228
chr1	153535990	153535990	-	19938.7	d_ccP|CpG	RPE-1	1578.62
chr1	153634079	153634079	+	1742	d_ccP|CpG	RPE-1	109.946
chr1	153634360	153634360	-	133.833	d_ccP|CpG	RPE-1	1.29629
chr1	153658716	153658716	+	3146.67	d_ccP|CpG	RPE-1	42.2244
chr1	153958596	153958596	-	868	d_ccP|CpG	RPE-1	30.451
chr1	153963321	153963321	-	64	d_ccP|CpG	RPE-1	1.3433
chr1	153967486	153967486	+	28.5	d_ccP|CpG	RPE-1	11.9706
chr1	154220568	154220568	-	5202.67	d_ccP|CpG	RPE-1	270.775
chr1	154220957	154220957	+	1503.83	d_ccP|CpG	RPE-1	116.792
chr1	154961781	154961781	-	1491.5	d_ccP|CpG	RPE-1	48.377
chr1	154974376	154974376	-	1052.67	d_ccP|CpG	RPE-1	185.877
chr1	155063752	155063752	+	468.167	d_ccP|CpG	RPE-1	19.211
chr1	155255471	155255471	-	1442	d_ccP|CpG	RPE-1	50.833
chr1	155323043	155323043	+	10.6667	d_ccP|CpG	RPE-1	23.9079
chr1	155323490	155323490	+	45.8333	d_ccP|CpG	RPE-1	23.9079
chr1	155323924	155323924	+	6.5	d_ccP|CpG	RPE-1	23.9079
chr1	155324180	155324180	-	11.3333	d_ccP|CpG	RPE-1	1.91041
chr1	155324506	155324506	+	188.167	d_ccP|CpG	RPE-1	23.9079
chr1	155562769	155562769	-	130.667	d_ccP|CpG	RPE-1	25.2353
chr1	155563136	155563136	-	28.6667	d_ccP|CpG	RPE-1	25.2353
chr1	155688773	155688773	-	332.833	d_ccP|CpG	RPE-1	29.2389
chr1	156213006	156213006	+	1695.67	d_ccP|CpG	RPE-1	25.5503
chr1	156728509	156728509	+	257.5	d_ccP|CpG	RPE-1	20.2712
chr1	156728715	156728715	-	248.833	d_ccP|CpG	RPE-1	30.0649
chr1	156751673	156751673	-	15384	d_ccP|CpG	RPE-1	417.63
chr1	156767533	156767533	+	2494.5	d_ccP|CpG	RPE-1	105.489
chr1	157045741	157045741	-	1041.67	d_ccP|CpG	RPE-1	25.4347
chr1	159854846	159854846	+	10.1667	d_ccP|CpG	RPE-1	0.935782
chr1	159854886	159854886	-	22.6667	d_ccP|CpG	RPE-1	0.00263376
chr1	159924582	159924582	-	215.5	d_ccP|CpG	RPE-1	289.781
chr1	159925506	159925506	-	1619.33	d_ccP|CpG	RPE-1	289.781
chr1	160262450	160262450	-	1904.17	d_ccP|CpG	RPE-1	15.4452
chr1	160343385	160343385	+	2360.5	d_ccP|CpG	RPE-1	51.9754
chr1	161749785	161749785	+	1128.5	d_ccP|CpG	RPE-1	24.4339
chr1	163322038	163322038	+	1650.83	d_ccP|CpG	RPE-1	21.1778
chr1	166839521	166839521	+	1090.17	d_ccP|CpG	RPE-1	37.0275
chr1	166876256	166876256	-	379.167	d_ccP|CpG	RPE-1	14.3215
chr1	167220882	167220882	+	36	d_ccP|CpG	RPE-1	8.13345
chr1	167721981	167721981	+	6042.33	d_ccP|CpG	RPE-1	35.3354
chr1	167936248	167936248	+	8.83333	d_ccP|CpG	RPE-1	39.8373
chr1	167936695	167936695	+	4952.83	d_ccP|CpG	RPE-1	39.8373
chr1	169794906	169794906	-	128.833	d_ccP|CpG	RPE-1	7.35051
chr1	171485550	171485550	+	1716.83	d_ccP|CpG	RPE-1	65.069
chr1	172533149	172533149	+	1352.83	d_ccP|CpG	RPE-1	38.3507
chr1	173477159	173477159	-	116.333	d_ccP|CpG	RPE-1	2.14519
chr1	173477334	173477334	+	7761	d_ccP|CpG	RPE-1	219.88
chr1	173824672	173824672	+	1282.17	d_ccP|CpG	RPE-1	29.6805
chr1	173824878	173824878	-	45.6667	d_ccP|CpG	RPE-1	10.7674
chr1	174022353	174022353	-	1330.83	d_ccP|CpG	RPE-1	18.5334
chr1	176207246	176207246	-	449.667	d_ccP|CpG	RPE-1	32.4525
chr1	178725243	178725243	+	532.667	d_ccP|CpG	RPE-1	11.9589
chr1	179025893	179025893	+	731.833	d_ccP|CpG	RPE-1	41.2428
chr1	179882778	179882778	+	1098.67	d_ccP|CpG	RPE-1	23.2726
chr1	181022860	181022860	-	2432.17	d_ccP|CpG	RPE-1	36.9342
chr1	181088699	181088699	+	1624.83	d_ccP|CpG	RPE-1	84.1283
chr1	182391791	182391791	-	460.833	d_ccP|CpG	RPE-1	81.7709
chr1	182839346	182839346	+	1652.17	d_ccP|CpG	RPE-1	97.769
chr1	182839582	182839582	-	6.5	d_ccP|CpG	RPE-1	0.38576
chr1	183472506	183472506	+	1124.33	d_ccP|CpG	RPE-1	48.1437
chr1	183635733	183635733	-	29642.5	d_ccP|CpG	RPE-1	47.4286
chr1	184051732	184051732	+	2301.33	d_ccP|CpG	RPE-1	27.7724
chr1	184387060	184387060	+	2433.5	d_ccP|CpG	RPE-1	6.49436
chr1	193059338	193059338	-	2225.17	d_ccP|CpG	RPE-1	11.636
chr1	193059634	193059634	+	1833.67	d_ccP|CpG	RPE-1	18.5396
chr1	193060075	193060075	-	27.5	d_ccP|CpG	RPE-1	11.636
chr1	193122033	193122033	+	2021.17	d_ccP|CpG	RPE-1	19.1002
chr1	197775479	197775479	-	357.5	d_ccP|CpG	RPE-1	4.71229
chr1	197902622	197902622	+	460.667	d_ccP|CpG	RPE-1	7.16373
chr1	198157032	198157032	+	7503.83	d_ccP|CpG	RPE-1	40.4024
chr1	200620720	200620720	-	362	d_ccP|CpG	RPE-1	9.25672
chr1	200669888	200669888	-	304.5	d_ccP|CpG	RPE-1	14.7797
chr1	200891027	200891027	+	168.5	d_ccP|CpG	RPE-1	17.9818
chr1	201469133	201469133	-	5297.33	d_ccP|CpG	RPE-1	152.697
chr1	201507122	201507122	-	799.833	d_ccP|CpG	RPE-1	214.041
chr1	201829196	201829196	+	2631.83	d_ccP|CpG	RPE-1	22.1707
chr1	201829535	201829535	-	16.3333	d_ccP|CpG	RPE-1	0.360956
chr1	201982647	201982647	+	2668.67	d_ccP|CpG	RPE-1	100.456
chr1	202808420	202808420	-	1303.67	d_ccP|CpG	RPE-1	62.6132
chr1	204377823	204377823	+	4.83333	d_ccP|CpG	RPE-1	0.292647
chr1	204411816	204411816	-	763.5	d_ccP|CpG	RPE-1	73.2608
chr1	205631980	205631980	-	1559.33	d_ccP|CpG	RPE-1	24.206
chr1	205680506	205680506	-	48.3333	d_ccP|CpG	RPE-1	10.1642
chr1	205750181	205750181	-	5420.67	d_ccP|CpG	RPE-1	253.573
chr1	205813349	205813349	+	19.3333	d_ccP|CpG	RPE-1	1.94012
chr1	205813759	205813759	-	10.3333	d_ccP|CpG	RPE-1	31.397
chr1	209675276	209675276	-	45	d_ccP|CpG	RPE-1	1.24281
chr1	209675412	209675412	+	21782.3	d_ccP|CpG	RPE-1	236.289
chr1	210232624	210232624	+	72.6667	d_ccP|CpG	RPE-1	6.33078
chr1	211259368	211259368	+	708.833	d_ccP|CpG	RPE-1	13.0176
chr1	211259946	211259946	+	54	d_ccP|CpG	RPE-1	13.0176
chr1	211579160	211579160	-	612.833	d_ccP|CpG	RPE-1	31.9337
chr1	212950593	212950593	+	13.8333	d_ccP|CpG	RPE-1	2.14731
chr1	214281225	214281225	+	679.667	d_ccP|CpG	RPE-1	42.6373
chr1	219173877	219173877	+	1821.5	d_ccP|CpG	RPE-1	16.4491
chr1	220880083	220880083	-	28.3333	d_ccP|CpG	RPE-1	0.406074
chr1	222712473	222712473	-	4754	d_ccP|CpG	RPE-1	4.47332
chr1	223845946	223845946	-	900.333	d_ccP|CpG	RPE-1	27.4176
chr1	224616316	224616316	+	191.333	d_ccP|CpG	RPE-1	13.4712
chr1	225777845	225777845	+	6966.67	d_ccP|CpG	RPE-1	102.787
chr1	226061837	226061837	+	7.16667	d_ccP|CpG	RPE-1	12.7243
chr1	226309163	226309163	-	21.8333	d_ccP|CpG	RPE-1	3.52608
chr1	226309723	226309723	-	9	d_ccP|CpG	RPE-1	3.52608
chr1	227318491	227318491	-	1115.5	d_ccP|CpG	RPE-1	32.3933
chr1	228103324	228103324	-	956.5	d_ccP|CpG	RPE-1	22.0147
chr1	228140278	228140278	+	6759.67	d_ccP|CpG	RPE-1	155.868
chr1	228165803	228165803	+	102	d_ccP|CpG	RPE-1	4.54858
chr1	228213663	228213663	-	13.5	d_ccP|CpG	RPE-1	0.867074
chr1	229271110	229271110	+	2122.83	d_ccP|CpG	RPE-1	27.7275
chr1	229271156	229271156	-	36	d_ccP|CpG	RPE-1	1.52537
chr1	232950610	232950610	+	1814.83	d_ccP|CpG	RPE-1	17.6082
chr1	234373515	234373515	+	2545.5	d_ccP|CpG	RPE-1	16.6179
chr1	234373651	234373651	-	81	d_ccP|CpG	RPE-1	3.45961
chr1	234479141	234479141	-	156.833	d_ccP|CpG	RPE-1	5.52877
chr1	236523981	236523981	+	257.333	d_ccP|CpG	RPE-1	13.4436
chr1	240091882	240091882	+	729.833	d_ccP|CpG	RPE-1	7.27083
chr1	241640365	241640365	-	1798.67	d_ccP|CpG	RPE-1	13.211
chr1	241847985	241847985	+	23	d_ccP|CpG	RPE-1	10.7797
chr1	243255202	243255202	-	1829.5	d_ccP|CpG	RPE-1	18.2964
chr1	244451908	244451908	-	3041.5	d_ccP|CpG	RPE-1	35.2897
chr1	244863019	244863019	-	53	d_ccP|CpG	RPE-1	175.187
chr1	244864482	244864482	-	15975	d_ccP|CpG	RPE-1	175.187
chr1	246566501	246566501	+	786	d_ccP|CpG	RPE-1	13.3016
chr1	247331866	247331866	-	604.167	d_ccP|CpG	RPE-1	34.5663
chr1	248838330	248838330	+	761.833	d_ccP|CpG	RPE-1	26.5535
chr10	134986	134986	+	343	d_ccP|CpG	RPE-1	39.9422
chr10	135454	135454	+	400	d_ccP|CpG	RPE-1	39.9422
chr10	988328	988328	-	42.6667	d_ccP|CpG	RPE-1	0.807402
chr10	1049117	1049117	-	164.167	d_ccP|CpG	RPE-1	72.2112
chr10	1056402	1056402	+	310.833	d_ccP|CpG	RPE-1	13.1029
chr10	3067547	3067547	+	6656.33	d_ccP|CpG	RPE-1	181.748
chr10	5813433	5813433	-	16701.3	d_ccP|CpG	RPE-1	233.603
chr10	6202931	6202931	+	84.3333	d_ccP|CpG	RPE-1	37.6771
chr10	12195890	12195890	-	2772	d_ccP|CpG	RPE-1	44.6808
chr10	12195944	12195944	+	86.5	d_ccP|CpG	RPE-1	109.678
chr10	12196121	12196121	-	271	d_ccP|CpG	RPE-1	44.6808
chr10	12349578	12349578	+	305.833	d_ccP|CpG	RPE-1	5.87102
chr10	13300063	13300063	-	1125.5	d_ccP|CpG	RPE-1	15.2122
chr10	14954407	14954407	-	6.83333	d_ccP|CpG	RPE-1	4.39068
chr10	14959390	14959390	+	17.5	d_ccP|CpG	RPE-1	0.579873
chr10	17201671	17201671	-	370	d_ccP|CpG	RPE-1	1.10058
chr10	17228714	17228714	+	161.167	d_ccP|CpG	RPE-1	1899.09
chr10	17229277	17229277	+	144374	d_ccP|CpG	RPE-1	1899.09
chr10	17229568	17229568	-	381	d_ccP|CpG	RPE-1	8.47869
chr10	17454591	17454591	-	49.1667	d_ccP|CpG	RPE-1	0.910017
chr10	18659430	18659430	+	964.167	d_ccP|CpG	RPE-1	14.2979
chr10	21526409	21526409	-	6.66667	d_ccP|CpG	RPE-1	0.658322
chr10	21534320	21534320	+	247.167	d_ccP|CpG	RPE-1	17.9766
chr10	24723880	24723880	-	516.833	d_ccP|CpG	RPE-1	20.5811
chr10	24952349	24952349	+	34.3333	d_ccP|CpG	RPE-1	0.043803
chr10	24952602	24952602	-	149.667	d_ccP|CpG	RPE-1	5.36882
chr10	25016611	25016611	+	99	d_ccP|CpG	RPE-1	5.37287
chr10	26697624	26697624	-	12	d_ccP|CpG	RPE-1	0.150872
chr10	26860952	26860952	-	2177.17	d_ccP|CpG	RPE-1	37.8216
chr10	28532439	28532439	+	10.1667	d_ccP|CpG	RPE-1	43.6649
chr10	28532662	28532662	-	758.5	d_ccP|CpG	RPE-1	9.84917
chr10	28532771	28532771	+	323	d_ccP|CpG	RPE-1	43.6649
chr10	28533130	28533130	+	2440.33	d_ccP|CpG	RPE-1	43.6649
chr10	29737000	29737000	-	765.333	d_ccP|CpG	RPE-1	31.6974
chr10	31318469	31318469	+	17.6667	d_ccP|CpG	RPE-1	8.00533
chr10	31319019	31319019	-	170.167	d_ccP|CpG	RPE-1	4.06223
chr10	31319215	31319215	+	252.5	d_ccP|CpG	RPE-1	8.00533
chr10	31319687	31319687	-	38.1667	d_ccP|CpG	RPE-1	4.06223
chr10	31319966	31319966	+	15.6667	d_ccP|CpG	RPE-1	8.00533
chr10	31320446	31320446	-	22.8333	d_ccP|CpG	RPE-1	4.06223
chr10	31928813	31928813	-	502.667	d_ccP|CpG	RPE-1	38.1741
chr10	32958229	32958229	-	36660.8	d_ccP|CpG	RPE-1	442.858
chr10	34815295	34815295	-	442.167	d_ccP|CpG	RPE-1	45.2836
chr10	35127000	35127000	+	1063.33	d_ccP|CpG	RPE-1	10.7993
chr10	35642295	35642295	-	505.5	d_ccP|CpG	RPE-1	7.07334
chr10	37857748	37857748	+	15	d_ccP|CpG	RPE-1	1.17516
chr10	37858083	37858083	-	55	d_ccP|CpG	RPE-1	4.96897
chr10	38010692	38010692	+	381.333	d_ccP|CpG	RPE-1	10.1597
chr10	42638304	42638304	+	9.83333	d_ccP|CpG	RPE-1	0.593673
chr10	42638569	42638569	-	115.5	d_ccP|CpG	RPE-1	9.49415
chr10	43138308	43138308	-	32.8333	d_ccP|CpG	RPE-1	1.25553
chr10	43397266	43397266	-	239.667	d_ccP|CpG	RPE-1	335.645
chr10	43407802	43407802	-	321.667	d_ccP|CpG	RPE-1	335.645
chr10	43409181	43409181	-	435.5	d_ccP|CpG	RPE-1	335.645
chr10	45727237	45727237	+	588.667	d_ccP|CpG	RPE-1	22.2173
chr10	48524328	48524328	-	83.1667	d_ccP|CpG	RPE-1	43.4762
chr10	48605072	48605072	-	7115.83	d_ccP|CpG	RPE-1	43.4762
chr10	48656264	48656264	-	82.3333	d_ccP|CpG	RPE-1	43.4762
chr10	50067925	50067925	+	533.333	d_ccP|CpG	RPE-1	26.8629
chr10	50624950	50624950	+	49	d_ccP|CpG	RPE-1	1.01487
chr10	50625173	50625173	-	21.3333	d_ccP|CpG	RPE-1	16.5692
chr10	52314282	52314282	+	839.833	d_ccP|CpG	RPE-1	205.565
chr10	52314537	52314537	-	5.16667	d_ccP|CpG	RPE-1	0.506714
chr10	52314934	52314934	+	56.8333	d_ccP|CpG	RPE-1	205.565
chr10	58269172	58269172	+	2223.83	d_ccP|CpG	RPE-1	13.5594
chr10	60944181	60944181	-	495.5	d_ccP|CpG	RPE-1	21.5219
chr10	62374180	62374180	+	226.333	d_ccP|CpG	RPE-1	4.56553
chr10	62804719	62804719	+	2394	d_ccP|CpG	RPE-1	21.1054
chr10	62805970	62805970	-	7.16667	d_ccP|CpG	RPE-1	0.201129
chr10	63465179	63465179	+	61.6667	d_ccP|CpG	RPE-1	2.62614
chr10	63465976	63465976	-	112.167	d_ccP|CpG	RPE-1	20.6218
chr10	63521352	63521352	+	3563.33	d_ccP|CpG	RPE-1	23.6097
chr10	63521889	63521889	-	428.667	d_ccP|CpG	RPE-1	20.6218
chr10	67884655	67884655	+	789.833	d_ccP|CpG	RPE-1	16.5222
chr10	68332063	68332063	+	7978	d_ccP|CpG	RPE-1	117.015
chr10	68407276	68407276	-	348.167	d_ccP|CpG	RPE-1	10.7095
chr10	68988802	68988802	+	3068.17	d_ccP|CpG	RPE-1	38.418
chr10	69318871	69318871	+	3136.67	d_ccP|CpG	RPE-1	150.591
chr10	69801905	69801905	+	1929.83	d_ccP|CpG	RPE-1	22.9043
chr10	71964394	71964394	+	1018.33	d_ccP|CpG	RPE-1	32.3495
chr10	72216034	72216034	+	4615.33	d_ccP|CpG	RPE-1	47.2482
chr10	72216287	72216287	-	589.5	d_ccP|CpG	RPE-1	29.1
chr10	72273923	72273923	+	1312.83	d_ccP|CpG	RPE-1	189.02
chr10	72354918	72354918	-	1269.17	d_ccP|CpG	RPE-1	29.6431
chr10	73096865	73096865	-	1024.5	d_ccP|CpG	RPE-1	27.2345
chr10	73168118	73168118	+	712.833	d_ccP|CpG	RPE-1	6.3861
chr10	73247254	73247254	-	3552.17	d_ccP|CpG	RPE-1	32.0535
chr10	73252630	73252630	-	11743.3	d_ccP|CpG	RPE-1	85.0879
chr10	73495720	73495720	+	97.5	d_ccP|CpG	RPE-1	1.98139
chr10	73730493	73730493	-	82.1667	d_ccP|CpG	RPE-1	0.778966
chr10	73744371	73744371	+	162.5	d_ccP|CpG	RPE-1	92.6413
chr10	73772306	73772306	+	788.833	d_ccP|CpG	RPE-1	33.3026
chr10	73772533	73772533	+	186.667	d_ccP|CpG	RPE-1	33.3026
chr10	73772942	73772942	-	15	d_ccP|CpG	RPE-1	0.550156
chr10	73911131	73911131	+	8607.67	d_ccP|CpG	RPE-1	121.754
chr10	73998115	73998115	+	14850.8	d_ccP|CpG	RPE-1	156.457
chr10	74825478	74825478	+	151	d_ccP|CpG	RPE-1	15.4302
chr10	75235956	75235956	-	498.333	d_ccP|CpG	RPE-1	27.4418
chr10	75401511	75401511	+	24.8333	d_ccP|CpG	RPE-1	2.50584
chr10	75401763	75401763	-	469.167	d_ccP|CpG	RPE-1	19.6314
chr10	77637807	77637807	-	3646	d_ccP|CpG	RPE-1	17.2975
chr10	77926753	77926753	-	554.5	d_ccP|CpG	RPE-1	96.2209
chr10	79069022	79069022	+	1797.17	d_ccP|CpG	RPE-1	57.707
chr10	79347468	79347468	+	6337.5	d_ccP|CpG	RPE-1	131.653
chr10	79826443	79826443	-	192	d_ccP|CpG	RPE-1	4.03417
chr10	80078664	80078664	+	488.333	d_ccP|CpG	RPE-1	10.7809
chr10	86521770	86521770	-	3329.83	d_ccP|CpG	RPE-1	36.0636
chr10	86756412	86756412	-	42.5	d_ccP|CpG	RPE-1	0.858948
chr10	86756618	86756618	+	1196.17	d_ccP|CpG	RPE-1	12.9289
chr10	87094163	87094163	+	45.6667	d_ccP|CpG	RPE-1	10.8066
chr10	87094888	87094888	-	3235.67	d_ccP|CpG	RPE-1	58.055
chr10	87095205	87095205	+	271	d_ccP|CpG	RPE-1	10.8066
chr10	87342501	87342501	-	374.333	d_ccP|CpG	RPE-1	7.01521
chr10	87342922	87342922	+	62.5	d_ccP|CpG	RPE-1	3.21117
chr10	87659877	87659877	+	1977.33	d_ccP|CpG	RPE-1	65.5978
chr10	87660004	87660004	-	29.6667	d_ccP|CpG	RPE-1	0.189867
chr10	88880246	88880246	+	645.833	d_ccP|CpG	RPE-1	8.21839
chr10	88990797	88990797	+	2484.67	d_ccP|CpG	RPE-1	21.1957
chr10	88991325	88991325	-	1846.83	d_ccP|CpG	RPE-1	63.0581
chr10	91162965	91162965	+	485	d_ccP|CpG	RPE-1	13.0366
chr10	92593129	92593129	+	2497.17	d_ccP|CpG	RPE-1	19.4023
chr10	94402540	94402540	+	270.667	d_ccP|CpG	RPE-1	8.25983
chr10	95907926	95907926	+	5.16667	d_ccP|CpG	RPE-1	0.0812221
chr10	95908135	95908135	-	13.5	d_ccP|CpG	RPE-1	10.4653
chr10	96043561	96043561	+	463.833	d_ccP|CpG	RPE-1	10.5048
chr10	96130055	96130055	+	8.33333	d_ccP|CpG	RPE-1	7.86846
chr10	96587011	96587011	-	14125.5	d_ccP|CpG	RPE-1	69.0999
chr10	96832297	96832297	+	1520.33	d_ccP|CpG	RPE-1	20.5398
chr10	97334728	97334728	-	160	d_ccP|CpG	RPE-1	19.4001
chr10	97401339	97401339	-	197	d_ccP|CpG	RPE-1	50.0567
chr10	97498397	97498397	-	2433.17	d_ccP|CpG	RPE-1	52.1634
chr10	97498810	97498810	-	4.33333	d_ccP|CpG	RPE-1	52.1634
chr10	97498937	97498937	+	2455.83	d_ccP|CpG	RPE-1	60.2296
chr10	97713764	97713764	+	3221	d_ccP|CpG	RPE-1	56.3445
chr10	98446914	98446914	-	2359.83	d_ccP|CpG	RPE-1	43.9359
chr10	99430935	99430935	+	126.833	d_ccP|CpG	RPE-1	0.866734
chr10	99620856	99620856	+	34.8333	d_ccP|CpG	RPE-1	0.878379
chr10	100286679	100286679	-	1809	d_ccP|CpG	RPE-1	54.1659
chr10	100347109	100347109	+	23994	d_ccP|CpG	RPE-1	839.593
chr10	100373626	100373626	+	105	d_ccP|CpG	RPE-1	5.8201
chr10	100529878	100529878	-	16168.7	d_ccP|CpG	RPE-1	57.2212
chr10	100912962	100912962	+	914.5	d_ccP|CpG	RPE-1	17.0483
chr10	100998295	100998295	+	63.3333	d_ccP|CpG	RPE-1	43.3861
chr10	100999828	100999828	+	3743	d_ccP|CpG	RPE-1	43.3861
chr10	101031250	101031250	+	295.167	d_ccP|CpG	RPE-1	41.8488
chr10	101032297	101032297	-	7.33333	d_ccP|CpG	RPE-1	3.64801
chr10	101061004	101061004	-	3.83333	d_ccP|CpG	RPE-1	2.51354
chr10	101694406	101694406	+	18	d_ccP|CpG	RPE-1	0.270985
chr10	101695182	101695182	-	403	d_ccP|CpG	RPE-1	28.2088
chr10	101818441	101818441	-	3183	d_ccP|CpG	RPE-1	67.4802
chr10	102133039	102133039	+	867.667	d_ccP|CpG	RPE-1	46.4344
chr10	102394120	102394120	+	13.1667	d_ccP|CpG	RPE-1	71.4916
chr10	102394523	102394523	+	271	d_ccP|CpG	RPE-1	71.4916
chr10	102420839	102420839	+	64	d_ccP|CpG	RPE-1	17.1182
chr10	102450639	102450639	+	55.3333	d_ccP|CpG	RPE-1	10.3507
chr10	102502711	102502711	-	10340.2	d_ccP|CpG	RPE-1	148.497
chr10	102644122	102644122	-	35.6667	d_ccP|CpG	RPE-1	1.20219
chr10	102644484	102644484	+	136	d_ccP|CpG	RPE-1	161.677
chr10	102644741	102644741	+	78	d_ccP|CpG	RPE-1	161.677
chr10	102854258	102854258	+	1837	d_ccP|CpG	RPE-1	7.09688
chr10	102854512	102854512	-	67.3333	d_ccP|CpG	RPE-1	0.511932
chr10	103193271	103193271	-	109.833	d_ccP|CpG	RPE-1	53.8059
chr10	103367975	103367975	+	180.5	d_ccP|CpG	RPE-1	6.71874
chr10	103452407	103452407	-	492.833	d_ccP|CpG	RPE-1	26.987
chr10	103918183	103918183	-	511.167	d_ccP|CpG	RPE-1	8.56298
chr10	104254900	104254900	+	5357.67	d_ccP|CpG	RPE-1	158.675
chr10	110007983	110007983	+	1602.5	d_ccP|CpG	RPE-1	27.0849
chr10	110871927	110871927	+	4564	d_ccP|CpG	RPE-1	37.1856
chr10	110872311	110872311	-	209.5	d_ccP|CpG	RPE-1	5.01653
chr10	110919192	110919192	-	650	d_ccP|CpG	RPE-1	14.2102
chr10	112446913	112446913	-	1359.83	d_ccP|CpG	RPE-1	22.314
chr10	112447245	112447245	+	1495.83	d_ccP|CpG	RPE-1	26.5729
chr10	112950246	112950246	+	1446	d_ccP|CpG	RPE-1	42.5339
chr10	113854660	113854660	+	906.667	d_ccP|CpG	RPE-1	11.8941
chr10	114821759	114821759	+	2524	d_ccP|CpG	RPE-1	16.6198
chr10	117005185	117005185	-	761.667	d_ccP|CpG	RPE-1	16.9224
chr10	118342319	118342319	-	130.167	d_ccP|CpG	RPE-1	6.21209
chr10	118754969	118754969	-	3795	d_ccP|CpG	RPE-1	25.0949
chr10	119029568	119029568	-	6.16667	d_ccP|CpG	RPE-1	0.197668
chr10	119080816	119080816	-	6405	d_ccP|CpG	RPE-1	180.786
chr10	119596664	119596664	-	1620.67	d_ccP|CpG	RPE-1	44.257
chr10	119596961	119596961	-	894.833	d_ccP|CpG	RPE-1	44.257
chr10	119873568	119873568	-	4.33333	d_ccP|CpG	RPE-1	45.0128
chr10	121928020	121928020	-	882.5	d_ccP|CpG	RPE-1	14.8041
chr10	121928451	121928451	-	82.3333	d_ccP|CpG	RPE-1	14.8041
chr10	122374707	122374707	+	782.667	d_ccP|CpG	RPE-1	5.609
chr10	125160530	125160530	-	1569.33	d_ccP|CpG	RPE-1	26.0341
chr10	125161029	125161029	-	420.333	d_ccP|CpG	RPE-1	26.0341
chr10	125823545	125823545	+	8737.67	d_ccP|CpG	RPE-1	64.091
chr10	125896494	125896494	-	1846.83	d_ccP|CpG	RPE-1	38.9612
chr10	126388318	126388318	-	1633.5	d_ccP|CpG	RPE-1	9.79681
chr10	126905451	126905451	+	1332.33	d_ccP|CpG	RPE-1	48.0288
chr10	130110820	130110820	-	55.8333	d_ccP|CpG	RPE-1	2.18683
chr10	132331848	132331848	-	1410.5	d_ccP|CpG	RPE-1	12.2395
chr10	133308940	133308940	+	1366.17	d_ccP|CpG	RPE-1	19.83
chr10	133309155	133309155	-	322.333	d_ccP|CpG	RPE-1	36.7707
chr11	207711	207711	+	810.333	d_ccP|CpG	RPE-1	64.9607
chr11	318599	318599	+	3.83333	d_ccP|CpG	RPE-1	0.700098
chr11	448235	448235	+	11.3333	d_ccP|CpG	RPE-1	22.7048
chr11	506767	506767	-	930.5	d_ccP|CpG	RPE-1	81.6709
chr11	507231	507231	-	1510.67	d_ccP|CpG	RPE-1	81.6709
chr11	706201	706201	+	562.167	d_ccP|CpG	RPE-1	118.351
chr11	706518	706518	-	83.8333	d_ccP|CpG	RPE-1	35.4628
chr11	747463	747463	+	9581.5	d_ccP|CpG	RPE-1	215.467
chr11	798315	798315	-	56.1667	d_ccP|CpG	RPE-1	31.0441
chr11	809500	809500	-	185	d_ccP|CpG	RPE-1	24.8729
chr11	810274	810274	+	1806.33	d_ccP|CpG	RPE-1	1326.82
chr11	842933	842933	+	1337.83	d_ccP|CpG	RPE-1	39.3191
chr11	2377313	2377313	+	3329.67	d_ccP|CpG	RPE-1	299.346
chr11	2377996	2377996	-	22.5	d_ccP|CpG	RPE-1	0.519835
chr11	2400750	2400750	+	166.167	d_ccP|CpG	RPE-1	36.3962
chr11	2929419	2929419	-	8870.17	d_ccP|CpG	RPE-1	198.071
chr11	3855577	3855577	-	6.16667	d_ccP|CpG	RPE-1	0.530852
chr11	6390473	6390473	+	1582	d_ccP|CpG	RPE-1	21.8254
chr11	6603605	6603605	-	1159.83	d_ccP|CpG	RPE-1	7.25322
chr11	6603745	6603745	+	1154	d_ccP|CpG	RPE-1	125.315
chr11	6612213	6612213	-	8503.67	d_ccP|CpG	RPE-1	4.64286
chr11	6926425	6926425	+	35.3333	d_ccP|CpG	RPE-1	2.96478
chr11	8964534	8964534	+	48.3333	d_ccP|CpG	RPE-1	1.68293
chr11	9461112	9461112	+	184.167	d_ccP|CpG	RPE-1	16.0514
chr11	9573705	9573705	+	705.5	d_ccP|CpG	RPE-1	29.6444
chr11	9758293	9758293	+	74	d_ccP|CpG	RPE-1	4.28511
chr11	10294206	10294206	-	768	d_ccP|CpG	RPE-1	16.9641
chr11	10807909	10807909	-	9.16667	d_ccP|CpG	RPE-1	378.098
chr11	10808922	10808922	-	20512.7	d_ccP|CpG	RPE-1	378.098
chr11	10809205	10809205	+	18.1667	d_ccP|CpG	RPE-1	0.195125
chr11	10858052	10858052	-	470.667	d_ccP|CpG	RPE-1	14.6253
chr11	11841974	11841974	+	1215.5	d_ccP|CpG	RPE-1	12.7601
chr11	12008625	12008625	-	12472	d_ccP|CpG	RPE-1	49.0457
chr11	13277789	13277789	+	332.833	d_ccP|CpG	RPE-1	9.22112
chr11	14359174	14359174	-	8307.5	d_ccP|CpG	RPE-1	35.8707
chr11	14520385	14520385	-	5127.67	d_ccP|CpG	RPE-1	31.1116
chr11	17351799	17351799	+	155.5	d_ccP|CpG	RPE-1	3.50658
chr11	18322278	18322278	+	86	d_ccP|CpG	RPE-1	27.7687
chr11	18634812	18634812	-	21.6667	d_ccP|CpG	RPE-1	18.1807
chr11	19712836	19712836	+	807.667	d_ccP|CpG	RPE-1	13.2637
chr11	22829411	22829411	+	6.66667	d_ccP|CpG	RPE-1	0.124637
chr11	22829833	22829833	-	4576.67	d_ccP|CpG	RPE-1	10.0719
chr11	31813130	31813130	-	10.3333	d_ccP|CpG	RPE-1	3.96443
chr11	32091130	32091130	+	12719.2	d_ccP|CpG	RPE-1	49.0432
chr11	32892817	32892817	+	31.6667	d_ccP|CpG	RPE-1	18.4582
chr11	33039571	33039571	+	904.5	d_ccP|CpG	RPE-1	33.2522
chr11	33257283	33257283	+	925.5	d_ccP|CpG	RPE-1	38.7116
chr11	34051731	34051731	+	3400.33	d_ccP|CpG	RPE-1	128.915
chr11	34052123	34052123	-	13.5	d_ccP|CpG	RPE-1	0.333445
chr11	34052340	34052340	+	2189.5	d_ccP|CpG	RPE-1	128.915
chr11	34916378	34916378	-	1596.33	d_ccP|CpG	RPE-1	27.6862
chr11	35139170	35139170	+	22111.5	d_ccP|CpG	RPE-1	195.986
chr11	35618423	35618423	+	1101	d_ccP|CpG	RPE-1	29.8873
chr11	35662879	35662879	+	3723.17	d_ccP|CpG	RPE-1	26.5263
chr11	36510268	36510268	-	554.667	d_ccP|CpG	RPE-1	6.2742
chr11	43579258	43579258	+	54	d_ccP|CpG	RPE-1	0.140991
chr11	45146638	45146638	+	51	d_ccP|CpG	RPE-1	4.1586
chr11	46617562	46617562	+	902.5	d_ccP|CpG	RPE-1	43.3662
chr11	46617894	46617894	-	18.5	d_ccP|CpG	RPE-1	4.49687
chr11	47186436	47186436	-	802	d_ccP|CpG	RPE-1	55.343
chr11	47269662	47269662	+	69.3333	d_ccP|CpG	RPE-1	25.0728
chr11	47408589	47408589	+	160.667	d_ccP|CpG	RPE-1	45.838
chr11	57741560	57741560	+	11884.5	d_ccP|CpG	RPE-1	17.3359
chr11	58579130	58579130	+	2918.17	d_ccP|CpG	RPE-1	0
chr11	58905403	58905403	+	4.33333	d_ccP|CpG	RPE-1	0.260365
chr11	59142858	59142858	+	203.667	d_ccP|CpG	RPE-1	16.3336
chr11	59143055	59143055	-	38.6667	d_ccP|CpG	RPE-1	4.23896
chr11	59755381	59755381	+	1010.17	d_ccP|CpG	RPE-1	27.5839
chr11	61333239	61333239	+	254.167	d_ccP|CpG	RPE-1	24.5397
chr11	61362290	61362290	-	302.5	d_ccP|CpG	RPE-1	25.8263
chr11	61429994	61429994	-	346.333	d_ccP|CpG	RPE-1	56.3339
chr11	61792859	61792859	-	5.33333	d_ccP|CpG	RPE-1	124.99
chr11	61816255	61816255	+	444.167	d_ccP|CpG	RPE-1	102.443
chr11	61816854	61816854	-	3098	d_ccP|CpG	RPE-1	101.069
chr11	61828300	61828300	+	4438.17	d_ccP|CpG	RPE-1	102.443
chr11	61967150	61967150	-	16.3333	d_ccP|CpG	RPE-1	1656.44
chr11	61967630	61967630	-	128048	d_ccP|CpG	RPE-1	1656.44
chr11	61967782	61967782	+	10.8333	d_ccP|CpG	RPE-1	1.30521
chr11	62545986	62545986	+	165.833	d_ccP|CpG	RPE-1	1.07278
chr11	62546805	62546805	-	3917.67	d_ccP|CpG	RPE-1	240.199
chr11	62601864	62601864	-	3442.5	d_ccP|CpG	RPE-1	119.534
chr11	62612529	62612529	-	211.833	d_ccP|CpG	RPE-1	33.2817
chr11	62612745	62612745	-	418	d_ccP|CpG	RPE-1	33.2817
chr11	62646612	62646612	-	386.167	d_ccP|CpG	RPE-1	245.621
chr11	62665209	62665209	-	1718.17	d_ccP|CpG	RPE-1	0.65558
chr11	62671672	62671672	+	2664.83	d_ccP|CpG	RPE-1	19.2267
chr11	62671755	62671755	-	54.6667	d_ccP|CpG	RPE-1	5.87309
chr11	62679072	62679072	-	4615	d_ccP|CpG	RPE-1	174.313
chr11	62727456	62727456	-	1208	d_ccP|CpG	RPE-1	12.4546
chr11	62754159	62754159	-	77.3333	d_ccP|CpG	RPE-1	9.11402
chr11	62880895	62880895	+	1674	d_ccP|CpG	RPE-1	210.106
chr11	63671418	63671418	-	1530.17	d_ccP|CpG	RPE-1	38.6652
chr11	63974619	63974619	+	29002.2	d_ccP|CpG	RPE-1	337.452
chr11	64234583	64234583	+	341	d_ccP|CpG	RPE-1	69.9653
chr11	64247078	64247078	+	154.833	d_ccP|CpG	RPE-1	13.1545
chr11	64251529	64251529	+	1342.83	d_ccP|CpG	RPE-1	75.9815
chr11	64284799	64284799	+	85.5	d_ccP|CpG	RPE-1	29.8177
chr11	64318204	64318204	+	22513.3	d_ccP|CpG	RPE-1	478.877
chr11	64778541	64778541	-	4279	d_ccP|CpG	RPE-1	188.026
chr11	65014170	65014170	+	4443	d_ccP|CpG	RPE-1	45.7372
chr11	65084243	65084243	+	1621	d_ccP|CpG	RPE-1	50.7772
chr11	65122187	65122187	-	16890.7	d_ccP|CpG	RPE-1	844.405
chr11	65422797	65422797	+	14247	d_ccP|CpG	RPE-1	64.2614
chr11	65497761	65497761	+	46.3333	d_ccP|CpG	RPE-1	872.777
chr11	65570367	65570367	-	12.8333	d_ccP|CpG	RPE-1	1.65322
chr11	65615820	65615820	+	459	d_ccP|CpG	RPE-1	63.1075
chr11	65662915	65662915	-	3234.33	d_ccP|CpG	RPE-1	77.1615
chr11	65720797	65720797	-	5592	d_ccP|CpG	RPE-1	24.9279
chr11	65780943	65780943	-	292.667	d_ccP|CpG	RPE-1	24.8182
chr11	65858179	65858179	-	92508.2	d_ccP|CpG	RPE-1	900.904
chr11	65859341	65859341	-	52.5	d_ccP|CpG	RPE-1	900.904
chr11	65860547	65860547	+	823.5	d_ccP|CpG	RPE-1	36.5234
chr11	65872799	65872799	-	5299.33	d_ccP|CpG	RPE-1	48.7868
chr11	65890673	65890673	+	6865.17	d_ccP|CpG	RPE-1	125.471
chr11	65900418	65900418	-	15095.8	d_ccP|CpG	RPE-1	192.609
chr11	65919274	65919274	+	17744.7	d_ccP|CpG	RPE-1	321.256
chr11	65919923	65919923	+	3457.67	d_ccP|CpG	RPE-1	321.256
chr11	65961737	65961737	+	593.667	d_ccP|CpG	RPE-1	59.9413
chr11	66257767	66257767	+	883.667	d_ccP|CpG	RPE-1	66.9339
chr11	66268616	66268616	+	2002.5	d_ccP|CpG	RPE-1	218.244
chr11	66480240	66480240	-	479	d_ccP|CpG	RPE-1	6.01055
chr11	66638705	66638705	+	697.333	d_ccP|CpG	RPE-1	10.4665
chr11	67317468	67317468	-	9.5	d_ccP|CpG	RPE-1	0.931769
chr11	67353533	67353533	-	5373	d_ccP|CpG	RPE-1	7.89435
chr11	67443833	67443833	-	4.5	d_ccP|CpG	RPE-1	67.1875
chr11	68030433	68030433	-	11.5	d_ccP|CpG	RPE-1	1.73311
chr11	69641155	69641155	+	12143.5	d_ccP|CpG	RPE-1	819.905
chr11	69643721	69643721	+	31	d_ccP|CpG	RPE-1	819.905
chr11	70203314	70203314	+	3545.33	d_ccP|CpG	RPE-1	75.409
chr11	72080533	72080533	-	403	d_ccP|CpG	RPE-1	109.87
chr11	72794046	72794046	-	120.833	d_ccP|CpG	RPE-1	132.582
chr11	72814065	72814065	-	84.1667	d_ccP|CpG	RPE-1	2.86906
chr11	72814431	72814431	+	414.5	d_ccP|CpG	RPE-1	21.5143
chr11	73308275	73308275	+	398.167	d_ccP|CpG	RPE-1	25.4787
chr11	73760559	73760559	+	2.66667	d_ccP|CpG	RPE-1	2.07542
chr11	73760703	73760703	-	102	d_ccP|CpG	RPE-1	75.0052
chr11	73761085	73761085	-	2081.17	d_ccP|CpG	RPE-1	75.0052
chr11	74493379	74493379	+	78.6667	d_ccP|CpG	RPE-1	1.9165
chr11	74493709	74493709	-	69	d_ccP|CpG	RPE-1	1.56502
chr11	75562252	75562252	+	1676.33	d_ccP|CpG	RPE-1	102.458
chr11	76445024	76445024	+	240.167	d_ccP|CpG	RPE-1	11.4274
chr11	76783310	76783310	+	556.833	d_ccP|CpG	RPE-1	38.474
chr11	76784147	76784147	+	39.8333	d_ccP|CpG	RPE-1	38.474
chr11	77820721	77820721	-	768.333	d_ccP|CpG	RPE-1	17.9343
chr11	78417819	78417819	-	348.333	d_ccP|CpG	RPE-1	8.79428
chr11	79440784	79440784	-	191.5	d_ccP|CpG	RPE-1	2.83015
chr11	85665109	85665109	-	729.833	d_ccP|CpG	RPE-1	21.0715
chr11	86244788	86244788	+	536	d_ccP|CpG	RPE-1	16.2534
chr11	86672148	86672148	-	378.167	d_ccP|CpG	RPE-1	9.77026
chr11	93784281	93784281	+	732.833	d_ccP|CpG	RPE-1	3.56256
chr11	94128842	94128842	+	423.5	d_ccP|CpG	RPE-1	33.4148
chr11	95789887	95789887	+	10.5	d_ccP|CpG	RPE-1	20.6718
chr11	102110446	102110446	+	1648.17	d_ccP|CpG	RPE-1	75.0265
chr11	102110522	102110522	-	6.83333	d_ccP|CpG	RPE-1	1.56273
chr11	108008918	108008918	+	365.167	d_ccP|CpG	RPE-1	12.7656
chr11	108009292	108009292	-	87.1667	d_ccP|CpG	RPE-1	4.21488
chr11	108498442	108498442	-	889.167	d_ccP|CpG	RPE-1	12.2345
chr11	111540719	111540719	+	2336.17	d_ccP|CpG	RPE-1	44.669
chr11	111541333	111541333	+	80.1667	d_ccP|CpG	RPE-1	44.669
chr11	111878939	111878939	+	86.5	d_ccP|CpG	RPE-1	5.10001
chr11	111879162	111879162	-	88.5	d_ccP|CpG	RPE-1	1.01696
chr11	111937366	111937366	+	623.333	d_ccP|CpG	RPE-1	9.60291
chr11	112086880	112086880	+	1063.83	d_ccP|CpG	RPE-1	36.4991
chr11	114400094	114400094	+	40.6667	d_ccP|CpG	RPE-1	7.60986
chr11	114400457	114400457	-	407.667	d_ccP|CpG	RPE-1	6.49843
chr11	117144286	117144286	+	5465.17	d_ccP|CpG	RPE-1	85.2495
chr11	117232534	117232534	-	22.1667	d_ccP|CpG	RPE-1	23.3642
chr11	117316249	117316249	-	852.5	d_ccP|CpG	RPE-1	15.0698
chr11	118436496	118436496	+	258.833	d_ccP|CpG	RPE-1	17.968
chr11	118531140	118531140	-	44.1667	d_ccP|CpG	RPE-1	1.10347
chr11	118572408	118572408	+	4761.5	d_ccP|CpG	RPE-1	103.081
chr11	118572764	118572764	-	30.3333	d_ccP|CpG	RPE-1	22.1021
chr11	118607614	118607614	+	167	d_ccP|CpG	RPE-1	65.0306
chr11	118621444	118621444	+	855.667	d_ccP|CpG	RPE-1	65.0306
chr11	118791247	118791247	+	100.833	d_ccP|CpG	RPE-1	1.07728
chr11	118925925	118925925	-	3689.67	d_ccP|CpG	RPE-1	98.9631
chr11	118998137	118998137	+	436	d_ccP|CpG	RPE-1	35.2437
chr11	119107343	119107343	+	131.667	d_ccP|CpG	RPE-1	9.67334
chr11	119340882	119340882	-	851.333	d_ccP|CpG	RPE-1	0.00546224
chr11	119423198	119423198	-	5826.67	d_ccP|CpG	RPE-1	88.5351
chr11	122882883	122882883	+	214.667	d_ccP|CpG	RPE-1	1.66785
chr11	123195247	123195247	-	1818.17	d_ccP|CpG	RPE-1	15.7419
chr11	124800403	124800403	-	265	d_ccP|CpG	RPE-1	4.76522
chr11	124800447	124800447	+	25	d_ccP|CpG	RPE-1	0.715487
chr11	125625742	125625742	+	24.3333	d_ccP|CpG	RPE-1	15.5496
chr11	125887667	125887667	+	45.1667	d_ccP|CpG	RPE-1	9.65688
chr11	126268868	126268868	-	4868.5	d_ccP|CpG	RPE-1	90.4259
chr11	126304061	126304061	+	661.167	d_ccP|CpG	RPE-1	8.18795
chr11	128692962	128692962	+	90	d_ccP|CpG	RPE-1	4.86821
chr11	128694071	128694071	+	839.167	d_ccP|CpG	RPE-1	4.86821
chr11	130314612	130314612	-	221.167	d_ccP|CpG	RPE-1	10.443
chr11	132943110	132943110	-	2.16667	d_ccP|CpG	RPE-1	0.180906
chr11	134224545	134224545	-	59	d_ccP|CpG	RPE-1	16.0323
chr11	134224679	134224679	+	689.333	d_ccP|CpG	RPE-1	30.7066
chr11	134225460	134225460	-	26.3333	d_ccP|CpG	RPE-1	16.0323
chr12	389346	389346	+	41	d_ccP|CpG	RPE-1	10.4968
chr12	949693	949693	-	57.8333	d_ccP|CpG	RPE-1	12.296
chr12	991120	991120	-	47.5	d_ccP|CpG	RPE-1	2.20911
chr12	1594553	1594553	-	50.3333	d_ccP|CpG	RPE-1	17.3753
chr12	2795024	2795024	+	2516	d_ccP|CpG	RPE-1	164.572
chr12	2812894	2812894	-	65.8333	d_ccP|CpG	RPE-1	0.725403
chr12	2877066	2877066	-	1289.5	d_ccP|CpG	RPE-1	81.6115
chr12	2877222	2877222	+	153.333	d_ccP|CpG	RPE-1	26.0378
chr12	2959396	2959396	+	320.167	d_ccP|CpG	RPE-1	47.0704
chr12	2959943	2959943	+	164.333	d_ccP|CpG	RPE-1	47.0704
chr12	5432111	5432111	+	176.5	d_ccP|CpG	RPE-1	3.00527
chr12	6493376	6493376	+	213.167	d_ccP|CpG	RPE-1	119.197
chr12	6534516	6534516	+	16767.5	d_ccP|CpG	RPE-1	3098.85
chr12	6689374	6689374	-	297.167	d_ccP|CpG	RPE-1	43.0981
chr12	6828408	6828408	+	1610.17	d_ccP|CpG	RPE-1	49.2508
chr12	6828936	6828936	+	4.83333	d_ccP|CpG	RPE-1	49.2508
chr12	6867530	6867530	+	18251.2	d_ccP|CpG	RPE-1	349.222
chr12	6927812	6927812	+	1388.67	d_ccP|CpG	RPE-1	104.128
chr12	6944022	6944022	+	8882.5	d_ccP|CpG	RPE-1	217.295
chr12	6944662	6944662	-	36.8333	d_ccP|CpG	RPE-1	2.03209
chr12	8032697	8032697	+	467.5	d_ccP|CpG	RPE-1	21.5274
chr12	9448209	9448209	-	108.667	d_ccP|CpG	RPE-1	13.7031
chr12	10723322	10723322	-	10849.5	d_ccP|CpG	RPE-1	519.832
chr12	11171194	11171194	+	2185.33	d_ccP|CpG	RPE-1	16.1596
chr12	11171608	11171608	-	689.5	d_ccP|CpG	RPE-1	4.59592
chr12	12562310	12562310	-	64.8333	d_ccP|CpG	RPE-1	26.5277
chr12	12562862	12562862	-	58	d_ccP|CpG	RPE-1	26.5277
chr12	12717367	12717367	+	1521.5	d_ccP|CpG	RPE-1	62.1479
chr12	12725919	12725919	+	628.5	d_ccP|CpG	RPE-1	4.92166
chr12	14803477	14803477	-	2131.67	d_ccP|CpG	RPE-1	48.2739
chr12	19439676	19439676	+	1480.5	d_ccP|CpG	RPE-1	16.8329
chr12	22544510	22544510	-	99.3333	d_ccP|CpG	RPE-1	18.3194
chr12	24949052	24949052	-	3315	d_ccP|CpG	RPE-1	38.9581
chr12	25958453	25958453	-	224	d_ccP|CpG	RPE-1	3.0154
chr12	25959058	25959058	-	9.83333	d_ccP|CpG	RPE-1	3.0154
chr12	26126151	26126151	-	94.6667	d_ccP|CpG	RPE-1	2.8194
chr12	28190455	28190455	+	767	d_ccP|CpG	RPE-1	18.1681
chr12	28190911	28190911	-	40.5	d_ccP|CpG	RPE-1	0.730968
chr12	29149277	29149277	+	725.833	d_ccP|CpG	RPE-1	6.2299
chr12	29381188	29381188	-	355	d_ccP|CpG	RPE-1	15.735
chr12	30795698	30795698	+	350.333	d_ccP|CpG	RPE-1	1.07429
chr12	30796099	30796099	+	74.6667	d_ccP|CpG	RPE-1	1.07429
chr12	30796308	30796308	+	54.3333	d_ccP|CpG	RPE-1	1.07429
chr12	31073855	31073855	+	269.333	d_ccP|CpG	RPE-1	25.7802
chr12	31324258	31324258	+	3.33333	d_ccP|CpG	RPE-1	0.463105
chr12	31326149	31326149	-	1722.33	d_ccP|CpG	RPE-1	48.1651
chr12	31589941	31589941	+	8.33333	d_ccP|CpG	RPE-1	0.226138
chr12	31590993	31590993	-	410.167	d_ccP|CpG	RPE-1	10.5148
chr12	31729067	31729067	-	248.333	d_ccP|CpG	RPE-1	13.8057
chr12	46269011	46269011	-	1607.33	d_ccP|CpG	RPE-1	102.167
chr12	46372770	46372770	-	18952.7	d_ccP|CpG	RPE-1	379.019
chr12	46383680	46383680	+	95.8333	d_ccP|CpG	RPE-1	6.2027
chr12	46384066	46384066	+	30.1667	d_ccP|CpG	RPE-1	6.2027
chr12	47079621	47079621	+	238	d_ccP|CpG	RPE-1	7.04817
chr12	47079956	47079956	-	4621.17	d_ccP|CpG	RPE-1	89.2238
chr12	47758874	47758874	-	65.1667	d_ccP|CpG	RPE-1	2.08892
chr12	48814479	48814479	+	8.83333	d_ccP|CpG	RPE-1	28.5468
chr12	48814832	48814832	+	54.3333	d_ccP|CpG	RPE-1	28.5468
chr12	48957451	48957451	-	9508.5	d_ccP|CpG	RPE-1	105.283
chr12	49060793	49060793	-	60.1667	d_ccP|CpG	RPE-1	33.2839
chr12	49130947	49130947	+	7.33333	d_ccP|CpG	RPE-1	1.58901
chr12	49131394	49131394	-	59335.5	d_ccP|CpG	RPE-1	1001.84
chr12	49189079	49189079	-	9396.83	d_ccP|CpG	RPE-1	184.931
chr12	49264782	49264782	-	125.833	d_ccP|CpG	RPE-1	0.758143
chr12	49265081	49265081	+	11239	d_ccP|CpG	RPE-1	196.457
chr12	49707404	49707404	-	1359.83	d_ccP|CpG	RPE-1	14.3705
chr12	50085341	50085341	+	2789.17	d_ccP|CpG	RPE-1	54.3515
chr12	51238825	51238825	+	4316.83	d_ccP|CpG	RPE-1	171.397
chr12	51269968	51269968	-	462.5	d_ccP|CpG	RPE-1	23.0795
chr12	51270414	51270414	-	757.167	d_ccP|CpG	RPE-1	23.0795
chr12	51591232	51591232	+	217.833	d_ccP|CpG	RPE-1	4.63922
chr12	52949117	52949117	+	11221.3	d_ccP|CpG	RPE-1	3182.29
chr12	53006455	53006455	+	205	d_ccP|CpG	RPE-1	318.952
chr12	53047064	53047064	-	113.833	d_ccP|CpG	RPE-1	5.33057
chr12	53180721	53180721	+	668.833	d_ccP|CpG	RPE-1	16.5521
chr12	53180916	53180916	-	4.83333	d_ccP|CpG	RPE-1	5.85507
chr12	53299694	53299694	+	819.5	d_ccP|CpG	RPE-1	0.249735
chr12	53441708	53441708	+	375.833	d_ccP|CpG	RPE-1	92.245
chr12	53501285	53501285	+	1089.67	d_ccP|CpG	RPE-1	51.9194
chr12	53676081	53676081	-	461.333	d_ccP|CpG	RPE-1	90.906
chr12	54280725	54280725	+	2015.5	d_ccP|CpG	RPE-1	87.2231
chr12	55707903	55707903	-	1249.33	d_ccP|CpG	RPE-1	33.5889
chr12	55716076	55716076	+	4608.67	d_ccP|CpG	RPE-1	70.8784
chr12	55729008	55729008	-	6220.5	d_ccP|CpG	RPE-1	1156.2
chr12	55932067	55932067	+	481.167	d_ccP|CpG	RPE-1	61.9507
chr12	56104581	56104581	+	7313.83	d_ccP|CpG	RPE-1	106.065
chr12	56266941	56266941	+	115.167	d_ccP|CpG	RPE-1	7.70919
chr12	56300101	56300101	+	60.3333	d_ccP|CpG	RPE-1	0.844871
chr12	56300329	56300329	-	3695.33	d_ccP|CpG	RPE-1	112.912
chr12	57229710	57229710	+	4107.5	d_ccP|CpG	RPE-1	171.609
chr12	57240773	57240773	-	6	d_ccP|CpG	RPE-1	1.0107
chr12	57522850	57522850	+	722.167	d_ccP|CpG	RPE-1	35.7856
chr12	57726301	57726301	+	575.167	d_ccP|CpG	RPE-1	17.7382
chr12	57752297	57752297	-	6208.33	d_ccP|CpG	RPE-1	192.228
chr12	57846703	57846703	-	2556.67	d_ccP|CpG	RPE-1	95.901
chr12	58920187	58920187	-	293	d_ccP|CpG	RPE-1	12.9057
[truncated: 18,223 more rows]

## Sheet: ExtDataFig8d
tau	celltype	group
0.317	MCF-7	c_noccP|CpG
0.56	MCF-7	c_noccP|CpG
0.98	MCF-7	c_noccP|CpG
1	MCF-7	c_noccP|CpG
0.178	MCF-7	c_noccP|CpG
0.967	MCF-7	c_noccP|CpG
0.912	MCF-7	c_noccP|CpG
0.012	MCF-7	c_noccP|CpG
0.332	MCF-7	c_noccP|CpG
0	MCF-7	c_noccP|CpG
0.071	MCF-7	c_noccP|CpG
0.014	MCF-7	c_noccP|CpG
0.09	MCF-7	c_noccP|CpG
0.173	MCF-7	c_noccP|CpG
0.092	MCF-7	c_noccP|CpG
0.127	MCF-7	c_noccP|CpG
0.041	MCF-7	c_noccP|CpG
0.143	MCF-7	c_noccP|CpG
0	MCF-7	c_noccP|CpG
0.816	MCF-7	c_noccP|CpG
0.722	MCF-7	c_noccP|CpG
0.603	MCF-7	c_noccP|CpG
0.1	MCF-7	c_noccP|CpG
0.28	MCF-7	c_noccP|CpG
0	MCF-7	c_noccP|CpG
0.788	MCF-7	c_noccP|CpG
0.939	MCF-7	c_noccP|CpG
0.39	MCF-7	c_noccP|CpG
0.679	MCF-7	c_noccP|CpG
0.918	MCF-7	c_noccP|CpG
0.69	MCF-7	c_noccP|CpG
0.297	MCF-7	c_noccP|CpG
0.996	MCF-7	c_noccP|CpG
0.921	MCF-7	c_noccP|CpG
0.039	MCF-7	c_noccP|CpG
0.063	MCF-7	c_noccP|CpG
0.025	MCF-7	c_noccP|CpG
0.653	MCF-7	c_noccP|CpG
0.345	MCF-7	c_noccP|CpG
0.314	MCF-7	c_noccP|CpG
0	MCF-7	c_noccP|CpG
0.707	MCF-7	c_noccP|CpG
0.555	MCF-7	c_noccP|CpG
0.918	MCF-7	c_noccP|CpG
0.804	MCF-7	c_noccP|CpG
0.959	MCF-7	c_noccP|CpG
0.791	MCF-7	c_noccP|CpG
0.927	MCF-7	c_noccP|CpG
0.48	MCF-7	c_noccP|CpG
0.067	MCF-7	c_noccP|CpG
0.188	MCF-7	c_noccP|CpG
0.237	MCF-7	c_noccP|CpG
0.231	MCF-7	c_noccP|CpG
0.094	MCF-7	c_noccP|CpG
0.037	MCF-7	c_noccP|CpG
0	MCF-7	c_noccP|CpG
0.175	MCF-7	c_noccP|CpG
0	MCF-7	c_noccP|CpG
0.088	MCF-7	c_noccP|CpG
0.363	MCF-7	c_noccP|CpG
0.265	MCF-7	c_noccP|CpG
0.253	MCF-7	c_noccP|CpG
0.322	MCF-7	c_noccP|CpG
0.143	MCF-7	c_noccP|CpG
0	MCF-7	c_noccP|CpG
0.592	MCF-7	c_noccP|CpG
0.108	MCF-7	c_noccP|CpG
0.106	MCF-7	c_noccP|CpG
0.004	MCF-7	c_noccP|CpG
0.043	MCF-7	c_noccP|CpG
0.184	MCF-7	c_noccP|CpG
0.057	MCF-7	c_noccP|CpG
0.071	MCF-7	c_noccP|CpG
0.027	MCF-7	c_noccP|CpG
0.338	MCF-7	c_noccP|CpG
0.088	MCF-7	c_noccP|CpG
0.082	MCF-7	c_noccP|CpG
0.076	MCF-7	c_noccP|CpG
0.143	MCF-7	c_noccP|CpG
0.728	MCF-7	c_noccP|CpG
0.569	MCF-7	c_noccP|CpG
0.184	MCF-7	c_noccP|CpG
0.26	MCF-7	c_noccP|CpG
0.166	MCF-7	c_noccP|CpG
0.636	MCF-7	c_noccP|CpG
0.049	MCF-7	c_noccP|CpG
0.091	MCF-7	c_noccP|CpG
0.231	MCF-7	c_noccP|CpG
0.215	MCF-7	c_noccP|CpG
0.957	MCF-7	c_noccP|CpG
0.384	MCF-7	c_noccP|CpG
0.122	MCF-7	c_noccP|CpG
0.133	MCF-7	c_noccP|CpG
0.104	MCF-7	c_noccP|CpG
0.169	MCF-7	c_noccP|CpG
0.934	MCF-7	c_noccP|CpG
0.88	MCF-7	c_noccP|CpG
0.37	MCF-7	c_noccP|CpG
0.065	MCF-7	c_noccP|CpG
0.035	MCF-7	c_noccP|CpG
0.088	MCF-7	c_noccP|CpG
0.599	MCF-7	c_noccP|CpG
0.327	MCF-7	c_noccP|CpG
0.883	MCF-7	c_noccP|CpG
0.184	MCF-7	c_noccP|CpG
0.004	MCF-7	c_noccP|CpG
0.202	MCF-7	c_noccP|CpG
0.343	MCF-7	c_noccP|CpG
0.167	MCF-7	c_noccP|CpG
0.904	MCF-7	c_noccP|CpG
0.342	MCF-7	c_noccP|CpG
0	MCF-7	c_noccP|CpG
0.385	MCF-7	c_noccP|CpG
0.086	MCF-7	c_noccP|CpG
0.107	MCF-7	c_noccP|CpG
0.012	MCF-7	c_noccP|CpG
0.161	MCF-7	c_noccP|CpG
0.004	MCF-7	c_noccP|CpG
0.031	MCF-7	c_noccP|CpG
0.212	MCF-7	c_noccP|CpG
0.783	MCF-7	c_noccP|CpG
0.031	MCF-7	c_noccP|CpG
0.214	MCF-7	c_noccP|CpG
0.583	MCF-7	c_noccP|CpG
0.308	MCF-7	c_noccP|CpG
0.041	MCF-7	c_noccP|CpG
0.51	MCF-7	c_noccP|CpG
0.557	MCF-7	c_noccP|CpG
0.692	MCF-7	c_noccP|CpG
0.61	MCF-7	c_noccP|CpG
0.186	MCF-7	c_noccP|CpG
0.122	MCF-7	c_noccP|CpG
0.129	MCF-7	c_noccP|CpG
0.198	MCF-7	c_noccP|CpG
0.898	MCF-7	c_noccP|CpG
0.317	MCF-7	c_noccP|CpG
0.02	MCF-7	c_noccP|CpG
0.202	MCF-7	c_noccP|CpG
0.903	MCF-7	c_noccP|CpG
0.873	MCF-7	c_noccP|CpG
0.615	MCF-7	c_noccP|CpG
0.273	MCF-7	c_noccP|CpG
0.245	MCF-7	c_noccP|CpG
0.89	MCF-7	c_noccP|CpG
0.096	MCF-7	c_noccP|CpG
0.26	MCF-7	c_noccP|CpG
0.029	MCF-7	c_noccP|CpG
0.429	MCF-7	c_noccP|CpG
0.365	MCF-7	c_noccP|CpG
0.161	MCF-7	c_noccP|CpG
0.082	MCF-7	c_noccP|CpG
0.031	MCF-7	c_noccP|CpG
0.793	MCF-7	c_noccP|CpG
0.696	MCF-7	c_noccP|CpG
0.905	MCF-7	c_noccP|CpG
0.01	MCF-7	c_noccP|CpG
0.008	MCF-7	c_noccP|CpG
0.365	MCF-7	c_noccP|CpG
0.024	MCF-7	c_noccP|CpG
0	MCF-7	c_noccP|CpG
0.796	MCF-7	c_noccP|CpG
0.102	MCF-7	c_noccP|CpG
0.527	MCF-7	c_noccP|CpG
0.106	MCF-7	c_noccP|CpG
0.327	MCF-7	c_noccP|CpG
0.078	MCF-7	c_noccP|CpG
0.337	MCF-7	c_noccP|CpG
0	MCF-7	c_noccP|CpG
0.22	MCF-7	c_noccP|CpG
0.196	MCF-7	c_noccP|CpG
0.388	MCF-7	c_noccP|CpG
0.576	MCF-7	c_noccP|CpG
0.316	MCF-7	c_noccP|CpG
0.106	MCF-7	c_noccP|CpG
0	MCF-7	c_noccP|CpG
0.819	MCF-7	c_noccP|CpG
0.354	MCF-7	c_noccP|CpG
0.527	MCF-7	c_noccP|CpG
0.096	MCF-7	c_noccP|CpG
0.193	MCF-7	c_noccP|CpG
0.084	MCF-7	c_noccP|CpG
0.945	MCF-7	c_noccP|CpG
0.869	MCF-7	c_noccP|CpG
0.01	MCF-7	c_noccP|CpG
0.263	MCF-7	c_noccP|CpG
0.002	MCF-7	c_noccP|CpG
0.263	MCF-7	c_noccP|CpG
0.182	MCF-7	c_noccP|CpG
0.1	MCF-7	c_noccP|CpG
0.727	MCF-7	c_noccP|CpG
0.345	MCF-7	c_noccP|CpG
0.092	MCF-7	c_noccP|CpG
0.094	MCF-7	c_noccP|CpG
0.171	MCF-7	c_noccP|CpG
0.131	MCF-7	c_noccP|CpG
0.673	MCF-7	c_noccP|CpG
0.159	MCF-7	c_noccP|CpG
0.204	MCF-7	c_noccP|CpG
0.043	MCF-7	c_noccP|CpG
0.133	MCF-7	c_noccP|CpG
0.559	MCF-7	c_noccP|CpG
0.098	MCF-7	c_noccP|CpG
0.395	MCF-7	c_noccP|CpG
0.076	MCF-7	c_noccP|CpG
0.045	MCF-7	c_noccP|CpG
0.698	MCF-7	c_noccP|CpG
0.078	MCF-7	c_noccP|CpG
0.094	MCF-7	c_noccP|CpG
0.853	MCF-7	c_noccP|CpG
0.033	MCF-7	c_noccP|CpG
0.596	MCF-7	c_noccP|CpG
0.773	MCF-7	c_noccP|CpG
0	MCF-7	c_noccP|CpG
0.129	MCF-7	c_noccP|CpG
0.209	MCF-7	c_noccP|CpG
0.541	MCF-7	c_noccP|CpG
0.492	MCF-7	c_noccP|CpG
0.206	MCF-7	c_noccP|CpG
0.01	MCF-7	c_noccP|CpG
0.249	MCF-7	c_noccP|CpG
0.027	MCF-7	c_noccP|CpG
0.069	MCF-7	c_noccP|CpG
0.279	MCF-7	c_noccP|CpG
0	MCF-7	c_noccP|CpG
0.503	MCF-7	c_noccP|CpG
0.341	MCF-7	c_noccP|CpG
0.269	MCF-7	c_noccP|CpG
0.002	MCF-7	c_noccP|CpG
0.567	MCF-7	c_noccP|CpG
0.286	MCF-7	c_noccP|CpG
0.043	MCF-7	c_noccP|CpG
0.861	MCF-7	c_noccP|CpG
0.557	MCF-7	c_noccP|CpG
0.304	MCF-7	c_noccP|CpG
0.002	MCF-7	c_noccP|CpG
0.481	MCF-7	c_noccP|CpG
0.098	MCF-7	c_noccP|CpG
0.741	MCF-7	c_noccP|CpG
0.172	MCF-7	c_noccP|CpG
0.168	MCF-7	c_noccP|CpG
0.147	MCF-7	c_noccP|CpG
0.918	MCF-7	c_noccP|CpG
0.065	MCF-7	c_noccP|CpG
0.092	MCF-7	c_noccP|CpG
0	MCF-7	c_noccP|CpG
0.316	MCF-7	c_noccP|CpG
0.204	MCF-7	c_noccP|CpG
0.458	MCF-7	c_noccP|CpG
0.331	MCF-7	c_noccP|CpG
0.132	MCF-7	c_noccP|CpG
0.029	MCF-7	c_noccP|CpG
0.01	MCF-7	c_noccP|CpG
0	MCF-7	c_noccP|CpG
0.762	MCF-7	c_noccP|CpG
0.422	MCF-7	c_noccP|CpG
0.306	MCF-7	c_noccP|CpG
0.088	MCF-7	c_noccP|CpG
0.427	MCF-7	c_noccP|CpG
0.047	MCF-7	c_noccP|CpG
0.487	MCF-7	c_noccP|CpG
0.006	MCF-7	c_noccP|CpG
0.079	MCF-7	c_noccP|CpG
0.235	MCF-7	c_noccP|CpG
0.861	MCF-7	c_noccP|CpG
0.152	MCF-7	c_noccP|CpG
0.596	MCF-7	c_noccP|CpG
0.045	MCF-7	c_noccP|CpG
0.108	MCF-7	c_noccP|CpG
0.037	MCF-7	c_noccP|CpG
0.753	MCF-7	c_noccP|CpG
0.915	MCF-7	c_noccP|CpG
0.204	MCF-7	c_noccP|CpG
0.002	MCF-7	c_noccP|CpG
0.09	MCF-7	c_noccP|CpG
0.694	MCF-7	c_noccP|CpG
0.946	MCF-7	c_noccP|CpG
0.12	MCF-7	c_noccP|CpG
0.143	MCF-7	c_noccP|CpG
0.894	MCF-7	c_noccP|CpG
0.265	MCF-7	c_noccP|CpG
0.004	MCF-7	c_noccP|CpG
0.01	MCF-7	c_noccP|CpG
0.139	MCF-7	c_noccP|CpG
0.073	MCF-7	c_noccP|CpG
0.747	MCF-7	c_noccP|CpG
0.047	MCF-7	c_noccP|CpG
0.658	MCF-7	c_noccP|CpG
0.663	MCF-7	c_noccP|CpG
0.505	MCF-7	c_noccP|CpG
0.439	MCF-7	c_noccP|CpG
0.487	MCF-7	c_noccP|CpG
0.541	MCF-7	c_noccP|CpG
1	MCF-7	c_noccP|CpG
0.61	MCF-7	c_noccP|CpG
0.978	MCF-7	c_noccP|CpG
0.041	MCF-7	c_noccP|CpG
0.486	MCF-7	c_noccP|CpG
0.151	MCF-7	c_noccP|CpG
0.743	MCF-7	c_noccP|CpG
0.824	MCF-7	c_noccP|CpG
0.503	MCF-7	c_noccP|CpG
0.231	MCF-7	c_noccP|CpG
0.181	MCF-7	c_noccP|CpG
0.145	MCF-7	c_noccP|CpG
0.065	MCF-7	c_noccP|CpG
0.063	MCF-7	c_noccP|CpG
0.959	MCF-7	c_noccP|CpG
0.969	MCF-7	c_noccP|CpG
0.016	MCF-7	c_noccP|CpG
0.063	MCF-7	c_noccP|CpG
0.157	MCF-7	c_noccP|CpG
0.1	MCF-7	c_noccP|CpG
0.585	MCF-7	c_noccP|CpG
0.151	MCF-7	c_noccP|CpG
1	MCF-7	c_noccP|CpG
0.745	MCF-7	c_noccP|CpG
0.078	MCF-7	c_noccP|CpG
0.193	MCF-7	c_noccP|CpG
0.037	MCF-7	c_noccP|CpG
0.151	MCF-7	c_noccP|CpG
0.395	MCF-7	c_noccP|CpG
0.17	MCF-7	c_noccP|CpG
0.112	MCF-7	c_noccP|CpG
0.254	MCF-7	c_noccP|CpG
0.884	MCF-7	c_noccP|CpG
0.871	MCF-7	c_noccP|CpG
0.175	MCF-7	c_noccP|CpG
0.192	MCF-7	c_noccP|CpG
0.122	MCF-7	c_noccP|CpG
0.157	MCF-7	c_noccP|CpG
0.916	MCF-7	c_noccP|CpG
0.238	MCF-7	c_noccP|CpG
0.959	MCF-7	c_noccP|CpG
0.184	MCF-7	c_noccP|CpG
0	MCF-7	c_noccP|CpG
0.045	MCF-7	c_noccP|CpG
0.319	MCF-7	c_noccP|CpG
0.167	MCF-7	c_noccP|CpG
0.194	MCF-7	c_noccP|CpG
0.855	MCF-7	c_noccP|CpG
0.133	MCF-7	c_noccP|CpG
0.245	MCF-7	c_noccP|CpG
1	MCF-7	c_noccP|CpG
0.057	MCF-7	c_noccP|CpG
0.022	MCF-7	c_noccP|CpG
0.89	MCF-7	c_noccP|CpG
0.859	MCF-7	c_noccP|CpG
0.155	MCF-7	c_noccP|CpG
0.345	MCF-7	c_noccP|CpG
0.993	MCF-7	c_noccP|CpG
0	MCF-7	c_noccP|CpG
0.022	MCF-7	c_noccP|CpG
0.901	MCF-7	c_noccP|CpG
0.055	MCF-7	c_noccP|CpG
0.635	MCF-7	c_noccP|CpG
0.08	MCF-7	c_noccP|CpG
0.11	MCF-7	c_noccP|CpG
0.918	MCF-7	c_noccP|CpG
0.078	MCF-7	c_noccP|CpG
0.116	MCF-7	c_noccP|CpG
0.213	MCF-7	c_noccP|CpG
0.067	MCF-7	c_noccP|CpG
0.988	MCF-7	c_noccP|CpG
0.618	MCF-7	c_noccP|CpG
0.186	MCF-7	c_noccP|CpG
0.039	MCF-7	c_noccP|CpG
0.106	MCF-7	c_noccP|CpG
0.002	MCF-7	c_noccP|CpG
0.655	MCF-7	c_noccP|CpG
0.249	MCF-7	c_noccP|CpG
0.779	MCF-7	c_noccP|CpG
0.102	MCF-7	c_noccP|CpG
0.324	MCF-7	c_noccP|CpG
0	MCF-7	c_noccP|CpG
0.012	MCF-7	c_noccP|CpG
0.304	MCF-7	c_noccP|CpG
0.01	MCF-7	c_noccP|CpG
0.12	MCF-7	c_noccP|CpG
0.318	MCF-7	c_noccP|CpG
0.073	MCF-7	c_noccP|CpG
0.109	MCF-7	c_noccP|CpG
0.037	MCF-7	c_noccP|CpG
0.651	MCF-7	c_noccP|CpG
0.586	MCF-7	c_noccP|CpG
0.452	MCF-7	c_noccP|CpG
0.749	MCF-7	c_noccP|CpG
0.545	MCF-7	c_noccP|CpG
0.01	MCF-7	c_noccP|CpG
0.828	MCF-7	c_noccP|CpG
0.28	MCF-7	c_noccP|CpG
0.184	MCF-7	c_noccP|CpG
0.995	MCF-7	c_noccP|CpG
0.894	MCF-7	c_noccP|CpG
0.195	MCF-7	c_noccP|CpG
0.029	MCF-7	c_noccP|CpG
0.354	MCF-7	c_noccP|CpG
0.255	MCF-7	c_noccP|CpG
0.268	MCF-7	c_noccP|CpG
0.012	MCF-7	c_noccP|CpG
0.324	MCF-7	c_noccP|CpG
0.345	MCF-7	c_noccP|CpG
0.48	MCF-7	c_noccP|CpG
0.82	MCF-7	c_noccP|CpG
0.41	MCF-7	c_noccP|CpG
0.061	MCF-7	c_noccP|CpG
0.263	MCF-7	c_noccP|CpG
0.02	MCF-7	c_noccP|CpG
0.124	MCF-7	c_noccP|CpG
0.039	MCF-7	c_noccP|CpG
0.082	MCF-7	c_noccP|CpG
0.186	MCF-7	c_noccP|CpG
0.261	MCF-7	c_noccP|CpG
0.484	MCF-7	c_noccP|CpG
0.004	MCF-7	c_noccP|CpG
0.918	MCF-7	c_noccP|CpG
0.141	MCF-7	c_noccP|CpG
0.049	MCF-7	c_noccP|CpG
0.531	MCF-7	c_noccP|CpG
0.08	MCF-7	c_noccP|CpG
0.17	MCF-7	c_noccP|CpG
0.088	MCF-7	c_noccP|CpG
0.053	MCF-7	c_noccP|CpG
0.974	MCF-7	c_noccP|CpG
0.673	MCF-7	c_noccP|CpG
0.288	MCF-7	c_noccP|CpG
0.603	MCF-7	c_noccP|CpG
0.18	MCF-7	c_noccP|CpG
0.98	MCF-7	c_noccP|CpG
0.192	MCF-7	c_noccP|CpG
0.057	MCF-7	c_noccP|CpG
0.071	MCF-7	c_noccP|CpG
0.358	MCF-7	c_noccP|CpG
0.806	MCF-7	c_noccP|CpG
0.791	MCF-7	c_noccP|CpG
0.764	MCF-7	c_noccP|CpG
0.061	MCF-7	c_noccP|CpG
0.108	MCF-7	c_noccP|CpG
0.143	MCF-7	c_noccP|CpG
0.024	MCF-7	c_noccP|CpG
0.02	MCF-7	c_noccP|CpG
0.339	MCF-7	c_noccP|CpG
0.065	MCF-7	c_noccP|CpG
0.116	MCF-7	c_noccP|CpG
0.263	MCF-7	c_noccP|CpG
0.216	MCF-7	c_noccP|CpG
0.686	MCF-7	c_noccP|CpG
0.071	MCF-7	c_noccP|CpG
0.494	MCF-7	c_noccP|CpG
0.467	MCF-7	c_noccP|CpG
0.796	MCF-7	c_noccP|CpG
0.398	MCF-7	c_noccP|CpG
0.302	MCF-7	c_noccP|CpG
0.336	MCF-7	c_noccP|CpG
0.106	MCF-7	c_noccP|CpG
0.196	MCF-7	c_noccP|CpG
0	MCF-7	c_noccP|CpG
0.2	MCF-7	c_noccP|CpG
0.247	MCF-7	c_noccP|CpG
0.035	MCF-7	c_noccP|CpG
0.208	MCF-7	c_noccP|CpG
0.016	MCF-7	c_noccP|CpG
0.173	MCF-7	c_noccP|CpG
0.388	MCF-7	c_noccP|CpG
0.161	MCF-7	c_noccP|CpG
0.149	MCF-7	c_noccP|CpG
0.141	MCF-7	c_noccP|CpG
0.253	MCF-7	c_noccP|CpG
0.15	MCF-7	c_noccP|CpG
0.027	MCF-7	c_noccP|CpG
0.073	MCF-7	c_noccP|CpG
0.95	MCF-7	c_noccP|CpG
0.44	MCF-7	c_noccP|CpG
0.169	MCF-7	c_noccP|CpG
0.493	MCF-7	c_noccP|CpG
0.014	MCF-7	c_noccP|CpG
0.251	MCF-7	c_noccP|CpG
0.088	MCF-7	c_noccP|CpG
0.104	MCF-7	c_noccP|CpG
0.614	MCF-7	c_noccP|CpG
0.039	MCF-7	c_noccP|CpG
0.293	MCF-7	c_noccP|CpG
0.053	MCF-7	c_noccP|CpG
0.141	MCF-7	c_noccP|CpG
0.024	MCF-7	c_noccP|CpG
0	MCF-7	c_noccP|CpG
0.702	MCF-7	c_noccP|CpG
0.037	MCF-7	c_noccP|CpG
0.145	MCF-7	c_noccP|CpG
0.033	MCF-7	c_noccP|CpG
0.116	MCF-7	c_noccP|CpG
0.316	MCF-7	c_noccP|CpG
0.069	MCF-7	c_noccP|CpG
0.231	MCF-7	c_noccP|CpG
0.002	MCF-7	c_noccP|CpG
0.334	MCF-7	c_noccP|CpG
0.66	MCF-7	c_noccP|CpG
0.029	MCF-7	c_noccP|CpG
0.402	MCF-7	c_noccP|CpG
0.179	MCF-7	c_noccP|CpG
0	MCF-7	c_noccP|CpG
0.685	MCF-7	c_noccP|CpG
0.12	MCF-7	c_noccP|CpG
0.974	MCF-7	c_noccP|CpG
0.124	MCF-7	c_noccP|CpG
0.147	MCF-7	c_noccP|CpG
0.339	MCF-7	c_noccP|CpG
1	MCF-7	c_noccP|CpG
0.998	MCF-7	c_noccP|CpG
0.23	MCF-7	c_noccP|CpG
0.751	MCF-7	c_noccP|CpG
0.106	MCF-7	c_noccP|CpG
0.324	MCF-7	c_noccP|CpG
0.51	MCF-7	c_noccP|CpG
0.153	MCF-7	c_noccP|CpG
0.292	MCF-7	c_noccP|CpG
0.156	MCF-7	c_noccP|CpG
0.322	MCF-7	c_noccP|CpG
0.739	MCF-7	c_noccP|CpG
0.002	MCF-7	c_noccP|CpG
0.365	MCF-7	c_noccP|CpG
0.993	MCF-7	c_noccP|CpG
0.458	MCF-7	c_noccP|CpG
0.352	MCF-7	c_noccP|CpG
0.131	MCF-7	c_noccP|CpG
0.235	MCF-7	c_noccP|CpG
0.898	MCF-7	c_noccP|CpG
0.159	MCF-7	c_noccP|CpG
0.989	MCF-7	c_noccP|CpG
0.385	MCF-7	c_noccP|CpG
0.496	MCF-7	c_noccP|CpG
0.81	MCF-7	c_noccP|CpG
0.98	MCF-7	c_noccP|CpG
0.867	MCF-7	c_noccP|CpG
0.21	MCF-7	c_noccP|CpG
0.522	MCF-7	c_noccP|CpG
0.212	MCF-7	c_noccP|CpG
0.686	MCF-7	c_noccP|CpG
0	MCF-7	c_noccP|CpG
0.02	MCF-7	c_noccP|CpG
0.114	MCF-7	c_noccP|CpG
0.776	MCF-7	c_noccP|CpG
0.194	MCF-7	c_noccP|CpG
0.057	MCF-7	c_noccP|CpG
0.773	MCF-7	c_noccP|CpG
0.4	MCF-7	c_noccP|CpG
0.137	MCF-7	c_noccP|CpG
0.182	MCF-7	c_noccP|CpG
0.345	MCF-7	c_noccP|CpG
0.002	MCF-7	c_noccP|CpG
0.316	MCF-7	c_noccP|CpG
0.324	MCF-7	c_noccP|CpG
0.854	MCF-7	c_noccP|CpG
0.094	MCF-7	c_noccP|CpG
0.004	MCF-7	c_noccP|CpG
0.867	MCF-7	c_noccP|CpG
0.779	MCF-7	c_noccP|CpG
0.129	MCF-7	c_noccP|CpG
0	MCF-7	c_noccP|CpG
0.22	MCF-7	c_noccP|CpG
0.004	MCF-7	c_noccP|CpG
0.308	MCF-7	c_noccP|CpG
0.59	MCF-7	c_noccP|CpG
0.159	MCF-7	c_noccP|CpG
0.043	MCF-7	c_noccP|CpG
0.959	MCF-7	c_noccP|CpG
0.27	MCF-7	c_noccP|CpG
0.037	MCF-7	c_noccP|CpG
0.898	MCF-7	c_noccP|CpG
0.139	MCF-7	c_noccP|CpG
0	MCF-7	c_noccP|CpG
0.784	MCF-7	c_noccP|CpG
0.85	MCF-7	c_noccP|CpG
0.078	MCF-7	c_noccP|CpG
0.139	MCF-7	c_noccP|CpG
0.5	MCF-7	c_noccP|CpG
0.039	MCF-7	c_noccP|CpG
0.939	MCF-7	c_noccP|CpG
0.006	MCF-7	c_noccP|CpG
0.082	MCF-7	c_noccP|CpG
0.361	MCF-7	c_noccP|CpG
0.301	MCF-7	c_noccP|CpG
0	MCF-7	c_noccP|CpG
0.037	MCF-7	c_noccP|CpG
0.939	MCF-7	c_noccP|CpG
0.892	MCF-7	c_noccP|CpG
0.986	MCF-7	c_noccP|CpG
0.157	MCF-7	c_noccP|CpG
0.029	MCF-7	c_noccP|CpG
0.973	MCF-7	c_noccP|CpG
0.966	MCF-7	c_noccP|CpG
0.694	MCF-7	c_noccP|CpG
0.008	MCF-7	c_noccP|CpG
0.884	MCF-7	c_noccP|CpG
0.178	MCF-7	c_noccP|CpG
0.124	MCF-7	c_noccP|CpG
0.016	MCF-7	c_noccP|CpG
0.212	MCF-7	c_noccP|CpG
0.24	MCF-7	c_noccP|CpG
0.873	MCF-7	c_noccP|CpG
0.008	MCF-7	c_noccP|CpG
0.85	MCF-7	c_noccP|CpG
0.541	MCF-7	c_noccP|CpG
0.161	MCF-7	c_noccP|CpG
0.008	MCF-7	c_noccP|CpG
0.006	MCF-7	c_noccP|CpG
0.02	MCF-7	c_noccP|CpG
0.129	MCF-7	c_noccP|CpG
0.501	MCF-7	c_noccP|CpG
0.031	MCF-7	c_noccP|CpG
0.088	MCF-7	c_noccP|CpG
0.068	MCF-7	c_noccP|CpG
0.204	MCF-7	c_noccP|CpG
0.088	MCF-7	c_noccP|CpG
0.002	MCF-7	c_noccP|CpG
0.363	MCF-7	c_noccP|CpG
0.006	MCF-7	c_noccP|CpG
0.859	MCF-7	c_noccP|CpG
0.247	MCF-7	c_noccP|CpG
0.016	MCF-7	c_noccP|CpG
1	MCF-7	c_noccP|CpG
0.206	MCF-7	c_noccP|CpG
0.267	MCF-7	c_noccP|CpG
0.286	MCF-7	c_noccP|CpG
0.882	MCF-7	c_noccP|CpG
0.006	MCF-7	c_noccP|CpG
0.092	MCF-7	c_noccP|CpG
0	MCF-7	c_noccP|CpG
0.763	MCF-7	c_noccP|CpG
0.102	MCF-7	c_noccP|CpG
0.516	MCF-7	c_noccP|CpG
0.078	MCF-7	c_noccP|CpG
0.008	MCF-7	c_noccP|CpG
0.697	MCF-7	c_noccP|CpG
0.047	MCF-7	c_noccP|CpG
0.079	MCF-7	c_noccP|CpG
0.039	MCF-7	c_noccP|CpG
0.041	MCF-7	c_noccP|CpG
0.198	MCF-7	c_noccP|CpG
0.37	MCF-7	c_noccP|CpG
0.071	MCF-7	c_noccP|CpG
0.002	MCF-7	c_noccP|CpG
0.086	MCF-7	c_noccP|CpG
0.102	MCF-7	c_noccP|CpG
0.177	MCF-7	c_noccP|CpG
0.352	MCF-7	c_noccP|CpG
0.601	MCF-7	c_noccP|CpG
0.99	MCF-7	c_noccP|CpG
0.727	MCF-7	c_noccP|CpG
0.051	MCF-7	c_noccP|CpG
0.463	MCF-7	c_noccP|CpG
0.63	MCF-7	c_noccP|CpG
0.737	MCF-7	c_noccP|CpG
0.175	MCF-7	c_noccP|CpG
0.222	MCF-7	c_noccP|CpG
0.086	MCF-7	c_noccP|CpG
1	MCF-7	c_noccP|CpG
0.985	MCF-7	c_noccP|CpG
0.018	MCF-7	c_noccP|CpG
0.033	MCF-7	c_noccP|CpG
0.016	MCF-7	c_noccP|CpG
0.997	MCF-7	c_noccP|CpG
0.118	MCF-7	c_noccP|CpG
0.284	MCF-7	c_noccP|CpG
0.188	MCF-7	c_noccP|CpG
0.811	MCF-7	c_noccP|CpG
0.647	MCF-7	c_noccP|CpG
0.122	MCF-7	c_noccP|CpG
0.068	MCF-7	c_noccP|CpG
0.188	MCF-7	c_noccP|CpG
0.22	MCF-7	c_noccP|CpG
0.908	MCF-7	c_noccP|CpG
0.449	MCF-7	c_noccP|CpG
0.063	MCF-7	c_noccP|CpG
0.08	MCF-7	c_noccP|CpG
0.735	MCF-7	c_noccP|CpG
0.124	MCF-7	c_noccP|CpG
0.027	MCF-7	c_noccP|CpG
0.878	MCF-7	c_noccP|CpG
0.179	MCF-7	c_noccP|CpG
0.449	MCF-7	c_noccP|CpG
0.356	MCF-7	c_noccP|CpG
0.168	MCF-7	c_noccP|CpG
0.543	MCF-7	c_noccP|CpG
0.098	MCF-7	c_noccP|CpG
0.649	MCF-7	c_noccP|CpG
0.352	MCF-7	c_noccP|CpG
0.131	MCF-7	c_noccP|CpG
0.071	MCF-7	c_noccP|CpG
0.767	MCF-7	c_noccP|CpG
0	MCF-7	c_noccP|CpG
0.412	MCF-7	c_noccP|CpG
0.192	MCF-7	c_noccP|CpG
0.129	MCF-7	c_noccP|CpG
0.016	MCF-7	c_noccP|CpG
0.063	MCF-7	c_noccP|CpG
0.118	MCF-7	c_noccP|CpG
0.571	MCF-7	c_noccP|CpG
0.59	MCF-7	c_noccP|CpG
0.11	MCF-7	c_noccP|CpG
0.886	MCF-7	c_noccP|CpG
0.673	MCF-7	c_noccP|CpG
0.589	MCF-7	c_noccP|CpG
0.718	MCF-7	c_noccP|CpG
0.378	MCF-7	c_noccP|CpG
0.476	MCF-7	c_noccP|CpG
0.236	MCF-7	c_noccP|CpG
0.343	MCF-7	c_noccP|CpG
0.698	MCF-7	c_noccP|CpG
0.098	MCF-7	c_noccP|CpG
0.255	MCF-7	c_noccP|CpG
0.993	MCF-7	c_noccP|CpG
0.229	MCF-7	c_noccP|CpG
0.018	MCF-7	c_noccP|CpG
0	MCF-7	c_noccP|CpG
0.531	MCF-7	c_noccP|CpG
0.488	MCF-7	c_noccP|CpG
0.182	MCF-7	c_noccP|CpG
0.778	MCF-7	c_noccP|CpG
0.351	MCF-7	c_noccP|CpG
0.932	MCF-7	c_noccP|CpG
0.107	MCF-7	c_noccP|CpG
0.288	MCF-7	c_noccP|CpG
0.855	MCF-7	c_noccP|CpG
0.01	MCF-7	c_noccP|CpG
0.078	MCF-7	c_noccP|CpG
0.159	MCF-7	c_noccP|CpG
0.111	MCF-7	c_noccP|CpG
0.504	MCF-7	c_noccP|CpG
0.98	MCF-7	c_noccP|CpG
0.317	MCF-7	c_noccP|CpG
0.28	MCF-7	c_noccP|CpG
0.824	MCF-7	c_noccP|CpG
0.129	MCF-7	c_noccP|CpG
0.801	MCF-7	c_noccP|CpG
0.122	MCF-7	c_noccP|CpG
0.1	MCF-7	c_noccP|CpG
0.039	MCF-7	c_noccP|CpG
0.047	MCF-7	c_noccP|CpG
0.002	MCF-7	c_noccP|CpG
0.104	MCF-7	c_noccP|CpG
0.22	MCF-7	c_noccP|CpG
0.302	MCF-7	c_noccP|CpG
0.239	MCF-7	c_noccP|CpG
0.306	MCF-7	c_noccP|CpG
0.02	MCF-7	c_noccP|CpG
0.152	MCF-7	c_noccP|CpG
0.202	MCF-7	c_noccP|CpG
0.548	MCF-7	c_noccP|CpG
0.535	MCF-7	c_noccP|CpG
0.006	MCF-7	c_noccP|CpG
0.161	MCF-7	c_noccP|CpG
0.316	MCF-7	c_noccP|CpG
0.016	MCF-7	c_noccP|CpG
0.098	MCF-7	c_noccP|CpG
0.127	MCF-7	c_noccP|CpG
0.542	MCF-7	c_noccP|CpG
0.071	MCF-7	c_noccP|CpG
0.057	MCF-7	c_noccP|CpG
0.024	MCF-7	c_noccP|CpG
0.09	MCF-7	c_noccP|CpG
0.118	MCF-7	c_noccP|CpG
0.082	MCF-7	c_noccP|CpG
0.027	MCF-7	c_noccP|CpG
0.124	MCF-7	c_noccP|CpG
0.147	MCF-7	c_noccP|CpG
0.212	MCF-7	c_noccP|CpG
0	MCF-7	c_noccP|CpG
0.449	MCF-7	c_noccP|CpG
0.067	MCF-7	c_noccP|CpG
0	MCF-7	c_noccP|CpG
0.171	MCF-7	c_noccP|CpG
0.322	MCF-7	c_noccP|CpG
0.559	MCF-7	c_noccP|CpG
0.012	MCF-7	c_noccP|CpG
0.345	MCF-7	c_noccP|CpG
0.055	MCF-7	c_noccP|CpG
0.327	MCF-7	c_noccP|CpG
0.154	MCF-7	c_noccP|CpG
0.309	MCF-7	c_noccP|CpG
0.37	MCF-7	c_noccP|CpG
0.08	MCF-7	c_noccP|CpG
0.192	MCF-7	c_noccP|CpG
0.194	MCF-7	c_noccP|CpG
0.367	MCF-7	c_noccP|CpG
0.227	MCF-7	c_noccP|CpG
0.047	MCF-7	c_noccP|CpG
0.07	MCF-7	c_noccP|CpG
0.295	MCF-7	c_noccP|CpG
0.041	MCF-7	c_noccP|CpG
0.32	MCF-7	c_noccP|CpG
0.02	MCF-7	c_noccP|CpG
0.39	MCF-7	c_noccP|CpG
0.68	MCF-7	c_noccP|CpG
0.22	MCF-7	c_noccP|CpG
0.787	MCF-7	c_noccP|CpG
0	MCF-7	c_noccP|CpG
0.108	MCF-7	c_noccP|CpG
0.234	MCF-7	c_noccP|CpG
0.596	MCF-7	c_noccP|CpG
0.469	MCF-7	c_noccP|CpG
0.071	MCF-7	c_noccP|CpG
0.173	MCF-7	c_noccP|CpG
0.767	MCF-7	c_noccP|CpG
0.118	MCF-7	c_noccP|CpG
0.129	MCF-7	c_noccP|CpG
0.008	MCF-7	c_noccP|CpG
0.329	MCF-7	c_noccP|CpG
0.893	MCF-7	c_noccP|CpG
0.127	MCF-7	c_noccP|CpG
0.176	MCF-7	c_noccP|CpG
0.258	MCF-7	c_noccP|CpG
0.592	MCF-7	c_noccP|CpG
0.19	MCF-7	c_noccP|CpG
1	MCF-7	c_noccP|CpG
0.444	MCF-7	c_noccP|CpG
0.333	MCF-7	c_noccP|CpG
0.137	MCF-7	c_noccP|CpG
0.888	MCF-7	c_noccP|CpG
0.281	MCF-7	c_noccP|CpG
0.096	MCF-7	c_noccP|CpG
0.601	MCF-7	c_noccP|CpG
0.161	MCF-7	c_noccP|CpG
0.014	MCF-7	c_noccP|CpG
0.049	MCF-7	c_noccP|CpG
0.398	MCF-7	c_noccP|CpG
0.073	MCF-7	c_noccP|CpG
0.437	MCF-7	c_noccP|CpG
0.086	MCF-7	c_noccP|CpG
0.222	MCF-7	c_noccP|CpG
0.02	MCF-7	c_noccP|CpG
0.574	MCF-7	c_noccP|CpG
0.751	MCF-7	c_noccP|CpG
0.006	MCF-7	c_noccP|CpG
0.133	MCF-7	c_noccP|CpG
0.39	MCF-7	c_noccP|CpG
0.229	MCF-7	c_noccP|CpG
0.872	MCF-7	c_noccP|CpG
0.098	MCF-7	c_noccP|CpG
0	MCF-7	c_noccP|CpG
0.359	MCF-7	c_noccP|CpG
0.583	MCF-7	c_noccP|CpG
0.4	MCF-7	c_noccP|CpG
0.337	MCF-7	c_noccP|CpG
0.096	MCF-7	c_noccP|CpG
0.065	MCF-7	c_noccP|CpG
0.004	MCF-7	c_noccP|CpG
0.934	MCF-7	c_noccP|CpG
0.186	MCF-7	c_noccP|CpG
0.5	MCF-7	c_noccP|CpG
0.039	MCF-7	c_noccP|CpG
0.027	MCF-7	c_noccP|CpG
0.422	MCF-7	c_noccP|CpG
0.153	MCF-7	c_noccP|CpG
0.505	MCF-7	c_noccP|CpG
0.265	MCF-7	c_noccP|CpG
0.426	MCF-7	c_noccP|CpG
0.618	MCF-7	c_noccP|CpG
0.1	MCF-7	c_noccP|CpG
0.19	MCF-7	c_noccP|CpG
0.415	MCF-7	c_noccP|CpG
0.037	MCF-7	c_noccP|CpG
0.383	MCF-7	c_noccP|CpG
0.333	MCF-7	c_noccP|CpG
0.088	MCF-7	c_noccP|CpG
0.429	MCF-7	c_noccP|CpG
0.603	MCF-7	c_noccP|CpG
0.155	MCF-7	c_noccP|CpG
1	MCF-7	c_noccP|CpG
0.98	MCF-7	c_noccP|CpG
0.086	MCF-7	c_noccP|CpG
0.008	MCF-7	c_noccP|CpG
0.536	MCF-7	c_noccP|CpG
0.433	MCF-7	c_noccP|CpG
0.733	MCF-7	c_noccP|CpG
0.398	MCF-7	c_noccP|CpG
0.047	MCF-7	c_noccP|CpG
0.249	MCF-7	c_noccP|CpG
0.016	MCF-7	c_noccP|CpG
0	MCF-7	c_noccP|CpG
0.668	MCF-7	c_noccP|CpG
0.429	MCF-7	c_noccP|CpG
0.041	MCF-7	c_noccP|CpG
0.171	MCF-7	c_noccP|CpG
0.316	MCF-7	c_noccP|CpG
0.533	MCF-7	c_noccP|CpG
0.76	MCF-7	c_noccP|CpG
0.102	MCF-7	c_noccP|CpG
0.004	MCF-7	c_noccP|CpG
0.689	MCF-7	c_noccP|CpG
0.008	MCF-7	c_noccP|CpG
0.628	MCF-7	c_noccP|CpG
0.571	MCF-7	c_noccP|CpG
0.088	MCF-7	c_noccP|CpG
0.441	MCF-7	c_noccP|CpG
0.339	MCF-7	c_noccP|CpG
0.306	MCF-7	c_noccP|CpG
0.194	MCF-7	c_noccP|CpG
0.286	MCF-7	c_noccP|CpG
0.096	MCF-7	c_noccP|CpG
0.635	MCF-7	c_noccP|CpG
0.743	MCF-7	c_noccP|CpG
0.229	MCF-7	c_noccP|CpG
0.51	MCF-7	c_noccP|CpG
0.402	MCF-7	c_noccP|CpG
0.388	MCF-7	c_noccP|CpG
0.24	MCF-7	c_noccP|CpG
0.049	MCF-7	c_noccP|CpG
0.094	MCF-7	c_noccP|CpG
0.186	MCF-7	c_noccP|CpG
0.271	MCF-7	c_noccP|CpG
0.324	MCF-7	c_noccP|CpG
0.265	MCF-7	c_noccP|CpG
0.196	MCF-7	c_noccP|CpG
0.622	MCF-7	c_noccP|CpG
0.322	MCF-7	c_noccP|CpG
0.002	MCF-7	c_noccP|CpG
0.667	MCF-7	c_noccP|CpG
0.065	MCF-7	c_noccP|CpG
0.773	MCF-7	c_noccP|CpG
0.517	MCF-7	c_noccP|CpG
0.096	MCF-7	c_noccP|CpG
0.297	MCF-7	c_noccP|CpG
0.057	MCF-7	c_noccP|CpG
0.215	MCF-7	c_noccP|CpG
0.061	MCF-7	c_noccP|CpG
0.022	MCF-7	c_noccP|CpG
0.057	MCF-7	c_noccP|CpG
0.567	MCF-7	c_noccP|CpG
0.268	MCF-7	c_noccP|CpG
0.584	MCF-7	c_noccP|CpG
0.733	MCF-7	c_noccP|CpG
0.442	MCF-7	c_noccP|CpG
0.787	MCF-7	c_noccP|CpG
0.98	MCF-7	c_noccP|CpG
0.79	MCF-7	c_noccP|CpG
0.106	MCF-7	c_noccP|CpG
0.167	MCF-7	c_noccP|CpG
0.679	MCF-7	c_noccP|CpG
0.171	MCF-7	c_noccP|CpG
0.857	MCF-7	c_noccP|CpG
0.129	MCF-7	c_noccP|CpG
0.008	MCF-7	c_noccP|CpG
0.469	MCF-7	c_noccP|CpG
0.045	MCF-7	c_noccP|CpG
0.031	MCF-7	c_noccP|CpG
0.096	MCF-7	c_noccP|CpG
0.635	MCF-7	c_noccP|CpG
0.44	MCF-7	c_noccP|CpG
0	MCF-7	c_noccP|CpG
0.62	MCF-7	c_noccP|CpG
0.467	MCF-7	c_noccP|CpG
0.149	MCF-7	c_noccP|CpG
0.263	MCF-7	c_noccP|CpG
0	MCF-7	c_noccP|CpG
0.298	MCF-7	c_noccP|CpG
0.304	MCF-7	c_noccP|CpG
0.09	MCF-7	c_noccP|CpG
0.018	MCF-7	c_noccP|CpG
0.098	MCF-7	c_noccP|CpG
0.041	MCF-7	c_noccP|CpG
0.151	MCF-7	c_noccP|CpG
0.012	MCF-7	c_noccP|CpG
0.245	MCF-7	c_noccP|CpG
0.227	MCF-7	c_noccP|CpG
0.431	MCF-7	c_noccP|CpG
0.155	MCF-7	c_noccP|CpG
0.061	MCF-7	c_noccP|CpG
0.086	MCF-7	c_noccP|CpG
0.161	MCF-7	c_noccP|CpG
0.375	MCF-7	c_noccP|CpG
0.059	MCF-7	c_noccP|CpG
0.499	MCF-7	c_noccP|CpG
0.022	MCF-7	c_noccP|CpG
0.243	MCF-7	c_noccP|CpG
0.279	MCF-7	c_noccP|CpG
0.241	MCF-7	c_noccP|CpG
0.145	MCF-7	c_noccP|CpG
0.249	MCF-7	c_noccP|CpG
0.169	MCF-7	c_noccP|CpG
0.002	MCF-7	c_noccP|CpG
0.65	MCF-7	c_noccP|CpG
0.236	MCF-7	c_noccP|CpG
0.456	MCF-7	c_noccP|CpG
0.347	MCF-7	c_noccP|CpG
0.422	MCF-7	c_noccP|CpG
0.169	MCF-7	c_noccP|CpG
0	MCF-7	c_noccP|CpG
0.776	MCF-7	c_noccP|CpG
0.059	MCF-7	c_noccP|CpG
0.222	MCF-7	c_noccP|CpG
0.392	MCF-7	c_noccP|CpG
0.002	MCF-7	c_noccP|CpG
0.043	MCF-7	c_noccP|CpG
0.088	MCF-7	c_noccP|CpG
0.712	MCF-7	c_noccP|CpG
0.141	MCF-7	c_noccP|CpG
0.022	MCF-7	c_noccP|CpG
0.807	MCF-7	c_noccP|CpG
0.194	MCF-7	c_noccP|CpG
0.022	MCF-7	c_noccP|CpG
1	MCF-7	c_noccP|CpG
0.447	MCF-7	c_noccP|CpG
0.557	MCF-7	c_noccP|CpG
0.069	MCF-7	c_noccP|CpG
0.562	MCF-7	c_noccP|CpG
0.041	MCF-7	c_noccP|CpG
0.687	MCF-7	c_noccP|CpG
0.231	MCF-7	c_noccP|CpG
0.088	MCF-7	c_noccP|CpG
0.082	MCF-7	c_noccP|CpG
0.031	MCF-7	c_noccP|CpG
0.245	MCF-7	c_noccP|CpG
0.104	MCF-7	c_noccP|CpG
0.096	MCF-7	c_noccP|CpG
0.824	MCF-7	c_noccP|CpG
0.382	MCF-7	c_noccP|CpG
0.378	MCF-7	c_noccP|CpG
0.988	MCF-7	c_noccP|CpG
0.8	MCF-7	c_noccP|CpG
0.147	MCF-7	c_noccP|CpG
0.433	MCF-7	c_noccP|CpG
0.202	MCF-7	c_noccP|CpG
0.62	MCF-7	c_noccP|CpG
0.135	MCF-7	c_noccP|CpG
0.065	MCF-7	c_noccP|CpG
0.2	MCF-7	c_noccP|CpG
0.11	MCF-7	c_noccP|CpG
0.283	MCF-7	c_noccP|CpG
0.222	MCF-7	c_noccP|CpG
0.286	MCF-7	c_noccP|CpG
0.822	MCF-7	c_noccP|CpG
0.901	MCF-7	c_noccP|CpG
0.832	MCF-7	c_noccP|CpG
0.603	MCF-7	c_noccP|CpG
0.39	MCF-7	c_noccP|CpG
0.108	MCF-7	c_noccP|CpG
0.084	MCF-7	c_noccP|CpG
0.497	MCF-7	c_noccP|CpG
0.271	MCF-7	c_noccP|CpG
0.404	MCF-7	c_noccP|CpG
0.182	MCF-7	c_noccP|CpG
0.175	MCF-7	c_noccP|CpG
0.77	MCF-7	c_noccP|CpG
0.094	MCF-7	c_noccP|CpG
0.078	MCF-7	c_noccP|CpG
0.311	MCF-7	c_noccP|CpG
0.045	MCF-7	c_noccP|CpG
0.365	MCF-7	c_noccP|CpG
0.104	MCF-7	c_noccP|CpG
0.31	MCF-7	c_noccP|CpG
0.215	MCF-7	c_noccP|CpG
0.122	MCF-7	c_noccP|CpG
0.983	MCF-7	c_noccP|CpG
0.133	MCF-7	c_noccP|CpG
0.864	MCF-7	c_noccP|CpG
0.646	MCF-7	c_noccP|CpG
0.004	MCF-7	c_noccP|CpG
0.049	MCF-7	c_noccP|CpG
0.918	MCF-7	c_noccP|CpG
0.202	MCF-7	c_noccP|CpG
0.635	MCF-7	c_noccP|CpG
0.204	MCF-7	c_noccP|CpG
0.151	MCF-7	c_noccP|CpG
0.194	MCF-7	c_noccP|CpG
0.32	MCF-7	c_noccP|CpG
0.211	MCF-7	c_noccP|CpG
0.222	MCF-7	c_noccP|CpG
0.116	MCF-7	c_noccP|CpG
0.014	MCF-7	c_noccP|CpG
0.975	MCF-7	c_noccP|CpG
0.004	MCF-7	c_noccP|CpG
0.297	MCF-7	c_noccP|CpG
0.473	MCF-7	c_noccP|CpG
0.107	MCF-7	c_noccP|CpG
0.361	MCF-7	c_noccP|CpG
0.19	MCF-7	c_noccP|CpG
0.375	MCF-7	c_noccP|CpG
0.444	MCF-7	c_noccP|CpG
0.602	MCF-7	c_noccP|CpG
0.161	MCF-7	c_noccP|CpG
0	MCF-7	c_noccP|CpG
0.306	MCF-7	c_noccP|CpG
0.49	MCF-7	c_noccP|CpG
0.111	MCF-7	c_noccP|CpG
0.122	MCF-7	c_noccP|CpG
0.737	MCF-7	c_noccP|CpG
0.004	MCF-7	c_noccP|CpG
1	MCF-7	c_noccP|CpG
0.49	MCF-7	c_noccP|CpG
0.265	MCF-7	c_noccP|CpG
0.7	MCF-7	c_noccP|CpG
0.096	MCF-7	c_noccP|CpG
0.067	MCF-7	c_noccP|CpG
0.167	MCF-7	c_noccP|CpG
0.049	MCF-7	c_noccP|CpG
0.508	MCF-7	c_noccP|CpG
0.029	MCF-7	c_noccP|CpG
0.21	MCF-7	c_noccP|CpG
0.161	MCF-7	c_noccP|CpG
0.166	MCF-7	c_noccP|CpG
0.313	MCF-7	c_noccP|CpG
0.193	MCF-7	c_noccP|CpG
0.643	MCF-7	c_noccP|CpG
0.398	MCF-7	c_noccP|CpG
0.095	MCF-7	c_noccP|CpG
0.514	MCF-7	c_noccP|CpG
0.133	MCF-7	c_noccP|CpG
0.692	MCF-7	c_noccP|CpG
0.662	MCF-7	c_noccP|CpG
0.357	MCF-7	c_noccP|CpG
0.092	MCF-7	c_noccP|CpG
0.039	MCF-7	c_noccP|CpG
0.004	MCF-7	c_noccP|CpG
0.603	MCF-7	c_noccP|CpG
0.206	MCF-7	c_noccP|CpG
0.159	MCF-7	c_noccP|CpG
0	MCF-7	c_noccP|CpG
0.196	MCF-7	c_noccP|CpG
0.057	MCF-7	c_noccP|CpG
0.447	MCF-7	c_noccP|CpG
0.035	MCF-7	c_noccP|CpG
0.053	MCF-7	c_noccP|CpG
0.288	MCF-7	c_noccP|CpG
0.811	MCF-7	c_noccP|CpG
0.086	MCF-7	c_noccP|CpG
0.073	MCF-7	c_noccP|CpG
0.51	MCF-7	c_noccP|CpG
0.184	MCF-7	c_noccP|CpG
0.167	MCF-7	c_noccP|CpG
0.147	MCF-7	c_noccP|CpG
0.016	MCF-7	c_noccP|CpG
0.994	MCF-7	c_noccP|CpG
0.004	MCF-7	c_noccP|CpG
0.283	MCF-7	c_noccP|CpG
0.1	MCF-7	c_noccP|CpG
0.05	MCF-7	c_noccP|CpG
0.459	MCF-7	c_noccP|CpG
0.163	MCF-7	c_noccP|CpG
0.612	MCF-7	c_noccP|CpG
0.002	MCF-7	c_noccP|CpG
0.896	MCF-7	c_noccP|CpG
0.222	MCF-7	c_noccP|CpG
0.288	MCF-7	c_noccP|CpG
0.278	MCF-7	c_noccP|CpG
0.624	MCF-7	c_noccP|CpG
0.504	MCF-7	c_noccP|CpG
0.439	MCF-7	c_noccP|CpG
0.4	MCF-7	c_noccP|CpG
0.644	MCF-7	c_noccP|CpG
0.643	MCF-7	c_noccP|CpG
0.689	MCF-7	c_noccP|CpG
0.124	MCF-7	c_noccP|CpG
0.963	MCF-7	c_noccP|CpG
0.414	MCF-7	c_noccP|CpG
0.035	MCF-7	c_noccP|CpG
0.27	MCF-7	c_noccP|CpG
0.178	MCF-7	c_noccP|CpG
0.193	MCF-7	c_noccP|CpG
0.002	MCF-7	c_noccP|CpG
0.288	MCF-7	c_noccP|CpG
0.598	MCF-7	c_noccP|CpG
0.194	MCF-7	c_noccP|CpG
0.758	MCF-7	c_noccP|CpG
0.054	MCF-7	c_noccP|CpG
0.86	MCF-7	c_noccP|CpG
0.069	MCF-7	c_noccP|CpG
0.263	MCF-7	c_noccP|CpG
0.857	MCF-7	c_noccP|CpG
0.227	MCF-7	c_noccP|CpG
0	MCF-7	c_noccP|CpG
0.061	MCF-7	c_noccP|CpG
0.351	MCF-7	c_noccP|CpG
0	MCF-7	c_noccP|CpG
0.769	MCF-7	c_noccP|CpG
0.915	MCF-7	c_noccP|CpG
0.027	MCF-7	c_noccP|CpG
0.193	MCF-7	c_noccP|CpG
0.12	MCF-7	c_noccP|CpG
0.002	MCF-7	c_noccP|CpG
0.016	MCF-7	c_noccP|CpG
0.729	MCF-7	c_noccP|CpG
0.58	MCF-7	c_noccP|CpG
0.053	MCF-7	c_noccP|CpG
0.118	MCF-7	c_noccP|CpG
0.331	MCF-7	c_noccP|CpG
0.153	MCF-7	c_noccP|CpG
0.349	MCF-7	c_noccP|CpG
0.01	MCF-7	c_noccP|CpG
0.139	MCF-7	c_noccP|CpG
0.862	MCF-7	c_noccP|CpG
0.202	MCF-7	c_noccP|CpG
0.088	MCF-7	c_noccP|CpG
0.002	MCF-7	c_noccP|CpG
0.175	MCF-7	c_noccP|CpG
0.004	MCF-7	c_noccP|CpG
0.09	MCF-7	c_noccP|CpG
0.104	MCF-7	c_noccP|CpG
0.237	MCF-7	c_noccP|CpG
0.086	MCF-7	c_noccP|CpG
0.031	MCF-7	c_noccP|CpG
0.061	MCF-7	c_noccP|CpG
0.045	MCF-7	c_noccP|CpG
0.111	MCF-7	c_noccP|CpG
0.053	MCF-7	c_noccP|CpG
0.108	MCF-7	c_noccP|CpG
0.463	MCF-7	c_noccP|CpG
0.444	MCF-7	c_noccP|CpG
0.331	MCF-7	c_noccP|CpG
0.022	MCF-7	c_noccP|CpG
0.883	MCF-7	c_noccP|CpG
0.166	MCF-7	c_noccP|CpG
1	MCF-7	c_noccP|CpG
0.057	MCF-7	c_noccP|CpG
0.09	MCF-7	c_noccP|CpG
0	MCF-7	c_noccP|CpG
0.38	MCF-7	c_noccP|CpG
0.653	MCF-7	c_noccP|CpG
0.037	MCF-7	c_noccP|CpG
0.22	MCF-7	c_noccP|CpG
0.022	MCF-7	c_noccP|CpG
0.163	MCF-7	c_noccP|CpG
0.204	MCF-7	c_noccP|CpG
0.037	MCF-7	c_noccP|CpG
0.053	MCF-7	c_noccP|CpG
0.088	MCF-7	c_noccP|CpG
0.864	MCF-7	c_noccP|CpG
0.1	MCF-7	c_noccP|CpG
0.21	MCF-7	c_noccP|CpG
0.959	MCF-7	c_noccP|CpG
0.124	MCF-7	c_noccP|CpG
0.188	MCF-7	c_noccP|CpG
0	MCF-7	c_noccP|CpG
0.584	MCF-7	c_noccP|CpG
0.413	MCF-7	c_noccP|CpG
0.254	MCF-7	c_noccP|CpG
0	MCF-7	c_noccP|CpG
0	MCF-7	c_noccP|CpG
0.022	MCF-7	c_noccP|CpG
0.278	MCF-7	c_noccP|CpG
0.473	MCF-7	c_noccP|CpG
0.685	MCF-7	c_noccP|CpG
0.974	MCF-7	c_noccP|CpG
0.663	MCF-7	c_noccP|CpG
0.617	MCF-7	c_noccP|CpG
0.268	MCF-7	c_noccP|CpG
0.211	MCF-7	c_noccP|CpG
0.571	MCF-7	c_noccP|CpG
0.129	MCF-7	c_noccP|CpG
0	MCF-7	c_noccP|CpG
0.117	MCF-7	c_noccP|CpG
0.434	MCF-7	c_noccP|CpG
0.245	MCF-7	c_noccP|CpG
0.454	MCF-7	c_noccP|CpG
0.152	MCF-7	c_noccP|CpG
0.99	MCF-7	c_noccP|CpG
0.243	MCF-7	c_noccP|CpG
0.11	MCF-7	c_noccP|CpG
0.375	MCF-7	c_noccP|CpG
0.776	MCF-7	c_noccP|CpG
0.467	MCF-7	c_noccP|CpG
0.538	MCF-7	c_noccP|CpG
0.051	MCF-7	c_noccP|CpG
0.338	MCF-7	c_noccP|CpG
0.141	MCF-7	c_noccP|CpG
0.088	MCF-7	c_noccP|CpG
0.249	MCF-7	c_noccP|CpG
0.122	MCF-7	c_noccP|CpG
0.431	MCF-7	c_noccP|CpG
0	MCF-7	c_noccP|CpG
0.229	MCF-7	c_noccP|CpG
0.547	MCF-7	c_noccP|CpG
0.478	MCF-7	c_noccP|CpG
0.122	MCF-7	c_noccP|CpG
0.002	MCF-7	c_noccP|CpG
0.078	MCF-7	c_noccP|CpG
0.098	MCF-7	c_noccP|CpG
0.331	MCF-7	c_noccP|CpG
0.002	MCF-7	c_noccP|CpG
0.088	MCF-7	c_noccP|CpG
0.067	MCF-7	c_noccP|CpG
0.714	MCF-7	c_noccP|CpG
0.265	MCF-7	c_noccP|CpG
0.006	MCF-7	c_noccP|CpG
0.22	MCF-7	c_noccP|CpG
0.014	MCF-7	c_noccP|CpG
0.1	MCF-7	c_noccP|CpG
0.041	MCF-7	c_noccP|CpG
0.727	MCF-7	c_noccP|CpG
0.528	MCF-7	c_noccP|CpG
0.082	MCF-7	c_noccP|CpG
0.114	MCF-7	c_noccP|CpG
0.58	MCF-7	c_noccP|CpG
0.433	MCF-7	c_noccP|CpG
0.053	MCF-7	c_noccP|CpG
0.665	MCF-7	c_noccP|CpG
0.291	MCF-7	c_noccP|CpG
0.704	MCF-7	c_noccP|CpG
0.748	MCF-7	c_noccP|CpG
0.343	MCF-7	c_noccP|CpG
0.808	MCF-7	c_noccP|CpG
0.333	MCF-7	c_noccP|CpG
0.557	MCF-7	c_noccP|CpG
0.744	MCF-7	c_noccP|CpG
0.037	MCF-7	c_noccP|CpG
0.006	MCF-7	c_noccP|CpG
0.1	MCF-7	c_noccP|CpG
0.063	MCF-7	c_noccP|CpG
0.721	MCF-7	c_noccP|CpG
0.135	MCF-7	c_noccP|CpG
0.195	MCF-7	c_noccP|CpG
0.01	MCF-7	c_noccP|CpG
0.302	MCF-7	c_noccP|CpG
0.391	MCF-7	c_noccP|CpG
0.173	MCF-7	c_noccP|CpG
0.012	MCF-7	c_noccP|CpG
0.147	MCF-7	c_noccP|CpG
0.02	MCF-7	c_noccP|CpG
0.132	MCF-7	c_noccP|CpG
0.114	MCF-7	c_noccP|CpG
0.073	MCF-7	c_noccP|CpG
0.369	MCF-7	c_noccP|CpG
0.402	MCF-7	c_noccP|CpG
0.245	MCF-7	c_noccP|CpG
0.071	MCF-7	c_noccP|CpG
0.002	MCF-7	c_noccP|CpG
0.035	MCF-7	c_noccP|CpG
0.592	MCF-7	c_noccP|CpG
0.12	MCF-7	c_noccP|CpG
0.014	MCF-7	c_noccP|CpG
0.292	MCF-7	c_noccP|CpG
0.012	MCF-7	c_noccP|CpG
0.018	MCF-7	c_noccP|CpG
0.357	MCF-7	c_noccP|CpG
0	MCF-7	c_noccP|CpG
0.355	MCF-7	c_noccP|CpG
0.122	MCF-7	c_noccP|CpG
0.383	MCF-7	c_noccP|CpG
0.071	MCF-7	c_noccP|CpG
0.764	MCF-7	c_noccP|CpG
0.541	MCF-7	c_noccP|CpG
0.49	MCF-7	c_noccP|CpG
0.443	MCF-7	c_noccP|CpG
0	MCF-7	c_noccP|CpG
0.283	MCF-7	c_noccP|CpG
0.227	MCF-7	c_noccP|CpG
0.252	MCF-7	c_noccP|CpG
0.208	MCF-7	c_noccP|CpG
0.29	MCF-7	c_noccP|CpG
0.161	MCF-7	c_noccP|CpG
0.293	MCF-7	c_noccP|CpG
0.136	MCF-7	c_noccP|CpG
0.36	MCF-7	c_noccP|CpG
0	MCF-7	c_noccP|CpG
0.122	MCF-7	c_noccP|CpG
0.008	MCF-7	c_noccP|CpG
0.454	MCF-7	c_noccP|CpG
0	MCF-7	c_noccP|CpG
0.324	MCF-7	c_noccP|CpG
0.153	MCF-7	c_noccP|CpG
0.129	MCF-7	c_noccP|CpG
0.075	MCF-7	c_noccP|CpG
0.01	MCF-7	c_noccP|CpG
0.084	MCF-7	c_noccP|CpG
0.54	MCF-7	c_noccP|CpG
0.316	MCF-7	c_noccP|CpG
0.008	MCF-7	c_noccP|CpG
0.472	MCF-7	c_noccP|CpG
0.154	MCF-7	c_noccP|CpG
0.522	MCF-7	c_noccP|CpG
0.002	MCF-7	c_noccP|CpG
0.024	MCF-7	c_noccP|CpG
0.806	MCF-7	c_noccP|CpG
0.159	MCF-7	c_noccP|CpG
0.347	MCF-7	c_noccP|CpG
0.431	MCF-7	c_noccP|CpG
0.196	MCF-7	c_noccP|CpG
0	MCF-7	c_noccP|CpG
0.338	MCF-7	c_noccP|CpG
0.204	MCF-7	c_noccP|CpG
0.635	MCF-7	c_noccP|CpG
0.824	MCF-7	c_noccP|CpG
0.002	MCF-7	c_noccP|CpG
0.256	MCF-7	c_noccP|CpG
0.108	MCF-7	c_noccP|CpG
0.229	MCF-7	c_noccP|CpG
0.118	MCF-7	c_noccP|CpG
0.216	MCF-7	c_noccP|CpG
0.065	MCF-7	c_noccP|CpG
0.295	MCF-7	c_noccP|CpG
0.186	MCF-7	c_noccP|CpG
0.024	MCF-7	c_noccP|CpG
0.976	MCF-7	c_noccP|CpG
0.111	MCF-7	c_noccP|CpG
0.171	MCF-7	c_noccP|CpG
0.139	MCF-7	c_noccP|CpG
0.192	MCF-7	c_noccP|CpG
0.524	MCF-7	c_noccP|CpG
0.01	MCF-7	c_noccP|CpG
0.589	MCF-7	c_noccP|CpG
0.601	MCF-7	c_noccP|CpG
0.09	MCF-7	c_noccP|CpG
0.806	MCF-7	c_noccP|CpG
0.869	MCF-7	c_noccP|CpG
0.051	MCF-7	c_noccP|CpG
0.02	MCF-7	c_noccP|CpG
0.113	MCF-7	c_noccP|CpG
0.309	MCF-7	c_noccP|CpG
0	MCF-7	c_noccP|CpG
0.684	MCF-7	c_noccP|CpG
0.096	MCF-7	c_noccP|CpG
0.696	MCF-7	c_noccP|CpG
0.357	MCF-7	c_noccP|CpG
0.139	MCF-7	c_noccP|CpG
0.98	MCF-7	c_noccP|CpG
0.229	MCF-7	c_noccP|CpG
0.127	MCF-7	c_noccP|CpG
0.073	MCF-7	c_noccP|CpG
0.886	MCF-7	c_noccP|CpG
0.113	MCF-7	c_noccP|CpG
0.006	MCF-7	c_noccP|CpG
0.571	MCF-7	c_noccP|CpG
0.2	MCF-7	c_noccP|CpG
0.497	MCF-7	c_noccP|CpG
0.827	MCF-7	c_noccP|CpG
0.462	MCF-7	c_noccP|CpG
0.582	MCF-7	c_noccP|CpG
0.012	MCF-7	c_noccP|CpG
0.586	MCF-7	c_noccP|CpG
0.363	MCF-7	c_noccP|CpG
0.149	MCF-7	c_noccP|CpG
0.712	MCF-7	c_noccP|CpG
0.231	MCF-7	c_noccP|CpG
0.114	MCF-7	c_noccP|CpG
0	MCF-7	c_noccP|CpG
0.404	MCF-7	c_noccP|CpG
0.216	MCF-7	c_noccP|CpG
0.102	MCF-7	c_noccP|CpG
0.349	MCF-7	c_noccP|CpG
0.81	MCF-7	c_noccP|CpG
0.702	MCF-7	c_noccP|CpG
0.118	MCF-7	c_noccP|CpG
0.208	MCF-7	c_noccP|CpG
0.218	MCF-7	c_noccP|CpG
0.104	MCF-7	c_noccP|CpG
0.443	MCF-7	c_noccP|CpG
0.487	MCF-7	c_noccP|CpG
0.133	MCF-7	c_noccP|CpG
0.584	MCF-7	c_noccP|CpG
0.381	MCF-7	c_noccP|CpG
0	MCF-7	c_noccP|CpG
0.149	MCF-7	c_noccP|CpG
0.212	MCF-7	c_noccP|CpG
0.73	MCF-7	c_noccP|CpG
0.249	MCF-7	c_noccP|CpG
0.739	MCF-7	c_noccP|CpG
0.639	MCF-7	c_noccP|CpG
0.288	MCF-7	c_noccP|CpG
0.098	MCF-7	c_noccP|CpG
0.997	MCF-7	c_noccP|CpG
0.588	MCF-7	c_noccP|CpG
0.857	MCF-7	c_noccP|CpG
0.08	MCF-7	c_noccP|CpG
0.853	MCF-7	c_noccP|CpG
0.21	MCF-7	c_noccP|CpG
0.181	MCF-7	c_noccP|CpG
0.22	MCF-7	c_noccP|CpG
0.182	MCF-7	c_noccP|CpG
0.243	MCF-7	c_noccP|CpG
0.138	MCF-7	c_noccP|CpG
0	MCF-7	c_noccP|CpG
0.567	MCF-7	c_noccP|CpG
0.574	MCF-7	c_noccP|CpG
0.687	MCF-7	c_noccP|CpG
0.32	MCF-7	c_noccP|CpG
0.361	MCF-7	c_noccP|CpG
0.347	MCF-7	c_noccP|CpG
0.161	MCF-7	c_noccP|CpG
0.247	MCF-7	c_noccP|CpG
0.118	MCF-7	c_noccP|CpG
0.423	MCF-7	c_noccP|CpG
0.942	MCF-7	c_noccP|CpG
0.724	MCF-7	c_noccP|CpG
0.006	MCF-7	c_noccP|CpG
0.084	MCF-7	c_noccP|CpG
0.765	MCF-7	c_noccP|CpG
0.202	MCF-7	c_noccP|CpG
0.2	MCF-7	c_noccP|CpG
0	MCF-7	c_noccP|CpG
0.139	MCF-7	c_noccP|CpG
0.922	MCF-7	c_noccP|CpG
0.194	MCF-7	c_noccP|CpG
0.638	MCF-7	c_noccP|CpG
1	MCF-7	c_noccP|CpG
0.911	MCF-7	c_noccP|CpG
0.127	MCF-7	c_noccP|CpG
0.19	MCF-7	c_noccP|CpG
0.167	MCF-7	c_noccP|CpG
0.118	MCF-7	c_noccP|CpG
0.122	MCF-7	c_noccP|CpG
0.765	MCF-7	c_noccP|CpG
0	MCF-7	c_noccP|CpG
0.337	MCF-7	c_noccP|CpG
0.059	MCF-7	c_noccP|CpG
0.08	MCF-7	c_noccP|CpG
0.175	MCF-7	c_noccP|CpG
0.055	MCF-7	c_noccP|CpG
0.088	MCF-7	c_noccP|CpG
0.24	MCF-7	c_noccP|CpG
0.7	MCF-7	c_noccP|CpG
0.113	MCF-7	c_noccP|CpG
0.069	MCF-7	c_noccP|CpG
0.161	MCF-7	c_noccP|CpG
0.118	MCF-7	c_noccP|CpG
0.181	MCF-7	c_noccP|CpG
0.628	MCF-7	c_noccP|CpG
0.01	MCF-7	c_noccP|CpG
0.018	MCF-7	c_noccP|CpG
0.124	MCF-7	c_noccP|CpG
0.138	MCF-7	c_noccP|CpG
0.842	MCF-7	c_noccP|CpG
0.195	MCF-7	c_noccP|CpG
0.206	MCF-7	c_noccP|CpG
0.135	MCF-7	c_noccP|CpG
0.349	MCF-7	c_noccP|CpG
0.5	MCF-7	c_noccP|CpG
0.48	MCF-7	c_noccP|CpG
0.035	MCF-7	c_noccP|CpG
0.057	MCF-7	c_noccP|CpG
0.059	MCF-7	c_noccP|CpG
0.731	MCF-7	c_noccP|CpG
0.061	MCF-7	c_noccP|CpG
0.5	MCF-7	c_noccP|CpG
0.014	MCF-7	c_noccP|CpG
0.11	MCF-7	c_noccP|CpG
0.139	MCF-7	c_noccP|CpG
0.052	MCF-7	c_noccP|CpG
0.108	MCF-7	c_noccP|CpG
0.045	MCF-7	c_noccP|CpG
0.235	MCF-7	c_noccP|CpG
0.206	MCF-7	c_noccP|CpG
0.118	MCF-7	c_noccP|CpG
0.057	MCF-7	c_noccP|CpG
0.076	MCF-7	c_noccP|CpG
0.18	MCF-7	c_noccP|CpG
0.424	MCF-7	c_noccP|CpG
0.093	MCF-7	c_noccP|CpG
0.227	MCF-7	c_noccP|CpG
0.031	MCF-7	c_noccP|CpG
0.086	MCF-7	c_noccP|CpG
0.118	MCF-7	c_noccP|CpG
0.124	MCF-7	c_noccP|CpG
0.012	MCF-7	c_noccP|CpG
0	MCF-7	c_noccP|CpG
0.078	MCF-7	c_noccP|CpG
0.159	MCF-7	c_noccP|CpG
0.211	MCF-7	c_noccP|CpG
0.129	MCF-7	c_noccP|CpG
0.36	MCF-7	c_noccP|CpG
0.008	MCF-7	c_noccP|CpG
0	MCF-7	c_noccP|CpG
0.371	MCF-7	c_noccP|CpG
0.776	MCF-7	c_noccP|CpG
1	MCF-7	c_noccP|CpG
0.478	MCF-7	c_noccP|CpG
0.141	MCF-7	c_noccP|CpG
0	MCF-7	c_noccP|CpG
0.106	MCF-7	c_noccP|CpG
0.272	MCF-7	c_noccP|CpG
0.251	MCF-7	c_noccP|CpG
0.106	MCF-7	c_noccP|CpG
0.175	MCF-7	c_noccP|CpG
0.308	MCF-7	c_noccP|CpG
0.01	MCF-7	c_noccP|CpG
0.357	MCF-7	c_noccP|CpG
0.978	MCF-7	c_noccP|CpG
0.962	MCF-7	c_noccP|CpG
0.231	MCF-7	c_noccP|CpG
0.122	MCF-7	c_noccP|CpG
0.968	MCF-7	c_noccP|CpG
0.304	MCF-7	c_noccP|CpG
0.071	MCF-7	c_noccP|CpG
0.176	MCF-7	c_noccP|CpG
0.051	MCF-7	c_noccP|CpG
0.1	MCF-7	c_noccP|CpG
0.512	MCF-7	c_noccP|CpG
0	MCF-7	c_noccP|CpG
0.309	MCF-7	c_noccP|CpG
0.076	MCF-7	c_noccP|CpG
0.153	MCF-7	c_noccP|CpG
0.355	MCF-7	c_noccP|CpG
0.176	MCF-7	c_noccP|CpG
0.09	MCF-7	c_noccP|CpG
0.942	MCF-7	c_noccP|CpG
0.929	MCF-7	c_noccP|CpG
0.972	MCF-7	c_noccP|CpG
1	MCF-7	c_noccP|CpG
0.108	MCF-7	c_noccP|CpG
1	MCF-7	c_noccP|CpG
0.002	MCF-7	c_noccP|CpG
0.206	MCF-7	c_noccP|CpG
0.192	MCF-7	c_noccP|CpG
0	MCF-7	c_noccP|CpG
0.238	MCF-7	c_noccP|CpG
0.19	MCF-7	c_noccP|CpG
0.145	MCF-7	c_noccP|CpG
0.347	MCF-7	c_noccP|CpG
0.969	MCF-7	c_noccP|CpG
0.596	MCF-7	c_noccP|CpG
0.166	MCF-7	c_noccP|CpG
0.224	MCF-7	c_noccP|CpG
0.229	MCF-7	c_noccP|CpG
0	MCF-7	c_noccP|CpG
0.59	MCF-7	c_noccP|CpG
0.031	MCF-7	c_noccP|CpG
0.397	MCF-7	c_noccP|CpG
0.412	MCF-7	c_noccP|CpG
0.084	MCF-7	c_noccP|CpG
0.066	MCF-7	c_noccP|CpG
0.603	MCF-7	c_noccP|CpG
0.208	MCF-7	c_noccP|CpG
0.002	MCF-7	c_noccP|CpG
0.314	MCF-7	c_noccP|CpG
0.256	MCF-7	c_noccP|CpG
0.934	MCF-7	c_noccP|CpG
0.237	MCF-7	c_noccP|CpG
0.161	MCF-7	c_noccP|CpG
0.19	MCF-7	c_noccP|CpG
0.839	MCF-7	c_noccP|CpG
0.977	MCF-7	c_noccP|CpG
0.356	MCF-7	c_noccP|CpG
0.227	MCF-7	c_noccP|CpG
0.844	MCF-7	c_noccP|CpG
0.118	MCF-7	c_noccP|CpG
0.83	MCF-7	c_noccP|CpG
0.341	MCF-7	c_noccP|CpG
0.008	MCF-7	c_noccP|CpG
0.639	MCF-7	c_noccP|CpG
0.111	MCF-7	c_noccP|CpG
0.531	MCF-7	c_noccP|CpG
0.029	MCF-7	c_noccP|CpG
0.69	MCF-7	c_noccP|CpG
0.073	MCF-7	c_noccP|CpG
0.635	MCF-7	c_noccP|CpG
0.19	MCF-7	c_noccP|CpG
0.472	MCF-7	c_noccP|CpG
0.006	MCF-7	c_noccP|CpG
0.324	MCF-7	c_noccP|CpG
0.528	MCF-7	c_noccP|CpG
0.571	MCF-7	c_noccP|CpG
0	MCF-7	c_noccP|CpG
0.11	MCF-7	c_noccP|CpG
0.127	MCF-7	c_noccP|CpG
0.073	MCF-7	c_noccP|CpG
0.149	MCF-7	c_noccP|CpG
0.065	MCF-7	c_noccP|CpG
0.145	MCF-7	c_noccP|CpG
0.495	MCF-7	c_noccP|CpG
0.01	MCF-7	c_noccP|CpG
0.008	MCF-7	c_noccP|CpG
0.166	MCF-7	c_noccP|CpG
0.727	MCF-7	c_noccP|CpG
0.181	MCF-7	c_noccP|CpG
0.084	MCF-7	c_noccP|CpG
0.372	MCF-7	c_noccP|CpG
0.99	MCF-7	c_noccP|CpG
0.002	MCF-7	c_noccP|CpG
0.043	MCF-7	c_noccP|CpG
0.1	MCF-7	c_noccP|CpG
0.569	MCF-7	c_noccP|CpG
0.324	MCF-7	c_noccP|CpG
0.006	MCF-7	c_noccP|CpG
0.208	MCF-7	c_noccP|CpG
0.082	MCF-7	c_noccP|CpG
0.973	MCF-7	c_noccP|CpG
0	MCF-7	c_noccP|CpG
0.124	MCF-7	c_noccP|CpG
0.131	MCF-7	c_noccP|CpG
0.171	MCF-7	c_noccP|CpG
0.063	MCF-7	c_noccP|CpG
0.624	MCF-7	c_noccP|CpG
0.48	MCF-7	c_noccP|CpG
0.294	MCF-7	c_noccP|CpG
0.131	MCF-7	c_noccP|CpG
0.065	MCF-7	c_noccP|CpG
0.112	MCF-7	c_noccP|CpG
0.452	MCF-7	c_noccP|CpG
0.952	MCF-7	c_noccP|CpG
0.096	MCF-7	c_noccP|CpG
0.1	MCF-7	c_noccP|CpG
0.02	MCF-7	c_noccP|CpG
0.114	MCF-7	c_noccP|CpG
0.485	MCF-7	c_noccP|CpG
0.016	MCF-7	c_noccP|CpG
0.669	MCF-7	c_noccP|CpG
0.24	MCF-7	c_noccP|CpG
0.093	MCF-7	c_noccP|CpG
0.38	MCF-7	c_noccP|CpG
0.556	MCF-7	c_noccP|CpG
0.721	MCF-7	c_noccP|CpG
0.102	MCF-7	c_noccP|CpG
0.327	MCF-7	c_noccP|CpG
0.344	MCF-7	c_noccP|CpG
0.237	MCF-7	c_noccP|CpG
0.263	MCF-7	c_noccP|CpG
0.257	MCF-7	c_noccP|CpG
0.568	MCF-7	c_noccP|CpG
0.172	MCF-7	c_noccP|CpG
0.755	MCF-7	c_noccP|CpG
0.047	MCF-7	c_noccP|CpG
0.018	MCF-7	c_noccP|CpG
0.273	MCF-7	c_noccP|CpG
0.172	MCF-7	c_noccP|CpG
0.2	MCF-7	c_noccP|CpG
0.245	MCF-7	c_noccP|CpG
0.681	MCF-7	c_noccP|CpG
0.445	MCF-7	c_noccP|CpG
0.528	MCF-7	c_noccP|CpG
0.078	MCF-7	c_noccP|CpG
0.647	MCF-7	c_noccP|CpG
0.131	MCF-7	c_noccP|CpG
0.078	MCF-7	c_noccP|CpG
0.788	MCF-7	c_noccP|CpG
0.441	MCF-7	c_noccP|CpG
0.455	MCF-7	c_noccP|CpG
0.143	MCF-7	c_noccP|CpG
0.109	MCF-7	c_noccP|CpG
0.084	MCF-7	c_noccP|CpG
0.916	MCF-7	c_noccP|CpG
0.964	MCF-7	c_noccP|CpG
0.478	MCF-7	c_noccP|CpG
0.231	MCF-7	c_noccP|CpG
0.315	MCF-7	c_noccP|CpG
0.751	MCF-7	c_noccP|CpG
0.1	MCF-7	c_noccP|CpG
0.878	MCF-7	c_noccP|CpG
0.461	MCF-7	c_noccP|CpG
0.24	MCF-7	c_noccP|CpG
0	MCF-7	c_noccP|CpG
0.172	MCF-7	c_noccP|CpG
0.684	MCF-7	c_noccP|CpG
0.253	MCF-7	c_noccP|CpG
0.469	MCF-7	c_noccP|CpG
0.59	MCF-7	c_noccP|CpG
0.045	MCF-7	c_noccP|CpG
0.155	MCF-7	c_noccP|CpG
0.137	MCF-7	c_noccP|CpG
0.104	MCF-7	c_noccP|CpG
0.041	MCF-7	c_noccP|CpG
0.159	MCF-7	c_noccP|CpG
0.184	MCF-7	c_noccP|CpG
0.01	MCF-7	c_noccP|CpG
0.161	MCF-7	c_noccP|CpG
0.83	MCF-7	c_noccP|CpG
0.622	MCF-7	c_noccP|CpG
0.69	MCF-7	c_noccP|CpG
0.173	MCF-7	c_noccP|CpG
0.411	MCF-7	c_noccP|CpG
0.01	MCF-7	c_noccP|CpG
0.1	MCF-7	c_noccP|CpG
0.592	MCF-7	c_noccP|CpG
0.401	MCF-7	c_noccP|CpG
0.059	MCF-7	c_noccP|CpG
0.569	MCF-7	c_noccP|CpG
0.929	MCF-7	c_noccP|CpG
0	MCF-7	c_noccP|CpG
0.002	MCF-7	c_noccP|CpG
0.469	MCF-7	c_noccP|CpG
0.621	MCF-7	c_noccP|CpG
0.113	MCF-7	c_noccP|CpG
0.907	MCF-7	c_noccP|CpG
0.967	MCF-7	c_noccP|CpG
0.018	MCF-7	c_noccP|CpG
0.156	MCF-7	c_noccP|CpG
0.259	MCF-7	c_noccP|CpG
0.284	MCF-7	c_noccP|CpG
0.273	MCF-7	c_noccP|CpG
0.004	MCF-7	c_noccP|CpG
0.347	MCF-7	c_noccP|CpG
0.567	MCF-7	c_noccP|CpG
0.617	MCF-7	c_noccP|CpG
0.127	MCF-7	c_noccP|CpG
0.439	MCF-7	c_noccP|CpG
0.229	MCF-7	c_noccP|CpG
0.293	MCF-7	c_noccP|CpG
0.729	MCF-7	c_noccP|CpG
0	MCF-7	c_noccP|CpG
0.125	MCF-7	c_noccP|CpG
0.245	MCF-7	c_noccP|CpG
0.063	MCF-7	c_noccP|CpG
0.677	MCF-7	c_noccP|CpG
0.125	MCF-7	c_noccP|CpG
0.154	MCF-7	c_noccP|CpG
0.997	MCF-7	c_noccP|CpG
0.039	MCF-7	c_noccP|CpG
0.433	MCF-7	c_noccP|CpG
0.206	MCF-7	c_noccP|CpG
0.773	MCF-7	c_noccP|CpG
0.059	MCF-7	c_noccP|CpG
0.798	MCF-7	c_noccP|CpG
0	MCF-7	c_noccP|CpG
0	MCF-7	c_noccP|CpG
0.311	MCF-7	c_noccP|CpG
0.26	MCF-7	c_noccP|CpG
0.372	MCF-7	c_noccP|CpG
0.049	MCF-7	c_noccP|CpG
0.967	MCF-7	c_noccP|CpG
0.047	MCF-7	c_noccP|CpG
0.084	MCF-7	c_noccP|CpG
0.084	MCF-7	c_noccP|CpG
0.212	MCF-7	c_noccP|CpG
0.883	MCF-7	c_noccP|CpG
0.502	MCF-7	c_noccP|CpG
0.006	MCF-7	c_noccP|CpG
0.071	MCF-7	c_noccP|CpG
0.306	MCF-7	c_noccP|CpG
0.503	MCF-7	c_noccP|CpG
0.731	MCF-7	c_noccP|CpG
0.033	MCF-7	c_noccP|CpG
0.304	MCF-7	c_noccP|CpG
0.141	MCF-7	c_noccP|CpG
0.002	MCF-7	c_noccP|CpG
0.2	MCF-7	c_noccP|CpG
0.078	MCF-7	c_noccP|CpG
0.11	MCF-7	c_noccP|CpG
0.176	MCF-7	c_noccP|CpG
0.353	MCF-7	c_noccP|CpG
0.076	MCF-7	c_noccP|CpG
0.896	MCF-7	c_noccP|CpG
0.196	MCF-7	c_noccP|CpG
0.2	MCF-7	c_noccP|CpG
0.3	MCF-7	c_noccP|CpG
0.029	MCF-7	c_noccP|CpG
0.1	MCF-7	c_noccP|CpG
0.469	MCF-7	c_noccP|CpG
0.037	MCF-7	c_noccP|CpG
0.547	MCF-7	c_noccP|CpG
0.063	MCF-7	c_noccP|CpG
0.134	MCF-7	c_noccP|CpG
0.161	MCF-7	c_noccP|CpG
0.192	MCF-7	c_noccP|CpG
0.878	MCF-7	c_noccP|CpG
0.195	MCF-7	c_noccP|CpG
0.294	MCF-7	c_noccP|CpG
0.102	MCF-7	c_noccP|CpG
0.481	MCF-7	c_noccP|CpG
0.98	MCF-7	c_noccP|CpG
0.149	MCF-7	c_noccP|CpG
0.168	MCF-7	c_noccP|CpG
0.12	MCF-7	c_noccP|CpG
0.767	MCF-7	c_noccP|CpG
0.178	MCF-7	c_noccP|CpG
1	MCF-7	c_noccP|CpG
0.112	MCF-7	c_noccP|CpG
0.063	MCF-7	c_noccP|CpG
0.059	MCF-7	c_noccP|CpG
0.816	MCF-7	c_noccP|CpG
0	MCF-7	c_noccP|CpG
0.152	MCF-7	c_noccP|CpG
0.488	MCF-7	c_noccP|CpG
0.073	MCF-7	c_noccP|CpG
0.008	MCF-7	c_noccP|CpG
0.012	MCF-7	c_noccP|CpG
0.027	MCF-7	c_noccP|CpG
0.668	MCF-7	c_noccP|CpG
0.231	MCF-7	c_noccP|CpG
0	MCF-7	c_noccP|CpG
0.281	MCF-7	c_noccP|CpG
0.206	MCF-7	c_noccP|CpG
0.168	MCF-7	c_noccP|CpG
0.696	MCF-7	c_noccP|CpG
0.086	MCF-7	c_noccP|CpG
0.002	MCF-7	c_noccP|CpG
0.196	MCF-7	c_noccP|CpG
0.501	MCF-7	c_noccP|CpG
0.073	MCF-7	c_noccP|CpG
0.249	MCF-7	c_noccP|CpG
0.288	MCF-7	c_noccP|CpG
0	MCF-7	c_noccP|CpG
0.132	MCF-7	c_noccP|CpG
0.304	MCF-7	c_noccP|CpG
0.508	MCF-7	c_noccP|CpG
0.433	MCF-7	c_noccP|CpG
0.337	MCF-7	c_noccP|CpG
0.07	MCF-7	c_noccP|CpG
0.053	MCF-7	c_noccP|CpG
0.607	MCF-7	c_noccP|CpG
0.216	MCF-7	c_noccP|CpG
0.463	MCF-7	c_noccP|CpG
0.27	MCF-7	c_noccP|CpG
0.353	MCF-7	c_noccP|CpG
0.133	MCF-7	c_noccP|CpG
0.236	MCF-7	c_noccP|CpG
0.212	MCF-7	c_noccP|CpG
0.02	MCF-7	c_noccP|CpG
0.202	MCF-7	c_noccP|CpG
0.344	MCF-7	c_noccP|CpG
0.041	MCF-7	c_noccP|CpG
0.012	MCF-7	c_noccP|CpG
0.429	MCF-7	c_noccP|CpG
0.133	MCF-7	c_noccP|CpG
0.302	MCF-7	c_noccP|CpG
0.084	MCF-7	c_noccP|CpG
0.272	MCF-7	c_noccP|CpG
0.382	MCF-7	c_noccP|CpG
0.202	MCF-7	c_noccP|CpG
0.18	MCF-7	c_noccP|CpG
1	MCF-7	c_noccP|CpG
0.159	MCF-7	c_noccP|CpG
0.09	MCF-7	c_noccP|CpG
0.198	MCF-7	c_noccP|CpG
0.247	MCF-7	c_noccP|CpG
0.098	MCF-7	c_noccP|CpG
0	MCF-7	c_noccP|CpG
0.125	MCF-7	c_noccP|CpG
0.536	MCF-7	c_noccP|CpG
0.394	MCF-7	c_noccP|CpG
0.114	MCF-7	c_noccP|CpG
0.106	MCF-7	c_noccP|CpG
0.027	MCF-7	c_noccP|CpG
0.908	MCF-7	c_noccP|CpG
0.312	MCF-7	c_noccP|CpG
0.088	MCF-7	c_noccP|CpG
0.141	MCF-7	c_noccP|CpG
0.193	MCF-7	c_noccP|CpG
0.107	MCF-7	c_noccP|CpG
0.278	MCF-7	c_noccP|CpG
0.11	MCF-7	c_noccP|CpG
0.124	MCF-7	c_noccP|CpG
0.905	MCF-7	c_noccP|CpG
0.188	MCF-7	c_noccP|CpG
0.351	MCF-7	c_noccP|CpG
0.553	MCF-7	c_noccP|CpG
0.372	MCF-7	c_noccP|CpG
0.014	MCF-7	c_noccP|CpG
0.176	MCF-7	c_noccP|CpG
0.051	MCF-7	c_noccP|CpG
0.12	MCF-7	c_noccP|CpG
0.253	MCF-7	c_noccP|CpG
0.667	MCF-7	c_noccP|CpG
0.857	MCF-7	c_noccP|CpG
0.857	MCF-7	c_noccP|CpG
0.107	MCF-7	c_noccP|CpG
0.251	MCF-7	c_noccP|CpG
0.018	MCF-7	c_noccP|CpG
0.188	MCF-7	c_noccP|CpG
0.694	MCF-7	c_noccP|CpG
0.332	MCF-7	c_noccP|CpG
0	MCF-7	c_noccP|CpG
0.781	MCF-7	c_noccP|CpG
0.131	MCF-7	c_noccP|CpG
0.927	MCF-7	c_noccP|CpG
0.122	MCF-7	c_noccP|CpG
0.024	MCF-7	c_noccP|CpG
0.878	MCF-7	c_noccP|CpG
0.061	MCF-7	c_noccP|CpG
0.913	MCF-7	c_noccP|CpG
0.008	MCF-7	c_noccP|CpG
0.193	MCF-7	c_noccP|CpG
0.122	MCF-7	c_noccP|CpG
0.372	MCF-7	c_noccP|CpG
0.318	MCF-7	c_noccP|CpG
0	MCF-7	c_noccP|CpG
0.088	MCF-7	c_noccP|CpG
0.159	MCF-7	c_noccP|CpG
0.006	MCF-7	c_noccP|CpG
0.061	MCF-7	c_noccP|CpG
0.229	MCF-7	c_noccP|CpG
0.172	MCF-7	c_noccP|CpG
0.343	MCF-7	c_noccP|CpG
0.143	MCF-7	c_noccP|CpG
0.039	MCF-7	c_noccP|CpG
0.1	MCF-7	c_noccP|CpG
0.83	MCF-7	c_noccP|CpG
0.493	MCF-7	c_noccP|CpG
0.68	MCF-7	c_noccP|CpG
0.255	MCF-7	c_noccP|CpG
0.404	MCF-7	c_noccP|CpG
0.235	MCF-7	c_noccP|CpG
0.076	MCF-7	c_noccP|CpG
0.71	MCF-7	c_noccP|CpG
0.106	MCF-7	c_noccP|CpG
0.871	MCF-7	c_noccP|CpG
0.061	MCF-7	c_noccP|CpG
0.321	MCF-7	c_noccP|CpG
0.51	MCF-7	c_noccP|CpG
0.002	MCF-7	c_noccP|CpG
0.012	MCF-7	c_noccP|CpG
0.051	MCF-7	c_noccP|CpG
0.653	MCF-7	c_noccP|CpG
0.2	MCF-7	c_noccP|CpG
0.337	MCF-7	c_noccP|CpG
0.145	MCF-7	c_noccP|CpG
0.423	MCF-7	c_noccP|CpG
0.299	MCF-7	c_noccP|CpG
0.141	MCF-7	c_noccP|CpG
0.102	MCF-7	c_noccP|CpG
0.073	MCF-7	c_noccP|CpG
0.195	MCF-7	c_noccP|CpG
0.169	MCF-7	c_noccP|CpG
[truncated: 45,494 more rows]
