# Supplementary material for: Gene regulation by convergent promoters
Source: Nat Genet. 2025 Jan 6;57(1):206–17. doi: 10.1038/s41588-024-02025-w (PMC11735407; doi:10.1038/s41588-024-02025-w)
Supplement: Supplementary file 18 — Source Data. [file 41588_2024_2025_MOESM18_ESM.xlsx]

## Sheet: ExtDataFig9a
first_peak_l2fc	second_peak_l2fc	log_max	celltype	plot
0.898348	0.671446	4.33637	a_MCF7	c_high
1.34394	0.766576	1.81902	a_MCF7	a_low
-0.98803	-0.0234965	3.0037	a_MCF7	b_med
0.64044	0.194375	3.0037	a_MCF7	b_med
-1.72502	-2.22676	3.0037	a_MCF7	b_med
-1.96538	-0.880629	3.0037	a_MCF7	b_med
-0.105892	0.363978	3.82167	a_MCF7	c_high
0.0609989	-1.50655	3.11505	a_MCF7	b_med
0.277863	1.1999	2.86513	a_MCF7	a_low
-0.226234	1.7169	3.51963	a_MCF7	c_high
0.327017	2.57179	1.08583	a_MCF7	a_low
1.42197	1.70764	4.61495	a_MCF7	c_high
-0.511015	1.45495	3.28069	a_MCF7	b_med
0.307655	1.14527	3.43511	a_MCF7	b_med
0.580525	1.60244	3.84871	a_MCF7	c_high
0.0363359	0.118922	3.05825	a_MCF7	b_med
0.594634	0.773837	3.5776	a_MCF7	c_high
0.11262	0.450401	3.48217	a_MCF7	b_med
-0.201859	-1.47899	3.42566	a_MCF7	b_med
-1.19328	-0.684372	0.919077	a_MCF7	a_low
-0.27497	1.73991	3.3251	a_MCF7	b_med
0.205632	1.45953	3.64772	a_MCF7	c_high
0.363949	2.72778	3.64772	a_MCF7	c_high
-1.27426	1.52864	3.25093	a_MCF7	b_med
1.61892	0.468715	3.49403	a_MCF7	b_med
2.14109	1.77272	3.49403	a_MCF7	b_med
1.25228	0.961758	3.49505	a_MCF7	b_med
0.877629	2.14653	2.35887	a_MCF7	a_low
-1.94798	0.389076	3.72805	a_MCF7	c_high
0.190672	1.64626	3.72805	a_MCF7	c_high
-0.223614	-1.31751	3.72805	a_MCF7	c_high
3.50977	1.26247	3.72805	a_MCF7	c_high
0.831891	0.064862	0.973877	a_MCF7	a_low
-0.432174	-1.5386	3.05869	a_MCF7	b_med
-4.09149	-1.15407	3.05869	a_MCF7	b_med
0.0681689	3.86208	3.07374	a_MCF7	b_med
1.59748	0.948014	2.75043	a_MCF7	a_low
-0.753643	-1.20128	2.24509	a_MCF7	a_low
-2.45201	-1.67101	2.1227	a_MCF7	a_low
-0.952609	-0.655323	3.35661	a_MCF7	b_med
0.679788	2.4219	3.38279	a_MCF7	b_med
-0.836572	0.835763	2.42109	a_MCF7	a_low
2.03489	-0.90474	1.67638	a_MCF7	a_low
0.59695	0.0624142	2.96862	a_MCF7	a_low
-0.610107	0.0621074	3.6985	a_MCF7	c_high
0.861134	0.666904	3.41125	a_MCF7	b_med
0.846423	5.61497	3.28252	a_MCF7	b_med
0.602274	1.27873	4.82363	a_MCF7	c_high
4.87404	5.31789	2.90023	a_MCF7	a_low
2.33345	5.15814	3.36043	a_MCF7	b_med
-2.14892	-1.3114	3.05852	a_MCF7	b_med
0.81754	4.41482	3.31897	a_MCF7	b_med
-1.61762	-2.06295	0.806186	a_MCF7	a_low
0.960174	4.94156	3.47934	a_MCF7	b_med
0.292693	0.89583	3.81305	a_MCF7	c_high
-0.52496	0.0170147	3.32383	a_MCF7	b_med
-0.476627	1.64729	2.95767	a_MCF7	a_low
2.51311	4.68938	2.93955	a_MCF7	a_low
0.134376	1.21052	2.85785	a_MCF7	a_low
-0.0861893	1.65239	2.84289	a_MCF7	a_low
0.810013	-1.88851	1.78574	a_MCF7	a_low
-0.734684	4.85905	3.60354	a_MCF7	c_high
0.799046	2.43232	3.53233	a_MCF7	c_high
2.26336	2.99175	3.14632	a_MCF7	b_med
2.51986	2.18647	3.14632	a_MCF7	b_med
3.94326	5.09919	1.70946	a_MCF7	a_low
-0.623224	-0.560651	3.37687	a_MCF7	b_med
0.509465	-0.979563	3.37687	a_MCF7	b_med
-0.928502	-0.182281	2.6593	a_MCF7	a_low
-1.56763	-0.687801	2.56287	a_MCF7	a_low
0.227248	2.58704	2.74467	a_MCF7	a_low
-0.479706	1.05149	3.75938	a_MCF7	c_high
0.41992	2.33486	3.75938	a_MCF7	c_high
1.55105	2.46253	3.65198	a_MCF7	c_high
-0.419175	1.40688	2.82692	a_MCF7	a_low
-0.309332	3.06122	3.86087	a_MCF7	c_high
0.0748424	1.87202	3.86087	a_MCF7	c_high
0.163358	0.689648	4.17786	a_MCF7	c_high
0.336306	-0.0829389	3.34664	a_MCF7	b_med
-0.308771	3.64777	2.5926	a_MCF7	a_low
-1.10513	1.08583	3.27512	a_MCF7	b_med
0.194298	1.15038	3.06286	a_MCF7	b_med
0.563788	2.26169	3.23169	a_MCF7	b_med
-0.00259876	0.547595	2.68221	a_MCF7	a_low
-0.466019	0.711405	3.72618	a_MCF7	c_high
0.0750296	0.121657	3.6885	a_MCF7	c_high
0.45514	0.663018	3.4485	a_MCF7	b_med
0.741287	3.46521	3.77089	a_MCF7	c_high
0.872603	0.446971	2.1011	a_MCF7	a_low
0.0564628	0.141192	3.85358	a_MCF7	c_high
2.15889	1.09659	3.78103	a_MCF7	c_high
5.53106	5.5065	1.56877	a_MCF7	a_low
-0.387841	0.0509576	3.47717	a_MCF7	b_med
-1.46109	0.596725	3.65592	a_MCF7	c_high
-1.77176	-1.97722	2.02884	a_MCF7	a_low
0.953793	2.50761	3.25515	a_MCF7	b_med
0.722072	1.5148	3.06865	a_MCF7	b_med
-0.714573	1.77335	2.83034	a_MCF7	a_low
-0.530423	0.309527	2.83034	a_MCF7	a_low
-1.15695	-0.6159	3.95785	a_MCF7	c_high
0.137064	1.85554	3.71102	a_MCF7	c_high
0.710961	0.972398	2.74613	a_MCF7	a_low
-0.361404	-1.38749	3.92625	a_MCF7	c_high
1.81801	3.67797	3.57321	a_MCF7	c_high
0.272641	-0.68465	3.64502	a_MCF7	c_high
4.27115	3.57781	0.0400762	a_MCF7	a_low
3.32051	5.30887	3.94528	a_MCF7	c_high
0.741946	-1.25586	2.85694	a_MCF7	a_low
-0.926441	-2.41555	3.53398	a_MCF7	c_high
0.144672	0.637664	3.53398	a_MCF7	c_high
-0.630581	0.0321013	3.41896	a_MCF7	b_med
2.00397	1.65519	3.67429	a_MCF7	c_high
3.11631	1.58678	1.53304	a_MCF7	a_low
1.66286	5.85191	1.53304	a_MCF7	a_low
0.851411	0.882953	2.92568	a_MCF7	a_low
-0.36732	0.374301	3.55237	a_MCF7	c_high
-0.828802	-1.84762	2.86078	a_MCF7	a_low
-1.75693	-1.55129	1.2631	a_MCF7	a_low
2.19568	6.2185	3.33227	a_MCF7	b_med
0.808924	2.31032	3.12008	a_MCF7	b_med
-1.04977	1.11207	3.06095	a_MCF7	b_med
-1.57344	-1.25707	0.91042	a_MCF7	a_low
-0.541455	0.174116	2.45002	a_MCF7	a_low
-0.610551	-0.8101	4.19499	a_MCF7	c_high
0.907939	0.467011	3.35838	a_MCF7	b_med
-2.59243	-0.713691	3.21756	a_MCF7	b_med
0.426175	1.23408	2.91728	a_MCF7	a_low
1.03093	2.75248	3.44713	a_MCF7	b_med
0.584569	2.10296	2.86314	a_MCF7	a_low
-1.17297	-1.65494	2.86213	a_MCF7	a_low
-1.78922	0.00692234	3.20597	a_MCF7	b_med
-0.212585	-0.330413	3.32037	a_MCF7	b_med
7.80753	5.5156	2.03964	a_MCF7	a_low
0.304755	1.36006	2.73735	a_MCF7	a_low
0.0894008	-0.0462233	3.56976	a_MCF7	c_high
-0.47481	0.52147	3.85645	a_MCF7	c_high
-0.171158	-0.378786	3.85645	a_MCF7	c_high
-1.30777	0.930057	2.3518	a_MCF7	a_low
0.635661	1.13054	3.87558	a_MCF7	c_high
0.618621	4.44829	2.70368	a_MCF7	a_low
1.33667	0.893568	2.14454	a_MCF7	a_low
0.439659	0.657257	3.23185	a_MCF7	b_med
-0.537683	0.700532	3.52351	a_MCF7	c_high
0.196456	0.605661	3.35002	a_MCF7	b_med
0.170766	0.398797	3.35002	a_MCF7	b_med
-0.651206	-1.19585	3.90492	a_MCF7	c_high
0.225663	0.543629	2.46866	a_MCF7	a_low
6.78995	5.90015	1.6936	a_MCF7	a_low
0.761214	1.11849	1.23425	a_MCF7	a_low
-0.894654	-0.761893	2.71439	a_MCF7	a_low
0.632177	0.240621	0.922733	a_MCF7	a_low
-0.597458	0.995014	2.83173	a_MCF7	a_low
0.483672	-0.594404	-0.0441254	a_MCF7	a_low
0.986256	-0.00123083	4.3282	a_MCF7	c_high
-1.65732	0.353986	1.80274	a_MCF7	a_low
1.36692	-0.211999	1.74511	a_MCF7	a_low
-1.22213	-1.12099	3.20885	a_MCF7	b_med
-0.276363	1.42652	1.67566	a_MCF7	a_low
-0.787245	-3.04244	1.98389	a_MCF7	a_low
-0.703731	-0.825922	2.63496	a_MCF7	a_low
0.337425	2.17946	3.31646	a_MCF7	b_med
-1.67714	-1.88886	3.51215	a_MCF7	b_med
-0.978269	0.338237	3.44019	a_MCF7	b_med
-2.1874	-0.457777	3.44019	a_MCF7	b_med
3.68447	2.09662	3.82443	a_MCF7	c_high
1.42327	2.93373	3.82443	a_MCF7	c_high
-1.47278	0.856872	2.87325	a_MCF7	a_low
-0.317674	0.378409	3.30592	a_MCF7	b_med
-1.31422	-0.921596	3.08114	a_MCF7	b_med
-0.000490256	0.436795	3.56884	a_MCF7	c_high
-0.609317	1.55969	3.54985	a_MCF7	c_high
0.259014	0.858395	3.54985	a_MCF7	c_high
-0.301547	-0.0465589	3.54985	a_MCF7	c_high
-0.246621	2.29383	3.54985	a_MCF7	c_high
-0.520505	-0.404252	3.33185	a_MCF7	b_med
-0.257773	1.43417	2.19013	a_MCF7	a_low
-0.191621	-0.681287	2.96743	a_MCF7	a_low
0.368494	0.886133	3.29255	a_MCF7	b_med
0.0624222	0.415598	2.98599	a_MCF7	b_med
-1.35784	-2.61576	3.25631	a_MCF7	b_med
-0.141314	-0.552697	2.84207	a_MCF7	a_low
-0.608395	0.689337	2.84207	a_MCF7	a_low
-0.223992	-0.320325	4.16682	a_MCF7	c_high
0.678706	1.63302	4.08295	a_MCF7	c_high
0.106823	2.21476	3.43932	a_MCF7	b_med
-0.409088	0.8859	1.62428	a_MCF7	a_low
-0.34111	-0.534398	2.97458	a_MCF7	a_low
-1.0773	1.95483	3.1318	a_MCF7	b_med
4.24489	5.11071	3.64092	a_MCF7	c_high
-0.659835	-0.669941	3.18736	a_MCF7	b_med
-4.37821	-3.38276	2.91673	a_MCF7	a_low
-0.379153	-0.999171	2.28433	a_MCF7	a_low
-0.309066	1.2628	1.19595	a_MCF7	a_low
1.0552	1.02851	2.75173	a_MCF7	a_low
0.940046	2.56471	2.97846	a_MCF7	a_low
-0.263402	-2.15579	3.09574	a_MCF7	b_med
0.460111	0.827246	2.52073	a_MCF7	a_low
-0.623385	-0.407751	2.97615	a_MCF7	a_low
-0.0586373	-0.98548	3.21308	a_MCF7	b_med
-0.658657	-1.21151	2.88147	a_MCF7	a_low
-2.13324	-3.78203	1.20279	a_MCF7	a_low
-2.08479	-0.654272	2.44646	a_MCF7	a_low
0.761291	2.1772	2.9752	a_MCF7	a_low
-0.390957	-0.8209	2.9752	a_MCF7	a_low
1.41482	0.8365	3.25833	a_MCF7	b_med
-0.91153	-0.553616	2.47029	a_MCF7	a_low
-0.851499	5.0641	2.78987	a_MCF7	a_low
0.247446	1.42848	2.06939	a_MCF7	a_low
-0.998315	-1.45032	1.99011	a_MCF7	a_low
-1.2698	-1.02503	4.01779	a_MCF7	c_high
-0.171057	0.22854	3.02475	a_MCF7	b_med
-0.78764	0.726689	3.94375	a_MCF7	c_high
-0.325102	-0.598853	1.71338	a_MCF7	a_low
-0.711831	-2.79298	3.51147	a_MCF7	b_med
-0.612398	0.645514	3.26192	a_MCF7	b_med
0.319654	0.69417	3.55528	a_MCF7	c_high
0.174637	-0.0147275	3.32828	a_MCF7	b_med
1.00973	2.27048	4.15776	a_MCF7	c_high
0.790761	-0.148069	4.66842	a_MCF7	c_high
-0.0856588	2.43311	3.96988	a_MCF7	c_high
0.500757	0.481525	2.85331	a_MCF7	a_low
0.477567	-0.255075	3.52655	a_MCF7	c_high
-1.1665	0.0623853	3.21011	a_MCF7	b_med
-0.922655	-0.102367	1.38089	a_MCF7	a_low
-0.0383729	2.49831	2.92911	a_MCF7	a_low
-0.530331	-2.18542	3.39028	a_MCF7	b_med
0.17129	0.77559	3.11531	a_MCF7	b_med
0.0995416	-2.20323	3.06774	a_MCF7	b_med
-0.312306	-1.92676	2.76385	a_MCF7	a_low
0.229377	1.10367	3.27844	a_MCF7	b_med
-0.00753666	0.0135432	3.33488	a_MCF7	b_med
2.34332	5.75842	3.34196	a_MCF7	b_med
0.412952	-0.719962	1.66374	a_MCF7	a_low
-0.695503	-0.774519	2.55825	a_MCF7	a_low
-0.350231	-0.158747	2.55825	a_MCF7	a_low
-0.05311	-0.0689395	3.81632	a_MCF7	c_high
2.92546	1.54091	3.99082	a_MCF7	c_high
1.36745	1.70962	3.99082	a_MCF7	c_high
-1.41654	-0.121506	3.11454	a_MCF7	b_med
0.103543	-3.47558	3.31462	a_MCF7	b_med
0.0790933	0.467206	3.38175	a_MCF7	b_med
-2.01267	-3.03983	3.49868	a_MCF7	b_med
0.638316	0.618382	2.02112	a_MCF7	a_low
0.204504	2.62966	4.31956	a_MCF7	c_high
0.121975	4.0243	4.15522	a_MCF7	c_high
-0.165038	0.109147	5.01135	a_MCF7	c_high
-0.597119	-0.145145	3.59632	a_MCF7	c_high
-0.868943	0.333756	2.33494	a_MCF7	a_low
0.472278	-1.34038	4.54124	a_MCF7	c_high
-0.221455	-0.201388	2.74009	a_MCF7	a_low
0.600591	1.1339	3.87996	a_MCF7	c_high
-0.100634	1.38948	3.55225	a_MCF7	c_high
-1.56496	-1.24519	3.51024	a_MCF7	b_med
0.265661	0.874717	3.00484	a_MCF7	b_med
0.0558971	-0.192462	2.68029	a_MCF7	a_low
-1.43593	-2.4496	3.2215	a_MCF7	b_med
-0.268933	-0.167233	3.46722	a_MCF7	b_med
-0.592882	0.609046	3.26289	a_MCF7	b_med
-0.407771	0.88011	3.66009	a_MCF7	c_high
-1.5783	-3.51419	1.96236	a_MCF7	a_low
1.64657	2.967	3.97345	a_MCF7	c_high
0.638898	-0.812412	3.36846	a_MCF7	b_med
-1.75702	2.30628	-0.182747	a_MCF7	a_low
-1.51861	-0.371413	1.79636	a_MCF7	a_low
-0.482295	0.495057	2.91337	a_MCF7	a_low
-1.58373	-1.51404	3.03878	a_MCF7	b_med
-1.69769	-4.47189	3.91334	a_MCF7	c_high
-0.407862	-1.10566	3.01171	a_MCF7	b_med
-3.02438	-0.0712757	3.51758	a_MCF7	b_med
-0.334102	-0.0253403	3.91431	a_MCF7	c_high
-0.696903	-1.02477	3.527	a_MCF7	c_high
0.930105	1.20513	1.17014	a_MCF7	a_low
0.898439	3.88194	4.32127	a_MCF7	c_high
0.357912	1.71678	4.21949	a_MCF7	c_high
0.491651	0.538304	4.39344	a_MCF7	c_high
-0.522953	1.25827	4.39344	a_MCF7	c_high
0.718329	1.59105	4.39344	a_MCF7	c_high
0.251502	-1.06838	4.39344	a_MCF7	c_high
-1.48847	-1.21939	2.69212	a_MCF7	a_low
1.397	4.40971	4.10039	a_MCF7	c_high
0.57239	-0.109201	3.03602	a_MCF7	b_med
-0.661897	-1.08609	3.03602	a_MCF7	b_med
0.222678	2.47962	3.41488	a_MCF7	b_med
-0.913146	-0.272488	3.82211	a_MCF7	c_high
-0.107264	1.80206	1.90822	a_MCF7	a_low
1.04311	0.198731	3.82211	a_MCF7	c_high
-0.249199	-0.474684	3.8014	a_MCF7	c_high
0.817636	1.41659	3.8014	a_MCF7	c_high
1.07425	-0.0843078	3.42523	a_MCF7	b_med
0.788295	-0.182344	3.63357	a_MCF7	c_high
-0.689484	-1.04215	3.47102	a_MCF7	b_med
-0.01584	0.683345	3.5875	a_MCF7	c_high
-0.449557	-0.465614	3.60052	a_MCF7	c_high
-0.715966	0.477401	1.62393	a_MCF7	a_low
-1.4905	-0.137173	2.48815	a_MCF7	a_low
-0.339873	0.653815	2.48815	a_MCF7	a_low
1.28229	0.994458	4.12223	a_MCF7	c_high
1.04242	0.648853	4.17578	a_MCF7	c_high
2.05403	1.10096	1.28692	a_MCF7	a_low
0.293853	0.776554	3.99259	a_MCF7	c_high
0.405008	1.13223	3.76521	a_MCF7	c_high
-0.306869	0.763805	2.90802	a_MCF7	a_low
1.44116	2.02237	3.0075	a_MCF7	b_med
-1.71705	-0.653415	3.32103	a_MCF7	b_med
-0.545834	0.851007	3.49402	a_MCF7	b_med
0.389475	0.908148	3.25243	a_MCF7	b_med
-0.0243839	-0.0736493	3.00035	a_MCF7	b_med
-2.12667	0.593634	3.00035	a_MCF7	b_med
-0.402518	-1.30282	2.83062	a_MCF7	a_low
-1.43775	-1.49729	1.62808	a_MCF7	a_low
-0.0419501	-2.15837	3.96109	a_MCF7	c_high
-0.0803672	-0.790462	3.88838	a_MCF7	c_high
0.781058	-0.31201	3.41642	a_MCF7	b_med
-0.689477	0.847594	4.0141	a_MCF7	c_high
-0.814101	-0.532414	3.18194	a_MCF7	b_med
-0.266952	-0.319636	3.42227	a_MCF7	b_med
0.973533	0.76163	2.28479	a_MCF7	a_low
0.459466	-0.0389433	3.42227	a_MCF7	b_med
0.293664	0.499689	3.54043	a_MCF7	c_high
0.301458	2.58583	3.75065	a_MCF7	c_high
-1.52299	-0.837212	3.83265	a_MCF7	c_high
-0.431106	0.671269	2.62929	a_MCF7	a_low
0.0586808	0.318539	2.99928	a_MCF7	b_med
-0.47661	0.157069	3.36737	a_MCF7	b_med
-0.565209	-3.08322	3.36737	a_MCF7	b_med
0.288487	0.252367	2.85767	a_MCF7	a_low
-0.520939	-2.92384	3.40222	a_MCF7	b_med
-1.31468	0.453029	2.01805	a_MCF7	a_low
-1.64285	0.572551	3.48696	a_MCF7	b_med
1.19273	1.3175	3.48696	a_MCF7	b_med
-1.3753	-2.32674	3.48696	a_MCF7	b_med
-0.0258105	-0.267206	3.48696	a_MCF7	b_med
-0.909481	-0.804737	2.35692	a_MCF7	a_low
0.306747	0.01861	3.73506	a_MCF7	c_high
1.51806	1.07981	3.73506	a_MCF7	c_high
-1.6617	-1.22041	3.66404	a_MCF7	c_high
-0.197159	-1.40991	3.24392	a_MCF7	b_med
1.30733	2.49174	4.41249	a_MCF7	c_high
5.3347	3.77169	4.41249	a_MCF7	c_high
1.07467	1.81387	4.41249	a_MCF7	c_high
-0.5616	0.981632	1.16553	a_MCF7	a_low
0.189796	0.709132	1.20549	a_MCF7	a_low
-0.979301	0.293856	0.72502	a_MCF7	a_low
-0.115157	1.97464	3.90961	a_MCF7	c_high
0.244571	0.1001	2.99297	a_MCF7	b_med
0.126788	-1.04623	4.29955	a_MCF7	c_high
-1.09291	-2.5151	4.29955	a_MCF7	c_high
0.0985601	-0.278595	4.05598	a_MCF7	c_high
0.667929	0.468779	3.24426	a_MCF7	b_med
-0.0293453	-0.350128	3.07293	a_MCF7	b_med
-0.00988587	-1.97347	3.04206	a_MCF7	b_med
-0.277678	-0.741426	3.21152	a_MCF7	b_med
-0.496378	0.00420344	2.98159	a_MCF7	b_med
-0.209611	-0.414162	3.27146	a_MCF7	b_med
-0.805284	-0.70679	2.70359	a_MCF7	a_low
-1.04355	-0.427983	2.80584	a_MCF7	a_low
-0.763448	-1.26259	1.14231	a_MCF7	a_low
-0.342376	3.76651	3.09376	a_MCF7	b_med
-0.919708	-0.412638	3.15037	a_MCF7	b_med
2.37874	-0.356285	3.14962	a_MCF7	b_med
-0.295161	0.161196	3.14962	a_MCF7	b_med
-0.266412	-1.42865	2.70241	a_MCF7	a_low
-0.0211545	0.691513	2.88065	a_MCF7	a_low
0.115787	1.06485	3.70567	a_MCF7	c_high
-0.277099	0.0421599	3.76086	a_MCF7	c_high
-2.46846	-4.06114	2.81811	a_MCF7	a_low
-2.28232	-1.5635	3.51094	a_MCF7	b_med
1.18833	1.3551	2.8722	a_MCF7	a_low
1.45513	-3.01565	3.57959	a_MCF7	c_high
0.574997	-0.665299	3.3366	a_MCF7	b_med
-0.54041	-0.11687	2.99437	a_MCF7	b_med
-0.162785	2.57805	3.31256	a_MCF7	b_med
1.5624	0.511599	1.29115	a_MCF7	a_low
1.33044	4.08555	1.9765	a_MCF7	a_low
0.958638	3.80788	3.43451	a_MCF7	b_med
3.10768	2.76591	2.34853	a_MCF7	a_low
0.424713	-0.262054	3.68024	a_MCF7	c_high
-0.533669	0.017282	3.60024	a_MCF7	c_high
-0.487615	1.15181	3.37308	a_MCF7	b_med
-0.622361	1.16759	3.37308	a_MCF7	b_med
0.0537432	0.810415	3.33643	a_MCF7	b_med
1.00737	2.58527	3.7068	a_MCF7	c_high
2.17799	2.66446	3.96831	a_MCF7	c_high
2.23574	2.79415	4.32711	a_MCF7	c_high
1.25007	0.421625	4.32711	a_MCF7	c_high
-0.637503	0.801213	4.04132	a_MCF7	c_high
0.753911	3.98543	3.82125	a_MCF7	c_high
-0.235724	-0.913095	1.2404	a_MCF7	a_low
1.38425	0.566771	1.2404	a_MCF7	a_low
-0.609775	2.3095	3.70759	a_MCF7	c_high
-0.828581	-1.02478	2.89517	a_MCF7	a_low
-0.0642018	0.073899	3.31012	a_MCF7	b_med
-0.836922	-1.24312	3.56887	a_MCF7	c_high
-0.302847	-1.79669	4.04556	a_MCF7	c_high
-0.132298	0.459266	4.04556	a_MCF7	c_high
-0.270703	0.222013	3.34795	a_MCF7	b_med
-0.474017	0.766678	2.10645	a_MCF7	a_low
0.27113	1.08429	3.43375	a_MCF7	b_med
3.46657	0.37027	1.66111	a_MCF7	a_low
0.770334	1.13907	3.09204	a_MCF7	b_med
-1.73927	-2.01597	2.07966	a_MCF7	a_low
-0.67281	0.0717098	3.42785	a_MCF7	b_med
-0.55901	1.96611	1.35418	a_MCF7	a_low
2.58887	1.5734	4.23503	a_MCF7	c_high
-0.787717	-1.64403	3.90289	a_MCF7	c_high
-1.79829	-1.9005	2.06688	a_MCF7	a_low
0.897216	1.19114	2.06688	a_MCF7	a_low
0.807201	2.51996	2.06688	a_MCF7	a_low
-1.49658	-1.2248	1.25366	a_MCF7	a_low
0.0909125	1.11566	3.62226	a_MCF7	c_high
-0.159152	0.980127	3.71153	a_MCF7	c_high
0.933817	0.0418607	2.50042	a_MCF7	a_low
1.00137	5.24133	4.10617	a_MCF7	c_high
2.19452	2.69769	2.55651	a_MCF7	a_low
-0.268658	0.294158	2.97088	a_MCF7	a_low
-1.56238	-0.843592	1.85666	a_MCF7	a_low
0.297076	1.69151	3.40988	a_MCF7	b_med
2.96513	4.94828	4.08095	a_MCF7	c_high
-0.0250017	-1.43139	1.18136	a_MCF7	a_low
-0.6985	-0.309347	0.620751	a_MCF7	a_low
0.352968	-1.5914	3.80315	a_MCF7	c_high
0.5578	1.27587	3.38989	a_MCF7	b_med
0.401673	1.01924	3.81356	a_MCF7	c_high
0.470051	-1.04984	3.55989	a_MCF7	c_high
-0.020478	1.90844	2.57757	a_MCF7	a_low
-0.86876	-0.275695	4.51278	a_MCF7	c_high
-0.164847	-0.585811	2.59038	a_MCF7	a_low
1.09225	1.86799	4.01343	a_MCF7	c_high
0.383793	1.17305	2.34136	a_MCF7	a_low
0.172676	2.10952	2.56213	a_MCF7	a_low
3.22679	3.19145	2.92339	a_MCF7	a_low
3.36506	3.33949	2.92339	a_MCF7	a_low
-0.766762	-0.88504	2.7648	a_MCF7	a_low
-0.908371	-0.212265	2.7648	a_MCF7	a_low
-0.165015	1.06697	2.70218	a_MCF7	a_low
1.17714	-0.377278	3.37699	a_MCF7	b_med
-0.385328	0.761655	3.26824	a_MCF7	b_med
-0.500587	1.05107	2.87036	a_MCF7	a_low
-1.69956	-2.45777	2.70216	a_MCF7	a_low
0.276845	-0.854139	3.32498	a_MCF7	b_med
0.697343	-1.50044	3.73193	a_MCF7	c_high
-0.0887093	-0.238153	3.69038	a_MCF7	c_high
-0.0966309	0.82684	3.22941	a_MCF7	b_med
-0.810901	1.64916	2.74425	a_MCF7	a_low
0.185573	0.332879	3.51681	a_MCF7	b_med
-0.636095	-1.24875	2.51668	a_MCF7	a_low
-1.59788	-0.747582	2.51668	a_MCF7	a_low
5.44008	2.87665	2.36505	a_MCF7	a_low
0.00595403	1.62147	3.13881	a_MCF7	b_med
1.17754	0.782851	2.69938	a_MCF7	a_low
-0.91463	-0.295742	3.08055	a_MCF7	b_med
0.102712	1.84181	2.84358	a_MCF7	a_low
-1.26244	-1.56528	1.59503	a_MCF7	a_low
0.28305	-1.00853	3.19245	a_MCF7	b_med
0.410187	1.70602	3.75066	a_MCF7	c_high
0.768257	3.73448	2.97194	a_MCF7	a_low
-0.156312	2.4911	3.11586	a_MCF7	b_med
1.222	3.71395	2.89374	a_MCF7	a_low
0.908413	-2.67424	3.25037	a_MCF7	b_med
-1.23402	1.52426	3.25037	a_MCF7	b_med
0.68351	3.41775	3.02275	a_MCF7	b_med
5.84329	5.45082	2.81466	a_MCF7	a_low
-0.0295934	1.06508	2.98567	a_MCF7	b_med
0.593841	0.985409	3.965	a_MCF7	c_high
-0.108304	1.78931	2.78334	a_MCF7	a_low
0.678247	3.46336	3.6893	a_MCF7	c_high
1.07027	2.81805	3.6893	a_MCF7	c_high
0.859015	0.963317	1.63616	a_MCF7	a_low
2.9179	2.05711	2.30441	a_MCF7	a_low
3.12089	2.66095	2.30441	a_MCF7	a_low
0.231503	5.45471	3.42274	a_MCF7	b_med
-0.226105	-0.779661	2.63526	a_MCF7	a_low
1.30492	-0.0645967	3.21105	a_MCF7	b_med
-0.524908	0.808562	3.21105	a_MCF7	b_med
-1.78939	1.9088	2.83678	a_MCF7	a_low
-1.46205	-1.20241	2.62	a_MCF7	a_low
-0.161073	-1.40679	3.16236	a_MCF7	b_med
1.02194	-0.299879	0.811701	a_MCF7	a_low
-0.432023	-0.224497	1.0865	a_MCF7	a_low
-1.0007	-0.898431	4.432	a_MCF7	c_high
-0.167916	-0.547983	4.432	a_MCF7	c_high
-1.38381	0.240647	2.37381	a_MCF7	a_low
0.600997	0.367299	1.50044	a_MCF7	a_low
5.28519	2.78525	1.96921	a_MCF7	a_low
0.198551	2.58228	3.72221	a_MCF7	c_high
-0.897555	-1.09806	3.03581	a_MCF7	b_med
0.361469	1.42955	3.17889	a_MCF7	b_med
-0.160958	-0.835594	3.02665	a_MCF7	b_med
0.522552	-1.54044	3.83729	a_MCF7	c_high
-0.3444	1.70564	3.83729	a_MCF7	c_high
0.159918	1.80402	3.29647	a_MCF7	b_med
0.0437925	2.76964	3.89055	a_MCF7	c_high
0.64898	5.6819	1.76513	a_MCF7	a_low
0.931978	1.94331	3.86496	a_MCF7	c_high
2.24502	0.116112	3.3655	a_MCF7	b_med
-0.43506	4.10651	3.94707	a_MCF7	c_high
-0.529251	0.182508	2.59537	a_MCF7	a_low
-0.163563	-1.46523	4.10254	a_MCF7	c_high
1.49819	5.27731	3.74206	a_MCF7	c_high
0.720981	2.68758	3.48678	a_MCF7	b_med
-1.55452	0.766421	4.76373	a_MCF7	c_high
-0.466423	1.81773	3.13061	a_MCF7	b_med
5.03591	0.805308	3.76179	a_MCF7	c_high
2.26068	-0.115783	3.76179	a_MCF7	c_high
0.564599	0.557542	4.76373	a_MCF7	c_high
0.347635	0.622603	4.76373	a_MCF7	c_high
0.571515	3.28281	3.27268	a_MCF7	b_med
0.212251	0.212133	3.3944	a_MCF7	b_med
2.79603	4.99622	2.83628	a_MCF7	a_low
-1.92155	0.747833	3.45085	a_MCF7	b_med
0.981723	-2.36669	3.45085	a_MCF7	b_med
0.0361392	-0.943031	1.16913	a_MCF7	a_low
-0.30851	2.11762	2.88287	a_MCF7	a_low
-0.18004	-0.473552	2.35088	a_MCF7	a_low
-0.555408	0.711492	3.23834	a_MCF7	b_med
3.07968	1.13848	1.73134	a_MCF7	a_low
0.185452	0.855834	3.68296	a_MCF7	c_high
1.66907	1.0642	2.59637	a_MCF7	a_low
-0.417	0.622641	2.12219	a_MCF7	a_low
-0.851684	-0.0870997	3.06155	a_MCF7	b_med
-1.04226	1.08845	3.21724	a_MCF7	b_med
0.725259	0.343124	0.123985	a_MCF7	a_low
-0.448168	0.0448592	3.48307	a_MCF7	b_med
1.07773	2.6833	2.88633	a_MCF7	a_low
1.22216	2.62374	3.47119	a_MCF7	b_med
-0.303614	0.65709	2.92262	a_MCF7	a_low
0.113911	0.672128	3.10992	a_MCF7	b_med
-3.35179	-0.725586	3.10992	a_MCF7	b_med
-0.966915	0.937832	3.31041	a_MCF7	b_med
0.293997	-0.912527	3.31041	a_MCF7	b_med
-1.39248	0.168894	3.31041	a_MCF7	b_med
-0.224567	0.485355	3.13794	a_MCF7	b_med
0.277855	0.899852	3.82009	a_MCF7	c_high
0.119983	-0.679964	3.82009	a_MCF7	c_high
0.0424474	0.474191	3.53792	a_MCF7	c_high
0.803744	2.05492	3.53792	a_MCF7	c_high
-0.0620329	0.60323	2.39802	a_MCF7	a_low
-0.068538	-0.999074	3.39247	a_MCF7	b_med
0.639465	0.422247	3.20658	a_MCF7	b_med
-0.172695	2.95641	3.59622	a_MCF7	c_high
-0.760689	1.10744	3.59622	a_MCF7	c_high
0.180719	0.552055	3.59622	a_MCF7	c_high
0.834142	0.946869	3.59622	a_MCF7	c_high
0.217627	1.86908	3.45559	a_MCF7	b_med
0.108627	0.645212	3.37556	a_MCF7	b_med
-0.39515	1.55456	2.93437	a_MCF7	a_low
1.74467	0.571781	1.85149	a_MCF7	a_low
0.590698	1.47521	3.30391	a_MCF7	b_med
0.17517	3.28858	3.13008	a_MCF7	b_med
-0.427678	2.51334	4.19888	a_MCF7	c_high
0.552547	0.0185725	4.19888	a_MCF7	c_high
-0.176715	0.165491	4.19888	a_MCF7	c_high
-1.18524	-5.11135	2.2113	a_MCF7	a_low
-0.29282	-0.112344	2.25088	a_MCF7	a_low
-0.140512	-0.236706	2.95593	a_MCF7	a_low
0.0221891	-2.0191	2.98579	a_MCF7	b_med
0.391087	-0.59979	2.26606	a_MCF7	a_low
-0.552806	1.22066	1.79305	a_MCF7	a_low
-0.00782161	2.2982	3.83365	a_MCF7	c_high
0.856294	1.13354	3.83365	a_MCF7	c_high
1.12516	3.85745	3.58431	a_MCF7	c_high
-1.01696	0.489484	3.56569	a_MCF7	c_high
-0.975908	0.267512	2.9498	a_MCF7	a_low
0.123713	1.48282	3.12379	a_MCF7	b_med
-0.644638	-0.0597302	1.7466	a_MCF7	a_low
-0.364216	-0.273525	3.24525	a_MCF7	b_med
0.202073	0.852701	3.16648	a_MCF7	b_med
-0.854541	0.218273	4.00442	a_MCF7	c_high
-0.403546	1.3036	4.00442	a_MCF7	c_high
-0.82003	0.298493	3.27833	a_MCF7	b_med
-1.41145	-0.301831	3.42528	a_MCF7	b_med
0.314143	0.975293	4.05103	a_MCF7	c_high
-1.02891	1.00989	3.54787	a_MCF7	c_high
-0.942199	-1.55505	2.89324	a_MCF7	a_low
0.302677	1.55225	3.40176	a_MCF7	b_med
-0.0905975	2.43872	3.21624	a_MCF7	b_med
-0.628136	-2.09795	3.09979	a_MCF7	b_med
0.325331	0.160799	3.45067	a_MCF7	b_med
0.260724	1.1552	3.34097	a_MCF7	b_med
0.17358	2.59299	2.6815	a_MCF7	a_low
-1.73968	-0.747267	3.24474	a_MCF7	b_med
-0.316546	-0.679517	3.52466	a_MCF7	c_high
-0.165782	0.311089	3.24354	a_MCF7	b_med
0.0905444	0.6388	3.84	a_MCF7	c_high
0.232817	0.20743	3.84	a_MCF7	c_high
-1.11658	0.198641	2.59688	a_MCF7	a_low
-0.746252	1.07899	2.59688	a_MCF7	a_low
-1.68389	0.407446	3.25748	a_MCF7	b_med
1.01044	-0.343907	2.66239	a_MCF7	a_low
0.496652	3.02674	2.95009	a_MCF7	a_low
1.00575	2.66838	-0.85137	a_MCF7	a_low
-0.776819	0.344425	2.5333	a_MCF7	a_low
-0.0900018	-1.67345	0.862629	a_MCF7	a_low
0.07306	1.14954	3.92218	a_MCF7	c_high
1.74536	1.70723	3.89589	a_MCF7	c_high
0.463169	0.90766	3.89589	a_MCF7	c_high
0.198209	0.892048	2.54222	a_MCF7	a_low
-0.82127	-2.29426	2.66928	a_MCF7	a_low
-0.0451844	-0.144232	3.51297	a_MCF7	b_med
0.276281	-0.135196	1.89095	a_MCF7	a_low
-0.131832	0.197945	2.83707	a_MCF7	a_low
0.181686	-0.54776	3.47526	a_MCF7	b_med
0.801134	-0.348741	3.47526	a_MCF7	b_med
-0.548237	1.002	2.95397	a_MCF7	a_low
0.257443	0.474396	2.73914	a_MCF7	a_low
-0.595681	-0.474812	4.08181	a_MCF7	c_high
0.459424	0.491216	4.08181	a_MCF7	c_high
0.183292	2.68551	4.08181	a_MCF7	c_high
2.37911	2.76289	2.59871	a_MCF7	a_low
-0.166183	-0.965298	1.99579	a_MCF7	a_low
5.07038	4.78189	3.25776	a_MCF7	b_med
4.14276	3.56346	3.41967	a_MCF7	b_med
-0.333482	-1.60387	2.35104	a_MCF7	a_low
-1.54235	-1.31961	2.35104	a_MCF7	a_low
-0.426002	-1.04402	3.44627	a_MCF7	b_med
2.8018	1.86203	4.40201	a_MCF7	c_high
-0.220982	1.54623	2.75627	a_MCF7	a_low
-2.55384	-3.70458	0.647138	a_MCF7	a_low
-0.158221	0.334462	2.9975	a_MCF7	b_med
0.413835	-0.289967	2.9975	a_MCF7	b_med
0.0404423	0.469667	3.83422	a_MCF7	c_high
0.681983	-0.264765	3.45029	a_MCF7	b_med
-1.18101	-0.624298	2.7173	a_MCF7	a_low
-0.237167	-0.109187	2.8926	a_MCF7	a_low
-0.0084245	1.31995	3.38681	a_MCF7	b_med
-0.271589	-0.162125	3.28004	a_MCF7	b_med
1.57581	1.89673	2.96335	a_MCF7	a_low
1.58392	0.851228	0.450182	a_MCF7	a_low
0.54491	0.329003	2.56808	a_MCF7	a_low
0.179336	-0.594261	2.54001	a_MCF7	a_low
0.659314	1.16129	1.60589	a_MCF7	a_low
-0.278377	-3.02699	2.5879	a_MCF7	a_low
4.97786	1.16354	3.46814	a_MCF7	b_med
1.16071	3.40616	3.46814	a_MCF7	b_med
0.267418	1.48578	3.28776	a_MCF7	b_med
-0.655093	-0.327362	3.24284	a_MCF7	b_med
-0.255342	0.581191	3.22805	a_MCF7	b_med
-0.729656	-0.911151	3.33498	a_MCF7	b_med
0.827492	-0.545337	3.33498	a_MCF7	b_med
-0.874881	-0.177189	1.87233	a_MCF7	a_low
-0.336779	1.93108	2.7338	a_MCF7	a_low
0.951891	-0.39074	2.7338	a_MCF7	a_low
0.610015	-0.307327	0.702242	a_MCF7	a_low
0.0337145	-0.757889	3.21908	a_MCF7	b_med
0.844644	0.609061	3.73069	a_MCF7	c_high
-0.789824	0.509524	2.99673	a_MCF7	b_med
0.107691	-1.51139	3.62078	a_MCF7	c_high
0.0734535	1.80904	3.32014	a_MCF7	b_med
-0.0722707	-0.753728	3.02907	a_MCF7	b_med
-1.3656	-2.25533	2.69454	a_MCF7	a_low
-1.67595	0.129548	2.69454	a_MCF7	a_low
-1.41974	0.287172	1.96164	a_MCF7	a_low
-0.332612	-1.05182	3.58262	a_MCF7	c_high
1.47099	0.450328	1.54582	a_MCF7	a_low
-1.79975	-0.738287	3.61385	a_MCF7	c_high
-0.0275327	2.06792	3.61385	a_MCF7	c_high
0.457934	0.964912	1.37838	a_MCF7	a_low
-0.487509	0.78338	3.85058	a_MCF7	c_high
-1.12003	1.91015	2.53746	a_MCF7	a_low
-0.150994	-1.38799	2.17232	a_MCF7	a_low
1.58915	2.03157	3.46966	a_MCF7	b_med
-0.370431	0.738472	2.60446	a_MCF7	a_low
0.367821	-0.637565	3.06485	a_MCF7	b_med
-0.012553	-2.75178	2.53111	a_MCF7	a_low
-0.249121	-1.40656	0.782033	a_MCF7	a_low
0.379027	2.53059	3.18263	a_MCF7	b_med
0.556335	5.08429	3.2342	a_MCF7	b_med
-1.99155	-1.64449	4.20087	a_MCF7	c_high
-1.83155	-1.68736	4.20087	a_MCF7	c_high
-1.66172	-2.35228	4.20087	a_MCF7	c_high
-1.56421	-2.86997	4.20087	a_MCF7	c_high
-1.24131	-1.17551	2.75374	a_MCF7	a_low
-0.616026	0.622749	3.33526	a_MCF7	b_med
1.37119	0.6141	1.51588	a_MCF7	a_low
0.40758	0.816214	4.19935	a_MCF7	c_high
0.218037	-0.452547	3.56348	a_MCF7	c_high
-0.983086	-0.609466	3.56348	a_MCF7	c_high
-0.919686	1.63086	3.44767	a_MCF7	b_med
-0.373443	0.0799816	2.92346	a_MCF7	a_low
0.516594	-1.05134	1.45355	a_MCF7	a_low
-1.07365	0.194316	2.96909	a_MCF7	a_low
1.75512	1.39436	3.23332	a_MCF7	b_med
0.307027	-0.243263	2.10551	a_MCF7	a_low
1.05113	2.8152	3.53514	a_MCF7	c_high
1.17992	3.07714	3.53514	a_MCF7	c_high
0.476394	1.97839	2.745	a_MCF7	a_low
0.330584	0.704474	1.99204	a_MCF7	a_low
0.931998	0.685087	3.59715	a_MCF7	c_high
-1.75175	1.735	3.59715	a_MCF7	c_high
-0.763798	-0.848089	1.4198	a_MCF7	a_low
0.0638038	3.77501	3.22009	a_MCF7	b_med
0.00917619	1.64988	1.94352	a_MCF7	a_low
-0.131861	-1.6638	2.95685	a_MCF7	a_low
0.06418	-0.147193	2.08718	a_MCF7	a_low
1.29001	-1.6573	0.583194	a_MCF7	a_low
0.167068	2.20956	3.25533	a_MCF7	b_med
0.886329	1.24964	3.2739	a_MCF7	b_med
-0.491422	-1.65945	3.46673	a_MCF7	b_med
1.04689	0.936521	0.895274	a_MCF7	a_low
-0.678401	0.595244	3.51034	a_MCF7	b_med
-1.32077	-0.432066	3.80814	a_MCF7	c_high
-0.358433	1.17067	3.80814	a_MCF7	c_high
-0.138487	-1.4032	2.79463	a_MCF7	a_low
-0.138719	-0.00679146	3.71255	a_MCF7	c_high
-0.0785962	-1.54867	3.71255	a_MCF7	c_high
1.13367	3.78199	3.57515	a_MCF7	c_high
0.703378	1.41779	3.57515	a_MCF7	c_high
-0.185069	0.357892	3.23757	a_MCF7	b_med
-0.979753	0.0437773	3.06274	a_MCF7	b_med
0.443184	-0.856659	2.64632	a_MCF7	a_low
1.09272	-0.182003	2.64632	a_MCF7	a_low
2.14593	4.97917	4.14541	a_MCF7	c_high
3.90529	3.38116	4.14541	a_MCF7	c_high
-1.30509	-0.92761	3.16535	a_MCF7	b_med
3.47555	6.32861	3.65166	a_MCF7	c_high
-0.0194697	-1.58457	3.65166	a_MCF7	c_high
0.636647	0.317284	3.65166	a_MCF7	c_high
-0.639759	0.204103	1.18236	a_MCF7	a_low
0.103539	0.429464	3.6752	a_MCF7	c_high
2.08369	-0.399837	3.68169	a_MCF7	c_high
-0.523359	-0.2343	3.13514	a_MCF7	b_med
1.48887	-0.150363	3.28376	a_MCF7	b_med
1.64267	-0.758048	3.13514	a_MCF7	b_med
1.36428	-1.09966	3.13514	a_MCF7	b_med
-0.528333	0.939672	3.13514	a_MCF7	b_med
0.0286296	0.590219	2.51906	a_MCF7	a_low
0.350349	-0.347216	4.43631	a_MCF7	c_high
-2.25068	1.26711	2.79161	a_MCF7	a_low
0.0583723	0.179406	3.89603	a_MCF7	c_high
-0.203478	-1.01562	2.87532	a_MCF7	a_low
-0.334327	0.151285	3.35651	a_MCF7	b_med
1.32444	-0.288565	1.01834	a_MCF7	a_low
2.74519	-1.19334	#NAME?	a_MCF7	a_low
0.369166	-0.56321	2.92676	a_MCF7	a_low
0.548857	0.953337	2.92676	a_MCF7	a_low
-1.19408	-0.917704	2.005	a_MCF7	a_low
0.217409	2.06098	3.08081	a_MCF7	b_med
0.921914	-1.15724	1.90565	a_MCF7	a_low
0.651518	0.618833	2.90483	a_MCF7	a_low
-1.34457	-0.766243	1.96234	a_MCF7	a_low
-0.436077	0.26999	2.71345	a_MCF7	a_low
-0.167526	0.708705	4.53519	a_MCF7	c_high
-0.119638	-2.23049	3.08286	a_MCF7	b_med
0.551051	1.95397	2.62923	a_MCF7	a_low
2.05612	2.8625	3.35566	a_MCF7	b_med
0.645938	0.301575	2.69099	a_MCF7	a_low
-0.131904	0.530633	3.35566	a_MCF7	b_med
0.874186	-0.282657	3.2808	a_MCF7	b_med
0.138341	1.79495	3.47456	a_MCF7	b_med
0.379374	0.494233	3.32923	a_MCF7	b_med
-3.64611	-2.18962	2.81015	a_MCF7	a_low
-1.00428	-0.261336	2.82589	a_MCF7	a_low
-1.45902	-0.0621501	3.03845	a_MCF7	b_med
-0.61065	0.929528	2.23604	a_MCF7	a_low
0.241777	2.37667	2.6975	a_MCF7	a_low
0.580022	0.988563	2.79257	a_MCF7	a_low
0.520112	0.607005	3.40113	a_MCF7	b_med
1.13317	0.654957	4.11759	a_MCF7	c_high
-0.651196	1.29673	4.11759	a_MCF7	c_high
1.12693	-0.053909	3.45367	a_MCF7	b_med
-0.762856	-0.914994	3.52439	a_MCF7	c_high
0.134469	2.35125	2.7236	a_MCF7	a_low
-0.307732	-2.31209	3.49052	a_MCF7	b_med
-1.95954	0.45563	2.29075	a_MCF7	a_low
-1.60827	-0.580967	3.62598	a_MCF7	c_high
0.24521	-0.43282	3.36145	a_MCF7	b_med
-1.70604	-1.01674	2.73426	a_MCF7	a_low
-0.597672	0.538114	2.73426	a_MCF7	a_low
6.43991	5.19182	3.3642	a_MCF7	b_med
0.388109	2.8648	2.52481	a_MCF7	a_low
0.413449	2.8476	3.59273	a_MCF7	c_high
-1.11287	1.16249	4.06811	a_MCF7	c_high
0.234968	0.0998841	3.81702	a_MCF7	c_high
-1.5437	-1.21593	3.27917	a_MCF7	b_med
0.568671	1.07701	1.7707	a_MCF7	a_low
-0.727	-1.38241	4.05183	a_MCF7	c_high
2.54902	3.78575	4.05183	a_MCF7	c_high
0.019696	-1.42521	3.6223	a_MCF7	c_high
-0.41882	-0.392479	3.6223	a_MCF7	c_high
-0.502152	-0.149181	3.76983	a_MCF7	c_high
-0.658045	-0.399046	2.75283	a_MCF7	a_low
-0.756853	-3.29733	1.79028	a_MCF7	a_low
-0.346955	1.44485	3.64639	a_MCF7	c_high
0.927937	2.50862	3.35692	a_MCF7	b_med
-0.419218	-1.71757	0.719387	a_MCF7	a_low
0.664282	-0.0665377	2.72982	a_MCF7	a_low
1.75876	3.47263	2.23216	a_MCF7	a_low
-0.841422	1.06166	-0.328647	a_MCF7	a_low
0.805908	0.250949	3.25087	a_MCF7	b_med
0.107317	-0.643557	3.46818	a_MCF7	b_med
1.09649	2.51282	3.44903	a_MCF7	b_med
0.00988141	1.01076	3.57238	a_MCF7	c_high
0.793211	1.16644	3.57238	a_MCF7	c_high
6.88866	4.56087	2.9876	a_MCF7	b_med
-0.297622	-2.47349	3.57083	a_MCF7	c_high
0.889112	-0.397298	3.46942	a_MCF7	b_med
0.227267	-1.22496	3.67832	a_MCF7	c_high
-0.587517	-1.925	3.07914	a_MCF7	b_med
0.567234	4.65741	3.97811	a_MCF7	c_high
1.03688	1.80161	3.97811	a_MCF7	c_high
1.26767	0.554716	3.97811	a_MCF7	c_high
3.51582	5.27006	4.19466	a_MCF7	c_high
0.323299	1.21562	4.19466	a_MCF7	c_high
0.760793	1.04441	4.34919	a_MCF7	c_high
-0.213123	4.05475	4.10127	a_MCF7	c_high
0.896802	0.352025	4.10127	a_MCF7	c_high
-0.683992	-0.386244	3.44438	a_MCF7	b_med
-0.308302	-1.47091	3.0977	a_MCF7	b_med
-1.75072	-0.0495238	2.50612	a_MCF7	a_low
0.297918	0.389838	3.45533	a_MCF7	b_med
-0.869457	0.142418	3.03302	a_MCF7	b_med
0.0754684	-0.536624	2.5345	a_MCF7	a_low
-0.460792	-0.307835	2.94967	a_MCF7	a_low
1.19354	0.659035	2.23134	a_MCF7	a_low
0.321373	2.9806	3.16419	a_MCF7	b_med
1.05571	-1.36885	3.54698	a_MCF7	c_high
0.227719	-1.94162	0.981506	a_MCF7	a_low
-0.64887	-1.65513	3.33957	a_MCF7	b_med
0.715781	0.750564	3.9214	a_MCF7	c_high
-0.195609	0.590283	3.48678	a_MCF7	b_med
-0.214413	1.50548	2.53465	a_MCF7	a_low
0.300941	2.57621	3.73095	a_MCF7	c_high
-0.158868	-0.258848	3.75729	a_MCF7	c_high
0.210313	0.735825	3.7691	a_MCF7	c_high
0.73283	-0.471156	3.35395	a_MCF7	b_med
-0.36539	-1.31238	3.1311	a_MCF7	b_med
-0.107401	-0.107109	3.1311	a_MCF7	b_med
-0.985656	-0.390387	2.66314	a_MCF7	a_low
-0.366658	2.36694	1.7684	a_MCF7	a_low
1.6167	-1.15652	2.33002	a_MCF7	a_low
-0.596847	1.16145	3.32528	a_MCF7	b_med
-0.129643	0.0716293	3.60168	a_MCF7	c_high
-1.54396	-1.20579	3.23023	a_MCF7	b_med
-1.07078	-0.843348	3.23023	a_MCF7	b_med
-0.86077	0.098668	3.23023	a_MCF7	b_med
-0.727478	1.03382	4.00929	a_MCF7	c_high
-0.481592	-0.106728	3.32084	a_MCF7	b_med
1.91068	3.01403	4.02679	a_MCF7	c_high
-1.7734	-0.297239	2.71596	a_MCF7	a_low
3.17519	3.48111	3.52787	a_MCF7	c_high
0.384721	0.311687	3.28473	a_MCF7	b_med
-0.0461888	0.506815	3.54985	a_MCF7	c_high
-0.0105882	0.685306	2.87277	a_MCF7	a_low
-0.00399218	0.37201	3.68829	a_MCF7	c_high
-0.0969509	0.680167	3.3821	a_MCF7	b_med
0.135588	0.395335	4.28595	a_MCF7	c_high
0.868384	1.32047	4.28595	a_MCF7	c_high
2.79981	3.84391	4.28595	a_MCF7	c_high
2.96769	2.46189	4.9006	a_MCF7	c_high
2.84384	3.08246	4.9006	a_MCF7	c_high
0.0795753	0.0522317	3.6858	a_MCF7	c_high
-1.25843	0.430829	3.6858	a_MCF7	c_high
0.554459	1.21666	3.6858	a_MCF7	c_high
1.73835	0.595397	2.27177	a_MCF7	a_low
-0.195736	1.54661	3.09408	a_MCF7	b_med
0.142093	0.202235	4.03582	a_MCF7	c_high
0.28222	1.0162	3.36693	a_MCF7	b_med
1.33028	0.972535	4.65727	a_MCF7	c_high
1.06377	1.58288	4.65727	a_MCF7	c_high
0.0995967	2.74722	4.65727	a_MCF7	c_high
0.82914	-1.07289	3.30859	a_MCF7	b_med
-0.119118	0.711032	3.30859	a_MCF7	b_med
4.79159	7.22651	3.15	a_MCF7	b_med
-0.640218	-1.06788	3.48457	a_MCF7	b_med
0.0152647	1.23576	3.91831	a_MCF7	c_high
-0.831142	-0.112759	3.76755	a_MCF7	c_high
0.779808	0.18452	1.60705	a_MCF7	a_low
0.655996	2.2902	3.96023	a_MCF7	c_high
-0.839265	0.0352843	3.69726	a_MCF7	c_high
-1.00751	-0.360026	3.69726	a_MCF7	c_high
-0.244305	-1.6237	3.69726	a_MCF7	c_high
0.0304501	-1.41645	4.22435	a_MCF7	c_high
1.8549	3.4461	3.09574	a_MCF7	b_med
-0.568166	-2.24453	3.16816	a_MCF7	b_med
0.510811	-0.882948	2.43264	a_MCF7	a_low
-0.310406	0.695255	3.68011	a_MCF7	c_high
-0.202956	2.77431	3.14717	a_MCF7	b_med
-1.27823	-2.39034	2.92206	a_MCF7	a_low
-0.43522	-0.576181	3.29741	a_MCF7	b_med
0.216792	0.842021	3.07792	a_MCF7	b_med
1.68108	6.00065	3.79987	a_MCF7	c_high
0.0782391	3.22896	4.00793	a_MCF7	c_high
0.116018	1.59827	3.95493	a_MCF7	c_high
0.0667353	-0.0296965	3.41092	a_MCF7	b_med
0.0231623	-0.573422	3.78628	a_MCF7	c_high
-0.403371	0.784064	1.22647	a_MCF7	a_low
0.462457	0.854778	3.22878	a_MCF7	b_med
1.02879	2.20136	3.22878	a_MCF7	b_med
0.576015	1.05211	2.83011	a_MCF7	a_low
1.40607	0.0466533	2.83011	a_MCF7	a_low
-0.440634	0.452317	4.08415	a_MCF7	c_high
3.78631	2.60994	3.28686	a_MCF7	b_med
0.551502	1.39948	3.28686	a_MCF7	b_med
-1.05131	1.75118	3.39326	a_MCF7	b_med
-0.0561125	1.63033	3.30186	a_MCF7	b_med
-0.486818	0.00742416	3.52289	a_MCF7	c_high
1.66183	-0.1923	3.52289	a_MCF7	c_high
0.515695	0.874919	3.20944	a_MCF7	b_med
1.12244	2.5008	3.73434	a_MCF7	c_high
0.335644	0.941424	3.91276	a_MCF7	c_high
1.52066	1.37029	3.99314	a_MCF7	c_high
0.448222	1.75155	3.99314	a_MCF7	c_high
-0.302601	1.81134	3.04899	a_MCF7	b_med
0.992586	2.17094	4.85556	a_MCF7	c_high
1.44829	3.50116	4.85556	a_MCF7	c_high
-0.221194	0.68257	3.56497	a_MCF7	c_high
0.843229	1.18474	3.87695	a_MCF7	c_high
0.642413	1.57909	3.87695	a_MCF7	c_high
0.649356	2.03398	4.43778	a_MCF7	c_high
0.533658	2.36664	3.40426	a_MCF7	b_med
-0.523625	-1.18267	4.09734	a_MCF7	c_high
1.89045	-1.97889	4.11947	a_MCF7	c_high
-1.24587	0.474713	4.12859	a_MCF7	c_high
0.392955	0.155199	4.12859	a_MCF7	c_high
0.307108	1.14992	3.27917	a_MCF7	b_med
0.585203	-0.115395	3.97461	a_MCF7	c_high
-0.749833	-0.19613	3.97461	a_MCF7	c_high
0.88171	5.18835	4.31634	a_MCF7	c_high
0.345666	1.68915	4.31634	a_MCF7	c_high
-0.979942	-0.754673	4.31634	a_MCF7	c_high
-0.0372733	0.317247	4.31634	a_MCF7	c_high
-0.511533	-0.469225	3.12294	a_MCF7	b_med
0.387311	0.690924	2.92798	a_MCF7	a_low
0.0553721	1.42474	3.32303	a_MCF7	b_med
-0.418721	2.44155	3.27353	a_MCF7	b_med
0.184523	1.52512	3.65591	a_MCF7	c_high
0.428939	-0.100762	3.89181	a_MCF7	c_high
-0.128086	-0.635385	2.93956	a_MCF7	a_low
-0.36612	2.62716	3.46553	a_MCF7	b_med
0.331819	-0.224767	2.46545	a_MCF7	a_low
0.417741	0.706658	3.30474	a_MCF7	b_med
-0.294128	0.669904	2.26087	a_MCF7	a_low
-1.26847	-0.843726	3.73505	a_MCF7	c_high
-1.88666	-0.379306	3.73505	a_MCF7	c_high
-0.174951	3.11769	3.26894	a_MCF7	b_med
1.21274	3.24337	3.53889	a_MCF7	c_high
-0.922334	0.194819	2.7881	a_MCF7	a_low
0.366359	-2.3624	3.27464	a_MCF7	b_med
0.435172	-1.7047	0.162864	a_MCF7	a_low
-0.277556	0.243082	3.78147	a_MCF7	c_high
-0.195488	-0.547301	3.78147	a_MCF7	c_high
0.543347	-1.34936	4.51015	a_MCF7	c_high
0.14211	-0.0617772	3.20403	a_MCF7	b_med
0.080577	0.598323	2.43577	a_MCF7	a_low
-0.272739	-0.150581	2.72407	a_MCF7	a_low
-0.0525198	2.86676	3.04786	a_MCF7	b_med
-0.661489	0.81508	3.04786	a_MCF7	b_med
-1.62532	-1.75517	2.79029	a_MCF7	a_low
1.38403	3.00551	2.50007	a_MCF7	a_low
-1.78184	-1.84614	3.00132	a_MCF7	b_med
0.599347	4.27168	3.35046	a_MCF7	b_med
-0.105715	-1.13917	2.18957	a_MCF7	a_low
-0.372313	0.671713	3.02618	a_MCF7	b_med
-2.56617	-1.38373	2.73187	a_MCF7	a_low
-0.0384357	-1.36036	4.04882	a_MCF7	c_high
-0.124706	-0.338156	1.45722	a_MCF7	a_low
0.619004	-1.52179	2.52722	a_MCF7	a_low
3.14191	3.67623	1.88063	a_MCF7	a_low
-0.599776	-1.51523	3.60978	a_MCF7	c_high
1.69891	0.396369	2.06992	a_MCF7	a_low
0.807746	-1.05651	2.06992	a_MCF7	a_low
0.129945	0.907987	4.10979	a_MCF7	c_high
-0.395383	0.771183	3.97888	a_MCF7	c_high
1.23477	-1.21415	1.94821	a_MCF7	a_low
0.461908	0.402449	4.30348	a_MCF7	c_high
0.634376	0.828108	4.30348	a_MCF7	c_high
0.38481	1.4414	4.30348	a_MCF7	c_high
1.25456	0.953505	2.67653	a_MCF7	a_low
-0.934456	-0.0591738	3.32755	a_MCF7	b_med
-1.64756	-0.966154	4.01762	a_MCF7	c_high
-1.34879	-0.941496	3.24737	a_MCF7	b_med
0.0697608	-0.400809	3.17306	a_MCF7	b_med
-0.0145535	-1.13099	3.17306	a_MCF7	b_med
-4.25931	-0.0143802	3.24737	a_MCF7	b_med
2.31491	-1.91865	1.43028	a_MCF7	a_low
0.0445262	1.21267	2.35934	a_MCF7	a_low
1.40512	-0.20125	2.02959	a_MCF7	a_low
-1.18661	-0.751939	2.59031	a_MCF7	a_low
-1.29986	-1.14063	2.85019	a_MCF7	a_low
0.333259	0.0340884	3.00242	a_MCF7	b_med
-0.405918	-0.146415	3.18416	a_MCF7	b_med
-0.299468	-0.683802	3.2093	a_MCF7	b_med
7.56624	6.78979	2.13002	a_MCF7	a_low
0.715508	0.155186	2.37559	a_MCF7	a_low
0.0415199	-1.50863	1.70592	a_MCF7	a_low
-0.601727	-0.564676	2.84449	a_MCF7	a_low
-0.181583	-0.0163308	3.70128	a_MCF7	c_high
-0.826435	-1.24777	4.2472	a_MCF7	c_high
-0.0577364	0.577273	2.8751	a_MCF7	a_low
-3.74781	-2.82198	3.44131	a_MCF7	b_med
-2.04308	-3.82408	2.96174	a_MCF7	a_low
-2.40257	-3.6158	2.63791	a_MCF7	a_low
-2.48112	-2.47891	2.63791	a_MCF7	a_low
-1.37876	-0.155453	2.07469	a_MCF7	a_low
-0.141441	-0.00737478	4.01947	a_MCF7	c_high
0.445601	0.545297	3.71126	a_MCF7	c_high
0.565942	0.903566	3.32645	a_MCF7	b_med
-0.618383	-1.03957	3.32645	a_MCF7	b_med
0.465	-0.756982	3.90297	a_MCF7	c_high
-0.796712	0.276329	3.5086	a_MCF7	b_med
-0.084119	3.0031	4.83928	a_MCF7	c_high
-0.657602	0.498352	4.83928	a_MCF7	c_high
-1.35057	-0.941575	1.94107	a_MCF7	a_low
-0.741354	1.61541	1.94107	a_MCF7	a_low
-1.48247	-1.82114	2.95658	a_MCF7	a_low
1.14007	0.451069	3.33116	a_MCF7	b_med
-1.23996	0.974299	3.68996	a_MCF7	c_high
-0.745591	0.351329	3.80539	a_MCF7	c_high
-0.651303	-1.06387	3.7278	a_MCF7	c_high
-1.99449	-0.888992	2.91026	a_MCF7	a_low
-0.0850445	-0.442106	3.67288	a_MCF7	c_high
-0.807669	-0.487876	3.67288	a_MCF7	c_high
-0.634419	-1.87224	3.11188	a_MCF7	b_med
-0.827784	-1.70014	3.11188	a_MCF7	b_med
0.900588	0.226154	2.03857	a_MCF7	a_low
0.137984	0.807431	1.02973	a_MCF7	a_low
-2.29127	-1.60982	2.64019	a_MCF7	a_low
-0.423808	-4.6119	1.24971	a_MCF7	a_low
-0.586334	0.985129	2.10285	a_MCF7	a_low
0.825679	4.05059	3.78514	a_MCF7	c_high
0.917677	3.67454	3.78514	a_MCF7	c_high
-0.144335	-0.237139	3.20894	a_MCF7	b_med
1.49926	0.486812	3.58241	a_MCF7	c_high
-0.992558	-0.803937	3.61321	a_MCF7	c_high
-3.22544	-0.4431	2.36561	a_MCF7	a_low
0.875344	2.13896	4.22206	a_MCF7	c_high
-1.87656	-1.15425	2.45849	a_MCF7	a_low
-0.191584	0.820795	3.8699	a_MCF7	c_high
-0.038861	0.0159068	2.99908	a_MCF7	b_med
-0.933494	-0.712407	2.54237	a_MCF7	a_low
-0.91602	0.968385	3.04249	a_MCF7	b_med
0.828091	0.240159	2.1591	a_MCF7	a_low
0.0750354	1.26218	-0.299016	a_MCF7	a_low
-0.937741	0.352598	3.17066	a_MCF7	b_med
-0.134842	0.973017	2.81211	a_MCF7	a_low
-0.666855	0.0437522	3.17195	a_MCF7	b_med
-2.86576	-3.77854	1.58753	a_MCF7	a_low
1.67197	1.39123	3.01341	a_MCF7	b_med
-0.76429	1.04545	3.01341	a_MCF7	b_med
-0.82925	0.944589	2.50338	a_MCF7	a_low
1.17014	5.64903	2.33031	a_MCF7	a_low
0.720241	2.40194	3.13446	a_MCF7	b_med
1.00652	0.821969	3.13446	a_MCF7	b_med
0.524944	3.57179	3.06868	a_MCF7	b_med
0.766895	1.16848	2.82286	a_MCF7	a_low
-0.584194	-2.28856	2.89303	a_MCF7	a_low
-0.837162	0.71652	2.82683	a_MCF7	a_low
0.343411	-0.288668	2.37995	a_MCF7	a_low
0.249327	0.186247	3.49151	a_MCF7	b_med
0.220172	3.32462	3.49151	a_MCF7	b_med
0.190929	1.51899	3.86165	a_MCF7	c_high
-0.117469	1.90816	3.86165	a_MCF7	c_high
0.0888888	0.698269	4.49635	a_MCF7	c_high
-0.264766	1.40312	4.49635	a_MCF7	c_high
-2.59482	0.783103	4.49635	a_MCF7	c_high
1.10645	1.9135	4.3282	a_MCF7	c_high
3.41007	1.29017	2.50079	a_MCF7	a_low
1.02104	2.10975	2.50079	a_MCF7	a_low
-0.123046	2.03569	3.76756	a_MCF7	c_high
-1.27652	-0.110418	3.24517	a_MCF7	b_med
-0.219586	0.419527	3.32467	a_MCF7	b_med
0.0779018	-0.273727	3.32467	a_MCF7	b_med
-1.37981	-0.232353	3.02406	a_MCF7	b_med
-0.105437	0.77928	3.10541	a_MCF7	b_med
0.212408	1.56646	3.12558	a_MCF7	b_med
0.0563182	0.219448	3.20725	a_MCF7	b_med
-0.109498	0.77181	3.20725	a_MCF7	b_med
0.268501	0.571415	3.20725	a_MCF7	b_med
-0.512459	-2.84909	3.93437	a_MCF7	c_high
0.0736984	-0.437642	0.548714	a_MCF7	a_low
-0.338986	0.104734	4.00644	a_MCF7	c_high
0.460413	-1.51838	3.73454	a_MCF7	c_high
-2.89321	-0.225878	4.41381	a_MCF7	c_high
0.244451	-0.576167	3.56494	a_MCF7	c_high
-1.67475	1.56056	4.07499	a_MCF7	c_high
-1.00076	-0.142321	3.20715	a_MCF7	b_med
-0.57703	0.664136	3.20715	a_MCF7	b_med
-0.731721	0.536366	3.41037	a_MCF7	b_med
0.276934	0.00072128	3.00126	a_MCF7	b_med
-0.959947	-1.07309	3.05134	a_MCF7	b_med
1.02065	0.847723	4.20714	a_MCF7	c_high
-1.8035	-0.328911	2.72797	a_MCF7	a_low
-0.500774	-1.09335	2.72797	a_MCF7	a_low
-1.55976	-0.131584	2.72797	a_MCF7	a_low
-0.615756	0.38929	3.1483	a_MCF7	b_med
1.20435	0.780798	2.67417	a_MCF7	a_low
0.177273	-0.0507845	4.42207	a_MCF7	c_high
-0.522769	0.813735	1.03425	a_MCF7	a_low
1.6938	1.07049	1.78473	a_MCF7	a_low
2.97279	0.328406	1.35508	a_MCF7	a_low
1.30356	0.565696	2.17075	a_MCF7	a_low
0.59568	0.588448	1.85288	a_MCF7	a_low
-0.777546	-0.127159	5.51641	a_MCF7	c_high
-0.0630948	0.242184	5.51641	a_MCF7	c_high
0.295747	0.136981	5.51641	a_MCF7	c_high
1.47726	-0.542872	5.51641	a_MCF7	c_high
-0.711032	1.72719	5.2798	a_MCF7	c_high
-0.102464	2.41659	5.2798	a_MCF7	c_high
0.019062	-3.08403	4.14871	a_MCF7	c_high
-2.3795	-1.27606	2.23662	a_MCF7	a_low
-0.361892	0.00450242	2.74495	a_MCF7	a_low
0.0136291	-0.038016	3.57701	a_MCF7	c_high
0.775191	3.41873	3.44039	a_MCF7	b_med
0.59098	0.231586	3.69014	a_MCF7	c_high
0.74281	1.02	3.69014	a_MCF7	c_high
-0.588566	0.729431	3.69014	a_MCF7	c_high
-1.50117	-3.80843	3.22787	a_MCF7	b_med
-0.809941	0.297304	3.22787	a_MCF7	b_med
-0.164967	-0.752121	3.22787	a_MCF7	b_med
-0.325761	0.219828	1.48842	a_MCF7	a_low
-0.954922	0.580735	3.25175	a_MCF7	b_med
0.310558	0.18182	3.79972	a_MCF7	c_high
-1.33089	2.22578	3.79972	a_MCF7	c_high
0.795913	0.329634	3.28014	a_MCF7	b_med
-0.794636	0.464935	3.28014	a_MCF7	b_med
-0.129812	1.89009	3.58859	a_MCF7	c_high
1.18689	1.62758	3.27631	a_MCF7	b_med
-0.142748	-1.91199	2.07765	a_MCF7	a_low
-1.57391	-0.238032	0.624889	a_MCF7	a_low
-1.8948	-0.0374131	1.98284	a_MCF7	a_low
-3.59422	-3.85554	1.16969	a_MCF7	a_low
-0.904975	-0.39089	3.71795	a_MCF7	c_high
-0.0483344	-0.576666	4.24514	a_MCF7	c_high
0.113561	-1.05981	3.22204	a_MCF7	b_med
0.677765	-0.832028	3.13238	a_MCF7	b_med
-0.322591	3.31314	3.26212	a_MCF7	b_med
-0.382209	0.639306	3.26212	a_MCF7	b_med
2.47722	3.29194	3.41116	a_MCF7	b_med
0.0262077	-2.64175	2.07097	a_MCF7	a_low
-0.388304	1.37555	2.97103	a_MCF7	a_low
-0.769732	0.133834	2.47163	a_MCF7	a_low
-0.382209	1.28632	3.92355	a_MCF7	c_high
-1.3332	-0.548796	2.48487	a_MCF7	a_low
-1.23404	0.214845	2.48487	a_MCF7	a_low
0.268464	0.0583978	4.44021	a_MCF7	c_high
0.264005	0.00287732	4.44021	a_MCF7	c_high
-0.515245	0.537804	3.69232	a_MCF7	c_high
-0.734439	-2.65005	1.07651	a_MCF7	a_low
-0.568587	-1.40743	3.95291	a_MCF7	c_high
0.457855	0.190681	2.29245	a_MCF7	a_low
-0.632357	-1.31178	3.78089	a_MCF7	c_high
0.39611	1.76456	2.72214	a_MCF7	a_low
-0.52039	0.0224265	3.80124	a_MCF7	c_high
-2.39315	-0.285804	3.80124	a_MCF7	c_high
-0.747108	0.746482	3.89808	a_MCF7	c_high
1.35743	0.516938	3.99648	a_MCF7	c_high
-3.21304	-2.70465	2.89019	a_MCF7	a_low
-0.0957058	-2.08007	3.25448	a_MCF7	b_med
-0.195774	5.59726	3.3288	a_MCF7	b_med
-1.63147	2.81021	1.96493	a_MCF7	a_low
0.388009	-0.711476	3.12227	a_MCF7	b_med
0.568511	-0.405428	3.12227	a_MCF7	b_med
1.25625	1.08065	3.57962	a_MCF7	c_high
0.0310323	3.66706	3.73399	a_MCF7	c_high
-1.09854	-1.20632	2.86062	a_MCF7	a_low
-2.20048	-1.53922	2.73789	a_MCF7	a_low
-1.04262	2.26717	3.1893	a_MCF7	b_med
-2.9005	-0.930067	2.1648	a_MCF7	a_low
-1.01786	-0.541224	2.83813	a_MCF7	a_low
-0.844159	-0.108519	2.24499	a_MCF7	a_low
-0.162246	0.116417	3.7197	a_MCF7	c_high
-0.0296696	2.28053	3.7197	a_MCF7	c_high
-1.9314	-1.1667	3.16778	a_MCF7	b_med
1.02997	3.31214	3.70366	a_MCF7	c_high
-0.753813	-0.457658	3.33932	a_MCF7	b_med
1.13739	0.820593	3.35193	a_MCF7	b_med
-0.383467	0.293997	2.93061	a_MCF7	a_low
-0.540909	-0.290716	3.67133	a_MCF7	c_high
0.328133	1.41995	3.50757	a_MCF7	b_med
0.727572	-0.0928735	2.97821	a_MCF7	a_low
-0.966073	-1.32304	2.97821	a_MCF7	a_low
-0.0470105	-0.333052	2.97821	a_MCF7	a_low
0.0273317	2.49251	3.27823	a_MCF7	b_med
1.71219	-0.00997028	2.43496	a_MCF7	a_low
-0.249066	-0.64087	2.43496	a_MCF7	a_low
1.09271	0.571111	1.31794	a_MCF7	a_low
0.440184	5.47726	5.04828	a_MCF7	c_high
4.23118	4.98213	2.63209	a_MCF7	a_low
-1.14962	-2.1494	2.76262	a_MCF7	a_low
-0.511833	0.281861	4.12496	a_MCF7	c_high
-0.719124	0.244754	3.09265	a_MCF7	b_med
0.564072	0.389927	1.68586	a_MCF7	a_low
0.0128832	0.746993	3.41289	a_MCF7	b_med
-0.937372	5.17806	3.41289	a_MCF7	b_med
0.672345	2.19231	3.52335	a_MCF7	c_high
-0.99273	1.54585	2.81587	a_MCF7	a_low
0.0582384	-0.822205	3.77458	a_MCF7	c_high
-0.606649	-2.75813	3.90738	a_MCF7	c_high
0.681437	0.250426	1.21584	a_MCF7	a_low
-0.211794	-0.628546	3.86723	a_MCF7	c_high
-0.0412566	-1.10686	3.86723	a_MCF7	c_high
-0.902407	1.28096	2.86699	a_MCF7	a_low
0.287175	0.667732	1.63384	a_MCF7	a_low
0.762751	1.36331	3.83996	a_MCF7	c_high
0.524278	1.86792	3.83996	a_MCF7	c_high
-1.07925	0.516568	2.73693	a_MCF7	a_low
-1.25741	-0.908324	3.1278	a_MCF7	b_med
1.42715	1.41701	0.829505	a_MCF7	a_low
-1.6339	0.4209	2.83832	a_MCF7	a_low
0.867993	0.0924862	0.603322	a_MCF7	a_low
0.111226	0.434483	2.36381	a_MCF7	a_low
0.518944	0.543747	3.00474	a_MCF7	b_med
-1.11532	0.842901	3.00474	a_MCF7	b_med
-0.0823268	-1.03	3.00474	a_MCF7	b_med
2.80594	-0.369584	2.47333	a_MCF7	a_low
0.0788899	1.17727	3.71096	a_MCF7	c_high
1.52018	3.96804	3.60894	a_MCF7	c_high
-0.0949769	-0.571545	3.51035	a_MCF7	b_med
1.13188	1.15446	3.0222	a_MCF7	b_med
0.204069	-0.211703	3.0222	a_MCF7	b_med
-0.43979	-0.169202	2.164	a_MCF7	a_low
-0.0819582	-2.22256	2.164	a_MCF7	a_low
0.689669	0.891341	2.53801	a_MCF7	a_low
1.61369	2.1175	3.59505	a_MCF7	c_high
3.18672	1.29756	3.59505	a_MCF7	c_high
0.714197	0.680422	3.08639	a_MCF7	b_med
-2.49128	-4.44987	3.84472	a_MCF7	c_high
-0.927055	0.0566081	2.93477	a_MCF7	a_low
-1.21303	0.0202931	1.61042	a_MCF7	a_low
-2.00491	0.617072	2.90311	a_MCF7	a_low
-3.08974	2.32714	2.10168	a_MCF7	a_low
0.0650367	0.755305	3.40335	a_MCF7	b_med
-0.997942	0.948843	3.00055	a_MCF7	b_med
-1.20647	1.36991	4.57978	a_MCF7	c_high
0.697672	2.43278	3.95165	a_MCF7	c_high
-0.23973	1.2378	3.43091	a_MCF7	b_med
-0.669052	0.943739	2.82984	a_MCF7	a_low
-0.803214	-1.08488	2.70423	a_MCF7	a_low
3.19518	3.94581	3.19996	a_MCF7	b_med
2.09487	5.07926	3.80374	a_MCF7	c_high
1.90854	1.88025	3.80374	a_MCF7	c_high
-2.88191	-2.34988	3.49038	a_MCF7	b_med
-0.0807135	-0.505796	3.13815	a_MCF7	b_med
0.35105	0.436997	4.18682	a_MCF7	c_high
-0.942107	-0.94626	3.28513	a_MCF7	b_med
0.183293	-1.22828	3.30054	a_MCF7	b_med
1.13232	1.60941	3.30054	a_MCF7	b_med
-0.571691	-0.777132	3.6719	a_MCF7	c_high
0.944656	1.05205	3.5183	a_MCF7	b_med
2.36219	4.23661	3.72174	a_MCF7	c_high
7.168	5.78597	3.96896	a_MCF7	c_high
-0.0864528	0.884927	3.96896	a_MCF7	c_high
-0.26038	2.23859	3.82322	a_MCF7	c_high
0.645986	4.36397	3.82322	a_MCF7	c_high
0.0372679	1.01842	3.49202	a_MCF7	b_med
-0.664568	-0.442184	3.49202	a_MCF7	b_med
-0.703915	-0.0205448	3.49202	a_MCF7	b_med
0.428194	-0.748316	3.44897	a_MCF7	b_med
-0.00707056	2.02121	3.38704	a_MCF7	b_med
0.590738	5.06628	3.51574	a_MCF7	b_med
0.158627	0.479652	3.61688	a_MCF7	c_high
1.25224	-0.0838773	2.734	a_MCF7	a_low
-0.33626	1.49024	3.84717	a_MCF7	c_high
0.0224159	0.464826	3.81491	a_MCF7	c_high
0.57279	0.865236	3.33552	a_MCF7	b_med
-0.954169	-0.810251	3.36128	a_MCF7	b_med
-3.48916	-0.556605	3.36128	a_MCF7	b_med
0.962883	4.23479	3.48296	a_MCF7	b_med
-0.125011	1.58891	3.48296	a_MCF7	b_med
0.869829	1.41467	1.48329	a_MCF7	a_low
2.43747	-0.0507855	3.06807	a_MCF7	b_med
1.81226	1.80296	3.48296	a_MCF7	b_med
0.526977	0.580344	3.48296	a_MCF7	b_med
0.421729	0.223737	3.77124	a_MCF7	c_high
-1.65201	-0.663127	3.14527	a_MCF7	b_med
0.119642	-1.40929	3.14527	a_MCF7	b_med
-0.371062	2.35792	3.14527	a_MCF7	b_med
1.96496	2.62432	4.13273	a_MCF7	c_high
-2.73398	-1.86257	3.3107	a_MCF7	b_med
1.30269	4.22256	3.94005	a_MCF7	c_high
0.435327	-0.451536	2.49599	a_MCF7	a_low
-0.142032	0.821021	1.66501	a_MCF7	a_low
-0.652058	0.0546976	1.66501	a_MCF7	a_low
-1.75179	-0.165465	2.93277	a_MCF7	a_low
-1.58874	0.919574	3.10958	a_MCF7	b_med
-0.0893048	-1.38364	3.5275	a_MCF7	c_high
-0.50559	0.283354	3.5275	a_MCF7	c_high
0.522511	2.09174	3.8385	a_MCF7	c_high
1.69464	0.174023	1.95502	a_MCF7	a_low
-0.30727	0.918176	3.2104	a_MCF7	b_med
-0.883616	3.41202	3.2104	a_MCF7	b_med
0.203286	-0.481955	2.92229	a_MCF7	a_low
-0.406954	0.519474	2.76756	a_MCF7	a_low
-0.160349	0.527217	3.98746	a_MCF7	c_high
0.596506	2.15529	3.10002	a_MCF7	b_med
1.2133	1.24155	4.03624	a_MCF7	c_high
0.681782	3.81885	4.49301	a_MCF7	c_high
3.40033	2.48464	4.49301	a_MCF7	c_high
0.20046	-0.808696	2.99795	a_MCF7	b_med
0.317309	3.97031	3.45919	a_MCF7	b_med
-0.20969	0.970705	2.9608	a_MCF7	a_low
0.464371	2.40861	2.00837	a_MCF7	a_low
-0.614081	-0.433395	3.32538	a_MCF7	b_med
-0.530541	-0.487354	3.73957	a_MCF7	c_high
-0.682431	-0.595228	2.44267	a_MCF7	a_low
-0.879718	0.893712	3.59764	a_MCF7	c_high
0.00969133	1.12894	3.61139	a_MCF7	c_high
0.200565	2.85389	3.86434	a_MCF7	c_high
-0.743898	-0.272065	2.0933	a_MCF7	a_low
-0.185457	3.02732	2.84786	a_MCF7	a_low
-0.0662137	-1.0194	2.6926	a_MCF7	a_low
0.192453	0.751154	3.68608	a_MCF7	c_high
-0.362602	0.58793	0.975465	a_MCF7	a_low
-0.450429	1.92411	2.81443	a_MCF7	a_low
-1.43391	-0.848514	1.95101	a_MCF7	a_low
-0.61869	-2.05262	2.65124	a_MCF7	a_low
-0.573488	-1.59346	3.28075	a_MCF7	b_med
-1.07861	0.206694	3.28075	a_MCF7	b_med
-2.8723	-2.20798	2.98776	a_MCF7	b_med
-0.555788	-0.693983	3.7435	a_MCF7	c_high
0.278376	0.691921	3.48997	a_MCF7	b_med
-2.85449	-1.51471	1.81969	a_MCF7	a_low
0.120515	1.07969	2.99401	a_MCF7	b_med
0.61311	1.8166	3.53656	a_MCF7	c_high
0.25563	0.924544	3.47585	a_MCF7	b_med
0.235505	0.910997	2.93749	a_MCF7	a_low
0.083094	2.21396	3.24856	a_MCF7	b_med
-0.0200834	0.655909	3.49989	a_MCF7	b_med
0.766012	0.089263	3.32786	a_MCF7	b_med
-1.44279	-0.284109	3.59003	a_MCF7	c_high
0.696723	1.05756	3.41602	a_MCF7	b_med
-1.96418	-0.165609	3.94861	a_MCF7	c_high
0.108651	-1.26854	3.08717	a_MCF7	b_med
-0.304586	3.13942	4.01385	a_MCF7	c_high
-0.330949	1.2604	2.49941	a_MCF7	a_low
-2.3351	1.3793	2.78172	a_MCF7	a_low
-0.630405	-0.383462	2.44466	a_MCF7	a_low
-1.40636	-0.160566	2.86031	a_MCF7	a_low
-0.676592	-1.19207	2.94811	a_MCF7	a_low
-1.03303	-0.565414	2.99642	a_MCF7	b_med
0.448635	1.4398	3.34994	a_MCF7	b_med
-0.161388	3.3851	3.46318	a_MCF7	b_med
2.18427	1.67835	2.84309	a_MCF7	a_low
-1.99038	-4.63001	3.67737	a_MCF7	c_high
-0.141339	1.317	2.93021	a_MCF7	a_low
-0.925579	-0.512332	3.00813	a_MCF7	b_med
0.504505	3.67748	1.55264	a_MCF7	a_low
1.76398	1.94518	3.0663	a_MCF7	b_med
1.59769	1.33658	3.68213	a_MCF7	c_high
-0.19685	-0.545742	3.68213	a_MCF7	c_high
0.340202	0.171494	4.63909	a_MCF7	c_high
-0.296987	0.848451	3.30136	a_MCF7	b_med
0.00761454	-0.393129	1.97682	a_MCF7	a_low
-0.109374	0.116713	3.10696	a_MCF7	b_med
-1.26537	-1.13495	3.29853	a_MCF7	b_med
-0.0894027	0.334787	3.17431	a_MCF7	b_med
-0.791991	-1.26817	1.79753	a_MCF7	a_low
-0.422971	0.169349	3.22102	a_MCF7	b_med
0.107087	3.51077	3.22102	a_MCF7	b_med
-0.0844997	-0.364157	3.47233	a_MCF7	b_med
-0.19015	2.37499	2.5895	a_MCF7	a_low
1.08686	0.329765	2.47673	a_MCF7	a_low
-1.07858	0.321806	2.77634	a_MCF7	a_low
0.590936	1.31882	3.17627	a_MCF7	b_med
0.376575	0.621666	1.96672	a_MCF7	a_low
-0.302624	1.27513	3.10188	a_MCF7	b_med
-2.14794	-0.802808	1.07555	a_MCF7	a_low
-1.41867	0.480666	2.56445	a_MCF7	a_low
-0.33777	-0.344297	2.56445	a_MCF7	a_low
-0.388672	0.541579	2.07086	a_MCF7	a_low
-0.745304	0.363372	3.00729	a_MCF7	b_med
-0.767389	1.33316	3.1459	a_MCF7	b_med
-0.476117	0.124154	4.00182	a_MCF7	c_high
-1.60732	-0.630995	1.50085	a_MCF7	a_low
-0.0678175	-0.245006	1.36367	a_MCF7	a_low
-1.28442	-2.58295	2.47115	a_MCF7	a_low
2.96687	2.96458	2.13484	a_MCF7	a_low
-0.493665	2.27197	3.60426	a_MCF7	c_high
1.22794	-1.42996	1.32737	a_MCF7	a_low
-1.10464	0.322919	3.75708	a_MCF7	c_high
-0.346847	-2.01004	1.99124	a_MCF7	a_low
0.556611	2.81663	3.35584	a_MCF7	b_med
2.00377	-0.193785	2.88952	a_MCF7	a_low
-0.513439	1.63158	2.88952	a_MCF7	a_low
0.186243	3.13701	3.24678	a_MCF7	b_med
-0.866911	0.555777	3.11791	a_MCF7	b_med
-3.69304	-2.42648	2.96336	a_MCF7	a_low
-2.32017	-1.72302	2.96336	a_MCF7	a_low
-0.50385	-0.0445995	3.05252	a_MCF7	b_med
0.411568	-0.071477	3.41429	a_MCF7	b_med
-0.479642	1.04221	3.41429	a_MCF7	b_med
-0.0638128	1.59257	2.97761	a_MCF7	a_low
0.684598	0.494772	2.78274	a_MCF7	a_low
-1.19124	-0.990571	3.50281	a_MCF7	b_med
0.553101	3.21014	3.04431	a_MCF7	b_med
1.62794	0.234562	3.42948	a_MCF7	b_med
-0.362747	-0.819072	3.03575	a_MCF7	b_med
1.52522	3.48286	1.78126	a_MCF7	a_low
2.61451	6.19112	3.61384	a_MCF7	c_high
2.361	3.89897	3.61384	a_MCF7	c_high
-2.32789	3.59761	3.61384	a_MCF7	c_high
-1.36114	0.564717	3.61384	a_MCF7	c_high
-0.841478	-1.37648	3.90283	a_MCF7	c_high
-1.07419	-1.0255	2.71054	a_MCF7	a_low
0.0764267	-0.158188	4.35969	a_MCF7	c_high
0.119572	0.299673	4.03221	a_MCF7	c_high
-0.570505	2.15125	4.03221	a_MCF7	c_high
0.872156	0.225209	2.76696	a_MCF7	a_low
-1.45641	-0.17497	2.76696	a_MCF7	a_low
0.160963	0.386775	3.48014	a_MCF7	b_med
-2.28078	-1.85956	3.48014	a_MCF7	b_med
-1.37742	0.689837	3.67992	a_MCF7	c_high
-0.101311	-0.189487	3.67992	a_MCF7	c_high
4.1957	4.41971	3.61527	a_MCF7	c_high
0.248856	-0.717191	3.2451	a_MCF7	b_med
-0.00327999	-1.0627	0.467158	a_MCF7	a_low
-1.01956	1.45242	3.30156	a_MCF7	b_med
-0.257294	-0.251592	3.59097	a_MCF7	c_high
-0.168608	-0.086012	3.59097	a_MCF7	c_high
0.330069	-0.313152	3.31689	a_MCF7	b_med
-1.13038	0.281429	2.04705	a_MCF7	a_low
-0.126226	0.718243	2.78288	a_MCF7	a_low
0.116416	0.217925	2.00437	a_MCF7	a_low
0.0383378	-1.32371	3.37722	a_MCF7	b_med
-0.663911	-1.61337	3.37722	a_MCF7	b_med
0.283419	1.71178	3.27733	a_MCF7	b_med
2.11998	2.22292	3.49819	a_MCF7	b_med
1.42153	1.03266	3.92121	a_MCF7	c_high
3.15716	3.82711	2.40814	a_MCF7	a_low
-0.140298	0.400292	3.07979	a_MCF7	b_med
1.30217	4.00904	2.13658	a_MCF7	a_low
-1.16027	-1.80079	3.27883	a_MCF7	b_med
1.36201	2.28946	4.06806	a_MCF7	c_high
-0.0766457	3.76628	4.06806	a_MCF7	c_high
1.4637	0.0510642	1.52252	a_MCF7	a_low
1.73364	0.798303	1.98045	a_MCF7	a_low
0.660038	-1.1831	3.94625	a_MCF7	c_high
-0.0744234	0.0855187	3.72665	a_MCF7	c_high
-0.402291	-1.54146	3.31662	a_MCF7	b_med
0.223591	0.0468912	2.99681	a_MCF7	b_med
-0.163783	0.636887	2.99681	a_MCF7	b_med
0.246749	-0.891373	2.99681	a_MCF7	b_med
-1.47258	-0.196904	2.43805	a_MCF7	a_low
0.215003	0.383288	3.64898	a_MCF7	c_high
-0.839403	2.37774	3.64898	a_MCF7	c_high
0.651786	1.37172	3.64898	a_MCF7	c_high
0.330343	1.46034	3.06818	a_MCF7	b_med
0.0444135	1.00736	1.27557	a_MCF7	a_low
0.186851	0.305344	2.02612	a_MCF7	a_low
1.54058	1.07555	4.3528	a_MCF7	c_high
0.872836	1.52626	4.3528	a_MCF7	c_high
0.605649	3.1386	4.3528	a_MCF7	c_high
-1.84992	1.88691	4.3528	a_MCF7	c_high
1.72159	0.239534	3.30937	a_MCF7	b_med
0.765347	-1.64968	4.15407	a_MCF7	c_high
0.667908	0.55029	2.11743	a_MCF7	a_low
0.999123	0.412655	3.20514	a_MCF7	b_med
-1.23636	-3.36864	1.38333	a_MCF7	a_low
0.97593	2.04995	2.66736	a_MCF7	a_low
-0.817671	0.0575746	3.23749	a_MCF7	b_med
0.968496	0.480077	3.64841	a_MCF7	c_high
-1.33047	-0.185757	3.19687	a_MCF7	b_med
1.60362	1.45881	3.64839	a_MCF7	c_high
-0.100875	1.19959	3.97073	a_MCF7	c_high
-0.195838	0.0633142	2.93391	a_MCF7	a_low
0.225225	1.25353	3.08292	a_MCF7	b_med
-0.193884	0.704562	3.36701	a_MCF7	b_med
-0.00916994	-0.202403	1.81534	a_MCF7	a_low
3.39896	-1.95635	1.81534	a_MCF7	a_low
-1.44686	0.177616	1.08758	a_MCF7	a_low
-0.321466	-2.07151	3.58724	a_MCF7	c_high
0.557888	0.193801	2.76168	a_MCF7	a_low
-0.273288	-0.523165	3.21386	a_MCF7	b_med
-0.150176	1.37077	3.62065	a_MCF7	c_high
0.490252	2.08972	3.28261	a_MCF7	b_med
0.438945	-0.57149	1.6355	a_MCF7	a_low
-0.473861	-0.132871	3.49161	a_MCF7	b_med
0.152563	0.534208	1.18132	a_MCF7	a_low
0.965156	0.0274389	2.2179	a_MCF7	a_low
0.988322	0.589087	3.52646	a_MCF7	c_high
0.374519	0.421481	3.631	a_MCF7	c_high
-0.264723	0.701789	2.38815	a_MCF7	a_low
-0.0346598	0.685235	3.18162	a_MCF7	b_med
1.06822	3.6457	3.79341	a_MCF7	c_high
-0.519328	-2.40572	3.04283	a_MCF7	b_med
-0.0831052	1.23447	3.65913	a_MCF7	c_high
-0.703411	0.899536	3.25649	a_MCF7	b_med
1.18007	0.866794	1.92347	a_MCF7	a_low
0.920751	1.01307	4.2299	a_MCF7	c_high
0.134633	1.03286	3.12115	a_MCF7	b_med
-0.944107	2.28555	2.89584	a_MCF7	a_low
-0.579492	0.693878	3.4083	a_MCF7	b_med
-0.413296	0.540589	3.4083	a_MCF7	b_med
-1.90396	-2.13649	0.34005	a_MCF7	a_low
0.399187	3.71699	3.7749	a_MCF7	c_high
-0.418283	1.31023	2.67604	a_MCF7	a_low
0.637374	1.00535	3.74431	a_MCF7	c_high
0.0406846	-0.153095	3.74431	a_MCF7	c_high
-0.422749	1.76973	2.98899	a_MCF7	b_med
0.290424	1.36124	3.75198	a_MCF7	c_high
-1.04566	-1.86437	3.40558	a_MCF7	b_med
1.32892	0.274962	3.97073	a_MCF7	c_high
1.41225	0.0965165	3.97073	a_MCF7	c_high
-0.0182063	1.19034	4.14735	a_MCF7	c_high
-0.312573	0.183606	4.14735	a_MCF7	c_high
0.198513	-0.921205	4.14735	a_MCF7	c_high
-0.121637	1.04579	3.49718	a_MCF7	b_med
-0.669535	1.16209	3.15514	a_MCF7	b_med
1.13925	-0.306162	3.64935	a_MCF7	c_high
0.741518	0.765828	4.13093	a_MCF7	c_high
2.00462	3.6855	4.13093	a_MCF7	c_high
1.71887	3.69418	3.32368	a_MCF7	b_med
0.843391	0.700923	3.53583	a_MCF7	c_high
0.236232	1.92541	3.43776	a_MCF7	b_med
0.0332196	-1.7956	3.55058	a_MCF7	c_high
-0.192473	-1.21029	3.92632	a_MCF7	c_high
-1.08978	-0.211429	2.65474	a_MCF7	a_low
-1.35625	-0.724132	2.57546	a_MCF7	a_low
-0.68289	1.05525	3.64834	a_MCF7	c_high
0.0993357	1.33998	3.78071	a_MCF7	c_high
-0.0476315	1.77245	3.78071	a_MCF7	c_high
0.563793	-0.138283	2.0495	a_MCF7	a_low
-0.117965	1.49857	2.78113	a_MCF7	a_low
1.75453	0.259399	1.87205	a_MCF7	a_low
1.01059	-0.00878568	2.75022	a_MCF7	a_low
-0.0920777	0.411379	3.14056	a_MCF7	b_med
-0.0578244	0.019158	3.08054	a_MCF7	b_med
-0.458213	0.264912	3.00761	a_MCF7	b_med
-0.228929	1.05035	4.06558	a_MCF7	c_high
0.295437	-0.695547	2.41616	a_MCF7	a_low
5.41169	1.38597	2.10728	a_MCF7	a_low
0.589352	-0.547459	3.74613	a_MCF7	c_high
-1.78932	0.340332	3.26721	a_MCF7	b_med
0.147799	1.63957	3.37923	a_MCF7	b_med
-1.07784	-1.66726	3.43619	a_MCF7	b_med
0.296266	-0.218937	3.581	a_MCF7	c_high
0.15854	1.06109	2.71712	a_MCF7	a_low
-0.749776	-0.527138	3.44596	a_MCF7	b_med
0.904703	1.4041	3.44596	a_MCF7	b_med
-0.279708	-0.794326	3.64107	a_MCF7	c_high
0.264566	-0.190397	2.84168	a_MCF7	a_low
-0.499828	2.34454	3.1368	a_MCF7	b_med
-0.313664	0.141606	1.17505	a_MCF7	a_low
2.0622	1.85355	3.11002	a_MCF7	b_med
3.44213	3.828	2.95842	a_MCF7	a_low
-1.85332	-1.72487	0.800706	a_MCF7	a_low
1.03693	6.2127	4.03784	a_MCF7	c_high
0.0670309	1.25179	3.58567	a_MCF7	c_high
0.0989258	-1.34766	3.6065	a_MCF7	c_high
-1.50335	0.113436	3.6065	a_MCF7	c_high
0.0647579	-1.21742	3.0262	a_MCF7	b_med
-0.282372	0.769743	3.70175	a_MCF7	c_high
0.3179	0.848351	2.50266	a_MCF7	a_low
-0.969224	0.0144993	3.59891	a_MCF7	c_high
0.190571	-0.812633	3.42488	a_MCF7	b_med
0.442788	1.82344	1.04344	a_MCF7	a_low
0.483136	2.18224	3.50986	a_MCF7	b_med
-0.0469997	0.401078	4.01683	a_MCF7	c_high
-0.339189	0.224854	2.45227	a_MCF7	a_low
0.0819324	-0.677757	3.83774	a_MCF7	c_high
0.924902	3.26699	2.76171	a_MCF7	a_low
0.383227	-0.355887	2.35805	a_MCF7	a_low
0.104543	-0.978495	4.10383	a_MCF7	c_high
-2.16224	-0.0404673	1.83396	a_MCF7	a_low
1.99999	-0.277609	0.327746	a_MCF7	a_low
0.198312	0.937473	3.65579	a_MCF7	c_high
0.223042	-1.41336	0.580381	a_MCF7	a_low
1.55851	0.235955	4.17352	a_MCF7	c_high
-1.03596	-0.0856521	4.17352	a_MCF7	c_high
0.741412	-0.541575	2.18244	a_MCF7	a_low
0.286054	0.421738	3.9982	a_MCF7	c_high
0.565239	1.57468	3.9982	a_MCF7	c_high
4.55027	1.02412	3.83307	a_MCF7	c_high
0.469106	-1.64847	3.83307	a_MCF7	c_high
-1.88102	1.38295	1.7295	a_MCF7	a_low
-2.18857	-1.53311	3.56229	a_MCF7	c_high
0.454208	-0.896482	4.35607	a_MCF7	c_high
0.200724	-2.06503	4.93567	a_MCF7	c_high
-0.0169283	2.59158	3.50076	a_MCF7	b_med
0.708534	0.8494	4.15286	a_MCF7	c_high
-0.365872	-0.097052	4.20946	a_MCF7	c_high
-0.833981	1.56221	3.07042	a_MCF7	b_med
0.675687	0.565655	3.07042	a_MCF7	b_med
-0.0315618	0.18607	3.56119	a_MCF7	c_high
-1.37989	-0.964198	3.36064	a_MCF7	b_med
0.811198	-2.23055	0.912643	a_MCF7	a_low
0.209357	-3.31079	4.07442	a_MCF7	c_high
0.667227	3.02162	4.07442	a_MCF7	c_high
0.129326	1.31046	3.34657	a_MCF7	b_med
0.763254	1.91316	2.27179	a_MCF7	a_low
1.62459	0.780186	4.17959	a_MCF7	c_high
-0.633	-0.13414	3.49254	a_MCF7	b_med
-0.46472	1.27987	3.62703	a_MCF7	c_high
1.69556	0.231	3.62703	a_MCF7	c_high
0.456961	-0.457788	3.83109	a_MCF7	c_high
0.511329	0.34352	#NAME?	a_MCF7	a_low
0.237083	-0.565588	3.63646	a_MCF7	c_high
-0.869134	0.795728	3.63646	a_MCF7	c_high
0.0653468	1.95525	3.63646	a_MCF7	c_high
-2.02985	-0.853214	2.50361	a_MCF7	a_low
-0.519949	0.897938	3.49819	a_MCF7	b_med
0.275926	1.53826	3.74769	a_MCF7	c_high
0.311253	0.607956	3.74769	a_MCF7	c_high
-2.6263	-1.42117	1.65097	a_MCF7	a_low
0.43449	-0.676184	3.24188	a_MCF7	b_med
0.7199	-1.0524	3.24188	a_MCF7	b_med
-0.128891	-1.16389	2.83516	a_MCF7	a_low
0.420772	2.4653	2.72756	a_MCF7	a_low
-0.640086	1.47157	2.37415	a_MCF7	a_low
-1.57662	-1.37023	2.45867	a_MCF7	a_low
-0.342733	2.45667	4.15795	a_MCF7	c_high
-0.445683	1.56756	4.15795	a_MCF7	c_high
-1.36477	-0.196406	1.98979	a_MCF7	a_low
1.85538	0.165587	3.50358	a_MCF7	b_med
-0.054224	1.68354	2.32387	a_MCF7	a_low
-1.36022	0.043625	2.47693	a_MCF7	a_low
1.56152	-0.410421	3.86907	a_MCF7	c_high
-0.54354	1.11024	3.86907	a_MCF7	c_high
0.245899	-1.11082	2.8445	a_MCF7	a_low
0.424836	-0.133227	3.36407	a_MCF7	b_med
-2.30832	-2.31299	2.17514	a_MCF7	a_low
-1.29616	1.36641	2.17514	a_MCF7	a_low
0.0161852	-0.274479	2.98599	a_MCF7	b_med
-0.774587	-0.788618	2.91895	a_MCF7	a_low
0.252263	0.964162	4.20349	a_MCF7	c_high
0.130498	-0.429226	3.19395	a_MCF7	b_med
-1.91238	1.78429	3.02904	a_MCF7	b_med
0.300228	-2.25367	3.06072	a_MCF7	b_med
-0.471065	2.93532	2.95382	a_MCF7	a_low
-0.24471	-0.123256	3.34636	a_MCF7	b_med
-0.127612	0.231067	3.6806	a_MCF7	c_high
0.192262	0.85244	3.68048	a_MCF7	c_high
0.0492718	6.21075	3.44931	a_MCF7	b_med
0.183947	4.35205	3.8428	a_MCF7	c_high
-0.349423	0.457057	3.54977	a_MCF7	c_high
0.495018	1.81795	3.97019	a_MCF7	c_high
-1.08791	-0.522255	3.05504	a_MCF7	b_med
0.362801	1.46895	3.55762	a_MCF7	c_high
2.3666	1.41296	3.83873	a_MCF7	c_high
2.15472	1.71743	1.0743	a_MCF7	a_low
-0.237003	-0.646086	2.52607	a_MCF7	a_low
-0.171186	0.420177	2.57963	a_MCF7	a_low
-0.756456	-1.87482	2.07331	a_MCF7	a_low
1.09276	1.18575	3.18501	a_MCF7	b_med
-0.572869	0.501106	2.12157	a_MCF7	a_low
-0.101286	1.65017	3.0054	a_MCF7	b_med
2.28213	0.956586	2.06793	a_MCF7	a_low
0.378091	0.165419	2.73707	a_MCF7	a_low
-3.67574	-3.67745	3.02947	a_MCF7	b_med
1.76176	2.26579	3.34777	a_MCF7	b_med
1.39956	-0.598785	3.83015	a_MCF7	c_high
-0.428993	2.49106	3.75521	a_MCF7	c_high
-0.151858	-0.417346	3.18005	a_MCF7	b_med
2.42771	5.34737	3.96862	a_MCF7	c_high
2.9837	1.27459	3.96862	a_MCF7	c_high
-0.240754	-0.233585	2.23963	a_MCF7	a_low
0.601053	5.28214	3.56238	a_MCF7	c_high
-0.287812	0.131785	2.58788	a_MCF7	a_low
0.147651	1.05904	3.27697	a_MCF7	b_med
0.466991	0.555475	3.79236	a_MCF7	c_high
-1.47113	-2.10493	2.92703	a_MCF7	a_low
-0.194455	0.0602711	3.77606	a_MCF7	c_high
0.898836	2.14472	1.82353	a_MCF7	a_low
1.76447	-0.0657973	4.13717	a_MCF7	c_high
-0.523849	-0.252231	3.56687	a_MCF7	c_high
-0.862651	-1.17636	2.53883	a_MCF7	a_low
0.787787	3.07873	3.63904	a_MCF7	c_high
-1.60484	-0.155552	3.57844	a_MCF7	c_high
-0.712774	0.314843	3.57844	a_MCF7	c_high
-3.61332	1.56712	3.40795	a_MCF7	b_med
-0.0222252	0.533345	3.65001	a_MCF7	c_high
-0.247992	-2.87039	4.83181	a_MCF7	c_high
0.110802	0.943307	4.83181	a_MCF7	c_high
1.40543	-0.439994	4.83181	a_MCF7	c_high
4.19193	1.29178	4.83181	a_MCF7	c_high
0.405205	2.57646	3.52204	a_MCF7	c_high
-0.433242	2.13097	2.16495	a_MCF7	a_low
0.464301	1.64721	2.17091	a_MCF7	a_low
0.898741	0.743556	3.76978	a_MCF7	c_high
-0.982837	1.88633	3.76978	a_MCF7	c_high
-0.226632	0.086305	3.4687	a_MCF7	b_med
2.53402	2.2038	3.4687	a_MCF7	b_med
1.63164	2.46716	3.21997	a_MCF7	b_med
0.370698	0.533531	3.44615	a_MCF7	b_med
0.429256	0.436219	3.21997	a_MCF7	b_med
-0.961035	-0.965256	3.21997	a_MCF7	b_med
1.28534	1.88723	1.99775	a_MCF7	a_low
1.57719	0.986145	1.29437	a_MCF7	a_low
0.225894	0.792526	3.55679	a_MCF7	c_high
-0.124795	0.166007	3.74905	a_MCF7	c_high
-0.881421	-0.745408	3.27693	a_MCF7	b_med
-0.102322	-1.38372	3.27693	a_MCF7	b_med
-1.82038	-0.278568	2.96493	a_MCF7	a_low
0.406538	0.217416	3.18958	a_MCF7	b_med
0.766703	0.565116	2.74091	a_MCF7	a_low
-0.833601	-1.34436	3.61082	a_MCF7	c_high
-0.339917	1.80121	3.61082	a_MCF7	c_high
0.0479259	-1.18918	3.4313	a_MCF7	b_med
-1.28881	-0.117272	3.04213	a_MCF7	b_med
1.90387	2.81452	3.85155	a_MCF7	c_high
-0.317657	-1.72044	3.04455	a_MCF7	b_med
-0.412548	0.885756	4.10371	a_MCF7	c_high
-0.192857	0.391701	3.30454	a_MCF7	b_med
-1.19135	-1.67573	2.40885	a_MCF7	a_low
1.30627	-0.0365191	2.40885	a_MCF7	a_low
-0.402035	0.326394	1.4692	a_MCF7	a_low
-1.58846	-0.669171	1.55675	a_MCF7	a_low
-1.26297	-0.452055	3.37956	a_MCF7	b_med
0.41634	1.12032	3.28243	a_MCF7	b_med
0.339975	2.37583	3.58843	a_MCF7	c_high
1.53166	2.27279	1.29246	a_MCF7	a_low
1.25535	2.52888	3.19107	a_MCF7	b_med
0.106017	-0.48715	2.90434	a_MCF7	a_low
-0.144601	1.92334	3.7521	a_MCF7	c_high
0.19246	0.0680125	3.73476	a_MCF7	c_high
0.133325	0.710781	3.54799	a_MCF7	c_high
0.743079	0.32995	3.57858	a_MCF7	c_high
-0.148973	2.3282	3.57858	a_MCF7	c_high
2.23342	3.77163	4.02504	a_MCF7	c_high
0.057389	2.24065	3.70481	a_MCF7	c_high
2.06143	6.32293	2.23045	a_MCF7	a_low
3.87379	3.10896	2.51571	a_MCF7	a_low
3.02699	-0.636361	2.1706	a_MCF7	a_low
0.16445	-0.827986	2.91037	a_MCF7	a_low
0.150582	0.0593625	3.7718	a_MCF7	c_high
-0.200896	1.72328	3.51578	a_MCF7	b_med
-1.5831	0.0986295	3.59508	a_MCF7	c_high
-0.207881	0.365116	3.59508	a_MCF7	c_high
0.233231	-2.00563	3.84791	a_MCF7	c_high
-0.581015	-0.784555	2.89578	a_MCF7	a_low
-0.141314	-1.15042	3.22915	a_MCF7	b_med
0.314614	1.97224	2.42117	a_MCF7	a_low
0.494588	2.35828	3.08215	a_MCF7	b_med
1.78262	5.00496	3.52341	a_MCF7	c_high
0.969108	1.86095	3.52341	a_MCF7	c_high
-0.0978362	0.811281	3.52341	a_MCF7	c_high
-0.751904	0.33353	3.32131	a_MCF7	b_med
5.32706	4.97113	1.90848	a_MCF7	a_low
-0.0765745	-1.42269	4.29312	a_MCF7	c_high
-0.0338412	-2.12254	2.02426	a_MCF7	a_low
0.300719	1.71682	4.29312	a_MCF7	c_high
0.341342	-0.973611	4.29312	a_MCF7	c_high
-1.36938	-0.376091	4.29312	a_MCF7	c_high
-1.74345	-2.07027	1.42212	a_MCF7	a_low
0.497543	0.989791	4.52865	a_MCF7	c_high
0.382794	0.158465	4.52865	a_MCF7	c_high
0.387406	-0.947325	4.52865	a_MCF7	c_high
3.53445	2.3012	0.371837	a_MCF7	a_low
2.1394	1.02569	4.52865	a_MCF7	c_high
2.25482	0.949691	4.52865	a_MCF7	c_high
0.0288058	1.41907	3.17548	a_MCF7	b_med
1.60532	6.10246	2.2341	a_MCF7	a_low
6.96785	4.75115	3.48422	a_MCF7	b_med
-0.705588	1.47472	2.14566	a_MCF7	a_low
-0.588697	1.02581	3.25901	a_MCF7	b_med
-0.86774	3.82309	2.67569	a_MCF7	a_low
-0.115207	-0.393497	3.23184	a_MCF7	b_med
0.0298141	-0.372862	3.1991	a_MCF7	b_med
-1.09592	-1.59659	3.29852	a_MCF7	b_med
1.05544	1.59877	3.66865	a_MCF7	c_high
0.827791	3.79028	3.51682	a_MCF7	b_med
0.0193692	1.07997	3.51682	a_MCF7	b_med
-1.62657	-0.23769	3.73316	a_MCF7	c_high
-0.0621831	-0.51116	3.46797	a_MCF7	b_med
-0.526298	-2.42592	2.06212	a_MCF7	a_low
-0.831262	-2.59742	3.36215	a_MCF7	b_med
0.459043	-0.135602	2.93088	a_MCF7	a_low
0.127263	0.24242	3.65386	a_MCF7	c_high
-1.73638	-0.180906	-0.23858	a_MCF7	a_low
0.0454058	3.47756	3.38132	a_MCF7	b_med
0.0378293	0.383993	3.38132	a_MCF7	b_med
1.23909	2.60123	3.07347	a_MCF7	b_med
-0.510315	-0.0651241	0.959976	a_MCF7	a_low
0.679184	-0.247706	3.81415	a_MCF7	c_high
0.00446518	-1.52693	3.81415	a_MCF7	c_high
-0.331398	-0.23968	3.81415	a_MCF7	c_high
0.70552	-0.881455	3.41679	a_MCF7	b_med
-0.181956	0.284842	3.41679	a_MCF7	b_med
0.00799175	3.62374	3.41679	a_MCF7	b_med
5.7837	3.12647	3.41679	a_MCF7	b_med
-1.2434	1.70641	3.10144	a_MCF7	b_med
-1.47058	-0.449796	3.11445	a_MCF7	b_med
-0.519815	0.0509287	3.11445	a_MCF7	b_med
-1.64538	-1.38463	3.22499	a_MCF7	b_med
-1.97282	-2.10926	3.22499	a_MCF7	b_med
-1.30887	-1.21387	3.22499	a_MCF7	b_med
-0.117258	-0.460289	3.17579	a_MCF7	b_med
-0.249743	-0.0222934	3.42986	a_MCF7	b_med
-0.705777	1.03393	3.52063	a_MCF7	c_high
-1.69315	-1.15577	1.45798	a_MCF7	a_low
1.50998	0.18674	1.43303	a_MCF7	a_low
0.942048	2.85644	3.54968	a_MCF7	c_high
0.860571	1.39272	3.54968	a_MCF7	c_high
-0.652481	0.441875	3.71907	a_MCF7	c_high
-0.75397	-0.72738	2.95767	a_MCF7	a_low
0.303488	-0.961016	4.11787	a_MCF7	c_high
-0.936766	0.570156	3.27039	a_MCF7	b_med
-0.783869	0.574482	3.61373	a_MCF7	c_high
0.448231	-0.196732	3.57905	a_MCF7	c_high
0.62602	2.3664	3.42621	a_MCF7	b_med
1.04178	1.27546	3.24232	a_MCF7	b_med
-0.0753768	4.39294	3.41591	a_MCF7	b_med
-1.20682	-3.0118	1.5337	a_MCF7	a_low
-0.683547	2.71877	3.15686	a_MCF7	b_med
-0.891173	1.18732	2.56453	a_MCF7	a_low
1.30709	4.80405	3.77036	a_MCF7	c_high
-1.93668	-0.329684	3.15617	a_MCF7	b_med
0.216284	-0.994295	3.15617	a_MCF7	b_med
-0.0926806	1.75302	3.65538	a_MCF7	c_high
0.187834	1.01891	3.65538	a_MCF7	c_high
0.697019	0.175692	2.14282	a_MCF7	a_low
-1.1812	-0.329807	1.3424	a_MCF7	a_low
0.0274281	-0.00425894	2.81975	a_MCF7	a_low
0.772982	0.12965	2.41996	a_MCF7	a_low
0.485714	-0.00264643	4.49042	a_MCF7	c_high
0.465701	-0.0443271	4.49042	a_MCF7	c_high
0.670379	0.441231	4.49042	a_MCF7	c_high
1.41747	1.20204	3.1531	a_MCF7	b_med
1.28043	2.9316	3.59483	a_MCF7	c_high
-2.38847	0.0329037	2.41502	a_MCF7	a_low
-1.62505	-1.54716	3.33431	a_MCF7	b_med
-2.79246	-0.595127	3.46817	a_MCF7	b_med
0.621086	0.893839	1.05801	a_MCF7	a_low
0.486954	0.944106	3.94995	a_MCF7	c_high
-1.24916	-1.21426	2.72438	a_MCF7	a_low
-0.0653523	0.952594	2.57923	a_MCF7	a_low
0.713529	0.477837	1.49061	a_MCF7	a_low
0.32863	0.93886	3.14444	a_MCF7	b_med
-0.044259	-0.153632	3.57679	a_MCF7	c_high
0.365019	0.275149	3.73983	a_MCF7	c_high
-0.261848	0.830839	3.48672	a_MCF7	b_med
0.175941	0.211676	1.28779	a_MCF7	a_low
-2.99675	-0.475354	2.68662	a_MCF7	a_low
-0.811481	-2.88501	2.68662	a_MCF7	a_low
-0.37651	1.18059	3.27004	a_MCF7	b_med
5.62207	6.04695	3.05073	a_MCF7	b_med
-0.181864	-0.143762	3.38449	a_MCF7	b_med
-0.740755	-0.659185	2.70979	a_MCF7	a_low
0.0636262	-1.58019	3.05445	a_MCF7	b_med
0.0910747	1.63224	3.30097	a_MCF7	b_med
0.700912	1.20344	3.30097	a_MCF7	b_med
0.251308	2.06057	3.74675	a_MCF7	c_high
0.108577	0.546413	2.5579	a_MCF7	a_low
-0.223966	1.20023	4.00314	a_MCF7	c_high
0.141123	0.369929	3.59534	a_MCF7	c_high
-0.376253	-0.78382	4.20486	a_MCF7	c_high
-0.387258	1.30849	3.16676	a_MCF7	b_med
1.18528	2.80279	4.00851	a_MCF7	c_high
2.16065	0.719768	4.00851	a_MCF7	c_high
0.256418	-0.42485	3.54214	a_MCF7	c_high
0.342035	0.44833	4.23078	a_MCF7	c_high
0.201269	3.2375	4.23078	a_MCF7	c_high
1.25335	2.47643	3.35023	a_MCF7	b_med
1.72344	3.32104	3.0317	a_MCF7	b_med
-0.186986	0.988914	3.24219	a_MCF7	b_med
-0.430353	1.2613	3.16607	a_MCF7	b_med
-0.116957	-0.52781	3.8856	a_MCF7	c_high
-0.0583004	0.377105	3.8856	a_MCF7	c_high
0.298882	1.13479	2.88875	a_MCF7	a_low
-0.871376	-0.864059	3.62172	a_MCF7	c_high
-0.484738	1.48947	2.50437	a_MCF7	a_low
-0.897436	0.889954	2.76172	a_MCF7	a_low
-0.0175178	-0.389992	3.28924	a_MCF7	b_med
0.0812543	1.35868	2.92194	a_MCF7	a_low
-0.936822	-4.09455	1.59583	a_MCF7	a_low
0.738649	1.81832	2.34915	a_MCF7	a_low
0.694108	1.21185	0.784904	a_MCF7	a_low
0.0142578	-1.098	3.43306	a_MCF7	b_med
0.329937	-0.636379	2.53765	a_MCF7	a_low
0.0906656	0.346961	2.53765	a_MCF7	a_low
-0.5479	-0.0463234	2.53765	a_MCF7	a_low
-0.243551	0.443414	3.04974	a_MCF7	b_med
-0.674862	-0.457308	3.18835	a_MCF7	b_med
-0.281702	-0.551445	3.40396	a_MCF7	b_med
0.224473	2.61479	3.8726	a_MCF7	c_high
0.0350597	-0.67437	3.70655	a_MCF7	c_high
-0.446884	0.626285	2.59555	a_MCF7	a_low
-0.369452	0.66821	2.34078	a_MCF7	a_low
0.783666	1.1548	3.25641	a_MCF7	b_med
1.43686	1.20932	3.42191	a_MCF7	b_med
-0.31913	-0.139769	-0.114247	a_MCF7	a_low
1.42065	0.577295	1.83751	a_MCF7	a_low
6.69423	7.36177	2.43557	a_MCF7	a_low
1.04785	0.0670985	1.99166	a_MCF7	a_low
-0.520883	1.24353	4.01241	a_MCF7	c_high
0.248023	2.54279	4.01241	a_MCF7	c_high
-0.331933	0.54338	4.01067	a_MCF7	c_high
0.482684	0.525234	3.45564	a_MCF7	b_med
0.373923	0.199668	3.45564	a_MCF7	b_med
0.343614	1.68192	3.39192	a_MCF7	b_med
-0.232522	0.693109	3.39192	a_MCF7	b_med
-1.92259	0.439324	1.84811	a_MCF7	a_low
-1.67144	0.377396	3.81856	a_MCF7	c_high
1.27638	-0.638053	1.64668	a_MCF7	a_low
-0.910143	-2.43498	4.31757	a_MCF7	c_high
-2.75473	1.32061	4.31757	a_MCF7	c_high
-0.542711	-2.86092	4.31757	a_MCF7	c_high
0.14295	-0.35202	2.17709	a_MCF7	a_low
-1.34625	-1.06119	3.29255	a_MCF7	b_med
-2.14284	1.62437	3.2728	a_MCF7	b_med
-0.280931	0.282898	3.78086	a_MCF7	c_high
-2.11757	-1.32744	2.54506	a_MCF7	a_low
-2.77417	-1.29389	3.3742	a_MCF7	b_med
-0.914002	-1.462	3.3742	a_MCF7	b_med
-0.985616	0.348798	4.19568	a_MCF7	c_high
-0.979153	1.39384	4.19568	a_MCF7	c_high
0.436059	0.178951	4.19568	a_MCF7	c_high
-0.124054	0.777378	4.19568	a_MCF7	c_high
-0.0109009	1.83408	4.19568	a_MCF7	c_high
-0.0185135	0.803037	4.19568	a_MCF7	c_high
-0.0130972	3.50597	4.19579	a_MCF7	c_high
-0.188987	2.67144	2.35494	a_MCF7	a_low
-0.206149	0.129263	3.84182	a_MCF7	c_high
-0.367019	4.12252	3.84182	a_MCF7	c_high
-0.826885	-1.4639	3.33934	a_MCF7	b_med
-0.34341	0.0124757	3.33934	a_MCF7	b_med
0.186652	2.62167	2.51828	a_MCF7	a_low
0.272265	2.69887	3.92926	a_MCF7	c_high
-0.071753	-0.382317	2.18575	a_MCF7	a_low
-0.894305	-2.20083	0.677371	a_MCF7	a_low
-0.621245	-0.438246	3.1523	a_MCF7	b_med
-0.608934	-0.685979	3.1523	a_MCF7	b_med
-0.766557	0.343408	2.82629	a_MCF7	a_low
-1.66368	-0.847424	3.7297	a_MCF7	c_high
-0.504475	0.0202663	1.34246	a_MCF7	a_low
-0.165668	0.422286	2.18395	a_MCF7	a_low
-0.226502	-1.50835	2.09876	a_MCF7	a_low
-0.860432	-2.0285	2.84149	a_MCF7	a_low
-0.948396	-0.691507	1.565	a_MCF7	a_low
-2.89819	-0.921632	1.565	a_MCF7	a_low
-0.237193	0.0445424	2.97208	a_MCF7	a_low
-0.180208	-1.50002	3.39913	a_MCF7	b_med
1.18853	1.57863	4.00397	a_MCF7	c_high
1.679	2.18008	2.93707	a_MCF7	a_low
1.8788	-1.38365	2.24348	a_MCF7	a_low
-2.54299	3.15127	2.93707	a_MCF7	a_low
-1.31216	-2.36644	2.69575	a_MCF7	a_low
-0.547109	-0.0580973	3.45246	a_MCF7	b_med
0.805306	-0.449954	2.73788	a_MCF7	a_low
0.471095	-0.754921	2.73788	a_MCF7	a_low
1.68336	2.30059	2.80007	a_MCF7	a_low
-0.0767854	1.26077	3.50241	a_MCF7	b_med
-0.207151	0.773	3.47144	a_MCF7	b_med
-1.33477	0.72702	3.01304	a_MCF7	b_med
-0.30581	0.895649	3.01304	a_MCF7	b_med
-0.706595	-0.0245022	3.01304	a_MCF7	b_med
0.284767	1.04452	3.31026	a_MCF7	b_med
-1.15315	-1.35184	4.2038	a_MCF7	c_high
-0.961746	-1.1754	4.2038	a_MCF7	c_high
-1.46574	-0.711029	4.2038	a_MCF7	c_high
-0.340586	1.56372	3.00403	a_MCF7	b_med
0.109043	0.981651	3.07599	a_MCF7	b_med
0.635138	2.0253	3.07599	a_MCF7	b_med
-1.561	0.298697	3.34719	a_MCF7	b_med
-1.92988	-0.229534	3.57109	a_MCF7	c_high
0.112073	1.57433	3.36361	a_MCF7	b_med
0.338525	6.45691	3.14047	a_MCF7	b_med
3.09689	3.97063	2.2512	a_MCF7	a_low
0.41725	0.375388	3.1775	a_MCF7	b_med
-1.54033	-2.13452	2.47083	a_MCF7	a_low
-1.91348	0.458881	2.47083	a_MCF7	a_low
-1.56486	-0.361061	2.96808	a_MCF7	a_low
0.540791	2.95541	3.08774	a_MCF7	b_med
-0.717416	-0.209353	3.62771	a_MCF7	c_high
0.925786	0.0958355	3.62771	a_MCF7	c_high
-0.361661	-0.56313	2.75857	a_MCF7	a_low
-2.33054	-0.977598	2.60654	a_MCF7	a_low
-0.943228	-1.07997	2.69541	a_MCF7	a_low
0.685741	0.651672	3.69325	a_MCF7	c_high
0.749436	-0.095983	1.74552	a_MCF7	a_low
2.05741	5.46092	3.51918	a_MCF7	b_med
0.511913	0.703415	2.49894	a_MCF7	a_low
0.211046	0.68616	3.16178	a_MCF7	b_med
-0.562938	-0.330923	2.75853	a_MCF7	a_low
-1.03799	0.540382	3.2249	a_MCF7	b_med
-1.29186	-0.197094	2.88507	a_MCF7	a_low
-0.30508	0.484348	2.88507	a_MCF7	a_low
-0.732178	0.0946487	3.03987	a_MCF7	b_med
-1.25055	0.0814196	2.39778	a_MCF7	a_low
-0.711023	1.17788	3.68574	a_MCF7	c_high
0.45962	2.16495	3.57141	a_MCF7	c_high
0.605288	0.254346	2.28586	a_MCF7	a_low
0.855472	0.738206	3.79903	a_MCF7	c_high
0.050902	1.32861	3.79903	a_MCF7	c_high
0.304378	1.6009	3.37939	a_MCF7	b_med
1.27809	1.13347	3.56191	a_MCF7	c_high
1.87246	-0.157454	3.56191	a_MCF7	c_high
0.42482	0.108243	2.0816	a_MCF7	a_low
0.437653	0.434005	3.3601	a_MCF7	b_med
-0.477786	0.00538575	2.84517	a_MCF7	a_low
-0.169655	1.67544	3.13708	a_MCF7	b_med
1.22257	2.8218	3.33334	a_MCF7	b_med
-0.620066	-2.77771	3.99149	a_MCF7	c_high
0.156929	-3.69771	3.6516	a_MCF7	c_high
-0.383179	0.811949	-0.0348453	a_MCF7	a_low
-0.569538	1.26647	3.21518	a_MCF7	b_med
0.504509	0.672291	3.98869	a_MCF7	c_high
-0.36329	-0.586042	2.5278	a_MCF7	a_low
0.999782	-2.12236	2.5278	a_MCF7	a_low
0.461	1.06511	3.63636	a_MCF7	c_high
-0.0731611	-0.499002	3.75742	a_MCF7	c_high
-0.272656	1.00669	3.39969	a_MCF7	b_med
-1.47251	-0.0204814	3.39969	a_MCF7	b_med
0.19938	0.727471	3.90858	a_MCF7	c_high
0.525509	-0.687374	3.89202	a_MCF7	c_high
0.243289	0.308118	3.54109	a_MCF7	c_high
-1.17408	0.144926	2.94125	a_MCF7	a_low
0.243676	-0.151288	3.83529	a_MCF7	c_high
-0.0436627	1.32245	3.37378	a_MCF7	b_med
[truncated: 15,106 more rows]

## Sheet: ExtDataFig9b
first_peak_l2fc	second_peak_l2fc	distance	celltype	plot
0.898348	0.671446	489	a_MCF7	b_med
1.34394	0.766576	232	a_MCF7	a_low
-0.98803	-0.0234965	627	a_MCF7	c_high
0.64044	0.194375	712	a_MCF7	c_high
-1.72502	-2.22676	1319	a_MCF7	c_high
-1.96538	-0.880629	2273	a_MCF7	c_high
-0.105892	0.363978	1012	a_MCF7	c_high
0.0609989	-1.50655	218	a_MCF7	a_low
0.277863	1.1999	460	a_MCF7	b_med
-0.226234	1.7169	1435	a_MCF7	c_high
0.327017	2.57179	837	a_MCF7	c_high
1.42197	1.70764	1118	a_MCF7	c_high
-0.511015	1.45495	204	a_MCF7	a_low
0.307655	1.14527	1061	a_MCF7	c_high
0.580525	1.60244	136	a_MCF7	a_low
0.0363359	0.118922	1233	a_MCF7	c_high
0.594634	0.773837	2088	a_MCF7	c_high
0.11262	0.450401	777	a_MCF7	c_high
-0.201859	-1.47899	678	a_MCF7	c_high
-1.19328	-0.684372	2217	a_MCF7	c_high
-0.27497	1.73991	351	a_MCF7	b_med
0.205632	1.45953	663	a_MCF7	c_high
0.363949	2.72778	100	a_MCF7	a_low
-1.27426	1.52864	309	a_MCF7	a_low
1.61892	0.468715	281	a_MCF7	a_low
2.14109	1.77272	306	a_MCF7	a_low
1.25228	0.961758	260	a_MCF7	a_low
0.877629	2.14653	260	a_MCF7	a_low
-1.94798	0.389076	2156	a_MCF7	c_high
0.190672	1.64626	743	a_MCF7	c_high
-0.223614	-1.31751	295	a_MCF7	a_low
3.50977	1.26247	1497	a_MCF7	c_high
0.831891	0.064862	557	a_MCF7	b_med
-0.432174	-1.5386	204	a_MCF7	a_low
-4.09149	-1.15407	1020	a_MCF7	c_high
0.0681689	3.86208	869	a_MCF7	c_high
1.59748	0.948014	449	a_MCF7	b_med
-0.753643	-1.20128	1818	a_MCF7	c_high
-2.45201	-1.67101	1176	a_MCF7	c_high
-0.952609	-0.655323	2193	a_MCF7	c_high
0.679788	2.4219	656	a_MCF7	c_high
-0.836572	0.835763	258	a_MCF7	a_low
2.03489	-0.90474	951	a_MCF7	c_high
0.59695	0.0624142	1054	a_MCF7	c_high
-0.610107	0.0621074	450	a_MCF7	b_med
0.861134	0.666904	205	a_MCF7	a_low
0.846423	5.61497	1567	a_MCF7	c_high
0.602274	1.27873	366	a_MCF7	b_med
4.87404	5.31789	553	a_MCF7	b_med
2.33345	5.15814	83	a_MCF7	a_low
-2.14892	-1.3114	138	a_MCF7	a_low
0.81754	4.41482	840	a_MCF7	c_high
-1.61762	-2.06295	226	a_MCF7	a_low
0.960174	4.94156	1761	a_MCF7	c_high
0.292693	0.89583	391	a_MCF7	b_med
-0.52496	0.0170147	421	a_MCF7	b_med
-0.476627	1.64729	206	a_MCF7	a_low
2.51311	4.68938	117	a_MCF7	a_low
0.134376	1.21052	421	a_MCF7	b_med
-0.0861893	1.65239	121	a_MCF7	a_low
0.810013	-1.88851	1777	a_MCF7	c_high
-0.734684	4.85905	1349	a_MCF7	c_high
0.799046	2.43232	1014	a_MCF7	c_high
2.26336	2.99175	1077	a_MCF7	c_high
2.51986	2.18647	123	a_MCF7	a_low
3.94326	5.09919	771	a_MCF7	c_high
-0.623224	-0.560651	82	a_MCF7	a_low
0.509465	-0.979563	246	a_MCF7	a_low
-0.928502	-0.182281	1046	a_MCF7	c_high
-1.56763	-0.687801	477	a_MCF7	b_med
0.227248	2.58704	371	a_MCF7	b_med
-0.479706	1.05149	235	a_MCF7	a_low
0.41992	2.33486	784	a_MCF7	c_high
1.55105	2.46253	854	a_MCF7	c_high
-0.419175	1.40688	265	a_MCF7	a_low
-0.309332	3.06122	521	a_MCF7	b_med
0.0748424	1.87202	755	a_MCF7	c_high
0.163358	0.689648	538	a_MCF7	b_med
0.336306	-0.0829389	772	a_MCF7	c_high
-0.308771	3.64777	536	a_MCF7	b_med
-1.10513	1.08583	153	a_MCF7	a_low
0.194298	1.15038	287	a_MCF7	a_low
0.563788	2.26169	469	a_MCF7	b_med
-0.00259876	0.547595	1847	a_MCF7	c_high
-0.466019	0.711405	391	a_MCF7	b_med
0.0750296	0.121657	661	a_MCF7	c_high
0.45514	0.663018	356	a_MCF7	b_med
0.741287	3.46521	553	a_MCF7	b_med
0.872603	0.446971	717	a_MCF7	c_high
0.0564628	0.141192	484	a_MCF7	b_med
2.15889	1.09659	1129	a_MCF7	c_high
5.53106	5.5065	1975	a_MCF7	c_high
-0.387841	0.0509576	241	a_MCF7	a_low
-1.46109	0.596725	356	a_MCF7	b_med
-1.77176	-1.97722	199	a_MCF7	a_low
0.953793	2.50761	367	a_MCF7	b_med
0.722072	1.5148	819	a_MCF7	c_high
-0.714573	1.77335	623	a_MCF7	c_high
-0.530423	0.309527	333	a_MCF7	b_med
-1.15695	-0.6159	364	a_MCF7	b_med
0.137064	1.85554	675	a_MCF7	c_high
0.710961	0.972398	255	a_MCF7	a_low
-0.361404	-1.38749	432	a_MCF7	b_med
1.81801	3.67797	2084	a_MCF7	c_high
0.272641	-0.68465	329	a_MCF7	b_med
4.27115	3.57781	642	a_MCF7	c_high
3.32051	5.30887	552	a_MCF7	b_med
0.741946	-1.25586	1243	a_MCF7	c_high
-0.926441	-2.41555	50	a_MCF7	a_low
0.144672	0.637664	716	a_MCF7	c_high
-0.630581	0.0321013	361	a_MCF7	b_med
2.00397	1.65519	988	a_MCF7	c_high
3.11631	1.58678	207	a_MCF7	a_low
1.66286	5.85191	1100	a_MCF7	c_high
0.851411	0.882953	539	a_MCF7	b_med
-0.36732	0.374301	472	a_MCF7	b_med
-0.828802	-1.84762	529	a_MCF7	b_med
-1.75693	-1.55129	1889	a_MCF7	c_high
2.19568	6.2185	735	a_MCF7	c_high
0.808924	2.31032	998	a_MCF7	c_high
-1.04977	1.11207	433	a_MCF7	b_med
-1.57344	-1.25707	288	a_MCF7	a_low
-0.541455	0.174116	154	a_MCF7	a_low
-0.610551	-0.8101	555	a_MCF7	b_med
0.907939	0.467011	219	a_MCF7	a_low
-2.59243	-0.713691	395	a_MCF7	b_med
0.426175	1.23408	150	a_MCF7	a_low
1.03093	2.75248	735	a_MCF7	c_high
0.584569	2.10296	2160	a_MCF7	c_high
-1.17297	-1.65494	1483	a_MCF7	c_high
-1.78922	0.00692234	200	a_MCF7	a_low
-0.212585	-0.330413	384	a_MCF7	b_med
7.80753	5.5156	832	a_MCF7	c_high
0.304755	1.36006	540	a_MCF7	b_med
0.0894008	-0.0462233	422	a_MCF7	b_med
-0.47481	0.52147	44	a_MCF7	a_low
-0.171158	-0.378786	845	a_MCF7	c_high
-1.30777	0.930057	266	a_MCF7	a_low
0.635661	1.13054	434	a_MCF7	b_med
0.618621	4.44829	374	a_MCF7	b_med
1.33667	0.893568	449	a_MCF7	b_med
0.439659	0.657257	983	a_MCF7	c_high
-0.537683	0.700532	107	a_MCF7	a_low
0.196456	0.605661	767	a_MCF7	c_high
0.170766	0.398797	494	a_MCF7	b_med
-0.651206	-1.19585	158	a_MCF7	a_low
0.225663	0.543629	273	a_MCF7	a_low
6.78995	5.90015	245	a_MCF7	a_low
0.761214	1.11849	167	a_MCF7	a_low
-0.894654	-0.761893	274	a_MCF7	a_low
0.632177	0.240621	265	a_MCF7	a_low
-0.597458	0.995014	1414	a_MCF7	c_high
0.483672	-0.594404	689	a_MCF7	c_high
0.986256	-0.00123083	778	a_MCF7	c_high
-1.65732	0.353986	2237	a_MCF7	c_high
1.36692	-0.211999	1048	a_MCF7	c_high
-1.22213	-1.12099	241	a_MCF7	a_low
-0.276363	1.42652	234	a_MCF7	a_low
-0.787245	-3.04244	248	a_MCF7	a_low
-0.703731	-0.825922	191	a_MCF7	a_low
0.337425	2.17946	91	a_MCF7	a_low
-1.67714	-1.88886	624	a_MCF7	c_high
-0.978269	0.338237	453	a_MCF7	b_med
-2.1874	-0.457777	757	a_MCF7	c_high
3.68447	2.09662	161	a_MCF7	a_low
1.42327	2.93373	254	a_MCF7	a_low
-1.47278	0.856872	264	a_MCF7	a_low
-0.317674	0.378409	292	a_MCF7	a_low
-1.31422	-0.921596	357	a_MCF7	b_med
-0.000490256	0.436795	315	a_MCF7	b_med
-0.609317	1.55969	467	a_MCF7	b_med
0.259014	0.858395	30	a_MCF7	a_low
-0.301547	-0.0465589	686	a_MCF7	c_high
-0.246621	2.29383	602	a_MCF7	b_med
-0.520505	-0.404252	994	a_MCF7	c_high
-0.257773	1.43417	366	a_MCF7	b_med
-0.191621	-0.681287	3	a_MCF7	a_low
0.368494	0.886133	761	a_MCF7	c_high
0.0624222	0.415598	264	a_MCF7	a_low
-1.35784	-2.61576	1608	a_MCF7	c_high
-0.141314	-0.552697	237	a_MCF7	a_low
-0.608395	0.689337	195	a_MCF7	a_low
-0.223992	-0.320325	612	a_MCF7	c_high
0.678706	1.63302	826	a_MCF7	c_high
0.106823	2.21476	754	a_MCF7	c_high
-0.409088	0.8859	1175	a_MCF7	c_high
-0.34111	-0.534398	216	a_MCF7	a_low
-1.0773	1.95483	660	a_MCF7	c_high
4.24489	5.11071	1521	a_MCF7	c_high
-0.659835	-0.669941	1214	a_MCF7	c_high
-4.37821	-3.38276	386	a_MCF7	b_med
-0.379153	-0.999171	324	a_MCF7	b_med
-0.309066	1.2628	684	a_MCF7	c_high
1.0552	1.02851	309	a_MCF7	a_low
0.940046	2.56471	216	a_MCF7	a_low
-0.263402	-2.15579	391	a_MCF7	b_med
0.460111	0.827246	612	a_MCF7	c_high
-0.623385	-0.407751	134	a_MCF7	a_low
-0.0586373	-0.98548	469	a_MCF7	b_med
-0.658657	-1.21151	762	a_MCF7	c_high
-2.13324	-3.78203	411	a_MCF7	b_med
-2.08479	-0.654272	402	a_MCF7	b_med
0.761291	2.1772	822	a_MCF7	c_high
-0.390957	-0.8209	786	a_MCF7	c_high
1.41482	0.8365	369	a_MCF7	b_med
-0.91153	-0.553616	634	a_MCF7	c_high
-0.851499	5.0641	151	a_MCF7	a_low
0.247446	1.42848	741	a_MCF7	c_high
-0.998315	-1.45032	246	a_MCF7	a_low
-1.2698	-1.02503	778	a_MCF7	c_high
-0.171057	0.22854	442	a_MCF7	b_med
-0.78764	0.726689	648	a_MCF7	c_high
-0.325102	-0.598853	459	a_MCF7	b_med
-0.711831	-2.79298	1018	a_MCF7	c_high
-0.612398	0.645514	66	a_MCF7	a_low
0.319654	0.69417	731	a_MCF7	c_high
0.174637	-0.0147275	118	a_MCF7	a_low
1.00973	2.27048	457	a_MCF7	b_med
0.790761	-0.148069	467	a_MCF7	b_med
-0.0856588	2.43311	366	a_MCF7	b_med
0.500757	0.481525	244	a_MCF7	a_low
0.477567	-0.255075	203	a_MCF7	a_low
-1.1665	0.0623853	1204	a_MCF7	c_high
-0.922655	-0.102367	510	a_MCF7	b_med
-0.0383729	2.49831	585	a_MCF7	b_med
-0.530331	-2.18542	340	a_MCF7	b_med
0.17129	0.77559	583	a_MCF7	b_med
0.0995416	-2.20323	267	a_MCF7	a_low
-0.312306	-1.92676	310	a_MCF7	a_low
0.229377	1.10367	1834	a_MCF7	c_high
-0.00753666	0.0135432	571	a_MCF7	b_med
2.34332	5.75842	775	a_MCF7	c_high
0.412952	-0.719962	431	a_MCF7	b_med
-0.695503	-0.774519	328	a_MCF7	b_med
-0.350231	-0.158747	569	a_MCF7	b_med
-0.05311	-0.0689395	471	a_MCF7	b_med
2.92546	1.54091	2161	a_MCF7	c_high
1.36745	1.70962	1544	a_MCF7	c_high
-1.41654	-0.121506	576	a_MCF7	b_med
0.103543	-3.47558	984	a_MCF7	c_high
0.0790933	0.467206	57	a_MCF7	a_low
-2.01267	-3.03983	264	a_MCF7	a_low
0.638316	0.618382	148	a_MCF7	a_low
0.204504	2.62966	576	a_MCF7	b_med
0.121975	4.0243	243	a_MCF7	a_low
-0.165038	0.109147	320	a_MCF7	b_med
-0.597119	-0.145145	911	a_MCF7	c_high
-0.868943	0.333756	274	a_MCF7	a_low
0.472278	-1.34038	706	a_MCF7	c_high
-0.221455	-0.201388	523	a_MCF7	b_med
0.600591	1.1339	643	a_MCF7	c_high
-0.100634	1.38948	670	a_MCF7	c_high
-1.56496	-1.24519	518	a_MCF7	b_med
0.265661	0.874717	628	a_MCF7	c_high
0.0558971	-0.192462	240	a_MCF7	a_low
-1.43593	-2.4496	772	a_MCF7	c_high
-0.268933	-0.167233	224	a_MCF7	a_low
-0.592882	0.609046	343	a_MCF7	b_med
-0.407771	0.88011	632	a_MCF7	c_high
-1.5783	-3.51419	505	a_MCF7	b_med
1.64657	2.967	1153	a_MCF7	c_high
0.638898	-0.812412	20	a_MCF7	a_low
-1.75702	2.30628	21	a_MCF7	a_low
-1.51861	-0.371413	364	a_MCF7	b_med
-0.482295	0.495057	556	a_MCF7	b_med
-1.58373	-1.51404	780	a_MCF7	c_high
-1.69769	-4.47189	950	a_MCF7	c_high
-0.407862	-1.10566	260	a_MCF7	a_low
-3.02438	-0.0712757	1370	a_MCF7	c_high
-0.334102	-0.0253403	587	a_MCF7	b_med
-0.696903	-1.02477	404	a_MCF7	b_med
0.930105	1.20513	646	a_MCF7	c_high
0.898439	3.88194	856	a_MCF7	c_high
0.357912	1.71678	263	a_MCF7	a_low
0.491651	0.538304	63	a_MCF7	a_low
-0.522953	1.25827	1476	a_MCF7	c_high
0.718329	1.59105	424	a_MCF7	b_med
0.251502	-1.06838	2475	a_MCF7	c_high
-1.48847	-1.21939	822	a_MCF7	c_high
1.397	4.40971	709	a_MCF7	c_high
0.57239	-0.109201	152	a_MCF7	a_low
-0.661897	-1.08609	298	a_MCF7	a_low
0.222678	2.47962	412	a_MCF7	b_med
-0.913146	-0.272488	74	a_MCF7	a_low
-0.107264	1.80206	121	a_MCF7	a_low
1.04311	0.198731	89	a_MCF7	a_low
-0.249199	-0.474684	312	a_MCF7	a_low
0.817636	1.41659	204	a_MCF7	a_low
1.07425	-0.0843078	247	a_MCF7	a_low
0.788295	-0.182344	747	a_MCF7	c_high
-0.689484	-1.04215	1815	a_MCF7	c_high
-0.01584	0.683345	232	a_MCF7	a_low
-0.449557	-0.465614	508	a_MCF7	b_med
-0.715966	0.477401	894	a_MCF7	c_high
-1.4905	-0.137173	2368	a_MCF7	c_high
-0.339873	0.653815	253	a_MCF7	a_low
1.28229	0.994458	1047	a_MCF7	c_high
1.04242	0.648853	1728	a_MCF7	c_high
2.05403	1.10096	1867	a_MCF7	c_high
0.293853	0.776554	1491	a_MCF7	c_high
0.405008	1.13223	295	a_MCF7	a_low
-0.306869	0.763805	152	a_MCF7	a_low
1.44116	2.02237	574	a_MCF7	b_med
-1.71705	-0.653415	715	a_MCF7	c_high
-0.545834	0.851007	638	a_MCF7	c_high
0.389475	0.908148	311	a_MCF7	a_low
-0.0243839	-0.0736493	238	a_MCF7	a_low
-2.12667	0.593634	248	a_MCF7	a_low
-0.402518	-1.30282	487	a_MCF7	b_med
-1.43775	-1.49729	239	a_MCF7	a_low
-0.0419501	-2.15837	396	a_MCF7	b_med
-0.0803672	-0.790462	520	a_MCF7	b_med
0.781058	-0.31201	941	a_MCF7	c_high
-0.689477	0.847594	558	a_MCF7	b_med
-0.814101	-0.532414	59	a_MCF7	a_low
-0.266952	-0.319636	235	a_MCF7	a_low
0.973533	0.76163	174	a_MCF7	a_low
0.459466	-0.0389433	771	a_MCF7	c_high
0.293664	0.499689	458	a_MCF7	b_med
0.301458	2.58583	880	a_MCF7	c_high
-1.52299	-0.837212	489	a_MCF7	b_med
-0.431106	0.671269	221	a_MCF7	a_low
0.0586808	0.318539	2083	a_MCF7	c_high
-0.47661	0.157069	334	a_MCF7	b_med
-0.565209	-3.08322	526	a_MCF7	b_med
0.288487	0.252367	420	a_MCF7	b_med
-0.520939	-2.92384	320	a_MCF7	b_med
-1.31468	0.453029	2485	a_MCF7	c_high
-1.64285	0.572551	338	a_MCF7	b_med
1.19273	1.3175	415	a_MCF7	b_med
-1.3753	-2.32674	461	a_MCF7	b_med
-0.0258105	-0.267206	1565	a_MCF7	c_high
-0.909481	-0.804737	380	a_MCF7	b_med
0.306747	0.01861	355	a_MCF7	b_med
1.51806	1.07981	173	a_MCF7	a_low
-1.6617	-1.22041	371	a_MCF7	b_med
-0.197159	-1.40991	459	a_MCF7	b_med
1.30733	2.49174	648	a_MCF7	c_high
5.3347	3.77169	2204	a_MCF7	c_high
1.07467	1.81387	1536	a_MCF7	c_high
-0.5616	0.981632	237	a_MCF7	a_low
0.189796	0.709132	683	a_MCF7	c_high
-0.979301	0.293856	1433	a_MCF7	c_high
-0.115157	1.97464	413	a_MCF7	b_med
0.244571	0.1001	247	a_MCF7	a_low
0.126788	-1.04623	1384	a_MCF7	c_high
-1.09291	-2.5151	464	a_MCF7	b_med
0.0985601	-0.278595	622	a_MCF7	c_high
0.667929	0.468779	35	a_MCF7	a_low
-0.0293453	-0.350128	690	a_MCF7	c_high
-0.00988587	-1.97347	512	a_MCF7	b_med
-0.277678	-0.741426	711	a_MCF7	c_high
-0.496378	0.00420344	92	a_MCF7	a_low
-0.209611	-0.414162	171	a_MCF7	a_low
-0.805284	-0.70679	474	a_MCF7	b_med
-1.04355	-0.427983	430	a_MCF7	b_med
-0.763448	-1.26259	242	a_MCF7	a_low
-0.342376	3.76651	1435	a_MCF7	c_high
-0.919708	-0.412638	622	a_MCF7	c_high
2.37874	-0.356285	301	a_MCF7	a_low
-0.295161	0.161196	806	a_MCF7	c_high
-0.266412	-1.42865	126	a_MCF7	a_low
-0.0211545	0.691513	153	a_MCF7	a_low
0.115787	1.06485	346	a_MCF7	b_med
-0.277099	0.0421599	392	a_MCF7	b_med
-2.46846	-4.06114	218	a_MCF7	a_low
-2.28232	-1.5635	206	a_MCF7	a_low
1.18833	1.3551	357	a_MCF7	b_med
1.45513	-3.01565	233	a_MCF7	a_low
0.574997	-0.665299	608	a_MCF7	c_high
-0.54041	-0.11687	1871	a_MCF7	c_high
-0.162785	2.57805	853	a_MCF7	c_high
1.5624	0.511599	651	a_MCF7	c_high
1.33044	4.08555	406	a_MCF7	b_med
0.958638	3.80788	572	a_MCF7	b_med
3.10768	2.76591	450	a_MCF7	b_med
0.424713	-0.262054	272	a_MCF7	a_low
-0.533669	0.017282	452	a_MCF7	b_med
-0.487615	1.15181	375	a_MCF7	b_med
-0.622361	1.16759	242	a_MCF7	a_low
0.0537432	0.810415	94	a_MCF7	a_low
1.00737	2.58527	701	a_MCF7	c_high
2.17799	2.66446	1305	a_MCF7	c_high
2.23574	2.79415	312	a_MCF7	a_low
1.25007	0.421625	181	a_MCF7	a_low
-0.637503	0.801213	237	a_MCF7	a_low
0.753911	3.98543	611	a_MCF7	c_high
-0.235724	-0.913095	705	a_MCF7	c_high
1.38425	0.566771	158	a_MCF7	a_low
-0.609775	2.3095	400	a_MCF7	b_med
-0.828581	-1.02478	380	a_MCF7	b_med
-0.0642018	0.073899	241	a_MCF7	a_low
-0.836922	-1.24312	907	a_MCF7	c_high
-0.302847	-1.79669	646	a_MCF7	c_high
-0.132298	0.459266	169	a_MCF7	a_low
-0.270703	0.222013	422	a_MCF7	b_med
-0.474017	0.766678	214	a_MCF7	a_low
0.27113	1.08429	549	a_MCF7	b_med
3.46657	0.37027	226	a_MCF7	a_low
0.770334	1.13907	266	a_MCF7	a_low
-1.73927	-2.01597	232	a_MCF7	a_low
-0.67281	0.0717098	41	a_MCF7	a_low
-0.55901	1.96611	282	a_MCF7	a_low
2.58887	1.5734	587	a_MCF7	b_med
-0.787717	-1.64403	268	a_MCF7	a_low
-1.79829	-1.9005	2336	a_MCF7	c_high
0.897216	1.19114	499	a_MCF7	b_med
0.807201	2.51996	408	a_MCF7	b_med
-1.49658	-1.2248	339	a_MCF7	b_med
0.0909125	1.11566	669	a_MCF7	c_high
-0.159152	0.980127	2468	a_MCF7	c_high
0.933817	0.0418607	651	a_MCF7	c_high
1.00137	5.24133	299	a_MCF7	a_low
2.19452	2.69769	1024	a_MCF7	c_high
-0.268658	0.294158	522	a_MCF7	b_med
-1.56238	-0.843592	17	a_MCF7	a_low
0.297076	1.69151	217	a_MCF7	a_low
2.96513	4.94828	1131	a_MCF7	c_high
-0.0250017	-1.43139	353	a_MCF7	b_med
-0.6985	-0.309347	366	a_MCF7	b_med
0.352968	-1.5914	436	a_MCF7	b_med
0.5578	1.27587	697	a_MCF7	c_high
0.401673	1.01924	201	a_MCF7	a_low
0.470051	-1.04984	416	a_MCF7	b_med
-0.020478	1.90844	354	a_MCF7	b_med
-0.86876	-0.275695	459	a_MCF7	b_med
-0.164847	-0.585811	412	a_MCF7	b_med
1.09225	1.86799	1044	a_MCF7	c_high
0.383793	1.17305	712	a_MCF7	c_high
0.172676	2.10952	1081	a_MCF7	c_high
3.22679	3.19145	322	a_MCF7	b_med
3.36506	3.33949	91	a_MCF7	a_low
-0.766762	-0.88504	181	a_MCF7	a_low
-0.908371	-0.212265	1060	a_MCF7	c_high
-0.165015	1.06697	835	a_MCF7	c_high
1.17714	-0.377278	1208	a_MCF7	c_high
-0.385328	0.761655	766	a_MCF7	c_high
-0.500587	1.05107	470	a_MCF7	b_med
-1.69956	-2.45777	987	a_MCF7	c_high
0.276845	-0.854139	695	a_MCF7	c_high
0.697343	-1.50044	83	a_MCF7	a_low
-0.0887093	-0.238153	406	a_MCF7	b_med
-0.0966309	0.82684	475	a_MCF7	b_med
-0.810901	1.64916	657	a_MCF7	c_high
0.185573	0.332879	143	a_MCF7	a_low
-0.636095	-1.24875	576	a_MCF7	b_med
-1.59788	-0.747582	226	a_MCF7	a_low
5.44008	2.87665	1159	a_MCF7	c_high
0.00595403	1.62147	38	a_MCF7	a_low
1.17754	0.782851	1089	a_MCF7	c_high
-0.91463	-0.295742	381	a_MCF7	b_med
0.102712	1.84181	194	a_MCF7	a_low
-1.26244	-1.56528	485	a_MCF7	b_med
0.28305	-1.00853	248	a_MCF7	a_low
0.410187	1.70602	409	a_MCF7	b_med
0.768257	3.73448	923	a_MCF7	c_high
-0.156312	2.4911	245	a_MCF7	a_low
1.222	3.71395	853	a_MCF7	c_high
0.908413	-2.67424	787	a_MCF7	c_high
-1.23402	1.52426	419	a_MCF7	b_med
0.68351	3.41775	812	a_MCF7	c_high
5.84329	5.45082	1259	a_MCF7	c_high
-0.0295934	1.06508	950	a_MCF7	c_high
0.593841	0.985409	186	a_MCF7	a_low
-0.108304	1.78931	196	a_MCF7	a_low
0.678247	3.46336	60	a_MCF7	a_low
1.07027	2.81805	578	a_MCF7	b_med
0.859015	0.963317	1936	a_MCF7	c_high
2.9179	2.05711	384	a_MCF7	b_med
3.12089	2.66095	1281	a_MCF7	c_high
0.231503	5.45471	918	a_MCF7	c_high
-0.226105	-0.779661	251	a_MCF7	a_low
1.30492	-0.0645967	179	a_MCF7	a_low
-0.524908	0.808562	549	a_MCF7	b_med
-1.78939	1.9088	139	a_MCF7	a_low
-1.46205	-1.20241	159	a_MCF7	a_low
-0.161073	-1.40679	639	a_MCF7	c_high
1.02194	-0.299879	57	a_MCF7	a_low
-0.432023	-0.224497	241	a_MCF7	a_low
-1.0007	-0.898431	315	a_MCF7	b_med
-0.167916	-0.547983	460	a_MCF7	b_med
-1.38381	0.240647	227	a_MCF7	a_low
0.600997	0.367299	240	a_MCF7	a_low
5.28519	2.78525	2105	a_MCF7	c_high
0.198551	2.58228	321	a_MCF7	b_med
-0.897555	-1.09806	60	a_MCF7	a_low
0.361469	1.42955	385	a_MCF7	b_med
-0.160958	-0.835594	918	a_MCF7	c_high
0.522552	-1.54044	333	a_MCF7	b_med
-0.3444	1.70564	558	a_MCF7	b_med
0.159918	1.80402	1099	a_MCF7	c_high
0.0437925	2.76964	807	a_MCF7	c_high
0.64898	5.6819	597	a_MCF7	b_med
0.931978	1.94331	23	a_MCF7	a_low
2.24502	0.116112	292	a_MCF7	a_low
-0.43506	4.10651	1435	a_MCF7	c_high
-0.529251	0.182508	345	a_MCF7	b_med
-0.163563	-1.46523	419	a_MCF7	b_med
1.49819	5.27731	1460	a_MCF7	c_high
0.720981	2.68758	757	a_MCF7	c_high
-1.55452	0.766421	243	a_MCF7	a_low
-0.466423	1.81773	623	a_MCF7	c_high
5.03591	0.805308	865	a_MCF7	c_high
2.26068	-0.115783	545	a_MCF7	b_med
0.564599	0.557542	1092	a_MCF7	c_high
0.347635	0.622603	248	a_MCF7	a_low
0.571515	3.28281	516	a_MCF7	b_med
0.212251	0.212133	182	a_MCF7	a_low
2.79603	4.99622	1119	a_MCF7	c_high
-1.92155	0.747833	118	a_MCF7	a_low
0.981723	-2.36669	124	a_MCF7	a_low
0.0361392	-0.943031	548	a_MCF7	b_med
-0.30851	2.11762	120	a_MCF7	a_low
-0.18004	-0.473552	406	a_MCF7	b_med
-0.555408	0.711492	370	a_MCF7	b_med
3.07968	1.13848	132	a_MCF7	a_low
0.185452	0.855834	48	a_MCF7	a_low
1.66907	1.0642	1253	a_MCF7	c_high
-0.417	0.622641	333	a_MCF7	b_med
-0.851684	-0.0870997	773	a_MCF7	c_high
-1.04226	1.08845	354	a_MCF7	b_med
0.725259	0.343124	599	a_MCF7	b_med
-0.448168	0.0448592	1370	a_MCF7	c_high
1.07773	2.6833	843	a_MCF7	c_high
1.22216	2.62374	981	a_MCF7	c_high
-0.303614	0.65709	326	a_MCF7	b_med
0.113911	0.672128	689	a_MCF7	c_high
-3.35179	-0.725586	621	a_MCF7	c_high
-0.966915	0.937832	244	a_MCF7	a_low
0.293997	-0.912527	1171	a_MCF7	c_high
-1.39248	0.168894	835	a_MCF7	c_high
-0.224567	0.485355	221	a_MCF7	a_low
0.277855	0.899852	208	a_MCF7	a_low
0.119983	-0.679964	157	a_MCF7	a_low
0.0424474	0.474191	319	a_MCF7	b_med
0.803744	2.05492	1017	a_MCF7	c_high
-0.0620329	0.60323	646	a_MCF7	c_high
-0.068538	-0.999074	285	a_MCF7	a_low
0.639465	0.422247	441	a_MCF7	b_med
-0.172695	2.95641	341	a_MCF7	b_med
-0.760689	1.10744	83	a_MCF7	a_low
0.180719	0.552055	45	a_MCF7	a_low
0.834142	0.946869	367	a_MCF7	b_med
0.217627	1.86908	482	a_MCF7	b_med
0.108627	0.645212	318	a_MCF7	b_med
-0.39515	1.55456	158	a_MCF7	a_low
1.74467	0.571781	299	a_MCF7	a_low
0.590698	1.47521	313	a_MCF7	a_low
0.17517	3.28858	271	a_MCF7	a_low
-0.427678	2.51334	498	a_MCF7	b_med
0.552547	0.0185725	282	a_MCF7	a_low
-0.176715	0.165491	250	a_MCF7	a_low
-1.18524	-5.11135	326	a_MCF7	b_med
-0.29282	-0.112344	193	a_MCF7	a_low
-0.140512	-0.236706	184	a_MCF7	a_low
0.0221891	-2.0191	413	a_MCF7	b_med
0.391087	-0.59979	212	a_MCF7	a_low
-0.552806	1.22066	219	a_MCF7	a_low
-0.00782161	2.2982	241	a_MCF7	a_low
0.856294	1.13354	433	a_MCF7	b_med
1.12516	3.85745	2200	a_MCF7	c_high
-1.01696	0.489484	782	a_MCF7	c_high
-0.975908	0.267512	2119	a_MCF7	c_high
0.123713	1.48282	598	a_MCF7	b_med
-0.644638	-0.0597302	797	a_MCF7	c_high
-0.364216	-0.273525	493	a_MCF7	b_med
0.202073	0.852701	458	a_MCF7	b_med
-0.854541	0.218273	165	a_MCF7	a_low
-0.403546	1.3036	828	a_MCF7	c_high
-0.82003	0.298493	460	a_MCF7	b_med
-1.41145	-0.301831	470	a_MCF7	b_med
0.314143	0.975293	638	a_MCF7	c_high
-1.02891	1.00989	497	a_MCF7	b_med
-0.942199	-1.55505	1146	a_MCF7	c_high
0.302677	1.55225	506	a_MCF7	b_med
-0.0905975	2.43872	725	a_MCF7	c_high
-0.628136	-2.09795	609	a_MCF7	c_high
0.325331	0.160799	263	a_MCF7	a_low
0.260724	1.1552	194	a_MCF7	a_low
0.17358	2.59299	204	a_MCF7	a_low
-1.73968	-0.747267	264	a_MCF7	a_low
-0.316546	-0.679517	2375	a_MCF7	c_high
-0.165782	0.311089	263	a_MCF7	a_low
0.0905444	0.6388	424	a_MCF7	b_med
0.232817	0.20743	764	a_MCF7	c_high
-1.11658	0.198641	147	a_MCF7	a_low
-0.746252	1.07899	478	a_MCF7	b_med
-1.68389	0.407446	559	a_MCF7	b_med
1.01044	-0.343907	267	a_MCF7	a_low
0.496652	3.02674	1525	a_MCF7	c_high
1.00575	2.66838	1237	a_MCF7	c_high
-0.776819	0.344425	259	a_MCF7	a_low
-0.0900018	-1.67345	387	a_MCF7	b_med
0.07306	1.14954	314	a_MCF7	a_low
1.74536	1.70723	1770	a_MCF7	c_high
0.463169	0.90766	382	a_MCF7	b_med
0.198209	0.892048	639	a_MCF7	c_high
-0.82127	-2.29426	295	a_MCF7	a_low
-0.0451844	-0.144232	682	a_MCF7	c_high
0.276281	-0.135196	629	a_MCF7	c_high
-0.131832	0.197945	847	a_MCF7	c_high
0.181686	-0.54776	667	a_MCF7	c_high
0.801134	-0.348741	703	a_MCF7	c_high
-0.548237	1.002	411	a_MCF7	b_med
0.257443	0.474396	62	a_MCF7	a_low
-0.595681	-0.474812	642	a_MCF7	c_high
0.459424	0.491216	171	a_MCF7	a_low
0.183292	2.68551	745	a_MCF7	c_high
2.37911	2.76289	193	a_MCF7	a_low
-0.166183	-0.965298	342	a_MCF7	b_med
5.07038	4.78189	524	a_MCF7	b_med
4.14276	3.56346	289	a_MCF7	a_low
-0.333482	-1.60387	462	a_MCF7	b_med
-1.54235	-1.31961	694	a_MCF7	c_high
-0.426002	-1.04402	205	a_MCF7	a_low
2.8018	1.86203	228	a_MCF7	a_low
-0.220982	1.54623	1172	a_MCF7	c_high
-2.55384	-3.70458	208	a_MCF7	a_low
-0.158221	0.334462	277	a_MCF7	a_low
0.413835	-0.289967	683	a_MCF7	c_high
0.0404423	0.469667	381	a_MCF7	b_med
0.681983	-0.264765	221	a_MCF7	a_low
-1.18101	-0.624298	332	a_MCF7	b_med
-0.237167	-0.109187	848	a_MCF7	c_high
-0.0084245	1.31995	1119	a_MCF7	c_high
-0.271589	-0.162125	507	a_MCF7	b_med
1.57581	1.89673	562	a_MCF7	b_med
1.58392	0.851228	508	a_MCF7	b_med
0.54491	0.329003	375	a_MCF7	b_med
0.179336	-0.594261	466	a_MCF7	b_med
0.659314	1.16129	314	a_MCF7	a_low
-0.278377	-3.02699	254	a_MCF7	a_low
4.97786	1.16354	89	a_MCF7	a_low
1.16071	3.40616	393	a_MCF7	b_med
0.267418	1.48578	1873	a_MCF7	c_high
-0.655093	-0.327362	386	a_MCF7	b_med
-0.255342	0.581191	116	a_MCF7	a_low
-0.729656	-0.911151	485	a_MCF7	b_med
0.827492	-0.545337	366	a_MCF7	b_med
-0.874881	-0.177189	182	a_MCF7	a_low
-0.336779	1.93108	1724	a_MCF7	c_high
0.951891	-0.39074	1129	a_MCF7	c_high
0.610015	-0.307327	597	a_MCF7	b_med
0.0337145	-0.757889	406	a_MCF7	b_med
0.844644	0.609061	441	a_MCF7	b_med
-0.789824	0.509524	179	a_MCF7	a_low
0.107691	-1.51139	479	a_MCF7	b_med
0.0734535	1.80904	1022	a_MCF7	c_high
-0.0722707	-0.753728	264	a_MCF7	a_low
-1.3656	-2.25533	531	a_MCF7	b_med
-1.67595	0.129548	522	a_MCF7	b_med
-1.41974	0.287172	903	a_MCF7	c_high
-0.332612	-1.05182	386	a_MCF7	b_med
1.47099	0.450328	272	a_MCF7	a_low
-1.79975	-0.738287	497	a_MCF7	b_med
-0.0275327	2.06792	808	a_MCF7	c_high
0.457934	0.964912	254	a_MCF7	a_low
-0.487509	0.78338	479	a_MCF7	b_med
-1.12003	1.91015	641	a_MCF7	c_high
-0.150994	-1.38799	506	a_MCF7	b_med
1.58915	2.03157	384	a_MCF7	b_med
-0.370431	0.738472	580	a_MCF7	b_med
0.367821	-0.637565	326	a_MCF7	b_med
-0.012553	-2.75178	1236	a_MCF7	c_high
-0.249121	-1.40656	156	a_MCF7	a_low
0.379027	2.53059	1188	a_MCF7	c_high
0.556335	5.08429	465	a_MCF7	b_med
-1.99155	-1.64449	457	a_MCF7	b_med
-1.83155	-1.68736	713	a_MCF7	c_high
-1.66172	-2.35228	323	a_MCF7	b_med
-1.56421	-2.86997	28	a_MCF7	a_low
-1.24131	-1.17551	210	a_MCF7	a_low
-0.616026	0.622749	503	a_MCF7	b_med
1.37119	0.6141	72	a_MCF7	a_low
0.40758	0.816214	597	a_MCF7	b_med
0.218037	-0.452547	575	a_MCF7	b_med
-0.983086	-0.609466	211	a_MCF7	a_low
-0.919686	1.63086	478	a_MCF7	b_med
-0.373443	0.0799816	761	a_MCF7	c_high
0.516594	-1.05134	254	a_MCF7	a_low
-1.07365	0.194316	313	a_MCF7	a_low
1.75512	1.39436	843	a_MCF7	c_high
0.307027	-0.243263	225	a_MCF7	a_low
1.05113	2.8152	586	a_MCF7	b_med
1.17992	3.07714	332	a_MCF7	b_med
0.476394	1.97839	222	a_MCF7	a_low
0.330584	0.704474	300	a_MCF7	a_low
0.931998	0.685087	1039	a_MCF7	c_high
-1.75175	1.735	49	a_MCF7	a_low
-0.763798	-0.848089	1605	a_MCF7	c_high
0.0638038	3.77501	626	a_MCF7	c_high
0.00917619	1.64988	157	a_MCF7	a_low
-0.131861	-1.6638	739	a_MCF7	c_high
0.06418	-0.147193	243	a_MCF7	a_low
1.29001	-1.6573	901	a_MCF7	c_high
0.167068	2.20956	628	a_MCF7	c_high
0.886329	1.24964	243	a_MCF7	a_low
-0.491422	-1.65945	172	a_MCF7	a_low
1.04689	0.936521	1812	a_MCF7	c_high
-0.678401	0.595244	978	a_MCF7	c_high
-1.32077	-0.432066	510	a_MCF7	b_med
-0.358433	1.17067	406	a_MCF7	b_med
-0.138487	-1.4032	1911	a_MCF7	c_high
-0.138719	-0.00679146	306	a_MCF7	a_low
-0.0785962	-1.54867	198	a_MCF7	a_low
1.13367	3.78199	818	a_MCF7	c_high
0.703378	1.41779	1511	a_MCF7	c_high
-0.185069	0.357892	575	a_MCF7	b_med
-0.979753	0.0437773	359	a_MCF7	b_med
0.443184	-0.856659	183	a_MCF7	a_low
1.09272	-0.182003	80	a_MCF7	a_low
2.14593	4.97917	288	a_MCF7	a_low
3.90529	3.38116	348	a_MCF7	b_med
-1.30509	-0.92761	525	a_MCF7	b_med
3.47555	6.32861	568	a_MCF7	b_med
-0.0194697	-1.58457	202	a_MCF7	a_low
0.636647	0.317284	151	a_MCF7	a_low
-0.639759	0.204103	88	a_MCF7	a_low
0.103539	0.429464	440	a_MCF7	b_med
2.08369	-0.399837	723	a_MCF7	c_high
-0.523359	-0.2343	903	a_MCF7	c_high
1.48887	-0.150363	816	a_MCF7	c_high
1.64267	-0.758048	514	a_MCF7	b_med
1.36428	-1.09966	425	a_MCF7	b_med
-0.528333	0.939672	286	a_MCF7	a_low
0.0286296	0.590219	23	a_MCF7	a_low
0.350349	-0.347216	1238	a_MCF7	c_high
-2.25068	1.26711	1412	a_MCF7	c_high
0.0583723	0.179406	686	a_MCF7	c_high
-0.203478	-1.01562	1505	a_MCF7	c_high
-0.334327	0.151285	508	a_MCF7	b_med
1.32444	-0.288565	397	a_MCF7	b_med
2.74519	-1.19334	1699	a_MCF7	c_high
0.369166	-0.56321	1979	a_MCF7	c_high
0.548857	0.953337	1720	a_MCF7	c_high
-1.19408	-0.917704	588	a_MCF7	b_med
0.217409	2.06098	216	a_MCF7	a_low
0.921914	-1.15724	424	a_MCF7	b_med
0.651518	0.618833	321	a_MCF7	b_med
-1.34457	-0.766243	531	a_MCF7	b_med
-0.436077	0.26999	48	a_MCF7	a_low
-0.167526	0.708705	948	a_MCF7	c_high
-0.119638	-2.23049	285	a_MCF7	a_low
0.551051	1.95397	258	a_MCF7	a_low
2.05612	2.8625	194	a_MCF7	a_low
0.645938	0.301575	213	a_MCF7	a_low
-0.131904	0.530633	102	a_MCF7	a_low
0.874186	-0.282657	191	a_MCF7	a_low
0.138341	1.79495	241	a_MCF7	a_low
0.379374	0.494233	225	a_MCF7	a_low
-3.64611	-2.18962	314	a_MCF7	a_low
-1.00428	-0.261336	225	a_MCF7	a_low
-1.45902	-0.0621501	422	a_MCF7	b_med
-0.61065	0.929528	285	a_MCF7	a_low
0.241777	2.37667	527	a_MCF7	b_med
0.580022	0.988563	329	a_MCF7	b_med
0.520112	0.607005	1192	a_MCF7	c_high
1.13317	0.654957	392	a_MCF7	b_med
-0.651196	1.29673	984	a_MCF7	c_high
1.12693	-0.053909	526	a_MCF7	b_med
-0.762856	-0.914994	578	a_MCF7	b_med
0.134469	2.35125	220	a_MCF7	a_low
-0.307732	-2.31209	1147	a_MCF7	c_high
-1.95954	0.45563	530	a_MCF7	b_med
-1.60827	-0.580967	200	a_MCF7	a_low
0.24521	-0.43282	676	a_MCF7	c_high
-1.70604	-1.01674	151	a_MCF7	a_low
-0.597672	0.538114	155	a_MCF7	a_low
6.43991	5.19182	1957	a_MCF7	c_high
0.388109	2.8648	408	a_MCF7	b_med
0.413449	2.8476	332	a_MCF7	b_med
-1.11287	1.16249	385	a_MCF7	b_med
0.234968	0.0998841	532	a_MCF7	b_med
-1.5437	-1.21593	777	a_MCF7	c_high
0.568671	1.07701	42	a_MCF7	a_low
-0.727	-1.38241	371	a_MCF7	b_med
2.54902	3.78575	375	a_MCF7	b_med
0.019696	-1.42521	171	a_MCF7	a_low
-0.41882	-0.392479	323	a_MCF7	b_med
-0.502152	-0.149181	667	a_MCF7	c_high
-0.658045	-0.399046	551	a_MCF7	b_med
-0.756853	-3.29733	460	a_MCF7	b_med
-0.346955	1.44485	143	a_MCF7	a_low
0.927937	2.50862	752	a_MCF7	c_high
-0.419218	-1.71757	2251	a_MCF7	c_high
0.664282	-0.0665377	247	a_MCF7	a_low
1.75876	3.47263	254	a_MCF7	a_low
-0.841422	1.06166	593	a_MCF7	b_med
0.805908	0.250949	169	a_MCF7	a_low
0.107317	-0.643557	337	a_MCF7	b_med
1.09649	2.51282	400	a_MCF7	b_med
0.00988141	1.01076	2237	a_MCF7	c_high
0.793211	1.16644	239	a_MCF7	a_low
6.88866	4.56087	558	a_MCF7	b_med
-0.297622	-2.47349	554	a_MCF7	b_med
0.889112	-0.397298	259	a_MCF7	a_low
0.227267	-1.22496	514	a_MCF7	b_med
-0.587517	-1.925	158	a_MCF7	a_low
0.567234	4.65741	290	a_MCF7	a_low
1.03688	1.80161	715	a_MCF7	c_high
1.26767	0.554716	393	a_MCF7	b_med
3.51582	5.27006	75	a_MCF7	a_low
0.323299	1.21562	337	a_MCF7	b_med
0.760793	1.04441	795	a_MCF7	c_high
-0.213123	4.05475	538	a_MCF7	b_med
0.896802	0.352025	456	a_MCF7	b_med
-0.683992	-0.386244	957	a_MCF7	c_high
-0.308302	-1.47091	83	a_MCF7	a_low
-1.75072	-0.0495238	420	a_MCF7	b_med
0.297918	0.389838	258	a_MCF7	a_low
-0.869457	0.142418	282	a_MCF7	a_low
0.0754684	-0.536624	212	a_MCF7	a_low
-0.460792	-0.307835	175	a_MCF7	a_low
1.19354	0.659035	598	a_MCF7	b_med
0.321373	2.9806	85	a_MCF7	a_low
1.05571	-1.36885	1823	a_MCF7	c_high
0.227719	-1.94162	1646	a_MCF7	c_high
-0.64887	-1.65513	404	a_MCF7	b_med
0.715781	0.750564	436	a_MCF7	b_med
-0.195609	0.590283	536	a_MCF7	b_med
-0.214413	1.50548	1138	a_MCF7	c_high
0.300941	2.57621	57	a_MCF7	a_low
-0.158868	-0.258848	398	a_MCF7	b_med
0.210313	0.735825	310	a_MCF7	a_low
0.73283	-0.471156	263	a_MCF7	a_low
-0.36539	-1.31238	523	a_MCF7	b_med
-0.107401	-0.107109	2214	a_MCF7	c_high
-0.985656	-0.390387	500	a_MCF7	b_med
-0.366658	2.36694	157	a_MCF7	a_low
1.6167	-1.15652	285	a_MCF7	a_low
-0.596847	1.16145	530	a_MCF7	b_med
-0.129643	0.0716293	1037	a_MCF7	c_high
-1.54396	-1.20579	961	a_MCF7	c_high
-1.07078	-0.843348	159	a_MCF7	a_low
-0.86077	0.098668	271	a_MCF7	a_low
-0.727478	1.03382	657	a_MCF7	c_high
-0.481592	-0.106728	726	a_MCF7	c_high
1.91068	3.01403	1650	a_MCF7	c_high
-1.7734	-0.297239	435	a_MCF7	b_med
3.17519	3.48111	433	a_MCF7	b_med
0.384721	0.311687	122	a_MCF7	a_low
-0.0461888	0.506815	450	a_MCF7	b_med
-0.0105882	0.685306	667	a_MCF7	c_high
-0.00399218	0.37201	298	a_MCF7	a_low
-0.0969509	0.680167	1051	a_MCF7	c_high
0.135588	0.395335	226	a_MCF7	a_low
0.868384	1.32047	470	a_MCF7	b_med
2.79981	3.84391	1170	a_MCF7	c_high
2.96769	2.46189	199	a_MCF7	a_low
2.84384	3.08246	119	a_MCF7	a_low
0.0795753	0.0522317	608	a_MCF7	c_high
-1.25843	0.430829	913	a_MCF7	c_high
0.554459	1.21666	989	a_MCF7	c_high
1.73835	0.595397	366	a_MCF7	b_med
-0.195736	1.54661	1991	a_MCF7	c_high
0.142093	0.202235	289	a_MCF7	a_low
0.28222	1.0162	199	a_MCF7	a_low
1.33028	0.972535	1839	a_MCF7	c_high
1.06377	1.58288	318	a_MCF7	b_med
0.0995967	2.74722	427	a_MCF7	b_med
0.82914	-1.07289	502	a_MCF7	b_med
-0.119118	0.711032	598	a_MCF7	b_med
4.79159	7.22651	910	a_MCF7	c_high
-0.640218	-1.06788	1495	a_MCF7	c_high
0.0152647	1.23576	324	a_MCF7	b_med
-0.831142	-0.112759	230	a_MCF7	a_low
0.779808	0.18452	2001	a_MCF7	c_high
0.655996	2.2902	532	a_MCF7	b_med
-0.839265	0.0352843	706	a_MCF7	c_high
-1.00751	-0.360026	2469	a_MCF7	c_high
-0.244305	-1.6237	140	a_MCF7	a_low
0.0304501	-1.41645	766	a_MCF7	c_high
1.8549	3.4461	832	a_MCF7	c_high
-0.568166	-2.24453	452	a_MCF7	b_med
0.510811	-0.882948	225	a_MCF7	a_low
-0.310406	0.695255	376	a_MCF7	b_med
-0.202956	2.77431	429	a_MCF7	b_med
-1.27823	-2.39034	673	a_MCF7	c_high
-0.43522	-0.576181	208	a_MCF7	a_low
0.216792	0.842021	402	a_MCF7	b_med
1.68108	6.00065	834	a_MCF7	c_high
0.0782391	3.22896	1042	a_MCF7	c_high
0.116018	1.59827	1165	a_MCF7	c_high
0.0667353	-0.0296965	2	a_MCF7	a_low
0.0231623	-0.573422	461	a_MCF7	b_med
-0.403371	0.784064	163	a_MCF7	a_low
0.462457	0.854778	598	a_MCF7	b_med
1.02879	2.20136	133	a_MCF7	a_low
0.576015	1.05211	393	a_MCF7	b_med
1.40607	0.0466533	182	a_MCF7	a_low
-0.440634	0.452317	232	a_MCF7	a_low
3.78631	2.60994	441	a_MCF7	b_med
0.551502	1.39948	1052	a_MCF7	c_high
-1.05131	1.75118	137	a_MCF7	a_low
-0.0561125	1.63033	225	a_MCF7	a_low
-0.486818	0.00742416	207	a_MCF7	a_low
1.66183	-0.1923	607	a_MCF7	c_high
0.515695	0.874919	552	a_MCF7	b_med
1.12244	2.5008	786	a_MCF7	c_high
0.335644	0.941424	705	a_MCF7	c_high
1.52066	1.37029	1539	a_MCF7	c_high
0.448222	1.75155	115	a_MCF7	a_low
-0.302601	1.81134	708	a_MCF7	c_high
0.992586	2.17094	300	a_MCF7	a_low
1.44829	3.50116	222	a_MCF7	a_low
-0.221194	0.68257	576	a_MCF7	b_med
0.843229	1.18474	380	a_MCF7	b_med
0.642413	1.57909	499	a_MCF7	b_med
0.649356	2.03398	1376	a_MCF7	c_high
0.533658	2.36664	842	a_MCF7	c_high
-0.523625	-1.18267	833	a_MCF7	c_high
1.89045	-1.97889	1277	a_MCF7	c_high
-1.24587	0.474713	199	a_MCF7	a_low
0.392955	0.155199	1190	a_MCF7	c_high
0.307108	1.14992	264	a_MCF7	a_low
0.585203	-0.115395	391	a_MCF7	b_med
-0.749833	-0.19613	1224	a_MCF7	c_high
0.88171	5.18835	422	a_MCF7	b_med
0.345666	1.68915	516	a_MCF7	b_med
-0.979942	-0.754673	885	a_MCF7	c_high
-0.0372733	0.317247	215	a_MCF7	a_low
-0.511533	-0.469225	213	a_MCF7	a_low
0.387311	0.690924	89	a_MCF7	a_low
0.0553721	1.42474	231	a_MCF7	a_low
-0.418721	2.44155	961	a_MCF7	c_high
0.184523	1.52512	171	a_MCF7	a_low
0.428939	-0.100762	761	a_MCF7	c_high
-0.128086	-0.635385	196	a_MCF7	a_low
-0.36612	2.62716	128	a_MCF7	a_low
0.331819	-0.224767	308	a_MCF7	a_low
0.417741	0.706658	528	a_MCF7	b_med
-0.294128	0.669904	1713	a_MCF7	c_high
-1.26847	-0.843726	53	a_MCF7	a_low
-1.88666	-0.379306	482	a_MCF7	b_med
-0.174951	3.11769	512	a_MCF7	b_med
1.21274	3.24337	501	a_MCF7	b_med
-0.922334	0.194819	734	a_MCF7	c_high
0.366359	-2.3624	247	a_MCF7	a_low
0.435172	-1.7047	107	a_MCF7	a_low
-0.277556	0.243082	370	a_MCF7	b_med
-0.195488	-0.547301	408	a_MCF7	b_med
0.543347	-1.34936	536	a_MCF7	b_med
0.14211	-0.0617772	182	a_MCF7	a_low
0.080577	0.598323	557	a_MCF7	b_med
-0.272739	-0.150581	652	a_MCF7	c_high
-0.0525198	2.86676	279	a_MCF7	a_low
-0.661489	0.81508	1232	a_MCF7	c_high
-1.62532	-1.75517	498	a_MCF7	b_med
1.38403	3.00551	644	a_MCF7	c_high
-1.78184	-1.84614	1424	a_MCF7	c_high
0.599347	4.27168	1645	a_MCF7	c_high
-0.105715	-1.13917	315	a_MCF7	b_med
-0.372313	0.671713	374	a_MCF7	b_med
-2.56617	-1.38373	274	a_MCF7	a_low
-0.0384357	-1.36036	872	a_MCF7	c_high
-0.124706	-0.338156	182	a_MCF7	a_low
0.619004	-1.52179	363	a_MCF7	b_med
3.14191	3.67623	1084	a_MCF7	c_high
-0.599776	-1.51523	743	a_MCF7	c_high
1.69891	0.396369	221	a_MCF7	a_low
0.807746	-1.05651	141	a_MCF7	a_low
0.129945	0.907987	358	a_MCF7	b_med
-0.395383	0.771183	133	a_MCF7	a_low
1.23477	-1.21415	460	a_MCF7	b_med
0.461908	0.402449	3	a_MCF7	a_low
0.634376	0.828108	341	a_MCF7	b_med
0.38481	1.4414	295	a_MCF7	a_low
1.25456	0.953505	2109	a_MCF7	c_high
-0.934456	-0.0591738	191	a_MCF7	a_low
-1.64756	-0.966154	549	a_MCF7	b_med
-1.34879	-0.941496	360	a_MCF7	b_med
0.0697608	-0.400809	110	a_MCF7	a_low
-0.0145535	-1.13099	987	a_MCF7	c_high
-4.25931	-0.0143802	667	a_MCF7	c_high
2.31491	-1.91865	360	a_MCF7	b_med
0.0445262	1.21267	571	a_MCF7	b_med
1.40512	-0.20125	226	a_MCF7	a_low
-1.18661	-0.751939	455	a_MCF7	b_med
-1.29986	-1.14063	237	a_MCF7	a_low
0.333259	0.0340884	412	a_MCF7	b_med
-0.405918	-0.146415	444	a_MCF7	b_med
-0.299468	-0.683802	783	a_MCF7	c_high
7.56624	6.78979	289	a_MCF7	a_low
0.715508	0.155186	227	a_MCF7	a_low
0.0415199	-1.50863	565	a_MCF7	b_med
-0.601727	-0.564676	537	a_MCF7	b_med
-0.181583	-0.0163308	500	a_MCF7	b_med
-0.826435	-1.24777	858	a_MCF7	c_high
-0.0577364	0.577273	218	a_MCF7	a_low
-3.74781	-2.82198	198	a_MCF7	a_low
-2.04308	-3.82408	428	a_MCF7	b_med
-2.40257	-3.6158	491	a_MCF7	b_med
-2.48112	-2.47891	104	a_MCF7	a_low
-1.37876	-0.155453	482	a_MCF7	b_med
-0.141441	-0.00737478	858	a_MCF7	c_high
0.445601	0.545297	1610	a_MCF7	c_high
0.565942	0.903566	703	a_MCF7	c_high
-0.618383	-1.03957	364	a_MCF7	b_med
0.465	-0.756982	737	a_MCF7	c_high
-0.796712	0.276329	422	a_MCF7	b_med
-0.084119	3.0031	806	a_MCF7	c_high
-0.657602	0.498352	862	a_MCF7	c_high
-1.35057	-0.941575	2449	a_MCF7	c_high
-0.741354	1.61541	1883	a_MCF7	c_high
-1.48247	-1.82114	1216	a_MCF7	c_high
1.14007	0.451069	421	a_MCF7	b_med
-1.23996	0.974299	584	a_MCF7	b_med
-0.745591	0.351329	235	a_MCF7	a_low
-0.651303	-1.06387	532	a_MCF7	b_med
-1.99449	-0.888992	196	a_MCF7	a_low
-0.0850445	-0.442106	625	a_MCF7	c_high
-0.807669	-0.487876	1120	a_MCF7	c_high
-0.634419	-1.87224	813	a_MCF7	c_high
-0.827784	-1.70014	793	a_MCF7	c_high
0.900588	0.226154	360	a_MCF7	b_med
0.137984	0.807431	735	a_MCF7	c_high
-2.29127	-1.60982	212	a_MCF7	a_low
-0.423808	-4.6119	479	a_MCF7	b_med
-0.586334	0.985129	112	a_MCF7	a_low
0.825679	4.05059	492	a_MCF7	b_med
0.917677	3.67454	460	a_MCF7	b_med
-0.144335	-0.237139	415	a_MCF7	b_med
1.49926	0.486812	512	a_MCF7	b_med
-0.992558	-0.803937	414	a_MCF7	b_med
-3.22544	-0.4431	187	a_MCF7	a_low
0.875344	2.13896	122	a_MCF7	a_low
-1.87656	-1.15425	324	a_MCF7	b_med
-0.191584	0.820795	447	a_MCF7	b_med
-0.038861	0.0159068	569	a_MCF7	b_med
-0.933494	-0.712407	500	a_MCF7	b_med
-0.91602	0.968385	216	a_MCF7	a_low
0.828091	0.240159	698	a_MCF7	c_high
0.0750354	1.26218	306	a_MCF7	a_low
-0.937741	0.352598	457	a_MCF7	b_med
-0.134842	0.973017	456	a_MCF7	b_med
-0.666855	0.0437522	445	a_MCF7	b_med
-2.86576	-3.77854	452	a_MCF7	b_med
1.67197	1.39123	181	a_MCF7	a_low
-0.76429	1.04545	1891	a_MCF7	c_high
-0.82925	0.944589	1101	a_MCF7	c_high
1.17014	5.64903	25	a_MCF7	a_low
0.720241	2.40194	331	a_MCF7	b_med
1.00652	0.821969	691	a_MCF7	c_high
0.524944	3.57179	697	a_MCF7	c_high
0.766895	1.16848	237	a_MCF7	a_low
-0.584194	-2.28856	567	a_MCF7	b_med
-0.837162	0.71652	603	a_MCF7	c_high
0.343411	-0.288668	223	a_MCF7	a_low
0.249327	0.186247	11	a_MCF7	a_low
0.220172	3.32462	572	a_MCF7	b_med
0.190929	1.51899	691	a_MCF7	c_high
-0.117469	1.90816	949	a_MCF7	c_high
0.0888888	0.698269	459	a_MCF7	b_med
-0.264766	1.40312	179	a_MCF7	a_low
-2.59482	0.783103	1015	a_MCF7	c_high
1.10645	1.9135	1289	a_MCF7	c_high
3.41007	1.29017	515	a_MCF7	b_med
1.02104	2.10975	217	a_MCF7	a_low
-0.123046	2.03569	314	a_MCF7	a_low
-1.27652	-0.110418	123	a_MCF7	a_low
-0.219586	0.419527	472	a_MCF7	b_med
0.0779018	-0.273727	655	a_MCF7	c_high
-1.37981	-0.232353	102	a_MCF7	a_low
-0.105437	0.77928	163	a_MCF7	a_low
0.212408	1.56646	409	a_MCF7	b_med
0.0563182	0.219448	593	a_MCF7	b_med
-0.109498	0.77181	286	a_MCF7	a_low
0.268501	0.571415	85	a_MCF7	a_low
-0.512459	-2.84909	449	a_MCF7	b_med
0.0736984	-0.437642	1133	a_MCF7	c_high
-0.338986	0.104734	771	a_MCF7	c_high
0.460413	-1.51838	459	a_MCF7	b_med
-2.89321	-0.225878	506	a_MCF7	b_med
0.244451	-0.576167	480	a_MCF7	b_med
-1.67475	1.56056	486	a_MCF7	b_med
-1.00076	-0.142321	336	a_MCF7	b_med
-0.57703	0.664136	20	a_MCF7	a_low
-0.731721	0.536366	210	a_MCF7	a_low
0.276934	0.00072128	417	a_MCF7	b_med
-0.959947	-1.07309	1696	a_MCF7	c_high
1.02065	0.847723	322	a_MCF7	b_med
-1.8035	-0.328911	189	a_MCF7	a_low
-0.500774	-1.09335	157	a_MCF7	a_low
-1.55976	-0.131584	91	a_MCF7	a_low
-0.615756	0.38929	217	a_MCF7	a_low
1.20435	0.780798	85	a_MCF7	a_low
0.177273	-0.0507845	477	a_MCF7	b_med
-0.522769	0.813735	62	a_MCF7	a_low
1.6938	1.07049	2011	a_MCF7	c_high
2.97279	0.328406	1644	a_MCF7	c_high
1.30356	0.565696	2118	a_MCF7	c_high
0.59568	0.588448	275	a_MCF7	a_low
-0.777546	-0.127159	690	a_MCF7	c_high
-0.0630948	0.242184	46	a_MCF7	a_low
0.295747	0.136981	217	a_MCF7	a_low
1.47726	-0.542872	672	a_MCF7	c_high
-0.711032	1.72719	2414	a_MCF7	c_high
-0.102464	2.41659	743	a_MCF7	c_high
0.019062	-3.08403	438	a_MCF7	b_med
-2.3795	-1.27606	424	a_MCF7	b_med
-0.361892	0.00450242	161	a_MCF7	a_low
0.0136291	-0.038016	1906	a_MCF7	c_high
0.775191	3.41873	335	a_MCF7	b_med
0.59098	0.231586	1264	a_MCF7	c_high
0.74281	1.02	111	a_MCF7	a_low
-0.588566	0.729431	210	a_MCF7	a_low
-1.50117	-3.80843	164	a_MCF7	a_low
-0.809941	0.297304	305	a_MCF7	a_low
-0.164967	-0.752121	409	a_MCF7	b_med
-0.325761	0.219828	665	a_MCF7	c_high
-0.954922	0.580735	157	a_MCF7	a_low
0.310558	0.18182	290	a_MCF7	a_low
-1.33089	2.22578	313	a_MCF7	a_low
0.795913	0.329634	292	a_MCF7	a_low
-0.794636	0.464935	256	a_MCF7	a_low
-0.129812	1.89009	262	a_MCF7	a_low
1.18689	1.62758	978	a_MCF7	c_high
-0.142748	-1.91199	382	a_MCF7	b_med
-1.57391	-0.238032	314	a_MCF7	a_low
-1.8948	-0.0374131	422	a_MCF7	b_med
-3.59422	-3.85554	1436	a_MCF7	c_high
-0.904975	-0.39089	54	a_MCF7	a_low
-0.0483344	-0.576666	2269	a_MCF7	c_high
0.113561	-1.05981	468	a_MCF7	b_med
0.677765	-0.832028	982	a_MCF7	c_high
-0.322591	3.31314	90	a_MCF7	a_low
-0.382209	0.639306	683	a_MCF7	c_high
2.47722	3.29194	1229	a_MCF7	c_high
0.0262077	-2.64175	1106	a_MCF7	c_high
-0.388304	1.37555	2423	a_MCF7	c_high
-0.769732	0.133834	224	a_MCF7	a_low
-0.382209	1.28632	997	a_MCF7	c_high
-1.3332	-0.548796	626	a_MCF7	c_high
-1.23404	0.214845	873	a_MCF7	c_high
0.268464	0.0583978	1700	a_MCF7	c_high
0.264005	0.00287732	1316	a_MCF7	c_high
-0.515245	0.537804	588	a_MCF7	b_med
-0.734439	-2.65005	536	a_MCF7	b_med
-0.568587	-1.40743	755	a_MCF7	c_high
0.457855	0.190681	262	a_MCF7	a_low
-0.632357	-1.31178	180	a_MCF7	a_low
0.39611	1.76456	241	a_MCF7	a_low
-0.52039	0.0224265	1227	a_MCF7	c_high
-2.39315	-0.285804	1868	a_MCF7	c_high
-0.747108	0.746482	165	a_MCF7	a_low
1.35743	0.516938	85	a_MCF7	a_low
-3.21304	-2.70465	229	a_MCF7	a_low
-0.0957058	-2.08007	1288	a_MCF7	c_high
-0.195774	5.59726	2309	a_MCF7	c_high
-1.63147	2.81021	65	a_MCF7	a_low
0.388009	-0.711476	235	a_MCF7	a_low
0.568511	-0.405428	258	a_MCF7	a_low
1.25625	1.08065	2098	a_MCF7	c_high
0.0310323	3.66706	678	a_MCF7	c_high
-1.09854	-1.20632	434	a_MCF7	b_med
-2.20048	-1.53922	315	a_MCF7	b_med
-1.04262	2.26717	758	a_MCF7	c_high
-2.9005	-0.930067	2217	a_MCF7	c_high
-1.01786	-0.541224	205	a_MCF7	a_low
-0.844159	-0.108519	352	a_MCF7	b_med
-0.162246	0.116417	618	a_MCF7	c_high
-0.0296696	2.28053	984	a_MCF7	c_high
-1.9314	-1.1667	1001	a_MCF7	c_high
1.02997	3.31214	465	a_MCF7	b_med
-0.753813	-0.457658	1629	a_MCF7	c_high
1.13739	0.820593	184	a_MCF7	a_low
-0.383467	0.293997	418	a_MCF7	b_med
-0.540909	-0.290716	581	a_MCF7	b_med
0.328133	1.41995	759	a_MCF7	c_high
0.727572	-0.0928735	449	a_MCF7	b_med
-0.966073	-1.32304	721	a_MCF7	c_high
-0.0470105	-0.333052	374	a_MCF7	b_med
0.0273317	2.49251	970	a_MCF7	c_high
1.71219	-0.00997028	414	a_MCF7	b_med
-0.249066	-0.64087	258	a_MCF7	a_low
1.09271	0.571111	806	a_MCF7	c_high
0.440184	5.47726	670	a_MCF7	c_high
4.23118	4.98213	211	a_MCF7	a_low
-1.14962	-2.1494	241	a_MCF7	a_low
-0.511833	0.281861	349	a_MCF7	b_med
-0.719124	0.244754	815	a_MCF7	c_high
0.564072	0.389927	330	a_MCF7	b_med
0.0128832	0.746993	226	a_MCF7	a_low
-0.937372	5.17806	410	a_MCF7	b_med
0.672345	2.19231	836	a_MCF7	c_high
-0.99273	1.54585	214	a_MCF7	a_low
0.0582384	-0.822205	353	a_MCF7	b_med
-0.606649	-2.75813	827	a_MCF7	c_high
0.681437	0.250426	645	a_MCF7	c_high
-0.211794	-0.628546	2073	a_MCF7	c_high
-0.0412566	-1.10686	609	a_MCF7	c_high
-0.902407	1.28096	235	a_MCF7	a_low
0.287175	0.667732	399	a_MCF7	b_med
0.762751	1.36331	376	a_MCF7	b_med
0.524278	1.86792	289	a_MCF7	a_low
-1.07925	0.516568	1080	a_MCF7	c_high
-1.25741	-0.908324	246	a_MCF7	a_low
1.42715	1.41701	222	a_MCF7	a_low
-1.6339	0.4209	186	a_MCF7	a_low
0.867993	0.0924862	230	a_MCF7	a_low
0.111226	0.434483	193	a_MCF7	a_low
0.518944	0.543747	434	a_MCF7	b_med
-1.11532	0.842901	155	a_MCF7	a_low
-0.0823268	-1.03	388	a_MCF7	b_med
2.80594	-0.369584	37	a_MCF7	a_low
0.0788899	1.17727	231	a_MCF7	a_low
1.52018	3.96804	929	a_MCF7	c_high
-0.0949769	-0.571545	468	a_MCF7	b_med
1.13188	1.15446	440	a_MCF7	b_med
0.204069	-0.211703	215	a_MCF7	a_low
-0.43979	-0.169202	131	a_MCF7	a_low
-0.0819582	-2.22256	56	a_MCF7	a_low
0.689669	0.891341	561	a_MCF7	b_med
1.61369	2.1175	519	a_MCF7	b_med
3.18672	1.29756	474	a_MCF7	b_med
0.714197	0.680422	1101	a_MCF7	c_high
-2.49128	-4.44987	822	a_MCF7	c_high
-0.927055	0.0566081	770	a_MCF7	c_high
-1.21303	0.0202931	212	a_MCF7	a_low
-2.00491	0.617072	70	a_MCF7	a_low
-3.08974	2.32714	739	a_MCF7	c_high
0.0650367	0.755305	277	a_MCF7	a_low
-0.997942	0.948843	776	a_MCF7	c_high
-1.20647	1.36991	230	a_MCF7	a_low
0.697672	2.43278	196	a_MCF7	a_low
-0.23973	1.2378	439	a_MCF7	b_med
-0.669052	0.943739	145	a_MCF7	a_low
-0.803214	-1.08488	201	a_MCF7	a_low
3.19518	3.94581	1833	a_MCF7	c_high
2.09487	5.07926	392	a_MCF7	b_med
1.90854	1.88025	1093	a_MCF7	c_high
-2.88191	-2.34988	304	a_MCF7	a_low
-0.0807135	-0.505796	204	a_MCF7	a_low
0.35105	0.436997	481	a_MCF7	b_med
-0.942107	-0.94626	485	a_MCF7	b_med
0.183293	-1.22828	689	a_MCF7	c_high
1.13232	1.60941	140	a_MCF7	a_low
-0.571691	-0.777132	799	a_MCF7	c_high
0.944656	1.05205	553	a_MCF7	b_med
2.36219	4.23661	367	a_MCF7	b_med
7.168	5.78597	1208	a_MCF7	c_high
-0.0864528	0.884927	400	a_MCF7	b_med
-0.26038	2.23859	458	a_MCF7	b_med
0.645986	4.36397	560	a_MCF7	b_med
0.0372679	1.01842	145	a_MCF7	a_low
-0.664568	-0.442184	709	a_MCF7	c_high
-0.703915	-0.0205448	757	a_MCF7	c_high
0.428194	-0.748316	209	a_MCF7	a_low
-0.00707056	2.02121	311	a_MCF7	a_low
0.590738	5.06628	1375	a_MCF7	c_high
0.158627	0.479652	397	a_MCF7	b_med
1.25224	-0.0838773	194	a_MCF7	a_low
-0.33626	1.49024	155	a_MCF7	a_low
0.0224159	0.464826	478	a_MCF7	b_med
0.57279	0.865236	672	a_MCF7	c_high
-0.954169	-0.810251	796	a_MCF7	c_high
-3.48916	-0.556605	494	a_MCF7	b_med
0.962883	4.23479	1198	a_MCF7	c_high
-0.125011	1.58891	599	a_MCF7	b_med
0.869829	1.41467	263	a_MCF7	a_low
2.43747	-0.0507855	409	a_MCF7	b_med
1.81226	1.80296	1867	a_MCF7	c_high
0.526977	0.580344	641	a_MCF7	c_high
0.421729	0.223737	562	a_MCF7	b_med
-1.65201	-0.663127	241	a_MCF7	a_low
0.119642	-1.40929	420	a_MCF7	b_med
-0.371062	2.35792	1479	a_MCF7	c_high
1.96496	2.62432	43	a_MCF7	a_low
-2.73398	-1.86257	532	a_MCF7	b_med
1.30269	4.22256	763	a_MCF7	c_high
0.435327	-0.451536	395	a_MCF7	b_med
-0.142032	0.821021	168	a_MCF7	a_low
-0.652058	0.0546976	322	a_MCF7	b_med
-1.75179	-0.165465	100	a_MCF7	a_low
-1.58874	0.919574	227	a_MCF7	a_low
-0.0893048	-1.38364	639	a_MCF7	c_high
-0.50559	0.283354	542	a_MCF7	b_med
0.522511	2.09174	944	a_MCF7	c_high
1.69464	0.174023	252	a_MCF7	a_low
-0.30727	0.918176	979	a_MCF7	c_high
-0.883616	3.41202	915	a_MCF7	c_high
0.203286	-0.481955	354	a_MCF7	b_med
-0.406954	0.519474	234	a_MCF7	a_low
-0.160349	0.527217	39	a_MCF7	a_low
0.596506	2.15529	88	a_MCF7	a_low
1.2133	1.24155	886	a_MCF7	c_high
0.681782	3.81885	451	a_MCF7	b_med
3.40033	2.48464	1422	a_MCF7	c_high
0.20046	-0.808696	536	a_MCF7	b_med
0.317309	3.97031	769	a_MCF7	c_high
-0.20969	0.970705	2113	a_MCF7	c_high
0.464371	2.40861	214	a_MCF7	a_low
-0.614081	-0.433395	1051	a_MCF7	c_high
-0.530541	-0.487354	978	a_MCF7	c_high
-0.682431	-0.595228	330	a_MCF7	b_med
-0.879718	0.893712	595	a_MCF7	b_med
0.00969133	1.12894	526	a_MCF7	b_med
0.200565	2.85389	327	a_MCF7	b_med
-0.743898	-0.272065	213	a_MCF7	a_low
-0.185457	3.02732	57	a_MCF7	a_low
-0.0662137	-1.0194	1095	a_MCF7	c_high
0.192453	0.751154	27	a_MCF7	a_low
-0.362602	0.58793	431	a_MCF7	b_med
-0.450429	1.92411	322	a_MCF7	b_med
-1.43391	-0.848514	417	a_MCF7	b_med
-0.61869	-2.05262	683	a_MCF7	c_high
-0.573488	-1.59346	596	a_MCF7	b_med
-1.07861	0.206694	328	a_MCF7	b_med
-2.8723	-2.20798	193	a_MCF7	a_low
-0.555788	-0.693983	724	a_MCF7	c_high
0.278376	0.691921	254	a_MCF7	a_low
-2.85449	-1.51471	136	a_MCF7	a_low
0.120515	1.07969	532	a_MCF7	b_med
0.61311	1.8166	865	a_MCF7	c_high
0.25563	0.924544	328	a_MCF7	b_med
0.235505	0.910997	308	a_MCF7	a_low
0.083094	2.21396	156	a_MCF7	a_low
-0.0200834	0.655909	609	a_MCF7	c_high
0.766012	0.089263	1046	a_MCF7	c_high
-1.44279	-0.284109	673	a_MCF7	c_high
0.696723	1.05756	31	a_MCF7	a_low
-1.96418	-0.165609	790	a_MCF7	c_high
0.108651	-1.26854	538	a_MCF7	b_med
-0.304586	3.13942	148	a_MCF7	a_low
-0.330949	1.2604	535	a_MCF7	b_med
-2.3351	1.3793	475	a_MCF7	b_med
-0.630405	-0.383462	455	a_MCF7	b_med
-1.40636	-0.160566	293	a_MCF7	a_low
-0.676592	-1.19207	363	a_MCF7	b_med
-1.03303	-0.565414	241	a_MCF7	a_low
0.448635	1.4398	360	a_MCF7	b_med
-0.161388	3.3851	411	a_MCF7	b_med
2.18427	1.67835	1729	a_MCF7	c_high
-1.99038	-4.63001	1887	a_MCF7	c_high
-0.141339	1.317	635	a_MCF7	c_high
-0.925579	-0.512332	969	a_MCF7	c_high
0.504505	3.67748	1006	a_MCF7	c_high
1.76398	1.94518	139	a_MCF7	a_low
1.59769	1.33658	1407	a_MCF7	c_high
-0.19685	-0.545742	1555	a_MCF7	c_high
0.340202	0.171494	552	a_MCF7	b_med
-0.296987	0.848451	383	a_MCF7	b_med
0.00761454	-0.393129	103	a_MCF7	a_low
-0.109374	0.116713	4	a_MCF7	a_low
-1.26537	-1.13495	481	a_MCF7	b_med
-0.0894027	0.334787	266	a_MCF7	a_low
-0.791991	-1.26817	250	a_MCF7	a_low
-0.422971	0.169349	240	a_MCF7	a_low
0.107087	3.51077	174	a_MCF7	a_low
-0.0844997	-0.364157	577	a_MCF7	b_med
-0.19015	2.37499	375	a_MCF7	b_med
1.08686	0.329765	847	a_MCF7	c_high
-1.07858	0.321806	230	a_MCF7	a_low
0.590936	1.31882	1024	a_MCF7	c_high
0.376575	0.621666	311	a_MCF7	a_low
-0.302624	1.27513	462	a_MCF7	b_med
-2.14794	-0.802808	362	a_MCF7	b_med
-1.41867	0.480666	187	a_MCF7	a_low
-0.33777	-0.344297	234	a_MCF7	a_low
-0.388672	0.541579	589	a_MCF7	b_med
-0.745304	0.363372	306	a_MCF7	a_low
-0.767389	1.33316	332	a_MCF7	b_med
-0.476117	0.124154	396	a_MCF7	b_med
-1.60732	-0.630995	1335	a_MCF7	c_high
-0.0678175	-0.245006	899	a_MCF7	c_high
-1.28442	-2.58295	465	a_MCF7	b_med
2.96687	2.96458	497	a_MCF7	b_med
-0.493665	2.27197	245	a_MCF7	a_low
1.22794	-1.42996	249	a_MCF7	a_low
-1.10464	0.322919	2454	a_MCF7	c_high
-0.346847	-2.01004	520	a_MCF7	b_med
0.556611	2.81663	801	a_MCF7	c_high
2.00377	-0.193785	228	a_MCF7	a_low
-0.513439	1.63158	1657	a_MCF7	c_high
0.186243	3.13701	468	a_MCF7	b_med
-0.866911	0.555777	588	a_MCF7	b_med
-3.69304	-2.42648	667	a_MCF7	c_high
-2.32017	-1.72302	540	a_MCF7	b_med
-0.50385	-0.0445995	399	a_MCF7	b_med
0.411568	-0.071477	212	a_MCF7	a_low
-0.479642	1.04221	383	a_MCF7	b_med
-0.0638128	1.59257	515	a_MCF7	b_med
0.684598	0.494772	215	a_MCF7	a_low
-1.19124	-0.990571	670	a_MCF7	c_high
0.553101	3.21014	203	a_MCF7	a_low
1.62794	0.234562	286	a_MCF7	a_low
-0.362747	-0.819072	164	a_MCF7	a_low
1.52522	3.48286	1574	a_MCF7	c_high
2.61451	6.19112	1270	a_MCF7	c_high
2.361	3.89897	19	a_MCF7	a_low
-2.32789	3.59761	242	a_MCF7	a_low
-1.36114	0.564717	629	a_MCF7	c_high
-0.841478	-1.37648	428	a_MCF7	b_med
-1.07419	-1.0255	117	a_MCF7	a_low
0.0764267	-0.158188	446	a_MCF7	b_med
0.119572	0.299673	370	a_MCF7	b_med
-0.570505	2.15125	546	a_MCF7	b_med
0.872156	0.225209	172	a_MCF7	a_low
-1.45641	-0.17497	843	a_MCF7	c_high
0.160963	0.386775	421	a_MCF7	b_med
-2.28078	-1.85956	299	a_MCF7	a_low
-1.37742	0.689837	336	a_MCF7	b_med
-0.101311	-0.189487	219	a_MCF7	a_low
4.1957	4.41971	1834	a_MCF7	c_high
0.248856	-0.717191	369	a_MCF7	b_med
-0.00327999	-1.0627	436	a_MCF7	b_med
-1.01956	1.45242	342	a_MCF7	b_med
-0.257294	-0.251592	221	a_MCF7	a_low
-0.168608	-0.086012	208	a_MCF7	a_low
0.330069	-0.313152	480	a_MCF7	b_med
-1.13038	0.281429	411	a_MCF7	b_med
-0.126226	0.718243	76	a_MCF7	a_low
0.116416	0.217925	304	a_MCF7	a_low
0.0383378	-1.32371	57	a_MCF7	a_low
-0.663911	-1.61337	193	a_MCF7	a_low
0.283419	1.71178	222	a_MCF7	a_low
2.11998	2.22292	375	a_MCF7	b_med
1.42153	1.03266	247	a_MCF7	a_low
3.15716	3.82711	323	a_MCF7	b_med
-0.140298	0.400292	347	a_MCF7	b_med
1.30217	4.00904	801	a_MCF7	c_high
-1.16027	-1.80079	730	a_MCF7	c_high
1.36201	2.28946	692	a_MCF7	c_high
-0.0766457	3.76628	228	a_MCF7	a_low
1.4637	0.0510642	27	a_MCF7	a_low
1.73364	0.798303	897	a_MCF7	c_high
0.660038	-1.1831	1129	a_MCF7	c_high
-0.0744234	0.0855187	230	a_MCF7	a_low
-0.402291	-1.54146	523	a_MCF7	b_med
0.223591	0.0468912	17	a_MCF7	a_low
-0.163783	0.636887	222	a_MCF7	a_low
0.246749	-0.891373	184	a_MCF7	a_low
-1.47258	-0.196904	330	a_MCF7	b_med
0.215003	0.383288	95	a_MCF7	a_low
-0.839403	2.37774	242	a_MCF7	a_low
0.651786	1.37172	527	a_MCF7	b_med
0.330343	1.46034	334	a_MCF7	b_med
0.0444135	1.00736	1236	a_MCF7	c_high
0.186851	0.305344	356	a_MCF7	b_med
1.54058	1.07555	1476	a_MCF7	c_high
0.872836	1.52626	676	a_MCF7	c_high
0.605649	3.1386	117	a_MCF7	a_low
-1.84992	1.88691	2477	a_MCF7	c_high
1.72159	0.239534	160	a_MCF7	a_low
0.765347	-1.64968	614	a_MCF7	c_high
0.667908	0.55029	410	a_MCF7	b_med
0.999123	0.412655	548	a_MCF7	b_med
-1.23636	-3.36864	287	a_MCF7	a_low
0.97593	2.04995	242	a_MCF7	a_low
-0.817671	0.0575746	230	a_MCF7	a_low
0.968496	0.480077	9	a_MCF7	a_low
-1.33047	-0.185757	221	a_MCF7	a_low
1.60362	1.45881	522	a_MCF7	b_med
-0.100875	1.19959	361	a_MCF7	b_med
-0.195838	0.0633142	226	a_MCF7	a_low
0.225225	1.25353	370	a_MCF7	b_med
-0.193884	0.704562	231	a_MCF7	a_low
-0.00916994	-0.202403	1317	a_MCF7	c_high
3.39896	-1.95635	2036	a_MCF7	c_high
-1.44686	0.177616	390	a_MCF7	b_med
-0.321466	-2.07151	1020	a_MCF7	c_high
0.557888	0.193801	917	a_MCF7	c_high
-0.273288	-0.523165	503	a_MCF7	b_med
-0.150176	1.37077	420	a_MCF7	b_med
0.490252	2.08972	657	a_MCF7	c_high
0.438945	-0.57149	31	a_MCF7	a_low
-0.473861	-0.132871	236	a_MCF7	a_low
0.152563	0.534208	2195	a_MCF7	c_high
0.965156	0.0274389	232	a_MCF7	a_low
0.988322	0.589087	518	a_MCF7	b_med
0.374519	0.421481	1344	a_MCF7	c_high
-0.264723	0.701789	193	a_MCF7	a_low
-0.0346598	0.685235	1767	a_MCF7	c_high
1.06822	3.6457	549	a_MCF7	b_med
-0.519328	-2.40572	1126	a_MCF7	c_high
-0.0831052	1.23447	492	a_MCF7	b_med
-0.703411	0.899536	67	a_MCF7	a_low
1.18007	0.866794	133	a_MCF7	a_low
0.920751	1.01307	328	a_MCF7	b_med
0.134633	1.03286	291	a_MCF7	a_low
-0.944107	2.28555	91	a_MCF7	a_low
-0.579492	0.693878	638	a_MCF7	c_high
-0.413296	0.540589	478	a_MCF7	b_med
-1.90396	-2.13649	666	a_MCF7	c_high
0.399187	3.71699	966	a_MCF7	c_high
-0.418283	1.31023	135	a_MCF7	a_low
0.637374	1.00535	637	a_MCF7	c_high
0.0406846	-0.153095	486	a_MCF7	b_med
-0.422749	1.76973	262	a_MCF7	a_low
0.290424	1.36124	292	a_MCF7	a_low
-1.04566	-1.86437	726	a_MCF7	c_high
1.32892	0.274962	146	a_MCF7	a_low
1.41225	0.0965165	32	a_MCF7	a_low
-0.0182063	1.19034	329	a_MCF7	b_med
-0.312573	0.183606	354	a_MCF7	b_med
0.198513	-0.921205	440	a_MCF7	b_med
-0.121637	1.04579	1297	a_MCF7	c_high
-0.669535	1.16209	419	a_MCF7	b_med
1.13925	-0.306162	176	a_MCF7	a_low
0.741518	0.765828	543	a_MCF7	b_med
2.00462	3.6855	57	a_MCF7	a_low
1.71887	3.69418	108	a_MCF7	a_low
0.843391	0.700923	716	a_MCF7	c_high
0.236232	1.92541	120	a_MCF7	a_low
0.0332196	-1.7956	1302	a_MCF7	c_high
-0.192473	-1.21029	242	a_MCF7	a_low
-1.08978	-0.211429	213	a_MCF7	a_low
-1.35625	-0.724132	184	a_MCF7	a_low
-0.68289	1.05525	356	a_MCF7	b_med
0.0993357	1.33998	771	a_MCF7	c_high
-0.0476315	1.77245	1109	a_MCF7	c_high
0.563793	-0.138283	73	a_MCF7	a_low
-0.117965	1.49857	674	a_MCF7	c_high
1.75453	0.259399	26	a_MCF7	a_low
1.01059	-0.00878568	168	a_MCF7	a_low
-0.0920777	0.411379	239	a_MCF7	a_low
-0.0578244	0.019158	758	a_MCF7	c_high
-0.458213	0.264912	356	a_MCF7	b_med
-0.228929	1.05035	380	a_MCF7	b_med
0.295437	-0.695547	205	a_MCF7	a_low
5.41169	1.38597	2094	a_MCF7	c_high
0.589352	-0.547459	611	a_MCF7	c_high
-1.78932	0.340332	448	a_MCF7	b_med
0.147799	1.63957	219	a_MCF7	a_low
-1.07784	-1.66726	419	a_MCF7	b_med
0.296266	-0.218937	371	a_MCF7	b_med
0.15854	1.06109	197	a_MCF7	a_low
-0.749776	-0.527138	1374	a_MCF7	c_high
0.904703	1.4041	225	a_MCF7	a_low
-0.279708	-0.794326	414	a_MCF7	b_med
0.264566	-0.190397	816	a_MCF7	c_high
-0.499828	2.34454	577	a_MCF7	b_med
-0.313664	0.141606	1515	a_MCF7	c_high
2.0622	1.85355	303	a_MCF7	a_low
3.44213	3.828	1954	a_MCF7	c_high
-1.85332	-1.72487	324	a_MCF7	b_med
1.03693	6.2127	829	a_MCF7	c_high
0.0670309	1.25179	611	a_MCF7	c_high
0.0989258	-1.34766	464	a_MCF7	b_med
-1.50335	0.113436	664	a_MCF7	c_high
0.0647579	-1.21742	216	a_MCF7	a_low
-0.282372	0.769743	405	a_MCF7	b_med
0.3179	0.848351	92	a_MCF7	a_low
-0.969224	0.0144993	413	a_MCF7	b_med
0.190571	-0.812633	398	a_MCF7	b_med
0.442788	1.82344	207	a_MCF7	a_low
0.483136	2.18224	380	a_MCF7	b_med
-0.0469997	0.401078	575	a_MCF7	b_med
-0.339189	0.224854	469	a_MCF7	b_med
0.0819324	-0.677757	496	a_MCF7	b_med
0.924902	3.26699	81	a_MCF7	a_low
0.383227	-0.355887	158	a_MCF7	a_low
0.104543	-0.978495	370	a_MCF7	b_med
-2.16224	-0.0404673	136	a_MCF7	a_low
1.99999	-0.277609	2447	a_MCF7	c_high
0.198312	0.937473	760	a_MCF7	c_high
0.223042	-1.41336	709	a_MCF7	c_high
1.55851	0.235955	534	a_MCF7	b_med
-1.03596	-0.0856521	121	a_MCF7	a_low
0.741412	-0.541575	551	a_MCF7	b_med
0.286054	0.421738	647	a_MCF7	c_high
0.565239	1.57468	450	a_MCF7	b_med
4.55027	1.02412	913	a_MCF7	c_high
0.469106	-1.64847	753	a_MCF7	c_high
-1.88102	1.38295	539	a_MCF7	b_med
-2.18857	-1.53311	434	a_MCF7	b_med
0.454208	-0.896482	724	a_MCF7	c_high
0.200724	-2.06503	256	a_MCF7	a_low
-0.0169283	2.59158	1077	a_MCF7	c_high
0.708534	0.8494	769	a_MCF7	c_high
-0.365872	-0.097052	406	a_MCF7	b_med
-0.833981	1.56221	214	a_MCF7	a_low
0.675687	0.565655	1142	a_MCF7	c_high
-0.0315618	0.18607	566	a_MCF7	b_med
-1.37989	-0.964198	378	a_MCF7	b_med
0.811198	-2.23055	1094	a_MCF7	c_high
0.209357	-3.31079	1463	a_MCF7	c_high
0.667227	3.02162	462	a_MCF7	b_med
0.129326	1.31046	368	a_MCF7	b_med
0.763254	1.91316	293	a_MCF7	a_low
1.62459	0.780186	556	a_MCF7	b_med
-0.633	-0.13414	296	a_MCF7	a_low
-0.46472	1.27987	227	a_MCF7	a_low
1.69556	0.231	234	a_MCF7	a_low
0.456961	-0.457788	771	a_MCF7	c_high
0.511329	0.34352	1571	a_MCF7	c_high
0.237083	-0.565588	168	a_MCF7	a_low
-0.869134	0.795728	567	a_MCF7	b_med
0.0653468	1.95525	387	a_MCF7	b_med
-2.02985	-0.853214	1901	a_MCF7	c_high
-0.519949	0.897938	730	a_MCF7	c_high
0.275926	1.53826	534	a_MCF7	b_med
0.311253	0.607956	234	a_MCF7	a_low
-2.6263	-1.42117	1344	a_MCF7	c_high
0.43449	-0.676184	1033	a_MCF7	c_high
0.7199	-1.0524	55	a_MCF7	a_low
-0.128891	-1.16389	31	a_MCF7	a_low
0.420772	2.4653	652	a_MCF7	c_high
-0.640086	1.47157	125	a_MCF7	a_low
-1.57662	-1.37023	543	a_MCF7	b_med
-0.342733	2.45667	719	a_MCF7	c_high
-0.445683	1.56756	2081	a_MCF7	c_high
-1.36477	-0.196406	180	a_MCF7	a_low
1.85538	0.165587	1084	a_MCF7	c_high
-0.054224	1.68354	250	a_MCF7	a_low
-1.36022	0.043625	384	a_MCF7	b_med
1.56152	-0.410421	345	a_MCF7	b_med
-0.54354	1.11024	265	a_MCF7	a_low
0.245899	-1.11082	426	a_MCF7	b_med
0.424836	-0.133227	187	a_MCF7	a_low
-2.30832	-2.31299	389	a_MCF7	b_med
-1.29616	1.36641	513	a_MCF7	b_med
0.0161852	-0.274479	624	a_MCF7	c_high
-0.774587	-0.788618	264	a_MCF7	a_low
0.252263	0.964162	864	a_MCF7	c_high
0.130498	-0.429226	472	a_MCF7	b_med
-1.91238	1.78429	54	a_MCF7	a_low
0.300228	-2.25367	427	a_MCF7	b_med
-0.471065	2.93532	620	a_MCF7	c_high
-0.24471	-0.123256	176	a_MCF7	a_low
-0.127612	0.231067	670	a_MCF7	c_high
0.192262	0.85244	214	a_MCF7	a_low
0.0492718	6.21075	410	a_MCF7	b_med
0.183947	4.35205	593	a_MCF7	b_med
-0.349423	0.457057	361	a_MCF7	b_med
0.495018	1.81795	279	a_MCF7	a_low
-1.08791	-0.522255	498	a_MCF7	b_med
0.362801	1.46895	142	a_MCF7	a_low
2.3666	1.41296	608	a_MCF7	c_high
2.15472	1.71743	193	a_MCF7	a_low
-0.237003	-0.646086	184	a_MCF7	a_low
-0.171186	0.420177	154	a_MCF7	a_low
-0.756456	-1.87482	826	a_MCF7	c_high
1.09276	1.18575	419	a_MCF7	b_med
-0.572869	0.501106	130	a_MCF7	a_low
-0.101286	1.65017	792	a_MCF7	c_high
2.28213	0.956586	1515	a_MCF7	c_high
0.378091	0.165419	672	a_MCF7	c_high
-3.67574	-3.67745	330	a_MCF7	b_med
1.76176	2.26579	857	a_MCF7	c_high
1.39956	-0.598785	614	a_MCF7	c_high
-0.428993	2.49106	795	a_MCF7	c_high
-0.151858	-0.417346	545	a_MCF7	b_med
2.42771	5.34737	180	a_MCF7	a_low
2.9837	1.27459	397	a_MCF7	b_med
-0.240754	-0.233585	690	a_MCF7	c_high
0.601053	5.28214	700	a_MCF7	c_high
-0.287812	0.131785	598	a_MCF7	b_med
0.147651	1.05904	323	a_MCF7	b_med
0.466991	0.555475	1536	a_MCF7	c_high
-1.47113	-2.10493	159	a_MCF7	a_low
-0.194455	0.0602711	1564	a_MCF7	c_high
0.898836	2.14472	327	a_MCF7	b_med
1.76447	-0.0657973	915	a_MCF7	c_high
-0.523849	-0.252231	225	a_MCF7	a_low
-0.862651	-1.17636	512	a_MCF7	b_med
0.787787	3.07873	158	a_MCF7	a_low
-1.60484	-0.155552	461	a_MCF7	b_med
-0.712774	0.314843	1735	a_MCF7	c_high
-3.61332	1.56712	669	a_MCF7	c_high
-0.0222252	0.533345	778	a_MCF7	c_high
-0.247992	-2.87039	1772	a_MCF7	c_high
0.110802	0.943307	721	a_MCF7	c_high
1.40543	-0.439994	71	a_MCF7	a_low
4.19193	1.29178	118	a_MCF7	a_low
0.405205	2.57646	225	a_MCF7	a_low
-0.433242	2.13097	65	a_MCF7	a_low
0.464301	1.64721	394	a_MCF7	b_med
0.898741	0.743556	602	a_MCF7	b_med
-0.982837	1.88633	691	a_MCF7	c_high
-0.226632	0.086305	418	a_MCF7	b_med
2.53402	2.2038	414	a_MCF7	b_med
1.63164	2.46716	952	a_MCF7	c_high
0.370698	0.533531	8	a_MCF7	a_low
0.429256	0.436219	1056	a_MCF7	c_high
-0.961035	-0.965256	394	a_MCF7	b_med
1.28534	1.88723	166	a_MCF7	a_low
1.57719	0.986145	567	a_MCF7	b_med
0.225894	0.792526	685	a_MCF7	c_high
-0.124795	0.166007	368	a_MCF7	b_med
-0.881421	-0.745408	336	a_MCF7	b_med
-0.102322	-1.38372	1780	a_MCF7	c_high
-1.82038	-0.278568	392	a_MCF7	b_med
0.406538	0.217416	895	a_MCF7	c_high
0.766703	0.565116	500	a_MCF7	b_med
-0.833601	-1.34436	406	a_MCF7	b_med
-0.339917	1.80121	1388	a_MCF7	c_high
0.0479259	-1.18918	417	a_MCF7	b_med
-1.28881	-0.117272	491	a_MCF7	b_med
1.90387	2.81452	624	a_MCF7	c_high
-0.317657	-1.72044	230	a_MCF7	a_low
-0.412548	0.885756	216	a_MCF7	a_low
-0.192857	0.391701	361	a_MCF7	b_med
-1.19135	-1.67573	243	a_MCF7	a_low
1.30627	-0.0365191	252	a_MCF7	a_low
-0.402035	0.326394	583	a_MCF7	b_med
-1.58846	-0.669171	86	a_MCF7	a_low
-1.26297	-0.452055	603	a_MCF7	c_high
0.41634	1.12032	388	a_MCF7	b_med
0.339975	2.37583	586	a_MCF7	b_med
1.53166	2.27279	752	a_MCF7	c_high
1.25535	2.52888	577	a_MCF7	b_med
0.106017	-0.48715	549	a_MCF7	b_med
-0.144601	1.92334	714	a_MCF7	c_high
0.19246	0.0680125	117	a_MCF7	a_low
0.133325	0.710781	241	a_MCF7	a_low
0.743079	0.32995	94	a_MCF7	a_low
-0.148973	2.3282	96	a_MCF7	a_low
2.23342	3.77163	962	a_MCF7	c_high
0.057389	2.24065	269	a_MCF7	a_low
2.06143	6.32293	894	a_MCF7	c_high
3.87379	3.10896	106	a_MCF7	a_low
3.02699	-0.636361	281	a_MCF7	a_low
0.16445	-0.827986	790	a_MCF7	c_high
0.150582	0.0593625	371	a_MCF7	b_med
-0.200896	1.72328	460	a_MCF7	b_med
-1.5831	0.0986295	204	a_MCF7	a_low
-0.207881	0.365116	488	a_MCF7	b_med
0.233231	-2.00563	1642	a_MCF7	c_high
-0.581015	-0.784555	655	a_MCF7	c_high
-0.141314	-1.15042	335	a_MCF7	b_med
0.314614	1.97224	374	a_MCF7	b_med
0.494588	2.35828	559	a_MCF7	b_med
1.78262	5.00496	345	a_MCF7	b_med
0.969108	1.86095	451	a_MCF7	b_med
-0.0978362	0.811281	322	a_MCF7	b_med
-0.751904	0.33353	834	a_MCF7	c_high
5.32706	4.97113	934	a_MCF7	c_high
-0.0765745	-1.42269	12	a_MCF7	a_low
-0.0338412	-2.12254	1059	a_MCF7	c_high
0.300719	1.71682	299	a_MCF7	a_low
0.341342	-0.973611	999	a_MCF7	c_high
-1.36938	-0.376091	399	a_MCF7	b_med
-1.74345	-2.07027	388	a_MCF7	b_med
0.497543	0.989791	420	a_MCF7	b_med
0.382794	0.158465	432	a_MCF7	b_med
0.387406	-0.947325	1010	a_MCF7	c_high
3.53445	2.3012	2213	a_MCF7	c_high
2.1394	1.02569	2426	a_MCF7	c_high
2.25482	0.949691	1599	a_MCF7	c_high
0.0288058	1.41907	598	a_MCF7	b_med
1.60532	6.10246	639	a_MCF7	c_high
6.96785	4.75115	1922	a_MCF7	c_high
-0.705588	1.47472	33	a_MCF7	a_low
-0.588697	1.02581	173	a_MCF7	a_low
-0.86774	3.82309	341	a_MCF7	b_med
-0.115207	-0.393497	246	a_MCF7	a_low
0.0298141	-0.372862	350	a_MCF7	b_med
-1.09592	-1.59659	501	a_MCF7	b_med
1.05544	1.59877	984	a_MCF7	c_high
0.827791	3.79028	321	a_MCF7	b_med
0.0193692	1.07997	260	a_MCF7	a_low
-1.62657	-0.23769	186	a_MCF7	a_low
-0.0621831	-0.51116	741	a_MCF7	c_high
-0.526298	-2.42592	1297	a_MCF7	c_high
-0.831262	-2.59742	328	a_MCF7	b_med
0.459043	-0.135602	626	a_MCF7	c_high
0.127263	0.24242	1116	a_MCF7	c_high
-1.73638	-0.180906	903	a_MCF7	c_high
0.0454058	3.47756	79	a_MCF7	a_low
0.0378293	0.383993	155	a_MCF7	a_low
1.23909	2.60123	571	a_MCF7	b_med
-0.510315	-0.0651241	249	a_MCF7	a_low
0.679184	-0.247706	228	a_MCF7	a_low
0.00446518	-1.52693	138	a_MCF7	a_low
-0.331398	-0.23968	512	a_MCF7	b_med
0.70552	-0.881455	1250	a_MCF7	c_high
-0.181956	0.284842	335	a_MCF7	b_med
0.00799175	3.62374	65	a_MCF7	a_low
5.7837	3.12647	110	a_MCF7	a_low
-1.2434	1.70641	1040	a_MCF7	c_high
-1.47058	-0.449796	485	a_MCF7	b_med
-0.519815	0.0509287	219	a_MCF7	a_low
-1.64538	-1.38463	415	a_MCF7	b_med
-1.97282	-2.10926	934	a_MCF7	c_high
-1.30887	-1.21387	545	a_MCF7	b_med
-0.117258	-0.460289	189	a_MCF7	a_low
-0.249743	-0.0222934	2038	a_MCF7	c_high
-0.705777	1.03393	1177	a_MCF7	c_high
-1.69315	-1.15577	504	a_MCF7	b_med
1.50998	0.18674	2308	a_MCF7	c_high
0.942048	2.85644	482	a_MCF7	b_med
0.860571	1.39272	814	a_MCF7	c_high
-0.652481	0.441875	979	a_MCF7	c_high
-0.75397	-0.72738	237	a_MCF7	a_low
0.303488	-0.961016	1822	a_MCF7	c_high
-0.936766	0.570156	646	a_MCF7	c_high
-0.783869	0.574482	320	a_MCF7	b_med
0.448231	-0.196732	262	a_MCF7	a_low
0.62602	2.3664	190	a_MCF7	a_low
1.04178	1.27546	191	a_MCF7	a_low
-0.0753768	4.39294	560	a_MCF7	b_med
-1.20682	-3.0118	230	a_MCF7	a_low
-0.683547	2.71877	1245	a_MCF7	c_high
-0.891173	1.18732	2219	a_MCF7	c_high
1.30709	4.80405	1463	a_MCF7	c_high
-1.93668	-0.329684	82	a_MCF7	a_low
0.216284	-0.994295	231	a_MCF7	a_low
-0.0926806	1.75302	198	a_MCF7	a_low
0.187834	1.01891	137	a_MCF7	a_low
0.697019	0.175692	278	a_MCF7	a_low
-1.1812	-0.329807	2266	a_MCF7	c_high
0.0274281	-0.00425894	299	a_MCF7	a_low
0.772982	0.12965	530	a_MCF7	b_med
0.485714	-0.00264643	288	a_MCF7	a_low
0.465701	-0.0443271	465	a_MCF7	b_med
0.670379	0.441231	694	a_MCF7	c_high
1.41747	1.20204	435	a_MCF7	b_med
1.28043	2.9316	635	a_MCF7	c_high
-2.38847	0.0329037	861	a_MCF7	c_high
-1.62505	-1.54716	839	a_MCF7	c_high
-2.79246	-0.595127	648	a_MCF7	c_high
0.621086	0.893839	196	a_MCF7	a_low
0.486954	0.944106	493	a_MCF7	b_med
-1.24916	-1.21426	203	a_MCF7	a_low
-0.0653523	0.952594	828	a_MCF7	c_high
0.713529	0.477837	688	a_MCF7	c_high
0.32863	0.93886	422	a_MCF7	b_med
-0.044259	-0.153632	531	a_MCF7	b_med
0.365019	0.275149	540	a_MCF7	b_med
-0.261848	0.830839	1105	a_MCF7	c_high
0.175941	0.211676	546	a_MCF7	b_med
-2.99675	-0.475354	942	a_MCF7	c_high
-0.811481	-2.88501	1705	a_MCF7	c_high
-0.37651	1.18059	992	a_MCF7	c_high
5.62207	6.04695	1339	a_MCF7	c_high
-0.181864	-0.143762	459	a_MCF7	b_med
-0.740755	-0.659185	1314	a_MCF7	c_high
0.0636262	-1.58019	715	a_MCF7	c_high
0.0910747	1.63224	226	a_MCF7	a_low
0.700912	1.20344	42	a_MCF7	a_low
0.251308	2.06057	615	a_MCF7	c_high
0.108577	0.546413	339	a_MCF7	b_med
-0.223966	1.20023	1165	a_MCF7	c_high
0.141123	0.369929	949	a_MCF7	c_high
-0.376253	-0.78382	259	a_MCF7	a_low
-0.387258	1.30849	256	a_MCF7	a_low
1.18528	2.80279	782	a_MCF7	c_high
2.16065	0.719768	315	a_MCF7	b_med
0.256418	-0.42485	685	a_MCF7	c_high
0.342035	0.44833	1320	a_MCF7	c_high
0.201269	3.2375	452	a_MCF7	b_med
1.25335	2.47643	964	a_MCF7	c_high
1.72344	3.32104	672	a_MCF7	c_high
-0.186986	0.988914	1123	a_MCF7	c_high
-0.430353	1.2613	21	a_MCF7	a_low
-0.116957	-0.52781	165	a_MCF7	a_low
-0.0583004	0.377105	164	a_MCF7	a_low
0.298882	1.13479	161	a_MCF7	a_low
-0.871376	-0.864059	475	a_MCF7	b_med
-0.484738	1.48947	184	a_MCF7	a_low
-0.897436	0.889954	709	a_MCF7	c_high
-0.0175178	-0.389992	451	a_MCF7	b_med
0.0812543	1.35868	7	a_MCF7	a_low
-0.936822	-4.09455	533	a_MCF7	b_med
0.738649	1.81832	456	a_MCF7	b_med
0.694108	1.21185	286	a_MCF7	a_low
0.0142578	-1.098	447	a_MCF7	b_med
0.329937	-0.636379	209	a_MCF7	a_low
0.0906656	0.346961	148	a_MCF7	a_low
-0.5479	-0.0463234	9	a_MCF7	a_low
-0.243551	0.443414	598	a_MCF7	b_med
-0.674862	-0.457308	383	a_MCF7	b_med
-0.281702	-0.551445	207	a_MCF7	a_low
0.224473	2.61479	548	a_MCF7	b_med
0.0350597	-0.67437	439	a_MCF7	b_med
-0.446884	0.626285	243	a_MCF7	a_low
-0.369452	0.66821	174	a_MCF7	a_low
0.783666	1.1548	489	a_MCF7	b_med
1.43686	1.20932	840	a_MCF7	c_high
-0.31913	-0.139769	616	a_MCF7	c_high
1.42065	0.577295	153	a_MCF7	a_low
6.69423	7.36177	1556	a_MCF7	c_high
1.04785	0.0670985	218	a_MCF7	a_low
-0.520883	1.24353	938	a_MCF7	c_high
0.248023	2.54279	161	a_MCF7	a_low
-0.331933	0.54338	735	a_MCF7	c_high
0.482684	0.525234	215	a_MCF7	a_low
0.373923	0.199668	81	a_MCF7	a_low
0.343614	1.68192	217	a_MCF7	a_low
-0.232522	0.693109	460	a_MCF7	b_med
-1.92259	0.439324	545	a_MCF7	b_med
-1.67144	0.377396	423	a_MCF7	b_med
1.27638	-0.638053	653	a_MCF7	c_high
-0.910143	-2.43498	201	a_MCF7	a_low
-2.75473	1.32061	1034	a_MCF7	c_high
-0.542711	-2.86092	2030	a_MCF7	c_high
0.14295	-0.35202	521	a_MCF7	b_med
-1.34625	-1.06119	600	a_MCF7	b_med
-2.14284	1.62437	1515	a_MCF7	c_high
-0.280931	0.282898	543	a_MCF7	b_med
-2.11757	-1.32744	556	a_MCF7	b_med
-2.77417	-1.29389	232	a_MCF7	a_low
-0.914002	-1.462	401	a_MCF7	b_med
-0.985616	0.348798	861	a_MCF7	c_high
-0.979153	1.39384	818	a_MCF7	c_high
0.436059	0.178951	1519	a_MCF7	c_high
-0.124054	0.777378	198	a_MCF7	a_low
-0.0109009	1.83408	16	a_MCF7	a_low
-0.0185135	0.803037	1526	a_MCF7	c_high
-0.0130972	3.50597	461	a_MCF7	b_med
-0.188987	2.67144	1681	a_MCF7	c_high
-0.206149	0.129263	1369	a_MCF7	c_high
-0.367019	4.12252	1623	a_MCF7	c_high
-0.826885	-1.4639	492	a_MCF7	b_med
-0.34341	0.0124757	941	a_MCF7	c_high
0.186652	2.62167	143	a_MCF7	a_low
0.272265	2.69887	641	a_MCF7	c_high
-0.071753	-0.382317	417	a_MCF7	b_med
-0.894305	-2.20083	170	a_MCF7	a_low
-0.621245	-0.438246	365	a_MCF7	b_med
-0.608934	-0.685979	262	a_MCF7	a_low
-0.766557	0.343408	199	a_MCF7	a_low
-1.66368	-0.847424	616	a_MCF7	c_high
-0.504475	0.0202663	394	a_MCF7	b_med
-0.165668	0.422286	325	a_MCF7	b_med
-0.226502	-1.50835	262	a_MCF7	a_low
-0.860432	-2.0285	638	a_MCF7	c_high
-0.948396	-0.691507	129	a_MCF7	a_low
-2.89819	-0.921632	157	a_MCF7	a_low
-0.237193	0.0445424	286	a_MCF7	a_low
-0.180208	-1.50002	631	a_MCF7	c_high
1.18853	1.57863	104	a_MCF7	a_low
1.679	2.18008	275	a_MCF7	a_low
1.8788	-1.38365	363	a_MCF7	b_med
-2.54299	3.15127	280	a_MCF7	a_low
-1.31216	-2.36644	461	a_MCF7	b_med
-0.547109	-0.0580973	637	a_MCF7	c_high
0.805306	-0.449954	428	a_MCF7	b_med
0.471095	-0.754921	198	a_MCF7	a_low
1.68336	2.30059	1095	a_MCF7	c_high
-0.0767854	1.26077	375	a_MCF7	b_med
-0.207151	0.773	494	a_MCF7	b_med
-1.33477	0.72702	529	a_MCF7	b_med
-0.30581	0.895649	206	a_MCF7	a_low
-0.706595	-0.0245022	349	a_MCF7	b_med
0.284767	1.04452	230	a_MCF7	a_low
-1.15315	-1.35184	481	a_MCF7	b_med
-0.961746	-1.1754	743	a_MCF7	c_high
-1.46574	-0.711029	609	a_MCF7	c_high
-0.340586	1.56372	667	a_MCF7	c_high
0.109043	0.981651	793	a_MCF7	c_high
0.635138	2.0253	223	a_MCF7	a_low
-1.561	0.298697	289	a_MCF7	a_low
-1.92988	-0.229534	207	a_MCF7	a_low
0.112073	1.57433	679	a_MCF7	c_high
0.338525	6.45691	1027	a_MCF7	c_high
3.09689	3.97063	378	a_MCF7	b_med
0.41725	0.375388	80	a_MCF7	a_low
-1.54033	-2.13452	603	a_MCF7	c_high
-1.91348	0.458881	523	a_MCF7	b_med
-1.56486	-0.361061	368	a_MCF7	b_med
0.540791	2.95541	2154	a_MCF7	c_high
-0.717416	-0.209353	249	a_MCF7	a_low
0.925786	0.0958355	516	a_MCF7	b_med
-0.361661	-0.56313	888	a_MCF7	c_high
-2.33054	-0.977598	344	a_MCF7	b_med
-0.943228	-1.07997	572	a_MCF7	b_med
0.685741	0.651672	385	a_MCF7	b_med
0.749436	-0.095983	908	a_MCF7	c_high
2.05741	5.46092	865	a_MCF7	c_high
0.511913	0.703415	505	a_MCF7	b_med
0.211046	0.68616	443	a_MCF7	b_med
-0.562938	-0.330923	983	a_MCF7	c_high
-1.03799	0.540382	476	a_MCF7	b_med
-1.29186	-0.197094	2408	a_MCF7	c_high
-0.30508	0.484348	215	a_MCF7	a_low
-0.732178	0.0946487	579	a_MCF7	b_med
-1.25055	0.0814196	226	a_MCF7	a_low
-0.711023	1.17788	824	a_MCF7	c_high
0.45962	2.16495	811	a_MCF7	c_high
0.605288	0.254346	908	a_MCF7	c_high
0.855472	0.738206	857	a_MCF7	c_high
0.050902	1.32861	446	a_MCF7	b_med
0.304378	1.6009	773	a_MCF7	c_high
1.27809	1.13347	415	a_MCF7	b_med
1.87246	-0.157454	545	a_MCF7	b_med
0.42482	0.108243	218	a_MCF7	a_low
0.437653	0.434005	711	a_MCF7	c_high
-0.477786	0.00538575	420	a_MCF7	b_med
-0.169655	1.67544	270	a_MCF7	a_low
1.22257	2.8218	346	a_MCF7	b_med
-0.620066	-2.77771	1299	a_MCF7	c_high
0.156929	-3.69771	257	a_MCF7	a_low
-0.383179	0.811949	226	a_MCF7	a_low
-0.569538	1.26647	527	a_MCF7	b_med
0.504509	0.672291	599	a_MCF7	b_med
-0.36329	-0.586042	556	a_MCF7	b_med
0.999782	-2.12236	971	a_MCF7	c_high
0.461	1.06511	649	a_MCF7	c_high
-0.0731611	-0.499002	519	a_MCF7	b_med
-0.272656	1.00669	517	a_MCF7	b_med
-1.47251	-0.0204814	195	a_MCF7	a_low
0.19938	0.727471	671	a_MCF7	c_high
0.525509	-0.687374	781	a_MCF7	c_high
0.243289	0.308118	1114	a_MCF7	c_high
-1.17408	0.144926	430	a_MCF7	b_med
0.243676	-0.151288	1871	a_MCF7	c_high
-0.0436627	1.32245	214	a_MCF7	a_low
[truncated: 15,106 more rows]
