# Supplementary material for: Gene regulation by convergent promoters
Source: Nat Genet. 2025 Jan 6;57(1):206–17. doi: 10.1038/s41588-024-02025-w (PMC11735407; doi:10.1038/s41588-024-02025-w)
Supplement: Supplementary file 19 — Source Data. [file 41588_2024_2025_MOESM19_ESM.xlsx]

## Sheet: ExtDataFig10a-c
peak_CAGE_l2fc	da_RNA_lfc	peak_Quant_l2fc
0.194375	-0.771835	0.99018
1.1999	0.558211	1.72805
1.7169	2.96156	3.88793
0.773837	-0.779611	0.695805
-1.47899	-1.7702	-0.688597
2.72778	0.690432	1.24301
1.77272	-0.156129	1.15483
0.961758	-0.802253	-0.312272
2.14653	-0.605467	0.921447
0.389076	1.42586	2.73765
-1.15407	-0.643762	-0.136735
-1.67101	-3.38421	-1.18532
2.4219	-0.497802	0.515744
0.0621074	-1.54764	-0.0412054
5.31789	2.3139	2.23258
0.0170147	-1.29757	0.657818
4.68938	6.8426	7.88217
2.99175	1.09512	2.9066
5.09919	3.87488	4.00395
2.33486	-0.376382	0.884279
3.06122	1.87228	3.54223
0.689648	1.48423	5.32297
3.46521	3.50416	5.03758
0.446971	0.467216	1.80432
1.09659	1.84649	4.25173
0.596725	3.45679	4.92371
1.77335	0.569107	2.39297
1.85554	2.36027	2.2125
-0.68465	-0.000885155	1.83191
3.57781	3.15631	4.69643
5.30887	3.34437	4.69643
0.637664	-0.667101	0.431662
1.65519	3.72784	3.06995
5.85191	3.86403	6.26784
-0.8101	-1.76345	-1.00158
1.36006	-0.0426796	2.6276
4.44829	-0.432269	0.851207
0.398797	-0.444289	0.608729
-1.88886	-2.80054	-0.508391
2.93373	0.66895	2.51292
2.29383	0.970937	4.34429
-0.320325	-0.862879	-0.443564
0.8859	-1.41219	0.293833
2.56471	1.01128	1.83497
-2.15579	-3.18086	-1.20068
-1.21151	-2.08504	-0.802401
5.0641	1.0536	1.88857
-1.02503	-2.1327	-0.741532
0.645514	-0.309426	0.325947
0.69417	-0.573316	1.68909
2.27048	0.254027	2.76564
-0.148069	-0.341201	2.61946
-2.18542	-0.899321	0.105875
5.75842	4.31591	4.69208
-0.719962	-0.622435	0.315102
2.62966	0.528509	0.401597
4.0243	0.868457	5.3002
-0.0253403	-0.940932	-0.248964
1.71678	0.279756	0.755876
-1.06838	-0.41978	0.576021
-1.08609	-2.1627	-0.538296
-0.272488	-1.00696	0.761222
-0.474684	-1.44115	-0.805807
-0.0843078	-0.540746	0.580419
0.477401	-0.375743	1.5819
-0.137173	-1.37575	0.137721
0.994458	0.792062	2.07265
0.648853	1.20922	2.93048
0.776554	-0.741934	-0.520325
0.763805	-0.432102	1.17537
2.02237	1.10153	-0.124745
-0.653415	-1.34914	-0.376743
0.851007	0.66046	1.64317
-1.30282	-2.71807	-1.13412
-0.319636	-1.07093	0.241893
2.58583	1.19252	0.764848
-0.837212	-2.14308	-0.996445
0.671269	-2.04947	-0.996445
0.572551	-0.607116	1.47864
1.07981	-0.292379	0.775169
0.981632	0.136074	0.783562
-0.278595	-0.168106	6.05664
0.00420344	-0.845128	0.163127
-0.414162	-0.893696	-0.228726
-0.70679	-2.00044	-0.684614
3.76651	1.51971	1.50707
1.3551	-1.46893	0.354801
3.80788	2.57909	3.77806
2.76591	-0.409247	1.15158
1.16759	1.0823	2.43853
2.66446	0.812977	3.22975
2.79415	2.76568	4.49358
2.3095	0.405866	1.36696
1.13907	1.52911	4.07922
0.0717098	-1.53252	-0.697983
1.5734	1.24939	3.07649
-1.64403	-3.2349	-2.04109
1.19114	1.66675	0.539687
-1.2248	-2.53241	-1.00257
1.11566	0.195876	-1.38226
0.980127	-0.626381	0.831654
2.69769	1.60591	3.9812
1.69151	1.9166	3.78091
4.94828	1.94391	3.40888
-0.309347	-1.49437	0.265073
-1.5914	-2.36355	-0.523141
1.27587	0.817338	1.58959
-1.04984	-0.495964	1.7513
2.10952	0.0539894	1.8693
1.05107	-0.0833823	1.16981
-0.747582	-2.29263	-0.0215683
-1.56528	-3.87301	-3.49128
3.41775	1.69352	3.87072
1.06508	0.0133954	1.21154
1.78931	-0.518616	0.438738
-0.0645967	-0.550895	1.14699
-0.224497	-1.99292	-1.24633
-0.547983	-0.233787	2.39694
0.240647	0.321984	2.78299
2.58228	1.28642	2.06267
-1.09806	-2.09951	-0.642773
1.42955	3.67196	6.29973
-0.835594	-0.735967	0.447125
1.70564	0.922289	3.88356
0.116112	-1.25604	-0.25245
-1.46523	-0.3489	1.28622
2.68758	2.03955	3.68962
0.766421	4.23919	6.34841
1.81773	-0.606934	1.17829
-2.36669	-2.02049	-0.0896616
-0.473552	-1.65958	-0.845137
1.13848	-0.204615	0.964833
0.343124	-0.317936	0.787491
0.65709	0.169896	2.46428
0.899852	-1.13876	-0.189252
0.422247	1.71223	4.89148
0.552055	0.0513466	0.477287
1.86908	0.0243452	2.57649
2.51334	0.163762	0.983124
-5.11135	-1.74744	-1.00814
-0.112344	-1.07004	-0.415655
1.13354	-0.552307	1.14263
3.85745	2.2647	0.575649
0.489484	-0.230572	1.84153
1.14954	-0.822414	0.822698
0.892048	-0.803792	0.654205
-0.144232	-0.892243	-0.304817
0.474396	-0.679057	-0.179444
2.68551	-0.727429	0.235671
-0.965298	-1.5053	-0.0510124
0.334462	-0.746901	0.573946
-0.327362	-2.01115	-0.59941
-0.39074	-0.864515	0.186683
-0.753728	-1.02258	-0.244502
0.287172	-2.14894	-0.625332
-0.738287	-0.266933	0.360822
0.78338	-1.07754	-0.114434
1.91015	1.95788	2.37858
2.53059	0.326725	2.91199
-1.68736	-2.31142	-0.716649
0.816214	-0.0379122	0.888154
0.194316	-0.58508	0.701904
1.735	0.50703	1.0275
-0.92761	-1.81317	-1.45302
6.32861	3.70734	4.26899
0.429464	0.809974	5.35888
0.590219	-0.426016	4.12331
-0.917704	-2.61851	-0.187758
-2.18962	-3.03209	-0.973204
0.45563	-0.118671	1.23363
-0.580967	-1.2751	0.651852
2.8476	-0.851842	0.697143
3.47263	1.67415	3.71555
1.16644	0.93013	2.40318
4.56087	4.67967	7.61014
4.05475	5.15486	6.00455
-0.307835	-1.23684	1.16538
-1.36885	-2.16506	0.407372
2.57621	1.36398	2.39027
0.735825	-0.631671	0.31061
1.16145	-0.162232	1.59396
0.0716293	-1.31953	-0.39738
1.03382	-0.423596	0.216285
-0.297239	-2.10959	-0.878147
0.685306	-0.372324	0.431433
0.395335	-0.30902	1.46835
0.202235	-1.68018	-0.727386
0.972535	-0.0351126	1.73444
7.22651	6.19233	7.85156
2.2902	0.764223	2.90285
0.0352843	-1.10739	-0.394556
-1.41645	-2.72419	-1.67465
2.77431	2.63126	2.72622
6.00065	3.01136	3.06527
2.60994	2.42166	5.443
1.63033	1.05202	2.85828
1.37029	0.979834	2.56454
3.50116	1.03036	0.695159
0.68257	-0.486295	2.05304
1.57909	-0.514127	0.864252
2.36664	2.79629	3.21071
0.317247	0.570202	1.64236
-0.100762	-1.51377	-0.0848507
-0.635385	-0.313288	-0.108378
3.11769	-1.82737	-1.08059
3.24337	3.45172	4.05518
-1.34936	0.212084	1.89945
-0.0617772	-0.990604	0.158636
-0.150581	-1.11906	0.144139
3.00551	1.70015	3.59892
0.771183	-0.327792	1.44823
-0.941496	-2.93644	-1.23815
0.155186	-1.21869	-0.0501376
-1.24777	-1.55107	0.512458
-2.47891	-3.74507	-2.26092
-0.00737478	0.143336	3.19853
1.61541	0.159635	0.136364
-1.70014	-2.98291	-1.6775
0.807431	0.280431	1.07616
4.05059	0.861453	6.82132
-0.803937	0.466661	-1.20415
0.240159	-1.0972	-0.0396515
5.64903	2.1022	3.70481
2.40194	0.788069	1.62635
1.90816	1.84569	-2.05262
0.783103	0.263528	1.59685
1.9135	0.705037	1.59685
1.29017	0.104367	3.4476
0.219448	0.305515	0.805577
-0.0507845	-0.727488	0.446902
0.813735	-0.284731	0.446902
0.565696	0.0952452	1.32347
0.588448	-0.122483	1.32347
-0.127159	-0.941179	1.83507
-1.27606	-2.06936	-1.11413
0.00450242	-2.53089	-0.456075
0.297304	-1.41487	0.64552
0.464935	-0.315953	0.647478
1.62758	0.353709	2.12003
-1.91199	-2.78499	-1.3313
3.31314	-0.0122329	1.5439
1.28632	0.184566	1.4509
0.0583978	-1.15294	-1.51625
0.537804	0.133928	2.07193
-2.65005	1.82307	2.07193
3.31214	3.27883	6.79449
0.293997	-1.23651	-0.853724
-0.0928735	-0.865995	0.628522
2.49251	0.834227	1.68876
0.571111	2.01509	4.79736
5.47726	6.55435	9.36105
-2.1494	-2.83977	-2.08489
0.746993	-0.771211	1.0822
2.19231	0.914238	1.52752
0.250426	-0.464264	0.345297
-0.628546	-1.36782	4.07027
1.86792	0.428866	7.7015
0.0924862	-0.434008	1.13757
0.543747	-0.908841	-0.340329
1.17727	0.671908	1.49275
3.96804	1.28906	0.523491
-0.211703	-1.11449	0.778075
1.2378	0.26753	2.32237
0.943739	-0.236628	1.58629
-2.34988	-3.20406	0.902254
4.23661	2.14027	3.03431
2.02121	1.57506	3.38283
4.23479	2.50273	3.27515
-0.0507855	2.65666	3.40401
-0.663127	-2.09866	-0.603712
2.62432	2.89937	6.45936
4.22256	3.50495	4.83819
0.283354	-0.846619	1.03751
2.48464	5.19377	6.72994
0.970705	-1.00992	0.811082
2.40861	0.853499	0.855153
2.85389	2.71313	4.94981
-0.848514	-2.37913	-0.246155
-2.05262	-2.46767	-3.38936
1.8166	0.863563	2.98568
0.924544	-0.293082	1.06982
0.910997	0.23107	1.49883
0.089263	-1.12908	0.989576
-0.565414	-2.05167	-0.0258058
-0.512332	-1.67484	-0.72988
0.169349	-0.894687	0.63575
2.37499	-0.837291	0.506258
0.329765	0.704428	1.69144
1.27513	0.084848	1.17155
1.33316	-0.551652	-1.54556
1.63158	3.57065	4.59345
0.555777	1.00598	0.707702
-2.42648	-3.63939	-1.9077
3.89897	4.04749	5.83474
-1.37648	-2.29639	-2.26015
-0.158188	-0.286658	-0.0606933
0.225209	-0.88928	0.210177
0.689837	1.14387	1.56721
4.41971	4.70724	4.51348
-1.0627	-1.73234	0.15659
0.281429	-0.0385205	1.50338
0.718243	-0.100539	1.50338
0.217925	-0.524039	0.931712
0.400292	-0.895129	-0.448222
-1.54146	-2.11354	-0.424762
2.37774	-0.150484	0.969282
1.46034	0.687892	2.23114
0.305344	-1.00128	0.562595
1.88691	-0.00517027	1.20733
2.04995	0.717692	3.19547
0.0575746	-0.850107	-0.0893964
1.19959	-0.541724	2.39345
1.37077	0.271193	2.40241
3.6457	3.3739	4.8841
1.23447	-0.74859	1.32187
0.899536	0.810605	2.27376
0.866794	-0.221917	1.32187
1.31023	0.181887	1.3421
1.00535	-0.67946	0.908102
1.36124	0.418908	1.87858
1.19034	-0.692136	1.34286
0.765828	1.0778	2.32096
0.700923	-0.265365	1.39358
1.92541	-0.549624	1.02587
-1.21029	-2.17704	-0.805037
-0.211429	-3.05543	-1.24943
-0.724132	-2.02136	-0.726899
1.77245	0.247746	3.97521
0.259399	-0.848355	0.645011
-0.527138	-0.891069	-1.23029
-0.794326	-1.77291	0.91904
6.2127	3.24039	7.91396
1.25179	2.18095	5.96397
0.113436	-1.9467	-0.854934
0.769743	-1.4936	-0.367877
2.18224	0.171379	1.85691
-0.978495	-0.645614	0.542626
0.235955	-1.11095	0.492454
1.57468	0.197383	1.32251
0.8494	-0.604841	0.509619
-0.097052	0.496153	1.30427
1.56221	-0.523891	0.204177
1.31046	0.860353	0.652313
1.91316	-1.04361	-0.794453
0.231	-1.13225	0.202522
1.95525	2.59305	5.84078
0.607956	-0.0565915	0.828887
-1.42117	-0.979987	-1.0151
-0.676184	-1.77575	-1.91867
2.4653	1.22377	3.67707
-1.37023	-3.19973	-1.26936
1.11024	-1.50928	0.465729
-1.11082	-1.69452	-0.58641
0.964162	-0.515837	0.381398
1.78429	1.17766	3.97846
2.93532	-0.499978	1.01215
6.21075	-0.395704	-0.0787515
0.457057	-0.7767	1.11165
1.81795	0.259336	2.94393
-0.417346	5.41606	6.12351
5.34737	2.46856	4.22515
-0.233585	-1.86531	0.224313
1.05904	1.14383	0.988973
3.07873	2.56398	4.06437
0.533345	1.16564	0.271498
-0.439994	1.24316	2.31152
2.57646	1.25956	1.59547
0.743556	0.676497	1.6957
2.2038	-0.224548	1.00894
2.46716	2.28869	5.80945
0.533531	-0.819837	0.633141
-0.278568	-2.17168	-0.161371
-1.18918	-1.85687	-1.80752
-0.117272	-1.35265	0.923306
0.326394	-1.04918	0.970522
2.37583	0.00754803	0.830087
2.27279	-1.11468	0.717082
2.52888	0.372814	2.45298
2.24065	1.17925	1.84355
3.10896	2.32575	3.53763
1.72328	-0.543605	1.9565
1.97224	0.0733418	0.279183
2.35828	2.24778	3.31996
0.811281	0.760922	3.02864
1.71682	0.929875	2.65914
-0.947325	1.29381	5.85308
4.75115	2.77119	7.27768
1.02581	0.629435	2.65464
1.07997	0.737643	2.38088
-0.23769	-2.55724	-3.24105
3.47756	1.17295	2.37406
3.12647	2.17005	4.88852
1.70641	2.96672	4.55869
4.39294	0.612048	0.71424
2.71877	0.74448	3.66401
1.18732	-0.148824	1.89919
4.80405	4.31543	4.45727
-0.329684	1.62704	3.3635
1.01891	-0.0946953	1.02772
-0.00425894	-0.233193	-0.00745492
-0.00264643	-0.407543	2.77106
1.20204	0.165888	1.14947
-0.595127	-3.36019	-2.22862
0.893839	0.283555	1.34084
0.944106	0.533838	3.49747
0.952594	1.77949	2.13308
0.477837	-0.721586	-5.93858
0.211676	-0.427506	1.26279
-0.475354	-1.08717	0.375964
1.63224	1.07858	2.28317
1.20023	-0.297789	3.57519
1.30849	0.571209	2.22879
0.44833	0.65007	3.96878
-0.52781	-1.64046	0.261828
1.81832	0.642569	1.13971
0.626285	-0.630809	0.161703
1.1548	1.17695	4.51195
7.36177	7.23626	5.39791
0.525234	-0.594257	0.0403696
0.439324	-0.577541	0.451783
0.377396	2.19025	4.21405
1.32061	0.649546	4.21405
1.39384	1.02522	2.58808
3.50597	-0.508629	3.68512
2.62167	-0.557578	0.652119
2.69887	-1.77058	0.6218
-0.438246	-1.82231	0.149566
0.0445424	-2.77596	-1.93744
-1.50002	0.0714237	1.31909
-0.0580973	2.04562	6.20678
1.26077	0.638094	1.43675
0.773	0.938497	1.07989
1.04452	-0.244078	-0.410305
1.56372	-0.2944	1.1877
0.981651	-0.670897	0.0830567
6.45691	0.908579	0.234995
3.97063	3.2729	3.56418
0.458881	-2.50702	-1.34082
-1.07997	-2.14606	-0.594963
-0.095983	-0.117156	1.33863
0.703415	-0.734139	1.13903
0.484348	-0.593413	0.348837
0.0814196	-1.16722	-0.0114993
1.17788	0.131176	1.79399
0.738206	0.315265	1.79973
0.00538575	-0.42566	-0.101337
2.8218	0.656558	2.00986
1.00669	1.06865	0.79142
0.727471	-0.331357	0.324473
0.358742	-1.0666	0.747391
2.12991	0.136624	1.53478
-0.499603	-2.1199	-1.13932
-2.92205	-2.17035	-1.22708
-0.936007	-1.6708	0.182257
1.76334	1.7218	2.69124
-0.76123	-0.421902	0.64799
1.76076	0.802618	1.01162
-0.227587	-1.44282	0.058376
-1.09738	-0.952498	0.741204
0.631109	-0.0186579	4.29645
-1.73046	-3.03479	-1.14373
-0.980347	-2.30432	-0.300285
-0.888266	-1.03898	0.0567938
0.210341	0.395344	1.20018
1.28707	0.11941	1.77492
-1.36071	-1.8544	-0.869394
1.81522	-1.25613	4.41927
1.07171	0.415725	1.41432
-0.794527	-0.421703	1.14351
0.706679	-0.90459	0.143112
-0.302739	-1.18688	0.387636
1.59263	-0.461387	1.14319
1.3208	2.2954	3.4244
1.15643	3.33111	6.37806
0.718513	0.257578	1.85874
2.26671	1.25387	1.67934
4.21032	3.93816	5.40274
-2.9376	-2.19605	0.78236
-0.155027	-1.32794	0.289916
0.59755	-0.676139	0.395376
2.79385	4.04291	4.66205
-1.83642	-1.88407	-0.764136
1.75103	1.47855	0.686033
2.02397	0.869305	1.86331
0.16928	-1.10722	0.602493
1.20361	0.956032	1.02424
1.12631	-0.457945	0.406393
1.70093	-0.0985786	1.32031
2.08135	1.60869	1.77927
-0.208496	1.07889	2.21665
1.45652	2.12119	2.20483
0.926846	-0.273888	1.11422
1.2375	-0.95195	0.815195
0.0707229	-0.155093	0.799855
0.171484	-2.02805	-2.90222
0.52242	-0.726051	1.1985
1.74816	1.27895	3.2937
1.46533	0.76046	2.32202
2.30544	-0.628271	1.06397
0.979005	0.0721422	1.61474
2.9237	2.15427	5.76733
0.702825	0.777531	4.32509
-0.489253	-2.59746	-1.33245
3.06205	0.356352	1.87472
-0.0646672	-0.679376	0.425
3.46593	6.75725	6.98232
0.833573	-0.705023	1.24814
1.66181	-0.150408	0.0115794
0.833357	0.436135	2.22227
2.60046	0.974264	-0.0583316
0.211432	-0.00951975	1.68076
1.59176	-0.916027	0.636825
0.577596	3.16638	4.70022
3.35863	-0.603983	0.692385
-0.702607	1.32711	2.60712
0.159069	-1.17272	0.596303
1.48918	1.19826	2.33757
-0.634132	-1.43602	0.163371
5.54755	3.04379	4.854
-0.170084	-0.486355	1.71725
0.223877	-0.927351	-0.775934
2.46207	1.90165	4.4372
0.488095	-0.795408	4.4372
0.314059	-0.692714	0.497016
1.72671	0.158122	2.0861
1.05878	-0.962908	1.00172
5.40534	5.86185	9.20414
1.05145	-0.5016	-0.167495
0.162646	0.393781	1.72503
0.270995	0.044794	1.006
-0.22992	1.70948	2.92191
0.782432	-2.45791	-2.2983
0.473122	-0.716362	0.893642
2.99416	-0.252704	0.890435
2.85758	-0.0589179	0.890435
-0.120474	0.894349	1.53878
0.121629	0.283242	1.43033
0.00782684	0.157413	0.498383
2.17657	2.23313	5.96516
1.69351	1.59569	3.46194
0.980375	0.479753	2.15108
1.57085	0.355847	1.39607
2.35914	1.13593	1.83069
2.13549	0.871325	2.27404
2.42596	2.67189	4.17793
3.78434	3.70985	5.11781
1.39849	0.0680277	1.73517
1.39635	0.0553705	1.73517
-2.61911	-5.35014	-1.86514
-0.440865	-1.60593	-0.33408
1.14343	-0.30567	1.41011
1.38537	1.59377	1.76762
-0.394755	2.23301	5.13544
1.02474	-0.926957	1.14261
0.644897	-0.383467	0.152338
1.00373	0.0742033	3.77147
1.78194	1.35946	3.07323
3.5317	0.193692	1.90428
2.1022	2.44847	2.78635
1.69052	1.17692	5.48685
4.43923	1.45195	2.52176
2.21601	4.18375	5.69879
-0.751292	-1.79609	-0.775438
1.84605	0.705578	1.04149
3.94817	5.51556	6.83352
1.19077	-0.210932	0.867447
1.03454	0.275568	1.16743
3.28568	1.08882	1.35475
-0.937587	-0.753016	2.35583
-2.16909	-2.89757	-1.13826
-1.24551	-2.42577	-0.765367
3.56407	2.42052	4.18144
1.907	0.162762	0.298833
-0.887922	-0.0777549	1.14668
1.28082	0.0281212	1.14668
2.27696	-1.90604	-1.61414
0.33082	0.0300701	1.10027
2.58005	3.32413	1.72406
6.67486	6.97678	7.86878
0.34627	-0.240201	0.219234
1.01794	-0.0165305	1.4003
2.15824	0.371081	2.08844
0.130005	0.34172	2.95067
-1.44173	-1.91551	-0.4813
2.47621	0.881093	1.40175
2.51754	0.584245	2.33969
0.548698	-0.583087	4.22093
1.58822	0.865765	1.38246
3.88463	3.44001	5.95117
1.98213	0.477501	2.52067
0.725519	0.679183	0.662625
4.0351	0.378506	2.50456
-0.0790992	0.791793	1.14221
0.422174	-0.39068	-0.829767
3.40706	6.41082	2.7808
-0.0237157	-2.04815	-0.44457
0.805728	-0.515285	0.243271
-0.0571459	-1.51646	-0.384437
0.508174	-0.345736	-2.02737
6.76295	2.56333	3.48011
0.250988	-0.57989	1.28916
2.38485	0.364007	4.77821
-1.05981	-1.4487	0.61822
2.10083	3.38532	4.89309
1.52867	0.538302	2.07183
0.462259	-1.45834	1.8594
0.748875	-0.591303	0.858214
-0.65646	-2.02691	0.179041
6.08505	3.56672	6.31338
5.29781	3.18989	3.80879
1.56203	-0.0207832	1.1575
0.139534	-1.41624	-0.736002
0.538942	-0.346356	0.747108
-0.466083	-0.874457	-0.516051
4.813	1.38251	-0.514002
4.5853	3.38955	4.28962
1.04691	0.118704	0.620667
1.62886	0.866675	0.567162
0.0953364	-0.536968	0.205037
0.605	0.823605	2.18728
0.831315	-1.88562	-0.315886
-1.50375	-0.348205	-0.41939
1.26258	-0.17908	-0.41939
-1.63053	-4.0614	-1.1441
2.81659	1.97397	4.88795
2.30651	0.847693	1.8809
-2.87434	-4.67526	-3.72852
-1.77834	-1.80923	-0.673002
2.11735	0.979309	4.48649
4.44834	-0.354346	0.842269
-0.0839072	-0.564874	0.502818
1.53171	-0.263795	1.19806
2.66265	2.41791	2.56649
5.33649	4.06447	5.16388
-0.380815	0.702817	-0.0635332
1.2081	-0.673235	0.502086
4.82552	1.97709	2.07449
1.06608	1.02108	2.12305
3.00231	-0.647366	-0.112143
1.34503	2.69313	1.24751
0.837797	1.89514	4.01274
5.80623	4.10166	6.9516
3.12612	0.514398	2.00398
-0.548185	-1.64927	-0.61019
2.04246	1.43397	3.32099
0.553919	-0.195636	0.948249
0.44795	-1.19378	0.822052
5.03074	6.70876	8.25755
3.124	3.78711	1.71804
1.61894	1.36458	2.79659
-0.137216	-2.25355	-2.15589
-0.949517	-2.14948	1.14945
1.0216	-0.785624	-0.971546
-0.203373	0.770461	2.6923
-1.36035	-1.2689	0.503563
-1.70889	-1.94425	-0.424292
0.402235	-0.0930357	1.98641
2.01724	0.323285	1.95412
-0.788604	-1.40156	0.161468
4.18516	1.31484	4.39949
0.734231	-0.537643	0.646065
-1.1298	-2.18338	-1.17962
0.7023	-1.06242	0.622807
-1.14444	-0.536612	0.538473
1.90123	0.501164	2.43134
6.92019	2.75306	4.3252
2.78902	1.42808	2.48506
1.46596	-0.0159731	2.03394
-2.73875	-2.73994	-0.766642
-3.39227	-1.17257	0.969266
1.07308	-0.908081	3.68648
1.85182	0.374124	0.810909
0.355985	-0.488802	-0.17443
0.0254153	-0.912457	-0.130673
-1.72814	-2.48498	-1.39939
1.99249	2.12345	2.9462
-1.72362	-2.95762	-0.939437
-0.722223	-0.58834	-2.37553
-0.702291	-1.64387	-0.447964
-0.187647	1.13537	2.24713
0.633513	0.34975	0.536714
0.629113	-0.732536	1.55066
0.28146	1.46233	7.36366
-1.03587	-2.32015	-1.00544
0.463108	0.791423	0.394302
2.94807	2.2502	3.72481
2.07234	0.780032	2.18621
0.170228	-1.33467	-0.214458
-2.73342	-3.17957	-1.60317
2.67148	1.6411	3.05298
3.91947	3.75242	4.81497
1.58519	2.21937	2.74267
2.18792	0.744616	2.60778
1.05228	0.223495	0.698845
0.715849	-1.89316	-0.986475
-0.339984	-1.8244	-0.989779
-0.454438	-1.21761	-0.145012
-0.500057	-1.39776	0.216276
0.0523268	-0.850844	0.534382
-0.856564	-2.23914	0.238419
1.38422	-0.198296	1.20098
0.482961	-0.619548	-0.279337
-0.736039	-0.415343	0.668365
3.59691	3.43249	3.86602
1.02864	0.0243237	0.956637
3.62314	-0.613117	0.37026
0.2436	-0.851743	-0.114211
0.40028	-0.890882	1.37876
1.89134	0.474431	2.03962
2.07011	0.827169	2.27289
2.71766	2.46159	6.07275
0.585451	-0.0838871	1.90497
0.368029	-0.98932	0.67018
0.98402	-0.174726	1.4827
-1.05394	-1.12326	-0.5898
-0.112017	-1.21698	0.366208
-1.54189	-1.82871	-0.267142
3.14349	0.808537	2.38421
-1.35714	-0.0375524	2.38421
-0.760534	-0.111411	2.38421
0.456631	-0.511647	1.33474
0.869808	-0.0650291	0.846785
0.960668	1.0874	1.40662
-3.10083	-3.7628	-2.8004
0.48263	-0.528628	-2.35771
0.860599	-1.7964	-0.471345
0.329297	-0.469359	-0.517815
-2.78262	-2.39585	-0.399567
1.55105	-0.534593	0.595427
1.45694	-0.572128	0.739347
3.74556	2.92546	4.00055
0.838046	-0.431411	0.709788
1.95889	-3.53195	-1.93101
4.21488	-0.0436775	3.02404
1.74618	-0.143756	1.0001
0.679523	-1.75158	-0.0682878
1.10417	1.09262	1.30111
-0.761318	-1.84185	-0.803604
1.51991	2.22271	2.72966
-0.00162495	-0.367033	1.66651
2.53772	0.863795	1.10745
2.283	-0.361641	-0.574674
0.523803	0.0452295	2.95874
2.00784	1.31418	2.79533
1.04224	1.60337	4.27974
-0.999968	-1.39128	-0.86434
2.13344	0.296618	2.96841
1.65501	0.735728	1.69398
1.83124	1.34391	2.04012
-2.22387	-1.69208	-0.765865
-0.966537	-0.367441	1.03975
1.62987	-0.109869	0.720354
1.87453	-1.4159	-0.0474341
2.69813	0.458244	1.75086
-1.56778	-0.384322	1.0916
0.0143933	-0.860509	0.839744
-0.417384	-1.18325	0.413572
-0.237282	2.63385	5.24732
1.88192	2.58124	4.04217
-4.60069	-3.30501	-2.33397
1.55154	2.28359	3.11837
-0.654851	0.0743935	2.11109
3.32243	-0.487859	1.44402
1.70801	1.278	6.04708
2.4787	2.18236	3.16734
1.05387	0.329627	1.24966
-0.328522	0.180525	1.81458
1.30663	1.58634	-0.471404
1.44039	-0.0607376	1.61651
0.016203	-0.0225089	1.4423
1.24432	0.0696722	3.01261
2.44293	1.07799	3.20401
0.554165	-0.538218	0.464398
-0.345179	-1.37618	0.0626002
-0.104769	-1.33472	-0.0265795
0.0455431	-1.23996	1.3518
-0.674234	-1.693	0.252899
0.0407753	-1.11308	0.228013
-0.5042	-0.314362	2.77592
2.2252	-1.36879	0.4376
-0.149381	-0.0947271	0.9706
-0.886983	-2.16856	-1.13413
3.0101	-0.438033	-0.855817
0.789793	-1.98486	-0.855817
1.4297	-0.254891	1.10836
-0.137152	-0.0956861	1.96181
2.05057	-0.184002	1.73746
0.987339	0.828544	1.71401
0.401514	-0.339952	1.76167
2.23477	1.12146	1.93316
3.53941	3.42838	2.94368
-1.93902	-3.33851	-1.91001
-0.904917	-2.57404	-1.05181
0.849681	-0.0241274	2.08219
0.50703	0.0176241	1.87087
0.576625	0.210268	1.10614
-0.375533	-1.56491	-0.23269
-0.323974	0.137938	0.671106
0.426358	-0.790013	0.929816
-0.749187	-0.331795	0.731605
1.03099	-0.2338	0.738932
-0.168853	-1.06225	0.00606793
-0.674737	-1.89001	-0.533358
0.237042	1.09489	1.81085
1.20849	0.315052	-0.350991
2.28553	0.688913	2.77998
1.31642	-0.209858	1.92527
-0.408773	-1.53096	-0.126896
3.23757	1.51975	1.89302
-0.995239	-1.90496	-1.1291
0.385873	-0.465763	1.28693
-1.86969	-2.58002	-2.39471
-0.660242	0.122114	3.67651
0.748815	1.90387	3.07109
1.2344	0.311685	1.4619
0.399493	-1.07447	0.42641
-0.583727	-0.652402	0.513046
2.12572	-0.201129	1.08284
1.56339	-0.284165	1.51822
-0.0446943	-1.70802	0.16406
2.86228	1.62895	3.80517
-0.263363	-1.37869	0.0155249
4.19725	3.44784	3.95059
1.88241	0.613459	1.69198
1.29756	0.0364918	1.18969
1.1658	-0.242131	3.03889
-0.954684	-1.81652	-0.184018
1.33699	-0.340843	0.424711
1.00102	4.22114	5.08247
1.26974	2.09164	3.77348
5.08216	2.02412	1.18285
-0.706534	-1.62199	-0.374579
0.839212	0.226297	0.956796
1.24722	2.5451	6.11266
0.10994	-1.83148	-0.187132
-1.02403	2.35087	4.27829
-0.80941	0.668661	2.75015
-0.775751	-2.11576	-0.282698
2.42392	3.88619	2.91255
1.57549	-0.713181	-0.786316
0.395391	-0.907353	1.125
-2.04747	-2.81269	-0.674653
1.11059	0.721776	3.31968
-1.02925	-3.36482	0.324649
-1.50627	-2.31042	-0.586249
0.716505	0.703843	0.217436
-0.264921	-0.99717	0.689925
-0.27177	-2.1476	-0.0573406
1.20791	-1.42837	0.439139
5.03938	3.80435	5.90724
1.02043	2.164	4.46282
1.37009	0.062365	1.21318
4.03845	5.1822	6.22314
1.99655	2.89772	4.68046
1.44378	1.09907	3.08978
5.97363	5.84939	7.87967
0.0186567	-1.55195	0.0378253
0.650384	0.104976	1.91263
-0.0494881	-1.32933	0.329477
3.15418	1.54349	5.30279
5.05109	4.41142	5.58928
2.05845	-0.15163	1.18437
1.47905	-0.345458	0.659513
0.542941	-0.267399	0.7113
-3.29278	-2.52808	-1.74801
-2.32104	-2.90792	-0.899812
1.84986	-0.0839011	1.36866
1.62311	0.839504	1.40923
0.373658	-0.859006	-0.356309
-0.551056	-1.67525	-1.8052
0.828859	0.0126349	-5.15347
1.38424	2.3676	5.40097
6.54917	-0.33897	1.02492
-1.49696	-2.73642	-0.785513
0.450951	-1.04186	0.00578048
4.45133	2.46085	3.4084
3.04667	0.989561	2.64791
4.09625	5.26907	6.07934
1.1843	-0.370634	0.349695
0.989605	-1.01169	0.556361
0.651805	-1.32774	1.14162
-1.44134	-0.930874	-4.44533
-0.0428429	-0.980595	0.201417
5.66724	4.27986	3.89951
1.70429	1.62702	4.6418
5.76421	0.843017	2.46217
0.578929	-1.27885	-1.16969
-0.233647	1.36941	4.26803
-1.39219	-1.50634	0.526577
1.73054	2.89634	5.57525
1.9076	0.248484	0.444233
-0.184286	-1.28094	0.341774
2.91236	1.20225	2.91889
0.00227891	-0.969709	0.650854
1.63756	0.914825	2.16734
-3.05128	-1.96599	-0.0318251
-2.78355	-2.58407	-1.50305
0.427768	-0.549804	0.424608
0.217321	0.258287	-2.48716
1.09899	-1.33663	-0.510488
-1.18934	-3.13876	-0.931033
-1.22965	-1.70815	-1.0101
-2.18018	-5.37127	-3.33423
0.109626	-1.145	0.549687
0.722418	-0.117369	1.50677
3.42473	-0.889306	0.545413
-0.188241	-1.97805	-0.61606
0.144944	-1.53539	-0.83638
-0.737264	1.35588	3.89122
1.05909	-0.761288	0.642931
-0.286208	-1.26735	0.186226
-0.335206	-1.31187	0.186226
0.957889	2.11012	1.58894
1.1213	0.330132	0.465541
5.84038	2.87124	6.07182
0.994635	0.479778	1.94247
0.428197	-0.0526226	2.47231
0.0583559	-1.68576	-0.143062
2.0158	0.185467	1.72013
0.509503	0.199989	1.42795
1.13152	-0.715883	0.738488
0.3045	-0.295164	1.17845
-1.12716	-1.86728	-0.687031
-0.0775582	-0.828025	1.08309
-1.62602	-1.61808	-0.22569
-0.867681	-1.7611	-0.225055
0.975515	0.0411498	1.52637
0.771102	0.156223	1.48454
2.01895	1.16789	1.4285
-0.496496	-1.43724	-0.343122
1.98865	1.71274	3.25757
1.58288	0.277048	1.76717
3.94652	1.04024	1.86271
-1.3107	-2.0394	-1.55631
1.90544	0.542401	1.34752
-1.71712	-0.291708	-0.633506
0.0100735	-1.41881	0.794706
0.529497	0.143921	1.92548
0.224467	-0.528345	1.0963
0.713967	-1.40335	-0.338999
-0.832515	-2.22178	-0.70691
-2.5548	-3.41512	-2.3033
1.98542	0.611691	1.72696
-2.23954	-2.9396	-1.39635
0.591683	-0.164956	-0.260816
1.85791	0.544301	1.45148
-3.44138	-2.99217	-1.52476
1.88198	1.42162	2.066
0.221392	-0.709707	0.523427
8.39742	6.16816	4.69219
5.67259	7.12933	9.29256
0.393648	0.907863	1.79954
1.00096	0.491727	1.42913
-1.47026	-1.24533	-0.0252156
1.35787	2.00109	3.66735
0.588917	-0.0929299	1.17489
0.0385088	NA	2.00677
1.5696	0.188196	3.24802
2.36338	0.663452	1.39615
-2.88687	-2.00981	0.773453
4.23842	4.44252	6.36611
-0.999681	-2.98058	0.235463
1.00273	0.316814	0.791544
0.701958	0.0362749	0.724497
0.569288	-3.04057	-1.37672
1.04857	0.657438	2.19873
0.654652	0.42503	2.85007
4.21943	4.1504	7.17665
0.742756	-0.840954	-1.44279
1.66282	5.54198	8.25419
5.1399	3.11106	4.69852
1.82491	0.29176	2.27763
2.09611	2.22612	1.68938
-0.396941	-1.41242	-0.826008
-2.93459	-3.20272	-1.76099
0.943232	0.765674	4.8933
2.61618	-0.0366796	1.03203
2.12807	-0.578108	0.902734
1.5537	0.513112	0.944759
0.571644	-0.558011	0.970912
0.576553	0.192929	-0.35917
-0.328345	-1.73396	-0.922573
1.1291	-0.515052	1.01034
1.52286	0.513626	3.43444
-0.0569474	-0.656052	0.431072
0.910586	-1.339	1.94796
-1.90305	0.282543	0.897327
-2.72524	-0.821642	1.07712
-3.17859	-4.12517	-2.00688
-0.358044	-1.15512	-0.0770844
1.54976	0.641305	2.33258
0.749697	0.384065	1.62683
3.04669	3.00037	3.24495
0.48269	-0.24965	0.0922033
1.10964	0.1084	1.89038
3.24402	1.79469	4.60967
0.75361	-0.0774138	1.2415
2.99004	1.77562	3.97179
-0.631235	1.18182	4.60456
-0.464897	-0.311484	1.55621
-0.810993	-1.65702	-0.218287
1.71589	0.953505	0.937739
-0.542125	-1.67571	0.0691246
1.83392	0.262364	-0.892378
0.238413	-1.49479	-0.131038
-0.00325156	-0.968996	-0.239371
1.51261	-1.67973	-0.123817
4.66245	2.92259	5.56521
0.63375	-0.775431	1.16635
3.13811	2.56568	5.37857
1.08387	-0.490718	1.40072
-0.510555	-0.643717	0.487608
-0.225226	-3.04744	-1.18971
0.630452	0.962631	2.72428
3.47971	2.03202	-1.18184
1.07215	-0.686845	0.878204
0.22363	-0.68966	0.878204
0.956027	0.234176	2.584
-0.79727	-1.01679	-0.837356
1.1547	-1.79052	-0.522779
3.11277	1.6012	2.96727
-1.82474	-2.17925	-4.30607
-0.0212229	0.358459	1.5549
2.33745	1.62394	2.9193
0.442431	0.608143	3.55766
-0.0276946	-0.114518	-2.19159
0.121658	-1.53506	-0.780151
0.66362	-0.0614295	0.763235
3.11514	2.5623	2.47886
-2.64662	-2.2741	0.656362
1.35895	0.525151	2.36333
0.372166	-0.422714	-0.406506
1.05009	0.566067	1.12264
0.309996	-0.194787	1.87904
0.628842	-0.667707	1.60407
2.45573	-1.10692	-0.377266
-1.31745	-3.03317	-1.14728
-0.642189	-0.366422	0.895539
0.896345	0.595611	1.63003
5.12391	0.817249	2.35428
0.890067	-0.530167	1.30837
0.8507	2.11151	6.15393
4.77676	5.18529	5.08804
-0.776091	-1.52544	-0.555022
3.28254	0.714637	1.05906
5.85504	-0.14202	3.05711
2.57986	1.17751	-1.96528
0.560932	-0.180334	-0.207354
1.37974	1.26349	4.66575
-1.92547	-1.729	-0.462775
1.08521	3.0662	5.5654
1.89424	0.201088	1.77158
1.08687	-0.492549	0.221501
0.795859	-0.538483	1.36625
5.08832	1.86731	2.39973
1.8458	0.28443	0.719245
6.15275	5.10849	7.32392
-1.13362	-2.478	-0.83946
1.12308	-1.22185	0.445476
3.80497	5.84635	4.18395
0.771169	-1.19516	-0.0431278
0.0236821	-0.100571	0.243986
-0.150384	-1.46316	0.385158
0.651588	-0.826169	-0.193624
0.93463	-1.22552	1.28774
0.742697	-0.153527	1.46649
1.10931	-0.600763	1.54494
-1.26274	-1.51396	-0.0179068
0.056483	0.545192	2.61954
0.813683	-0.472933	0.849143
0.752996	-0.804214	1.30674
2.36765	1.9675	2.75736
3.4599	2.36489	3.67586
1.13631	0.458493	1.76878
0.849412	0.716707	2.18201
1.78543	1.20197	2.93877
1.0652	-1.26398	0.086169
7.59157	0.951036	2.35966
1.68638	0.064277	1.39399
0.77772	-0.949147	-0.0486704
2.74963	0.987234	3.13426
0.554742	-0.564917	0.93899
0.640513	2.11352	0.868879
0.671953	0.540603	1.92574
1.65885	0.149305	2.77631
0.93991	-0.661711	2.62249
2.18337	1.36538	2.54279
-2.93902	-3.74849	-2.54792
-1.91602	-2.31913	-0.902298
-0.623176	-2.2687	-0.902298
0.4916	-1.55606	-1.36904
1.49367	-0.757281	1.37807
-1.62119	1.76976	1.36308
4.16987	-1.46865	-0.496824
2.71976	1.06864	2.88025
0.477918	-0.79838	0.386946
0.913593	-0.251304	-0.0173139
3.41705	3.70509	5.40501
4.46153	3.07116	3.36923
-0.18671	-1.27276	0.582897
-3.35723	-2.49034	-0.850751
2.89552	0.20781	1.94212
1.0212	0.595245	-0.883085
1.88883	1.49544	2.54077
0.207829	-0.467901	0.0775414
0.00786168	2.82578	6.32492
4.83546	4.32369	6.32492
-0.855241	-0.0749364	1.25834
1.01014	1.35004	1.72606
0.698103	0.551929	2.06718
-0.405746	-0.92983	0.031603
0.996744	0.181646	1.70006
1.03393	0.712475	2.52229
-0.898943	0.0671704	0.0068082
0.515268	-0.577511	0.741327
2.01322	2.0171	2.77397
3.9566	3.18403	3.75266
0.0846104	-1.55363	-0.0304915
2.62588	0.326719	3.84872
0.742575	-0.698636	0.112505
3.77164	1.14383	2.22457
-1.04489	-2.38499	-2.9814
1.33952	0.0726663	1.76183
2.34809	1.96497	4.90548
0.315965	-1.68928	-0.347437
5.31325	-0.119751	0.787087
-0.341536	0.0460604	1.72493
-0.832102	-0.928488	-1.61986
1.46046	0.516691	0.816614
3.39508	0.852553	0.349858
0.16513	-1.48149	-0.245273
0.175198	0.659233	1.69162
1.36838	-1.30469	-0.748991
2.58798	1.91149	2.11647
1.466	-0.204974	2.32172
0.171974	-0.565931	-0.656233
1.97517	0.803183	5.1605
1.46713	-0.424902	0.77812
0.722455	1.52538	0.808358
1.72699	1.63056	3.96638
-0.320554	-1.49206	-0.197696
-2.05883	-3.49177	-1.5139
1.11216	-0.77609	-0.0499523
5.72348	4.55046	7.99805
2.195	-1.01612	-0.996033
0.826907	-1.45003	-0.103163
1.29307	0.175303	1.56771
1.05335	-0.911981	0.263744
4.91513	5.09065	4.07642
3.48706	3.34181	4.29084
-0.328975	-2.50887	-1.40932
1.6554	0.371814	1.53496
-0.0852344	-0.286891	0.743781
1.06414	1.43643	2.74967
0.646718	-0.376456	1.02862
2.03341	0.879225	2.97552
-0.82671	-0.982574	1.06331
3.94384	2.2254	3.11979
0.847448	-2.29123	-1.57249
5.75725	3.65597	4.71587
6.55359	2.80767	3.329
1.29013	0.495771	2.3204
1.18591	0.106939	1.62418
4.16928	2.03751	3.66887
1.56053	0.906985	2.28836
5.60298	-0.60319	0.503498
0.745071	-0.494026	0.503498
0.835149	1.15178	2.10956
2.17297	-1.13726	0.424031
1.38121	-0.447323	0.424031
0.58127	-0.404427	0.424031
0.38239	-0.406505	0.424031
0.658762	-0.49301	1.66286
0.232085	-0.687511	-0.0172175
0.162289	-0.787868	-0.0172175
0.213592	-0.900995	-0.0172175
0.515572	-0.822075	0.594851
1.28567	-0.181211	0.908463
1.34667	-0.239493	1.71846
-0.990447	-1.08357	0.535823
1.29855	1.95829	2.77617
2.25636	0.716485	2.21175
1.76669	0.412564	2.14439
1.10754	-0.318417	-1.10269
-0.0181137	-0.974678	0.331668
1.54924	-0.260571	1.33969
0.429316	-0.872243	1.03738
0.0975807	-0.677344	0.469538
4.82101	5.65073	6.05473
-1.04002	-2.25704	-1.18712
-0.146294	2.93936	4.90998
3.71645	2.75723	3.75293
0.836387	-0.741957	-0.135292
0.709056	-1.51662	-0.208648
0.450328	0.854399	NA
1.94331	1.60233	NA
0.6141	0.138704	NA
-0.848089	-2.0809	NA
3.77501	3.24572	NA
-1.6573	1.08159	NA
-0.943031	-1.32627	NA
0.485355	0.635878	NA
2.59299	0.0488178	NA
0.6388	0.865894	NA
2.76289	1.4982	NA
3.56346	5.41265	NA
1.86203	1.00286	NA
-0.162125	1.71212	NA
1.89673	0.429234	NA
0.851228	-0.150035	NA
5.6819	0.852729	NA
1.16129	1.13648	NA
-3.02699	-0.176063	NA
0.726689	0.954399	NA
-0.338156	-0.81365	NA
0.396369	0.184612	NA
-1.21415	-1.01027	NA
-0.158747	-0.190166	NA
-0.0689395	-0.12034	NA
0.467206	0.220234	NA
-3.03983	-0.997857	NA
-0.758048	-0.301313	NA
2.8625	2.05264	NA
0.874717	-0.799287	NA
-0.282657	-0.741013	NA
0.595244	1.37149	NA
1.60244	0.15952	NA
0.118922	0.00827034	NA
-0.288565	-0.621652	NA
-0.167233	-0.801415	NA
0.609046	-0.0676252	NA
-3.51419	-2.67808	NA
-0.812412	-1.97322	NA
-1.38241	2.51731	NA
-0.149181	-1.37044	NA
-0.399046	-0.86024	NA
4.40971	3.60963	NA
2.47962	0.688261	NA
3.78199	1.94317	NA
-1.49729	-0.460824	NA
-0.790462	0.953379	NA
0.76163	0.416417	NA
0.499689	2.66189	NA
0.1001	-0.117376	NA
-1.04623	0.221784	NA
-0.0665377	0.632892	NA
-0.397298	-0.573669	NA
-1.925	-1.82527	NA
1.21562	0.640434	NA
0.37201	-0.313385	NA
0.595397	-0.129237	NA
0.711032	0.612447	NA
-0.112759	0.479095	NA
0.784064	0.521365	NA
-0.356285	-0.242418	NA
0.0437773	-0.393576	NA
3.38116	3.9391	NA
-4.06114	-1.95628	NA
0.511599	0.144077	NA
0.204103	-0.637472	NA
-0.913095	0.0510761	NA
0.064862	0.45821	NA
-1.15724	-1.75428	NA
0.294158	0.6963	NA
-0.843592	-1.65895	NA
1.88025	1.91854	NA
0.884927	0.344521	NA
1.49024	0.551859	NA
0.223737	1.3418	NA
0.919574	-1.03447	NA
2.15529	-0.447709	NA
-0.595228	-0.26545	NA
1.26218	0.218203	NA
-2.82198	-2.31994	NA
-3.77854	-2.06099	NA
-1.20241	-1.1907	NA
-0.110418	-1.01096	NA
0.77928	-0.222799	NA
0.38929	-0.433062	NA
3.41873	0.0547004	NA
-0.541224	-1.25504	NA
0.351329	-1.7634	NA
1.41701	0.780305	NA
-4.6119	-1.67363	NA
-1.50863	-1.48817	NA
-0.0445995	0.406796	NA
-0.071477	-0.119414	NA
0.494772	0.146719	NA
-2.20798	-1.53054	NA
2.21396	0.928268	NA
0.655909	-0.176307	NA
-1.19207	-1.4325	NA
2.96458	1.89329	NA
-2.06503	-2.32052	NA
0.299673	0.306355	NA
-1.32371	-1.68792	NA
-0.196904	-1.06249	NA
0.480077	-0.326525	NA
0.0633142	-0.489639	NA
-3.04244	-1.71088	NA
-0.457777	-0.646622	NA
-0.132871	-0.612308	NA
-2.40572	-1.27084	NA
-2.13649	-2.16074	NA
-0.306162	-0.592151	NA
-0.138283	-0.889224	NA
0.019158	-0.687669	NA
0.264912	-0.569896	NA
0.340332	0.342414	NA
1.63957	1.24705	NA
-1.21742	-0.927734	NA
1.82344	1.09539	NA
-0.355887	0.800811	NA
-0.552697	-0.735725	NA
-0.788618	-1.59413	NA
1.71743	1.27344	NA
2.14472	0.679608	NA
-0.252231	0.841898	NA
-0.155552	-0.898777	NA
2.13097	1.33322	NA
1.64721	0.396841	NA
-0.669171	-1.97679	NA
2.47643	2.26692	NA
-0.196732	0.225702	NA
0.346961	-0.770105	NA
-0.35202	-1.51483	NA
-1.29389	-1.68899	NA
-0.382317	1.24182	NA
-1.50835	0.0417683	NA
-0.921632	-1.1424	NA
-2.36644	-0.772667	NA
-0.449954	-0.625262	NA
-0.0245022	0.47939	NA
-1.59659	-1.98179	NA
5.61497	4.15212	NA
5.46092	1.03076	NA
0.68616	0.274337	NA
-0.330923	-0.373231	NA
0.108243	-1.23098	NA
-0.534398	-0.641201	NA
1.67544	0.348318	NA
1.59877	2.36742	NA
1.06511	1.4613	NA
-1.21387	-1.63144	NA
-0.687374	0.64096	NA
0.510472	0.087922	NA
-0.6247	0.10222	NA
2.7243	0.757296	NA
-0.894663	-0.48186	NA
1.50371	0.332921	NA
2.39502	0.302084	NA
-1.48121	-0.977998	NA
2.04631	1.58164	NA
0.745426	0.172678	NA
-0.630207	1.69062	NA
-1.43233	-1.05275	NA
1.6702	0.408666	NA
-0.586054	-1.25604	NA
-2.09263	-0.028394	NA
1.71088	2.53396	NA
-0.574831	-0.467989	NA
0.416498	1.6209	NA
0.303873	0.0962923	NA
-1.24478	1.14278	NA
-0.674302	-1.20092	NA
0.550665	0.963081	NA
1.16737	0.259365	NA
-0.37167	-0.367868	NA
0.237724	-0.379734	NA
-1.8421	-2.38404	NA
0.264946	-0.595564	NA
-0.598431	-0.762974	NA
-0.415565	-1.18128	NA
0.906398	2.71082	NA
1.06592	0.780715	NA
-0.429711	0.172051	NA
-0.00593726	-0.398651	NA
0.133003	0.468258	NA
-1.06021	-0.924624	NA
2.13926	1.27347	NA
0.326668	0.352443	NA
0.399756	-0.557904	NA
-1.64068	-1.99502	NA
0.402125	0.272138	NA
1.59259	2.09261	NA
-2.73331	-2.11948	NA
6.50581	3.71021	NA
-0.867832	2.26822	NA
-0.265846	0.218152	NA
-1.81534	-0.194573	NA
-1.26888	0.222527	NA
4.0502	1.04086	NA
-0.170557	-0.858293	NA
-0.344219	-0.445557	NA
-3.27482	-1.09305	NA
-0.0426457	-0.467247	NA
-0.700904	0.591076	NA
1.06552	0.443424	NA
0.866692	0.659868	NA
5.96178	0.225755	NA
1.39178	3.50306	NA
1.10279	-0.000736809	NA
1.00136	0.446288	NA
1.10628	0.0235738	NA
0.378574	0.160191	NA
0.8552	-0.107849	NA
0.441613	-1.85558	NA
-1.81076	-1.57384	NA
-0.721477	-0.350188	NA
-1.23993	-2.06203	NA
0.543666	-0.312843	NA
-0.257632	-0.44487	NA
-1.04185	0.839314	NA
0.397688	-0.56422	NA
6.20112	0.267534	NA
-3.76899	-1.24971	NA
-1.94777	0.568324	NA
1.95397	0.204926	NA
1.5766	1.84278	NA
1.16721	0.74337	NA
2.41183	2.31436	NA
-1.50875	-0.195042	NA
1.55978	0.817209	NA
-0.862962	-1.09418	NA
-1.3021	1.84155	NA
-0.0897421	0.705295	NA
-1.05625	0.108724	NA
1.69855	1.36432	NA
0.124864	3.8008	NA
5.71572	7.61114	NA
1.84637	-0.419003	NA
0.969047	-0.314929	NA
-0.340166	1.0809	NA
-0.211891	-0.366877	NA
-1.17724	-0.489423	NA
1.62678	1.14765	NA
3.35149	0.727186	NA
-2.04677	-2.77699	NA
1.48229	0.261727	NA
-0.385709	-1.73852	NA
0.552163	0.765565	NA
-0.973624	-0.649688	NA
3.39066	1.63893	NA
-0.632647	0.0801194	NA
3.05377	2.27883	NA
-1.16451	-1.86192	NA
-1.09249	-0.264803	NA
0.952923	1.06199	NA
-1.7943	-1.80443	NA
2.9571	2.47249	NA
0.134771	0.221855	NA
0.844079	-0.786586	NA
2.53574	2.38056	NA
-0.354373	-0.711885	NA
-1.01581	-1.06875	NA
-0.299602	-2.35816	NA
-1.64649	-1.9259	NA
-0.498925	-0.232273	NA
-1.06435	-1.44484	NA
0.00198109	-0.051075	NA
2.03689	0.317769	NA
-0.211518	-0.844457	NA
1.65234	0.323273	NA
0.818293	-0.319845	NA
-0.295493	-0.693794	NA
-2.32412	-0.552806	NA
1.66338	2.30026	NA
0.416527	-0.0279977	NA
-0.0467912	-1.3713	NA
-2.28685	-0.385566	NA
1.68826	1.39317	NA
1.84799	-0.517891	NA
-0.0325749	-1.27467	NA
-0.342369	-0.749249	NA
0.805438	-0.171419	NA
-0.273471	1.22571	NA
-2.73561	-0.61942	NA
-1.91463	3.13653	NA
-0.0709412	-0.0238778	NA
2.47309	1.44286	NA
-2.48285	1.15414	NA
1.07855	0.939328	NA
-1.83214	-0.888816	NA
0.225418	-0.168199	NA
0.439557	0.166141	NA
0.161308	0.988572	NA
0.468623	-0.502143	NA
0.21241	0.254842	NA
0.889594	-0.543965	NA
-0.964506	0.000878315	NA
-1.78754	-1.42839	NA
0.0103244	-1.20988	NA
1.60793	0.713	NA
1.83119	1.03778	NA
4.14737	2.47213	NA
0.512585	-0.235395	NA
3.19924	1.06927	NA
-1.39326	-1.10273	NA
-3.09866	-0.497871	NA
-1.05905	-0.426802	NA
-0.919448	-1.09579	NA
1.29988	0.939899	NA
-0.457624	-0.962151	NA
-0.634797	-1.79778	NA
0.113512	-0.157147	NA
1.92109	0.494481	NA
-0.238421	-0.698702	NA
-0.280227	0.0914926	NA
-0.166608	-0.0428852	NA
0.769529	0.0615808	NA
3.10644	1.91799	NA
-0.297292	-0.924948	NA
-0.78407	-1.09273	NA
0.625711	0.183474	NA
0.30089	-0.4874	NA
0.767591	-0.2369	NA
0.135531	-0.917738	NA
-2.14393	-1.76035	NA
-0.0846655	2.8962	NA
-0.569735	-0.809599	NA
1.88334	1.75106	NA
1.09754	-0.584925	NA
-0.220408	-1.45642	NA
-1.02526	-0.169694	NA
1.64981	0.941096	NA
1.16388	1.16897	NA
-0.19189	-0.264744	NA
-1.361	0.394766	NA
0.570058	0.0145123	NA
-0.130681	-0.619103	NA
3.55178	-0.34417	NA
0.172456	-0.158501	NA
1.10611	0.43582	NA
-0.166125	-0.726585	NA
-0.0456247	-0.231537	NA
1.13024	-0.096997	NA
-1.31403	-1.277	NA
-0.281879	-0.137887	NA
-0.755983	-0.833373	NA
-4.40756	-1.96293	NA
-1.64362	-1.23123	NA
3.44744	2.48905	NA
-1.54914	-1.46862	NA
0.956563	0.0922254	NA
0.501038	-0.00381115	NA
0.263708	0.0904436	NA
0.687802	1.0421	NA
3.16351	1.64146	NA
-1.01134	-0.527397	NA
1.65683	-0.128452	NA
-0.350076	-0.30469	NA
-1.54416	2.55237	NA
1.71038	2.61977	NA
2.85928	-0.355158	NA
-3.28519	-3.52388	NA
0.84482	0.649934	NA
1.44705	4.64833	NA
3.13578	4.81337	NA
-0.801266	-0.878144	NA
0.491247	0.436677	NA
1.55757	1.23158	NA
-0.0844112	1.24616	NA
0.415386	1.23213	NA
-1.07393	-1.57333	NA
1.58103	0.802543	NA
-1.59391	-2.21284	NA
2.20012	1.03636	NA
4.55088	6.83313	NA
-0.244184	-0.323429	NA
2.28154	0.318459	NA
0.720707	-0.39421	NA
1.51222	-0.00923322	NA
1.17572	2.43815	NA
0.706872	-1.29015	NA
-0.328844	-0.644537	NA
1.94502	0.494497	NA
1.63704	0.0953266	NA
-0.312785	0.144842	NA
0.16788	0.160155	NA
-0.14579	-0.907271	NA
-0.842359	-1.74969	NA
2.46062	0.0831473	NA
1.04363	0.718338	NA
0.842854	0.401014	NA
0.37624	0.992142	NA
-0.330477	-0.60417	NA
3.39644	1.46214	NA
-0.192141	0.705634	NA
-0.343273	-1.44236	NA
0.773276	0.193341	NA
-0.778794	-0.918481	NA
-2.09765	-0.54146	NA
1.37772	1.52677	NA
-0.594632	-0.234529	NA
1.3959	1.07534	NA
5.5461	4.01427	NA
-0.588068	-0.488783	NA
1.06637	0.694213	NA
1.51767	1.57825	NA
1.93966	0.849543	NA
1.78724	0.29844	NA
-4.19549	-1.60229	NA
0.531583	-0.188032	NA
1.65377	0.369118	NA
-0.166003	-0.52672	NA
-0.358283	-0.244913	NA
0.355098	-0.950371	NA
-2.95768	-1.08591	NA
0.393913	0.775157	NA
0.251326	0.809111	NA
0.986684	2.61697	NA
0.578464	0.121353	NA
0.581149	0.689913	NA
-0.748394	0.978265	NA
0.237232	0.172667	NA
2.57909	0.439227	NA
1.8361	-0.465208	NA
2.10411	1.10818	NA
0.990747	-0.121576	NA
2.56541	0.42685	NA
2.68398	1.28164	NA
0.679514	0.400059	NA
-0.908177	-1.71689	NA
2.02421	0.961499	NA
1.24095	0.20141	NA
3.5051	0.490576	NA
0.311727	1.07099	NA
0.983848	-0.51893	NA
1.98972	1.35289	NA
-0.794605	-1.12476	NA
0.483132	-0.836104	NA
-0.790264	-0.6008	NA
-0.843949	-1.18768	NA
-0.452363	-0.776819	NA
-2.59461	-2.76329	NA

## Sheet: ExtDataFig10d
U2OS
		siControl			siACTA2			siFAS
ACTA2	DMSO	1	1	1	0.103629	0.050509	0.095974	0.246188	0.326155	0.554212
	Nutlin-3a	13.9336	14.5321	10.1482	1.70902	1.28804	0.707728	7.28452	7.28223	5.64242
FAS	DMSO	1	1	1	0.981572	1.00114	1.5234	0.04673	0.045583	0.102761
	Nutlin-3a	6.06777	2.7161	6.08713	3.66675	4.05164	3.1487	0.358034	0.353653	0.402599
		siControl			sidaPTP4A1
PTP4A1	DMSO	1	1	1	1.08686	0.911275	0.811178
	Nutlin-3a	2.14033	1.68004	1.69002	2.5062	1.46288	1.35348
daPTP4A1	DMSO	1	1	1	0.37566	0.727996	0.863705
	Nutlin-3a	5.90867	6.4896	8.68722	1.78036	2.57665	1.68582
RPE-1
		siControl			siACTA2			siFAS
ACTA2	DMSO	1	1	1	0.542896	0.818743	0.301779	1.67358	3.01989	0.74655
	Nutlin-3a	3.69894	12.6963	4.9174	3.00916	5.59234	2.79612	6.54741	8.70324	3.93585
FAS	DMSO	1	1	1	0.775469	2.72289	1.02242	0.336495	0.719123	0.173637
	Nutlin-3a	2.41718	3.17548	1.65449	3.499	4.25367	1.44454	0.406939	0.852855	0.351826
		siControl			sidaPTP4A1
PTP4A1	DMSO	1	1	1	0.866273	1.15166	0.983716
	Nutlin-3a	1.28982	1.78045	1.0277	0.940936	1.416	1.23155
daPTP4A1	DMSO	1	1	1	0.149547	0.264881	0.160936
	Nutlin-3a	4.11674	10.1663	6.11017	0.575544	2.0523	0.946017
